# Supplementary material for: Horizontal acquisition of a patchwork Calvin cycle by symbiotic and free-living Campylobacterota (formerly Epsilonproteobacteria)
Source: ISME J. 2019 Sep 27;14(1):104–22. doi: 10.1038/s41396-019-0508-7 (PMC6908604; doi:10.1038/s41396-019-0508-7)
Supplement: Supplementary file 2 — Table S1 [file 41396_2019_508_MOESM2_ESM.xlsx]

## Sheet: Sheet1
Genomes
			Campylobacterota epibiont of
Gene set			B. childressi			B.azoricus
			Identifier	Name	EC Number	Identifier	Name	EC Number
Hydrogenases						BAEPS_453	uptake hydrogenase large unit
						BAEPS_835	uptake hydrogenase large unit
						BAEPS_836	quinone-reactive Ni/Fe-hydrogenase, small subunit
N linked glycosylation			BCM6EPS_601	4-amino-6-deoxy-N-Acetyl-D-hexosaminyl-(Lipid carrier) acetyltrasferase		BAEPS_1171	4-amino-6-deoxy-N-Acetyl-D-hexosaminyl-(Lipid carrier) acetyltrasferase
			BCM6EPS_2458	Bacillosamine/Legionaminic acid biosynthesis aminotransferase PglE; 4-keto-6-deoxy-N-Acetyl-D-hexosaminyl-(Lipid carrier) aminotransferase		BAEPS_2264	4-amino-6-deoxy-N-Acetyl-D-hexosaminyl-(Lipid carrier) acetyltrasferase
			BCM6EPS_635	Oligosaccharyltransferase PglB	2.4.1.119	BAEPS_1117	Alpha-1,4-N-acetylgalactosamine transferase PglJ	4.2.1.-
			BCM6EPS_2038	Oligosaccharyltransferase PglB	2.4.1.119	BAEPS_1099	Bacillosamine/Legionaminic acid biosynthesis aminotransferase PglE; 4-keto-6-deoxy-N-Acetyl-D-hexosaminyl-(Lipid carrier) aminotransferase
			BCM6EPS_366	Phospholipid-lipopolysaccharide ABC transporter		BAEPS_1104	Bacillosamine/Legionaminic acid biosynthesis aminotransferase PglE; 4-keto-6-deoxy-N-Acetyl-D-hexosaminyl-(Lipid carrier) aminotransferase
			BCM6EPS_1822	UDP-glucose 4-epimerase	5.1.3.2	BAEPS_1370	Bacillosamine/Legionaminic acid biosynthesis aminotransferase PglE; 4-keto-6-deoxy-N-Acetyl-D-hexosaminyl-(Lipid carrier) aminotransferase
			BCM6EPS_2457	UDP-N-acetylglucosamine 4,6-dehydratase	4.2.1.-	BAEPS_1982	Bacillosamine/Legionaminic acid biosynthesis aminotransferase PglE; 4-keto-6-deoxy-N-Acetyl-D-hexosaminyl-(Lipid carrier) aminotransferase
			BCM6EPS_242	UDP-N-acetylglucosamine 4,6-dehydratase		BAEPS_1413	Lipid carrier : UDP-N-acetylgalactosaminyltransferase	4.2.1.-
						BAEPS_1415	Lipid carrier : UDP-N-acetylgalactosaminyltransferase	4.2.1.-
						BAEPS_1119	Lipid carrier : UDP-N-acetylgalactosaminyltransferase / Alpha-1,3-N-acetylgalactosamine transferase PglA; Putative glycosyltransferase	4.2.1.-
						BAEPS_1234	Lipid carrier : UDP-N-acetylgalactosaminyltransferase / Alpha-1,3-N-acetylgalactosamine transferase PglA; Putative glycosyltransferase	4.2.1.-
						BAEPS_380	Lipid carrier : UDP-N-acetylgalactosaminyltransferase / Alpha-1,3-N-acetylgalactosamine transferase PglA; Putative glycosyltransferase	4.2.1.-
						BAEPS_643	Oligosaccharyltransferase PglB	2.4.1.119
						BAEPS_1023	Phospholipid-lipopolysaccharide ABC transporter
						BAEPS_1340	Phospholipid-lipopolysaccharide ABC transporter
						BAEPS_1381	UDP-N-acetylglucosamine 4,6-dehydratase	4.2.1.-
						BAEPS_1414	UDP-N-acetylglucosamine 4,6-dehydratase	4.2.1.-
						BAEPS_1564	UDP-N-acetylglucosamine 4,6-dehydratase	4.2.1.-
						BAEPS_1981	UDP-N-acetylglucosamine 4,6-dehydratase	4.2.1.-
Na+ NADH reductase			BCM6EPS_2311	Na(+)-translocating NADH-quinone reductase subunit A	1.6.5.-	BAEPS_1134	Na(+)-translocating NADH-quinone reductase subunit A	1.6.5.-
			BCM6EPS_2312	Na(+)-translocating NADH-quinone reductase subunit B	1.6.5.-	BAEPS_1135	Na(+)-translocating NADH-quinone reductase subunit B	1.6.5.-
			BCM6EPS_2313	Na(+)-translocating NADH-quinone reductase subunit C	1.6.5.-	BAEPS_1136	Na(+)-translocating NADH-quinone reductase subunit C	1.6.5.-
			BCM6EPS_2314	Na(+)-translocating NADH-quinone reductase subunit D	1.6.5.-	BAEPS_1137	Na(+)-translocating NADH-quinone reductase subunit D	1.6.5.-
			BCM6EPS_2315	Na(+)-translocating NADH-quinone reductase subunit E	1.6.5.-	BAEPS_1138	Na(+)-translocating NADH-quinone reductase subunit E	1.6.5.-
			BCM6EPS_2316	Na(+)-translocating NADH-quinone reductase subunit F	1.6.5.-	BAEPS_2039	Na(+)-translocating NADH-quinone reductase subunit E	1.6.5.-
						BAEPS_1139	Na(+)-translocating NADH-quinone reductase subunit F	1.6.5.-
Sulfur oxidation	Sox		BCM6EPS_1249	Blr3520 protein homolog, hypothetical protein		BAEPS_656	Blr3520 protein homolog, hypothetical protein
			BCM6EPS_2231	SoxH protein, homolog		BAEPS_28	SoxH protein, homolog
			BCM6EPS_48	SoxH protein, homolog		BAEPS_476	SoxH protein, homolog
			BCM6EPS_1173	Sulfide dehydrogenase [flavocytochrome C] flavoprotein chain precursor	1.8.2.-	BAEPS_1496	SoxH protein, homolog
			BCM6EPS_2416	Sulfite dehydrogenase cytochrome subunit SoxD		BAEPS_748	Sulfide dehydrogenase [flavocytochrome C] flavoprotein chain precursor	1.8.2.-
			BCM6EPS_2417	Sulfur oxidation molybdopterin C protein		BAEPS_1019	Sulfide dehydrogenase [flavocytochrome C] flavoprotein chain precursor	1.8.2.-
			BCM6EPS_2071	sulfur oxidation protein SoxA		BAEPS_1891	Sulfide dehydrogenase [flavocytochrome C] flavoprotein chain precursor	1.8.2.-
			BCM6EPS_98	Sulfur oxidation protein SoxB		BAEPS_2337	Sulfur oxidation molybdopterin C protein
			BCM6EPS_2068	Sulfur oxidation protein SoxX		BAEPS_713	sulfur oxidation protein SoxA
			BCM6EPS_2069	Sulfur oxidation protein SoxY		BAEPS_2311	Sulfur oxidation protein SoxB
			BCM6EPS_2415	Sulfur oxidation protein SoxY		BAEPS_716	Sulfur oxidation protein SoxX
			BCM6EPS_993	Sulfur oxidation protein SoxY		BAEPS_715	Sulfur oxidation protein SoxY
			BCM6EPS_2070	Sulfur oxidation protein SoxZ		BAEPS_2335	Sulfur oxidation protein SoxY
			BCM6EPS_2414	Sulfur oxidation protein SoxZ		BAEPS_714	Sulfur oxidation protein SoxZ
						BAEPS_2334	Sulfur oxidation protein SoxZ
			BCM6EPS_876	Sulfide:quinone oxidoreductase
Formate deshydrogenase			BCM6EPS_1113	Putative formate dehydrogenase-specific chaperone
			BCM6EPS_1114	Formate dehydrogenase chain D	1.2.1.2
			BCM6EPS_1636	Putative formate dehydrogenase, cytochrome B subunit	1.2.1.2
			BCM6EPS_1639	Formate dehydrogenase-O, major subunit @ selenocysteine-containing	1.2.1.2
			BCM6EPS_1650	tungsten-containing formate dehydrogenase beta subunit
			BCM6EPS_1651	tungsten-containing formate dehydrogenase alpha subunit
			BCM6EPS_1827	tungsten-containing formate dehydrogenase alpha subunit
			BCM6EPS_1964	Putative formate dehydrogenase, cytochrome B subunit	1.2.1.2
			BCM6EPS_1637	Formate dehydrogenase-O, iron-sulfur subunit; Putative formate dehydrogenase iron-sulfur subunit	1.2.1.2
Flagella			BCM6EPS_248	Fimh-like protein		BAEPS_6	Flagellar assembly factor FliW
			BCM6EPS_848	Fimh-like protein		BAEPS_2293	Flagellar assembly protein FliH
			BCM6EPS_995	Fimh-like protein		BAEPS_434	Flagellar basal-body rod modification protein FlgD
			BCM6EPS_1148	Fimh-like protein		BAEPS_1585	Flagellar basal-body rod protein FlgB
			BCM6EPS_509	Flagellar assembly protein FliH		BAEPS_1584	Flagellar basal-body rod protein FlgC
			BCM6EPS_1081	Flagellar assembly protein FliH		BAEPS_1200	Flagellar basal-body rod protein FlgF
			BCM6EPS_568	Flagellar basal-body P-ring formation protein FlgA		BAEPS_433	Flagellar basal-body rod protein FlgG
			BCM6EPS_1063	Flagellar basal-body rod modification protein FlgD		BAEPS_1199	Flagellar basal-body rod protein FlgG
			BCM6EPS_1949	Flagellar basal-body rod protein FlgB		BAEPS_1977	Flagellar biosynthesis protein FlhA
			BCM6EPS_1948	Flagellar basal-body rod protein FlgC		BAEPS_790	Flagellar biosynthesis protein FlhB
			BCM6EPS_1704	Flagellar basal-body rod protein FlgF		BAEPS_634	Flagellar biosynthesis protein FlhF
			BCM6EPS_1062	Flagellar basal-body rod protein FlgG		BAEPS_1832	Flagellar biosynthesis protein FliL
			BCM6EPS_1705	Flagellar basal-body rod protein FlgG		BAEPS_2388	Flagellar biosynthesis protein FliP
			BCM6EPS_1992	Flagellar biosynthesis protein FlhA		BAEPS_1031	Flagellar biosynthesis protein FliQ
			BCM6EPS_2185	Flagellar biosynthesis protein FlhB		BAEPS_1780	Flagellar biosynthesis protein FliQ
			BCM6EPS_1426	Flagellar biosynthesis protein FlhF		BAEPS_721	Flagellar biosynthesis protein FliR
			BCM6EPS_2251	Flagellar biosynthesis protein FliL		BAEPS_1338	Flagellar biosynthesis protein FliS
			BCM6EPS_15	Flagellar biosynthesis protein FliP		BAEPS_399	Flagellar hook protein FlgE
			BCM6EPS_1009	Flagellar biosynthesis protein FliP		BAEPS_1823	Flagellar hook-associated protein FlgK
			BCM6EPS_566	Flagellar biosynthesis protein FliQ		BAEPS_2011	Flagellar hook-associated protein FlgL
			BCM6EPS_431	Flagellar biosynthesis protein FliR		BAEPS_2012	Flagellar hook-associated protein FlgL
			BCM6EPS_1163	Flagellar biosynthesis protein FliS		BAEPS_1339	Flagellar hook-associated protein FliD
			BCM6EPS_187	Flagellar hook protein FlgE		BAEPS_370	Flagellar L-ring protein FlgH
			BCM6EPS_1884	Flagellar hook-associated protein FlgK		BAEPS_2291	Flagellar M-ring protein FliF
			BCM6EPS_122	Flagellar hook-associated protein FlgL		BAEPS_2386	Flagellar motor rotation protein MotA
			BCM6EPS_1162	Flagellar hook-associated protein FliD		BAEPS_2387	Flagellar motor rotation protein MotB
			BCM6EPS_2003	Flagellar L-ring protein FlgH		BAEPS_2292	Flagellar motor switch protein FliG
			BCM6EPS_507	Flagellar M-ring protein FliF		BAEPS_2325	Flagellar motor switch protein FliM
			BCM6EPS_13	Flagellar motor rotation protein MotA		BAEPS_2112	Flagellar motor switch protein FliN
			BCM6EPS_14	Flagellar motor rotation protein MotB		BAEPS_2324	Flagellar motor switch protein FliN
			BCM6EPS_508	Flagellar motor switch protein FliG		BAEPS_1827	Flagellar P-ring protein FlgI
			BCM6EPS_1429	Flagellar motor switch protein FliM		BAEPS_2369	Flagellar protein FlgO
			BCM6EPS_1430	Flagellar motor switch protein FliN		BAEPS_121	Flagellar sensory histidine kinase FlgS
			BCM6EPS_2042	Flagellar motor switch protein FliN		BAEPS_140	Flagellin
			BCM6EPS_1888	Flagellar P-ring protein FlgI		BAEPS_141	Flagellin
			BCM6EPS_1618	Flagellar protein FlgO		BAEPS_659	Flagellin
			BCM6EPS_1073	Flagellar sensory histidine kinase FlgS		BAEPS_705	Flagellin
			BCM6EPS_37	Flagellin		BAEPS_758	Flagellin
			BCM6EPS_132	Flagellin		BAEPS_1141	Flagellin
			BCM6EPS_314	Flagellin		BAEPS_1299	Flagellin
			BCM6EPS_322	Flagellin		BAEPS_1330	Flagellin
			BCM6EPS_349	Flagellin		BAEPS_1644	Flagellin
			BCM6EPS_358	Flagellin		BAEPS_1727	Flagellin
			BCM6EPS_646	Flagellin		BAEPS_1829	Flagellin
			BCM6EPS_1178	Flagellin		BAEPS_1899	Flagellin
			BCM6EPS_1699	Flagellin		BAEPS_406	Flagellum-specific ATP synthase FliI
			BCM6EPS_1808	Flagellin		BAEPS_1270	Motility accessory factor
			BCM6EPS_1915	Flagellin		BAEPS_2002	Putative flagellar motility protein
			BCM6EPS_2019	Flagellin
			BCM6EPS_175	Flagellum-specific ATP synthase FliI
			BCM6EPS_1667	Motility accessory factor
			BCM6EPS_477	Predicted signal transduction protein
CBB cycle			BCM6EPS_238	High-affnity carbon uptake protein Hat/HatR		BAEPS_359	High-affnity carbon uptake protein Hat/HatR
			BCM6EPS_250	High-affnity carbon uptake protein Hat/HatR		BAEPS_585	High-affnity carbon uptake protein Hat/HatR
			BCM6EPS_469	High-affnity carbon uptake protein Hat/HatR		BAEPS_944	Ribulose bisphosphate carboxylase large chain	4.1.1.39
			BCM6EPS_600	High-affnity carbon uptake protein Hat/HatR		BAEPS_943	Ribulose bisphosphate carboxylase small chain	4.1.1.39
			BCM6EPS_1104	High-affnity carbon uptake protein Hat/HatR		BAEPS_573	Rubisco activation protein CbbO
			BCM6EPS_1125	High-affnity carbon uptake protein Hat/HatR		BAEPS_941	Rubisco activation protein CbbQ
			BCM6EPS_1340	High-affnity carbon uptake protein Hat/HatR		BAEPS_702	Phosphoribulokinase	2.7.1.19
			BCM6EPS_1501	High-affnity carbon uptake protein Hat/HatR
			BCM6EPS_1532	Ribulose bisphosphate carboxylase large chain	4.1.1.39
			BCM6EPS_1531	Ribulose bisphosphate carboxylase small chain	4.1.1.39
			BCM6EPS_1526	Rubisco activation protein CbbO
			BCM6EPS_1529	Rubisco activation protein CbbQ
			BCM6EPS_1027	Phosphoribulokinase	2.7.1.19
Nitrogen metabolism			BCM6EPS_809	Nitrate ABC transporter, ATP-binding protein		BAEPS_904	Assimilatory nitrate reductase large subunit (EC:1.7.99.4)	1.7.99.4
			BCM6EPS_757	Nitrate/TMAO reductases, membrane-bound tetraheme cytochrome c subunit		BAEPS_905	Nitrite reductase [NAD(P)H] small subunit	1.7.1.4
			BCM6EPS_2297	Nitrogen-fixing NifU-like		BAEPS_906	Nitrite reductase [NAD(P)H] large subunit	1.7.1.4
						BAEPS_1677	Ferredoxin-type protein NapF (periplasmic nitrate reductase)
						BAEPS_1678	Nitrate reductase cytochrome c550-type subunit
						BAEPS_1679	Polyferredoxin NapH (periplasmic nitrate reductase)
						BAEPS_1680	Ferredoxin-type protein NapG (periplasmic nitrate reductase)
						BAEPS_1681	Periplasmic nitrate reductase precursor	1.7.99.4
			BCM6EPS_976	Ammonium transporter		BAEPS_1726	Ammonium transporter
			BCM6EPS_1756	Ammonium transporter		BAEPS_1725	Nitrogen regulatory protein P-II
			BCM6EPS_1861	Ammonium transporter		BAEPS_957	Ferredoxin-dependent glutamate synthase	1.4.7.1
			BCM6EPS_975	Nitrogen regulatory protein P-II		BAEPS_1746	Ferredoxin-dependent glutamate synthase	1.4.7.1
			BCM6EPS_1755	Nitrogen regulatory protein P-II		BAEPS_496	Glutamate synthase [NADPH] large chain	1.4.1.13
			BCM6EPS_1973	Nitrogen regulatory protein P-II		BAEPS_948	Glutamate synthase [NADPH] large chain	1.4.1.13
			BCM6EPS_2127	[Protein-PII] uridylyltransferase	2.7.7.59	BAEPS_1012	Glutamate synthase [NADPH] large chain	1.4.1.13
			BCM6EPS_104	Ferredoxin-dependent glutamate synthase	1.4.7.1	BAEPS_2109	Glutamate synthase [NADPH] large chain	1.4.1.13
			BCM6EPS_302	Ferredoxin-dependent glutamate synthase	1.4.7.1	BAEPS_2164	Glutamate synthase [NADPH] large chain	1.4.1.13
			BCM6EPS_1289	Glutamate synthase [NADPH] large chain	1.4.1.13	BAEPS_949	Glutamate synthase [NADPH] small chain	1.4.1.13
			BCM6EPS_1893	Glutamate synthase [NADPH] large chain	1.4.1.13	BAEPS_1329	Glutamate synthase [NADPH] small chain	1.4.1.13
			BCM6EPS_2400	Glutamate synthase [NADPH] large chain	1.4.1.13	BAEPS_1711	Glutamine synthetase type I	6.3.1.2
			BCM6EPS_1290	Glutamate synthase [NADPH] small chain	1.4.1.13
			BCM6EPS_837	Glutamine synthetase type I	6.3.1.2
Chemotaxis			BCM6EPS_133	METHYL-ACCEPTING CHEMOTAXIS PROTEIN		BAEPS_821	Chemotaxis protein CheV	2.7.3.-
			BCM6EPS_1907	Methyl-accepting chemotaxis protein		BAEPS_199	Chemotaxis regulator - transmits chemoreceptor signals to flagelllar motor components CheY
			BCM6EPS_2005	Methyl-accepting chemotaxis protein		BAEPS_509	Chemotaxis regulator - transmits chemoreceptor signals to flagelllar motor components CheY
			BCM6EPS_1132	methyl-accepting chemotaxis sensory transducer		BAEPS_629	Chemotaxis regulator - transmits chemoreceptor signals to flagelllar motor components CheY
			BCM6EPS_2006	Chemotaxis protein CheV	2.7.3.-	BAEPS_937	Chemotaxis regulator - transmits chemoreceptor signals to flagelllar motor components CheY
			BCM6EPS_41	Chemotaxis regulator - transmits chemoreceptor signals to flagelllar motor components CheY		BAEPS_1096	Chemotaxis regulator - transmits chemoreceptor signals to flagelllar motor components CheY
			BCM6EPS_305	Chemotaxis regulator - transmits chemoreceptor signals to flagelllar motor components CheY		BAEPS_1453	Chemotaxis regulator - transmits chemoreceptor signals to flagelllar motor components CheY
			BCM6EPS_306	Chemotaxis regulator - transmits chemoreceptor signals to flagelllar motor components CheY		BAEPS_1454	Chemotaxis regulator - transmits chemoreceptor signals to flagelllar motor components CheY
			BCM6EPS_307	Chemotaxis regulator - transmits chemoreceptor signals to flagelllar motor components CheY		BAEPS_2373	Chemotaxis regulator - transmits chemoreceptor signals to flagelllar motor components CheY
			BCM6EPS_393	Chemotaxis regulator - transmits chemoreceptor signals to flagelllar motor components CheY		BAEPS_50	Signal transduction histidine kinase CheA	2.7.3.-
			BCM6EPS_910	Chemotaxis regulator - transmits chemoreceptor signals to flagelllar motor components CheY		BAEPS_822	Methyl-accepting chemotaxis protein
			BCM6EPS_911	Chemotaxis regulator - transmits chemoreceptor signals to flagelllar motor components CheY		BAEPS_1077	methyl-accepting chemotaxis protein
			BCM6EPS_937	Chemotaxis regulator - transmits chemoreceptor signals to flagelllar motor components CheY		BAEPS_1090	Methyl-accepting chemotaxis protein
			BCM6EPS_1660	Chemotaxis regulator - transmits chemoreceptor signals to flagelllar motor components CheY		BAEPS_1682	METHYL-ACCEPTING CHEMOTAXIS PROTEIN
			BCM6EPS_1661	Chemotaxis regulator - transmits chemoreceptor signals to flagelllar motor components CheY
			BCM6EPS_2223	Chemotaxis regulator - transmits chemoreceptor signals to flagelllar motor components CheY
			BCM6EPS_2346	Chemotaxis regulator - transmits chemoreceptor signals to flagelllar motor components CheY
			BCM6EPS_2347	Chemotaxis regulator - transmits chemoreceptor signals to flagelllar motor components CheY
			BCM6EPS_2348	Chemotaxis regulator - transmits chemoreceptor signals to flagelllar motor components CheY
			BCM6EPS_2370	Chemotaxis regulator - transmits chemoreceptor signals to flagelllar motor components CheY
			BCM6EPS_2374	Chemotaxis regulator - transmits chemoreceptor signals to flagelllar motor components CheY
			BCM6EPS_308	Signal transduction histidine kinase CheA	2.7.3.-
			BCM6EPS_392	Signal transduction histidine kinase CheA	2.7.3.-
			BCM6EPS_825	Signal transduction histidine kinase CheA	2.7.3.-
			BCM6EPS_909	Signal transduction histidine kinase CheA	2.7.3.-
			BCM6EPS_969	Signal transduction histidine kinase CheA	2.7.3.-
			BCM6EPS_1662	Signal transduction histidine kinase CheA	2.7.3.-
			BCM6EPS_1828	Signal transduction histidine kinase CheA	2.7.3.-
			BCM6EPS_2055	Signal transduction histidine kinase CheA	2.7.3.-
			BCM6EPS_2345	Signal transduction histidine kinase CheA	2.7.3.-
Toxins			BCM6EPS_2511	RTX toxins and related Ca2+-binding proteins
tRNA			BCM6EPS_rna_10	tRNA-Arg-CCT		BAEPS_rna_.26	tRNA-Arg-GCG
			BCM6EPS_rna_17	tRNA-Arg-TCG		BAEPS_rna_.4	tRNA-Arg-TCG
			BCM6EPS_rna_16	tRNA-Arg-TCT		BAEPS_rna_.11	tRNA-Arg-TCG
			BCM6EPS_rna_6	tRNA-Asn-GTT		BAEPS_rna_.31	tRNA-Arg-TCG
			BCM6EPS_rna_36	tRNA-Asp-GTC		BAEPS_rna_.3	tRNA-Arg-TCT
			BCM6EPS_rna_5	tRNA-Gln-TTG		BAEPS_rna_.10	tRNA-Arg-TCT
			BCM6EPS_rna_21	tRNA-Glu-TTC		BAEPS_rna_.30	tRNA-Arg-TCT
			BCM6EPS_rna_22	tRNA-Glu-TTC		BAEPS_rna_.23	tRNA-Asn-GTT
			BCM6EPS_rna_26	tRNA-Glu-TTC		BAEPS_rna_.35	tRNA-Asp-GTC
			BCM6EPS_rna_38	tRNA-Glu-TTC		BAEPS_rna_.14	tRNA-Gln-TTG
			BCM6EPS_rna_42	tRNA-Gly-TCC		BAEPS_rna_.21	tRNA-Glu-TTC
			BCM6EPS_rna_18	tRNA-His-GTG		BAEPS_rna_.37	tRNA-Glu-TTC
			BCM6EPS_rna_34	tRNA-Leu-TAA		BAEPS_rna_.18	tRNA-Gly-TCC
			BCM6EPS_rna_15	tRNA-Leu-TAG		BAEPS_rna_.5	tRNA-His-GTG
			BCM6EPS_rna_7	tRNA-Lys-TTT		BAEPS_rna_.12	tRNA-His-GTG
			BCM6EPS_rna_39	tRNA-Lys-TTT		BAEPS_rna_.32	tRNA-His-GTG
			BCM6EPS_rna_4	tRNA-Met-CAT		BAEPS_rna_.28	tRNA-Leu-CAA
			BCM6EPS_rna_11	tRNA-Met-CAT		BAEPS_rna_.8	tRNA-Leu-GAG
			BCM6EPS_rna_14	tRNA-Met-CAT		BAEPS_rna_.2	tRNA-Leu-TAG
			BCM6EPS_rna_29	tRNA-Met-CAT		BAEPS_rna_.9	tRNA-Leu-TAG
			BCM6EPS_rna_19	tRNA-Pro-TGG		BAEPS_rna_.29	tRNA-Leu-TAG
			BCM6EPS_rna_43	tRNA-Pseudo-GTA		BAEPS_rna_.38	tRNA-Lys-TTT
			BCM6EPS_rna_13	tRNA-Ser-GCT		BAEPS_rna_.15	tRNA-Met-CAT
			BCM6EPS_rna_31	tRNA-Ser-TGA		BAEPS_rna_.22	tRNA-Met-CAT
			BCM6EPS_rna_32	tRNA-Ser-TGA		BAEPS_rna_.24	tRNA-Met-CAT
			BCM6EPS_rna_41	tRNA-Thr-GGT		BAEPS_rna_.7	tRNA-Phe-GAA
			BCM6EPS_rna_44	tRNA-Thr-TGT		BAEPS_rna_.40	tRNA-Phe-GAA
			BCM6EPS_rna_2	tRNA-Val-TAC		BAEPS_rna_.6	tRNA-Pro-TGG
			BCM6EPS_rna_37	tRNA-Val-TAC		BAEPS_rna_.13	tRNA-Pro-TGG
						BAEPS_rna_.33	tRNA-Pro-TGG
						BAEPS_rna_.1	tRNA-Pseudo-GGA
						BAEPS_rna_.17	tRNA-Pseudo-GTA
						BAEPS_rna_.25	tRNA-Ser-GCT
						BAEPS_rna_.19	tRNA-Thr-GGT
						BAEPS_rna_.16	tRNA-Thr-TGT
						BAEPS_rna_.20	tRNA-Trp-CCA
						BAEPS_rna_.34	tRNA-Val-GAC
						BAEPS_rna_.36	tRNA-Val-TAC
						BAEPS_rna_.39	tRNA-Val-TAC
TCA			BCM6EPS_1378	Aconitate hydratase 2	4.2.1.3	BAEPS_1419	Aconitate hydratase 2	4.2.1.3
			BCM6EPS_1677	Citrate synthase (si)	2.3.3.1	BAEPS_1885	Aconitate hydratase 2	4.2.1.3
						BAEPS_472	Citrate synthase (si)	2.3.3.1
			BCM6EPS_445	Fumarate hydratase class II	4.2.1.2	BAEPS_860	Fumarate hydratase class II	4.2.1.2
			BCM6EPS_523	Malate:quinone oxidoreductase	1.1.5.4	BAEPS_1592	Fumarate hydratase class II	4.2.1.2
			BCM6EPS_1676	Malate:quinone oxidoreductase	1.1.5.4	BAEPS_473	Malate:quinone oxidoreductase	1.1.5.4
			BCM6EPS_1864	Succinyl-CoA ligase [ADP-forming] alpha chain	6.2.1.5	BAEPS_1603	Succinyl-CoA ligase [ADP-forming] alpha chain	6.2.1.5
			BCM6EPS_1553	Succinyl-CoA ligase [ADP-forming] beta chain	6.2.1.5	BAEPS_1156	Succinyl-CoA ligase [ADP-forming] beta chain	6.2.1.5
						BAEPS_1174	Succinyl-CoA ligase [ADP-forming] beta chain	6.2.1.5
Cytochrome related			BCM6EPS_990	Copper metallochaperone, bacterial analog of Cox17 protein		BAEPS_2103	Copper metallochaperone, bacterial analog of Cox17 protein
			BCM6EPS_2524	Copper metallochaperone, bacterial analog of Cox17 protein		BAEPS_419	Cytochrome c oxidase polypeptide I	1.9.3.1
			BCM6EPS_517	Cytochrome c family protein		BAEPS_420	Cytochrome c oxidase polypeptide I	1.9.3.1
			BCM6EPS_834	Cytochrome c family protein		BAEPS_421	Cytochrome c oxidase polypeptide I	1.9.3.1
			BCM6EPS_952	Cytochrome c family protein		BAEPS_2280	Cytochrome c oxidase polypeptide I	1.9.3.1
			BCM6EPS_1534	Cytochrome c oxidase polypeptide I	1.9.3.1	BAEPS_2283	Cytochrome c oxidase polypeptide II	1.9.3.1
			BCM6EPS_1514	Cytochrome c oxidase polypeptide II	1.9.3.1	BAEPS_428	Cytochrome c oxidase polypeptide III	1.9.3.1
			BCM6EPS_1537	Cytochrome c oxidase polypeptide II	1.9.3.1	BAEPS_2281	Cytochrome c oxidase polypeptide III	1.9.3.1
			BCM6EPS_1442	Cytochrome c oxidase polypeptide III	1.9.3.1	BAEPS_1862	Cytochrome c oxidase subunit CcoN	1.9.3.1
			BCM6EPS_1535	Cytochrome c oxidase polypeptide III	1.9.3.1	BAEPS_1863	Cytochrome c oxidase subunit CcoO	1.9.3.1
			BCM6EPS_736	Cytochrome c oxidase subunit CcoN	1.9.3.1	BAEPS_1865	Cytochrome c oxidase subunit CcoP	1.9.3.1
			BCM6EPS_735	Cytochrome c oxidase subunit CcoO	1.9.3.1	BAEPS_246	Cytochrome c-type biogenesis protein CcdA (DsbD analog)
			BCM6EPS_733	Cytochrome c oxidase subunit CcoP	1.9.3.1	BAEPS_2268	Cytochrome c-type biogenesis protein CcmG/DsbE, thiol:disulfide oxidoreductase
			BCM6EPS_2547	Cytochrome c-type biogenesis protein CcdA (DsbD analog)		BAEPS_2058	Cytochrome c, class IC:Cytochrome c, class I
			BCM6EPS_2229	Cytochrome c, class I		BAEPS_2336	Cytochrome c5
			BCM6EPS_1539	Cytochrome C553 (soluble cytochrome f)		BAEPS_1547	Cytochrome c552 precursor	1.7.2.2
			BCM6EPS_991	Cytochrome oxidase biogenesis protein Sco1/SenC/PrrC, putative copper metallochaperone		BAEPS_2144	Cytochrome C553 (soluble cytochrome f)
			BCM6EPS_2525	Cytochrome oxidase biogenesis protein Sco1/SenC/PrrC, putative copper metallochaperone		BAEPS_2104	Cytochrome oxidase biogenesis protein Sco1/SenC/PrrC, putative copper metallochaperone
			BCM6EPS_1256	Ferredoxin		BAEPS_1085	Diheme cytochrome c
			BCM6EPS_1293	Ferredoxin		BAEPS_952	Ferredoxin
			BCM6EPS_1584	Fumarate reductase cytochrome b subunit		BAEPS_1296	Fumarate reductase cytochrome b subunit
			BCM6EPS_1538	Heme O synthase, protoheme IX farnesyltransferase COX10-CtaB	2.5.1.-	BAEPS_2284	Heme O synthase, protoheme IX farnesyltransferase COX10-CtaB	2.5.1.-
			BCM6EPS_755	Ni,Fe-hydrogenase I cytochrome b subunit		BAEPS_1678	Nitrate reductase cytochrome c550-type subunit
			BCM6EPS_757	Nitrate/TMAO reductases, membrane-bound tetraheme cytochrome c subunit		BAEPS_2051	Putative analog of CcoH, COG3198
			BCM6EPS_750	Putative cytochrome C-type biogenesis protein		BAEPS_886	Putative cytochrome C-type biogenesis protein
			BCM6EPS_1813	Putative cytochrome C-type biogenesis protein		BAEPS_933	Putative cytochrome C-type biogenesis protein
			BCM6EPS_1636	Putative formate dehydrogenase, cytochrome B subunit	1.2.1.2	BAEPS_2378	Type cbb3 cytochrome oxidase biogenesis protein CcoG, involved in Cu oxidation
			BCM6EPS_1964	Putative formate dehydrogenase, cytochrome B subunit	1.2.1.2	BAEPS_1802	ubiquinol cytochrome C oxidoreductase, cytochrome C1 subunit
			BCM6EPS_942	ubiquinol cytochrome C oxidoreductase, cytochrome C1 subunit		BAEPS_1803	Ubiquinol--cytochrome c reductase, cytochrome B subunit	1.10.2.2
			BCM6EPS_1188	ubiquinol cytochrome C oxidoreductase, cytochrome C1 subunit		BAEPS_1804	Ubiquinol-cytochrome C reductase iron-sulfur subunit	1.10.2.2
			BCM6EPS_1189	Ubiquinol--cytochrome c reductase, cytochrome B subunit	1.10.2.2
			BCM6EPS_1190	Ubiquinol-cytochrome C reductase iron-sulfur subunit	1.10.2.2
Transporter	NhaA, NhaD and Sodium-dependent phosphate transporters		BCM6EPS_166	Na+/H+ antiporter NhaD type		BAEPS_1054	Na+/H+ antiporter NhaA type
			BCM6EPS_415	Na+/H+ antiporter NhaD type		BAEPS_2276	Na+/H+ antiporter NhaD type
			BCM6EPS_417	Na+/H+ antiporter NhaA type
			BCM6EPS_2512	Na+/H+ antiporter NhaD type
	TRAP		BCM6EPS_412	TRAP-type C4-dicarboxylate transport system, large permease component		BAEPS_159	TRAP-type C4-dicarboxylate transport system, large permease component
			BCM6EPS_890	TRAP-type C4-dicarboxylate transport system, large permease component		BAEPS_1055	TRAP-type C4-dicarboxylate transport system, large permease component
			BCM6EPS_1892	TRAP-type C4-dicarboxylate transport system, large permease component		BAEPS_161	TRAP-type C4-dicarboxylate transport system, periplasmic component
			BCM6EPS_410	TRAP-type C4-dicarboxylate transport system, periplasmic component		BAEPS_1057	TRAP-type C4-dicarboxylate transport system, periplasmic component
			BCM6EPS_888	TRAP-type C4-dicarboxylate transport system, periplasmic component		BAEPS_160	TRAP-type C4-dicarboxylate transport system, small permease component
			BCM6EPS_1890	TRAP-type C4-dicarboxylate transport system, periplasmic component		BAEPS_1056	TRAP-type C4-dicarboxylate transport system, small permease component
			BCM6EPS_411	TRAP-type C4-dicarboxylate transport system, small permease component
			BCM6EPS_889	TRAP-type C4-dicarboxylate transport system, small permease component
			BCM6EPS_1891	TRAP-type C4-dicarboxylate transport system, small permease component
			BCM6EPS_2169	TRAP dicarboxylate transporter, DctM subunit, unknown substrate 3
			BCM6EPS_2167	TRAP transporter solute receptor, unknown substrate 3
			BCM6EPS_231	TRAP dicarboxylate transporter, DctM subunit, unknown substrate 5		BAEPS_1661	TRAP dicarboxylate transporter, DctM subunit, unknown substrate 5
			BCM6EPS_230	TRAP dicarboxylate transporter, DctQ subunit, unknown substrate 5		BAEPS_1660	TRAP dicarboxylate transporter, DctQ subunit, unknown substrate 5
			BCM6EPS_229	TRAP transporter solute receptor, unknown substrate 5		BAEPS_1659	TRAP transporter solute receptor, unknown substrate 5
			BCM6EPS_1204	TRAP dicarboxylate transporter, DctM subunit, unknown substrate 6		BAEPS_663	TRAP dicarboxylate transporter, DctM subunit, unknown substrate 6
			BCM6EPS_1549	TRAP dicarboxylate transporter, DctM subunit, unknown substrate 6		BAEPS_982	TRAP dicarboxylate transporter, DctM subunit, unknown substrate 6
			BCM6EPS_1735	TRAP dicarboxylate transporter, DctM subunit, unknown substrate 6
			BCM6EPS_1203	TRAP dicarboxylate transporter, DctQ subunit, unknown substrate 6
			BCM6EPS_1551	TRAP dicarboxylate transporter, DctQ subunit, unknown substrate 6
			BCM6EPS_1202	TRAP transporter solute receptor, unknown substrate 6		BAEPS_572	TRAP transporter solute receptor, unknown substrate 6
			BCM6EPS_1280	TRAP transporter solute receptor, unknown substrate 6		BAEPS_666	TRAP transporter solute receptor, unknown substrate 6
			BCM6EPS_1552	TRAP transporter solute receptor, unknown substrate 6
Lipid A biosynthesis			BCM6EPS_1723	Acyl-[acyl-carrier-protein]--UDP-N-acetylglucosamine O-acyltransferase	2.3.1.129	BAEPS_2174	Acyl-[acyl-carrier-protein]--UDP-N-acetylglucosamine O-acyltransferase	2.3.1.129
			BCM6EPS_27	Arabinose 5-phosphate isomerase	5.3.1.13	BAEPS_249	Arabinose 5-phosphate isomerase	5.3.1.13
			BCM6EPS_1403	2-Keto-3-deoxy-D-manno-octulosonate-8-phosphate synthase	2.5.1.55	BAEPS_2153	2-Keto-3-deoxy-D-manno-octulosonate-8-phosphate synthase	2.5.1.55
			BCM6EPS_2545	3-deoxy-D-manno-octulosonate 8-phosphate phosphatase	3.1.3.45	BAEPS_858	3-deoxy-D-manno-octulosonate 8-phosphate phosphatase	3.1.3.45
			BCM6EPS_1862	3-deoxy-manno-octulosonate cytidylyltransferase	2.7.7.38	BAEPS_766	3-deoxy-manno-octulosonate cytidylyltransferase	2.7.7.38
			BCM6EPS_1252	UDP-3-O-[3-hydroxymyristoyl] N-acetylglucosamine deacetylase	3.5.1.108	BAEPS_1463	UDP-3-O-[3-hydroxymyristoyl] N-acetylglucosamine deacetylase	3.5.1.108
			BCM6EPS_2258	UDP-3-O-[3-hydroxymyristoyl] glucosamine N-acyltransferase	2.3.1.191	BAEPS_2273	UDP-3-O-[3-hydroxymyristoyl] N-acetylglucosamine deacetylase	2.3.1.191
			BCM6EPS_458	FIG022708 (RAST) confirmed with IMG as : UDP-2,3-diacylglucosamine pyrophosphatase LpxH CDS
			BCM6EPS_1262	Lipid-A-disaccharide synthase	2.4.1.182	BAEPS_119	Lipid-A-disaccharide synthase	2.4.1.182
			BCM6EPS_422	Tetraacyldisaccharide 4'-kinase	2.7.1.130	BAEPS_513	Tetraacyldisaccharide 4'-kinase	2.7.1.130
			BCM6EPS_136	Lipid IVA 3-deoxy-D-manno-octulosonic acid transferase [often with also]	2.4.99.12
			BCM6EPS_1258	Lipid A biosynthesis lauroyl acyltransferase	2.3.1.-
Lipid O biosynthesis						BAEPS_1002	UDP-galactopyranose mutase	5.4.99.9
			BCM6EPS_149	Glucose-1-phosphate thymidylyltransferase	2.7.7.24	BAEPS_1123	Glucose-1-phosphate thymidylyltransferase	2.7.7.24
			BCM6EPS_2209	Glucose-1-phosphate thymidylyltransferase	2.7.7.24	BAEPS_1124	Glucose-1-phosphate thymidylyltransferase	2.7.7.24
						BAEPS_1521	Glucose-1-phosphate thymidylyltransferase	2.7.7.24
			BCM6EPS_1984	Glucose-6-phosphate isomerase	5.3.1.9	BAEPS_819	Glucose-6-phosphate isomerase	5.3.1.9
			BCM6EPS_1760	Glucosamine--fructose-6-phosphate aminotransferase [isomerizing]	2.6.1.16	BAEPS_2128	Glucosamine--fructose-6-phosphate aminotransferase [isomerizing]	2.6.1.16
			BCM6EPS_1709	Phosphoglucosamine mutase	5.4.2.10	BAEPS_1195	Phosphoglucosamine mutase	5.4.2.10
			BCM6EPS_1606	N-acetylglucosamine-1-phosphate uridyltransferase / Glucosamine-1-phosphate N-acetyltransferase	2.3.1.157	BAEPS_2209	N-acetylglucosamine-1-phosphate uridyltransferase / Glucosamine-1-phosphate N-acetyltransferase	2.3.1.157
						BAEPS_2385	N-acetylglucosamine-1-phosphate uridyltransferase / Glucosamine-1-phosphate N-acetyltransferase	2.3.1.157
			BCM6EPS_1012	dTDP-glucose 4,6-dehydratase	4.2.1.46	BAEPS_1522	dTDP-glucose 4,6-dehydratase	4.2.1.46
			BCM6EPS_2212	dTDP-glucose 4,6-dehydratase	4.2.1.46	BAEPS_1830	dTDP-glucose 4,6-dehydratase	4.2.1.46
			BCM6EPS_2249	dTDP-glucose 4,6-dehydratase	4.2.1.46
			BCM6EPS_150	dTDP-4-dehydrorhamnose 3,5-epimerase	5.1.3.13
			BCM6EPS_1824	dTDP-4-dehydrorhamnose 3,5-epimerase	5.1.3.13
			BCM6EPS_151	dTDP-4-dehydrorhamnose reductase	1.1.1.133
Colanic acid synthesis			BCM6EPS_1984	Glucose-6-phosphate isomerase	5.3.1.9	BAEPS_819	Glucose-6-phosphate isomerase	5.3.1.9
			Ga0071319_1063	Phosphomannomutase (IMG annotation)
			BCM6EPS_1985	UTP--glucose-1-phosphate uridylyltransferase	2.7.7.9	BAEPS_818	UTP--glucose-1-phosphate uridylyltransferase (EC 2.7.7.9	2.7.7.9
						BAEPS_2207	UTP--glucose-1-phosphate uridylyltransferase	2.7.7.9
			BCM6EPS_1391	UDP-glucose dehydrogenase	1.1.1.22	BAEPS_882	UDP-glucose dehydrogenase	1.1.1.22
			BCM6EPS_463	UDP-glucose dehydrogenase	1.1.1.22	BAEPS_1385	UDP-glucose dehydrogenase	1.1.1.22
			BCM6EPS_1034	UDP-glucose dehydrogenase	1.1.1.22	BAEPS_1849	UDP-glucose dehydrogenase	1.1.1.22
			BCM6EPS_1470	Mannose-1-phosphate guanylyltransferase (GDP)	2.7.7.22	BAEPS_1939	Mannose-1-phosphate guanylyltransferase (GDP)	2.7.7.22
						BAEPS_1505	Mannose-1-phosphate guanylyltransferase	2.7.7.13
			BCM6EPS_1471	GDP-mannose 4,6-dehydratase	4.2.1.47	BAEPS_2135	GDP-mannose 4,6-dehydratase	4.2.1.47
			BCM6EPS_1472	GDP-L-fucose synthetase	1.1.1.271	BAEPS_2134	GDP-L-fucose synthetase	1.1.1.271
						BAEPS_575	GDP-L-fucose synthetase	1.1.1.271
			BCM6EPS_949	UDP-glucose 4-epimerase	5.1.3.2	BAEPS_259	UDP-glucose 4-epimerase	5.1.3.2
			BCM6EPS_1822	UDP-glucose 4-epimerase	5.1.3.2	BAEPS_846	UDP-glucose 4-epimerase	5.1.3.2
						BAEPS_965	UDP-glucose 4-epimerase	5.1.3.2
						BAEPS_1379	UDP-glucose 4-epimerase	5.1.3.2
						BAEPS_1524	UDP-glucose 4-epimerase	5.1.3.2
						BAEPS_1635	UDP-glucose 4-epimerase	5.1.3.2
						BAEPS_1702	UDP-glucose 4-epimerase	5.1.3.2
						BAEPS_1924	UDP-glucose 4-epimerase	5.1.3.2
