# Supplementary material for: Horizontal acquisition of a patchwork Calvin cycle by symbiotic and free-living Campylobacterota (formerly Epsilonproteobacteria)
Source: ISME J. 2019 Sep 27;14(1):104–22. doi: 10.1038/s41396-019-0508-7 (PMC6908604; doi:10.1038/s41396-019-0508-7)
Supplement: Supplementary file 3 — Table S2 [file 41396_2019_508_MOESM3_ESM.xlsx]

## Sheet: Details
Supplementary Table 2	AAI Values between the Genomes presented in this study and representatives sequences belonging to the different Campylobacterota families
	Thiobarba azoricus			Thiobarba childressi			Environmental Arcobacter sp.
Genome Name	Two way AAI	SD	# of Proteins used	Two way AAI	SD	# of Proteins used	Two way AAI	SD	# of Proteins used
Thiobarba childressi	76.14	16.06	1471	-	-	-	49.34	13.72	895
Thiobarba azoricus	-	-	-	76.17	16.06	1471	49.79	13.73	876
Environmental Arcobacter sp.	49.77	13.76	876	49.36	13.73	895	-	-	-
Arcobacter anaerophilus (NZ_JXXG01000001)	47.23	14.48	1221	47.43	13.95	1227	58.6	15.43	1020
Sulfurospirillum arcachonense (NZ_JFBL01000001)	47.58	14.03	1158	47.32	14.07	1229	52.07	14.37	962
Arcobacter nitrofigilis (NC_014166)	47.48	14.12	1196	47.29	14.07	1223	58.38	15.57	1018
Arcobacter lanthieri (NZ_JARV01000001)	46.91	14.01	1077	47	13.76	1109	56.68	15.64	952
Arcobacter sp. (NZ_JART01000019)	47.11	14.17	1083	46.98	14.01	1130	56.92	15.5	955
Arcobacter cryaerophilus (NZ_LRUR01000004)	47.13	14.08	1072	46.93	14.11	1118	56.5	15.71	961
Arcobacter faecis (NZ_JARS01000021)	47.1	14.21	1085	46.92	14.06	1131	56.82	15.57	959
Arcobacter sp. (NC_017192)	47.4	14.14	1135	46.82	13.82	1202	58.02	15.69	1014
Arcobacter butzleri (NC_017187)	47.07	14.15	1059	46.71	14.09	1120	57.72	15.56	949
Caminibacter mediatlanticus (NZ_ABCJ01000035)	46.29	13	992	46.34	12.97	1016	49.67	12.94	849
Sulfurospirillum sp. (JQGK01000001)	46.45	14.18	1172	46.32	13.94	1217	51.26	13.96	971
Sulfurimonas denitrificans (NC_007575)	46.11	13.67	1088	46.3	13.62	1138	52.01	14.13	974
Nautilia profundicola (NC_012115)	46.12	12.89	996	46.27	12.93	1031	49.23	13.19	881
Sulfurimonas autotrophica (NC_014506)	46.56	13.82	1089	46.2	13.63	1119	52.77	13.96	976
Sulfurospirillum barnesii (NC_018002)	46.16	13.83	1123	46.16	13.68	1152	50.78	14.06	957
Nitratiruptor sp. (NC_009662)	45.86	13.79	1054	46.15	13.78	1039	51.66	13.81	948
Sulfurospirillum sp. (NZ_AP014723)	46.29	13.98	1119	46.13	13.93	1152	51.41	14.06	943
Sulfurovum sp. (FAXN01000001)	45.84	13.96	928	46.1	13.76	958	51.55	14.37	843
Sulfurimonas gotlandica (NZ_AFRZ01000001)	46.12	14	1175	46.08	13.73	1199	52.86	14.54	1009
Sulfurospirillum deleyianum (NC_013512)	46.28	14.15	1086	46.03	14.06	1123	51.15	13.94	943
Lebetimonas sp. (NZ_ATHT01000001)	45.92	12.59	1002	45.99	12.78	1028	49.31	12.85	860
Sulfurimonas gotlandica (NZ_DS995297)	46.02	13.98	1170	45.97	13.73	1192	52.77	14.53	999
Sulfurimonas hongkongensis (NZ_AUPZ01000001)	46.49	13.88	1111	45.94	13.78	1157	52.48	14.08	992
Sulfurovum sp. (JQIS01000016)	46.3	14.14	1105	45.93	14.05	1131	51.26	14.5	954
Lebetimonas sp. (NZ_ATHS01000001)	45.86	12.61	1004	45.92	12.67	1030	49.3	12.8	866
Sulfurospirillum arsenophilum (NZ_BBQF01000011)	46.28	14.01	1112	45.87	13.96	1163	51.34	13.98	941
Lebetimonas sp. (NZ_ATHQ01000001)	46.12	12.58	976	45.86	12.76	1030	49.18	12.74	865
Lebetimonas sp. (NZ_ATHU01000001)	45.83	12.52	1008	45.73	12.69	1043	49.11	12.82	867
Sulfurovum lithotrophicum (NZ_CP011308)	45.56	14.03	1042	45.69	13.78	1077	51.45	14.61	973
Sulfurospirillum multivorans (NZ_CP007201)	46.2	14.1	1203	45.58	13.95	1264	50.88	14.23	984
Sulfurospirillum cavolei (NZ_BBQE01000027)	45.57	13.95	1151	45.52	13.72	1184	50.51	14.16	962
Sulfurospirillum sp. (NZ_JSEC01000001)	45.75	13.94	1143	45.5	13.82	1180	50.45	14.18	968
Sulfurospirillum cavolei (NZ_AP014724)	45.62	14.01	1142	45.48	13.85	1166	50.75	14.14	953
Sulfurovum sp. (NZ_AJLE01000011)	46.03	13.67	1020	45.36	13.75	1067	51.37	14.79	939
Sulfurovum sp. (NC_009663)	45.83	13.95	1118	45.24	13.6	1132	51.77	14.45	967
Campylobacter hominis (NC_009714)	44.74	13.19	922	45.21	13.08	920	48.42	13.24	832
Campylobacter fetus (NC_008599)	45.21	13.18	1004	45.16	13.24	1015	48.37	13.71	874
Candidatus Sulfuricurvum sp. (CP003920)	45.4	13.65	1099	45	13.68	1145	50.63	14.31	960
Nitratifractor salsuginis (NC_014935)	45.45	14.21	1035	44.92	14.04	1097	50.33	14.36	956
Wolinella succinogenes (NC_005090)	45.26	13.53	1035	44.85	13.77	1063	48.77	13.89	915
Campylobacter lari (NZ_CP007777)	44.86	13.49	946	44.83	13.47	952	47.5	13.66	840
Thiovulum sp. (AKKQ01000001)	44.67	13.79	1002	44.83	13.6	1033	49.03	14.34	857
Campylobacter concisus (NZ_ANNF01000001)	44.46	13.53	998	44.62	13.45	1020	48.39	13.7	847
Campylobacter coli (NZ_FBOR01000001)	44.64	13.55	968	44.6	13.47	996	47.8	13.49	838
Sulfuricurvum sp. (JQGL01000001)	44.75	13.89	1097	44.55	13.73	1101	50.5	14.39	948
Campylobacter coli (NZ_AIMJ01000121)	44.25	13.47	1005	44.46	13.41	1021	47.64	13.5	864
Sulfuricurvum kujiense (NC_014762)	44.83	13.68	1129	44.45	13.63	1181	50.32	14.4	994
Campylobacter jejuni (NZ_CUUD01000001)	44.52	13.42	1000	44.42	13.44	1016	47.54	13.43	867
Campylobacter curvus (NC_009715)	44.42	13.48	1005	44.4	13.43	1021	47.87	14.01	872
Helicobacter pullorum (NZ_JNOC01000001)	44.35	13.41	1083	44.33	13.56	1098	47.81	13.92	888
Campylobacter curvus (NZ_AQXN01000001)	44.46	13.45	1004	44.3	13.45	1024	48.08	13.83	863
Sulfuricurvum sp. (JQIT01000001)	44.45	13.89	1108	44.01	13.85	1158	49.5	14.43	959
Helicobacter mustelae (NC_013949)	43.81	13.3	925	43.71	13.19	926	45.94	13.56	799
Helicobacter himalayensis strain (NZ_CP014991)	43.61	12.98	974	43.36	13.12	979	45.93	13.58	842
Helicobacter cetorum (NC_017735)	43.07	12.98	925	43.23	13.15	911	45.43	13.14	771
Helicobacter pylori SouthAfrica50 (AVNI01000001)	43.17	12.96	926	43.18	13.15	917	45.49	13.11	781
Helicobacter pylori B45 (AFAO01000063)	43.18	12.93	909	43.16	12.98	907	45.24	13.03	777
Helicobacter bilis (NZ_KI392032)	42.61	13.17	1046	42.19	13.2	1044	44.66	13.42	859
Helicobacter bizzozeronii (NC_015674)	42.17	12.88	960	42.19	13.05	945	43.87	13.25	793
Helicobacter macacae (NZ_KI669454)	42.19	13.03	1038	42.1	13.2	1027	44.68	13.54	855
Helicobacter ailurogastricus (NZ_CDMN01000001)	42.33	12.88	913	41.97	13.07	923	43.95	13.26	777
Helicobacter heilmannii (NZ_CDMJ01000001)	42.32	12.81	919	41.94	12.98	945	43.59	13.19	789
Hippea alviniae (NZ_ATUV01000001)	38.83	10.43	872	38.59	10.61	870	39.01	10.23	744
Hippea maritima (NC_015318)	38.61	10.63	874	38.51	10.68	852	39.14	10.52	734
Hippea jasoniae (NZ_JQLX01000001)	38.28	10.49	854	38.28	10.22	838	38.82	10.05	740
Deferribacter desulfuricans (NC_013939)	38.13	10.5	972	38.28	10.35	951	38.48	10.09	785
Desulfurella acetivorans (NZ_CP007051)	38.27	10.31	866	37.95	10.43	893	38.71	9.99	748
Sulfurihydrogenibium sp. (NC_010730)	37.87	9.98	862	37.94	9.71	893	38.5	10.12	757
Hippea sp. (NZ_JAFP01000001)	38.46	10.7	854	37.92	10.5	876	38.52	10.49	750
Denitrovibrio acetiphilus (NC_013943)	37.34	10.37	1039	36.85	10.37	1043	37.25	9.99	809
Aquifex aeolicus (NC_000918)	37.23	9.4	843	36.7	9.4	867	37.3	9.61	728
Hydrogenobacter thermophilus (NC_013799)	36.6	9.68	839	36.39	9.35	848	36.8	9.71	713
Hydrogenobacter thermophilus (NC_017161)	36.57	9.69	838	36.39	9.36	848	36.8	9.71	713
