# Supplementary material for: Horizontal acquisition of a patchwork Calvin cycle by symbiotic and free-living Campylobacterota (formerly Epsilonproteobacteria)
Source: ISME J. 2019 Sep 27;14(1):104–22. doi: 10.1038/s41396-019-0508-7 (PMC6908604; doi:10.1038/s41396-019-0508-7)
Supplement: Supplementary file 4 — Table S3 [file 41396_2019_508_MOESM4_ESM.xlsx]

## Sheet: Sheet1
Gene_ID	Name	Animal1.Norm	Animal2.Norm	Animal3.Norm	Average
BCM6EPS_950	Mobile element protein CDS	101477.2443	113000.7469	126988.2735	113822.0883
BCM6EPS_490	Mobile element protein CDS	109110.6221	96272.46205	131678.4328	112353.839
BCM6EPS_951	Transposase CDS	75993.27102	118168.4409	108396.6898	100852.8006
BCM6EPS_1215	hypothetical protein CDS	90306.50394	89497.27545	115349.6451	98384.47484
BCM6EPS_938	Mobile element protein CDS	54383.81388	71693.70663	71054.08656	65710.53569
BCM6EPS_265	Mobile element protein CDS	60693.58113	55415.09369	61847.47564	59318.71682
BCM6EPS_1042	Mobile element protein CDS	45662.88236	46048.0537	52444.50777	48051.81461
BCM6EPS_264	Transposase CDS	52673.20741	39451.22838	48798.56187	46974.33256
BCM6EPS_813	Mobile element protein CDS	36252.865	39650.29063	54052.85911	43318.67158
BCM6EPS_386	Mobile element protein CDS	34422.40309	43774.07574	44493.63569	40896.70484
BCM6EPS_864	Transposase and inactivated derivatives CDS	37143.47701	37892.1278	45155.37761	40063.66081
BCM6EPS_806	Transposase CDS	26124.4375	28337.26382	34709.28236	29723.66123
BCM6EPS_634	IS1380-Spn1- transposase CDS	26483.71742	30247.91389	32030.77409	29587.46847
BCM6EPS_1532	Ribulose bisphosphate carboxylase large chain -EC 4.1.1.39- CDS	35109.97786	26282.95457	21355.20106	27582.71116
BCM6EPS_1279	hypothetical protein CDS	26981.20988	21092.68206	25417.2668	24497.05291
BCM6EPS_1298	Signal recognition particle receptor protein FtsY -%3Dalpha subunit- -TC 3.A.5.1.1- CDS	19473.8763	25147.52098	23049.97234	22557.1232
BCM6EPS_1531	Ribulose bisphosphate carboxylase small chain -EC 4.1.1.39- CDS	20297.34803	23288.67084	16139.39634	19908.47174
BCM6EPS_633	hypothetical protein CDS	12690.88087	13305.1902	19453.52276	15149.86461
BCM6EPS_1083	hypothetical protein CDS	13556.1682	13075.37327	12863.74719	13165.09622
BCM6EPS_2290	Phosphophoryn precursor CDS	13513.64275	8282.701181	13263.48666	11686.6102
BCM6EPS_808	Mobile element protein CDS	12557.29265	11306.21842	9926.854754	11263.45527
BCM6EPS_1761	hypothetical protein CDS	10937.91328	14487.60619	7486.315803	10970.61176
BCM6EPS_980	Transposase and inactivated derivatives CDS	10055.6445	11920.61884	10544.562	10840.27511
BCM6EPS_979	putative transposase CDS	11102.48435	9659.784426	8672.3699	9811.546227
BCM6EPS_1731	ATP synthase F0 sector subunit c -EC 3.6.3.14- CDS	9567.461065	9290.824239	7463.800567	8774.028624
BCM6EPS_1173	Sulfide dehydrogenase -flavocytochrome C- flavoprotein chain precursor -EC 1.8.2.-- CDS	9263.576543	8962.774959	7035.549715	8420.633739
BCM6EPS_1133	Signal recognition particle receptor protein FtsY -%3Dalpha subunit- -TC 3.A.5.1.1- CDS	8666.843085	7979.84904	7211.954536	7952.88222
BCM6EPS_2414	Sulfur oxidation protein SoxZ CDS	11811.31487	7677.489946	3448.620724	7645.808512
BCM6EPS_1295	hypothetical protein CDS	3184.820599	11963.10144	7571.97159	7573.297878
BCM6EPS_2506	Translation elongation factor Tu CDS	6419.563573	8608.225796	5537.358276	6855.049215
BCM6EPS_1299	Signal recognition particle receptor protein FtsY -%3Dalpha subunit- -TC 3.A.5.1.1- CDS	4802.695882	7933.467885	4873.75037	5869.971379
BCM6EPS_2071	sulfur oxidation protein SoxA CDS	7509.753446	4021.819844	3927.032325	5152.868538
BCM6EPS_65	hypothetical protein CDS	4945.509091	5825.121625	4473.168148	5081.266288
BCM6EPS_2415	Sulfur oxidation protein SoxY CDS	5970.491903	5677.969509	2938.2037	4862.221704
BCM6EPS_1293	Ferredoxin CDS	4484.747374	4398.023308	4306.038789	4396.269824
BCM6EPS_346	Glutamine ABC transporter- periplasmic glutamine-binding protein -TC 3.A.1.3.2- CDS	4708.984743	3367.236596	4521.340728	4199.187356
BCM6EPS_2068	Sulfur oxidation protein SoxX CDS	3998.194593	3539.682675	4107.437419	3881.771562
BCM6EPS_492	hypothetical protein CDS	5146.431413	2460.369597	3568.757102	3725.186037
BCM6EPS_51	SSU ribosomal protein S12p -S23e- CDS	3013.750235	5603.081695	2438.174852	3685.002261
BCM6EPS_1886	hypothetical protein CDS	2616.102635	3821.546295	4232.942451	3556.863794
BCM6EPS_807	hypothetical protein CDS	2180.085529	2779.306396	5442.35458	3467.248835
BCM6EPS_2025	ABC-type sugar transport system- periplasmic component CDS	6293.812136	1087.554677	2944.655618	3442.007477
BCM6EPS_1280	TRAP transporter solute receptor- unknown substrate 6 CDS	3290.120344	3058.450707	3802.518484	3383.696512
BCM6EPS_2230	Conserved domain protein CDS	4506.949094	3714.91449	1724.310362	3315.391315
BCM6EPS_1077	hypothetical protein CDS	1569.661581	3439.391665	4898.119122	3302.39079
BCM6EPS_852	hypothetical protein CDS	4050.739564	3675.856847	2028.691313	3251.762575
BCM6EPS_1762	hypothetical protein CDS	1674.305686	6670.335351	1161.035644	3168.558894
BCM6EPS_1268	Arginine-ornithine antiporter ArcD CDS	2729.846228	5111.506981	1325.095028	3055.482746
BCM6EPS_388	hypothetical protein CDS	4395.052427	2376.306969	2394.636015	3055.331804
BCM6EPS_1986	Alkyl hydroperoxide reductase subunit C-like protein CDS	4890.402916	2891.037307	1312.728743	3031.389655
BCM6EPS_2416	Sulfite dehydrogenase cytochrome subunit SoxD CDS	5068.698855	2214.759785	1473.971032	2919.143224
BCM6EPS_50	SSU ribosomal protein S7p -S5e- CDS	2582.987412	4749.447639	1377.811286	2903.415446
BCM6EPS_2417	Sulfur oxidation molybdopterin C protein CDS	3742.239531	2816.118402	2018.356666	2858.904866
BCM6EPS_389	IncQ plasmid conjugative transfer DNA nicking endonuclease TraR -pTi VirD2 homolog- CDS	3875.707607	1544.059109	2956.34076	2792.035825
BCM6EPS_98	Sulfur oxidation protein SoxB CDS	3775.135448	1622.727943	2686.732008	2694.865133
BCM6EPS_906	hypothetical protein CDS	2470.025838	2349.00769	3204.635184	2674.556238
BCM6EPS_987	Nitric-oxide reductase subunit C -EC 1.7.99.7- CDS	3727.050329	1827.489137	2385.689679	2646.743049
BCM6EPS_1275	Plasmid replication initiation protein CDS	2242.373687	3667.430621	1636.79837	2515.534226
BCM6EPS_2069	Sulfur oxidation protein SoxY CDS	2562.712785	2892.747474	2073.277935	2509.579398
BCM6EPS_1535	Cytochrome c oxidase polypeptide III -EC 1.9.3.1- CDS	2272.813149	3282.348278	1773.074795	2442.745407
BCM6EPS_491	hypothetical protein CDS	3025.85365	1808.223439	2491.68041	2441.919166
BCM6EPS_503	Heat shock protein 60 family chaperone GroEL CDS	2516.033135	3417.179995	1348.197127	2427.136753
BCM6EPS_871	retrotransposons- viral and plasmid proteins recombination and DNA repair CDS	4627.994833	1229.177276	1390.675372	2415.94916
BCM6EPS_1076	hypothetical protein CDS	2053.762816	2571.507787	2441.430092	2355.566899
BCM6EPS_988	Nitric-oxide reductase subunit B -EC 1.7.99.7- CDS	3328.596284	1508.105966	2172.415966	2336.372738
BCM6EPS_1044	Mobile element protein CDS	4007.64659	1419.220287	1543.930377	2323.599085
BCM6EPS_992	Copper-containing nitrite reductase -EC 1.7.2.1- CDS	3450.730553	2145.952392	1283.98714	2293.556695
BCM6EPS_216	hypothetical protein CDS	2058.572565	4100.615995	713.7514204	2290.979993
BCM6EPS_1300	hypothetical protein CDS	1500.411805	2850.832664	2401.038785	2250.761085
BCM6EPS_1325	LSU ribosomal protein L5p -L11e- CDS	1379.922269	3573.393938	1674.57064	2209.295616
BCM6EPS_1326	SSU ribosomal protein S8p -S15Ae- CDS	1677.500926	2673.225999	1661.787658	2004.171528
BCM6EPS_986	hypothetical protein CDS	581.3561411	2084.479797	3225.099011	1963.644983
BCM6EPS_1534	Cytochrome c oxidase polypeptide I -EC 1.9.3.1- CDS	1634.47705	2963.928186	1094.333417	1897.579551
BCM6EPS_857	Resolvase-Integrase TinR protein CDS	1592.4103	725.0364512	3154.988162	1824.144971
BCM6EPS_1455	NAD-dependent glyceraldehyde-3-phosphate dehydrogenase -EC 1.2.1.12- CDS	1885.479377	1276.978615	1961.208858	1707.88895
BCM6EPS_1732	hypothetical protein CDS	2210.790959	1056.919334	1839.669154	1702.459816
BCM6EPS_311	hypothetical protein CDS	1468.689199	1316.513556	2291.517718	1692.240158
BCM6EPS_805	hypothetical protein CDS	640.6781963	3828.636362	444.2738433	1637.862801
BCM6EPS_1328	LSU ribosomal protein L18p -L5e- CDS	784.8307905	3335.167676	725.6472774	1615.215248
BCM6EPS_1028	Transketolase -EC 2.2.1.1- CDS	2020.821796	1647.612774	1108.024286	1592.152952
BCM6EPS_1128	Mobile element protein CDS	1681.780265	2568.376893	388.7396129	1546.298924
BCM6EPS_387	hypothetical protein CDS	3077.767806	1471.397504	0	1516.388437
BCM6EPS_876	Sulfide-quinone oxidoreductase CDS	1986.102409	1531.454545	977.4024552	1498.319803
BCM6EPS_1045	Mobile element protein CDS	1438.856449	1042.239899	1995.530013	1492.208787
BCM6EPS_1655	Aldehyde dehydrogenase -EC 1.2.1.3- CDS	1698.631771	1203.066496	1570.539198	1490.745822
BCM6EPS_269	hypothetical protein CDS	2388.615449	1087.554677	946.4964487	1474.222192
BCM6EPS_973	Transposase CDS	1288.871679	1320.3743	1787.51822	1465.588066
BCM6EPS_1361	hypothetical protein CDS	461.6651709	2574.945632	1280.554019	1439.054941
BCM6EPS_379	Thioredoxin CDS	880.1840641	2103.960917	1220.715046	1401.620009
BCM6EPS_1030	Fructose-bisphosphate aldolase class II -EC 4.1.2.13- CDS	1628.467346	2162.5727	376.4164551	1389.152167
BCM6EPS_1536	hypothetical protein CDS	1637.907737	1305.065612	1135.795738	1359.589696
BCM6EPS_1940	hypothetical protein CDS	860.0885375	1370.616853	1789.267259	1339.990883
BCM6EPS_1404	hypothetical protein CDS	1639.944935	746.6793303	1624.583457	1337.069241
BCM6EPS_1485	hypothetical protein CDS	1759.502657	1328.164119	899.0320251	1328.8996
BCM6EPS_978	ATP synthase alpha chain -EC 3.6.3.14- CDS	685.4417384	2020.762074	1140.755545	1282.319786
BCM6EPS_1329	SSU ribosomal protein S5p -S2e- CDS	1417.758847	1291.032649	1123.582881	1277.458126
BCM6EPS_736	Cytochrome c oxidase subunit CcoN -EC 1.9.3.1- CDS	1786.606678	1016.819413	973.4292745	1258.951788
BCM6EPS_1637	Formate dehydrogenase-O- iron-sulfur subunit -EC 1.2.1.2- Putative formate dehydrogenase iron-sulfur subunit -EC 1.2.1.2- CDS	1855.757534	616.1024031	1286.862167	1252.907368
BCM6EPS_1890	TRAP-type C4-dicarboxylate transport system- periplasmic component CDS	1991.715601	680.132381	1052.298167	1241.38205
BCM6EPS_851	hypothetical protein CDS	0	1613.790811	2106.717902	1240.169571
BCM6EPS_1384	Acetate permease ActP -cation-acetate symporter- CDS	1756.264706	743.4158717	1217.869556	1239.183378
BCM6EPS_1093	DNA-binding protein HU epsilon-proteobacterial type CDS	333.9705491	1064.415216	2315.895566	1238.093777
BCM6EPS_190	SSU ribosomal protein S2p -SAe- CDS	442.1581918	2642.298335	613.2230513	1232.559859
BCM6EPS_1067	SSU ribosomal protein S6p CDS	934.3223696	1935.588383	777.4792258	1215.79666
BCM6EPS_1324	LSU ribosomal protein L24p -L26e- CDS	413.0688371	2633.027112	572.8794295	1206.325126
BCM6EPS_2017	hypothetical protein CDS	1087.884264	1857.457245	646.6163858	1197.319298
BCM6EPS_2084	SSU ribosomal protein S9p -S16e- CDS	958.5719578	2291.336571	332.3575316	1194.088687
BCM6EPS_628	ATP synthase beta chain -EC 3.6.3.14- CDS	1147.709543	1775.169892	655.4233473	1192.767594
BCM6EPS_1641	hypothetical protein CDS	937.1113916	0	2599.333531	1178.814974
BCM6EPS_742	Chaperone protein DnaK CDS	1559.599648	1202.584498	697.7377667	1153.307304
BCM6EPS_1188	ubiquinol cytochrome C oxidoreductase- cytochrome C1 subunit CDS	1853.0727	781.679924	755.8825806	1130.211735
BCM6EPS_466	Phosphophoryn precursor CDS	1652.275348	1151.949362	572.8794295	1125.70138
BCM6EPS_1339	LSU ribosomal protein L17p CDS	536.6364379	1710.342398	1116.380427	1121.119754
BCM6EPS_1639	Formate dehydrogenase-O- major subunit -EC 1.2.1.2- selenocysteine-containing CDS	1362.034388	847.0267113	1151.821075	1120.294058
BCM6EPS_2498	LSU ribosomal protein L7-L12 -P1-P2- CDS	1506.875118	1800.990545	0	1102.621888
BCM6EPS_1323	LSU ribosomal protein L14p -L23e- CDS	765.6885761	1830.274944	707.9485633	1101.304028
BCM6EPS_2314	Na---translocating NADH-quinone reductase subunit D -EC 1.6.5.-- CDS	896.9494748	952.9050502	1451.294555	1100.383027
BCM6EPS_836	hypothetical protein CDS	1833.181408	1460.657376	0	1097.946262
BCM6EPS_2312	Na---translocating NADH-quinone reductase subunit B -EC 1.6.5.-- CDS	1752.921562	952.300415	552.5233076	1085.915095
BCM6EPS_1924	hypothetical protein CDS	945.5792656	452.0558596	1835.975039	1077.870055
BCM6EPS_2316	Na---translocating NADH-quinone reductase subunit F -EC 1.6.5.-- CDS	1472.768891	1049.960194	645.0198021	1055.916296
BCM6EPS_1310	SSU ribosomal protein S10p -S20e- CDS	689.9611345	2473.888111	0	1054.616415
BCM6EPS_1202	TRAP transporter solute receptor- unknown substrate 6 CDS	1414.906214	634.1516003	1103.801492	1050.953102
BCM6EPS_627	ATP synthase epsilon chain -EC 3.6.3.14- CDS	1426.965074	1705.48347	0	1044.149515
BCM6EPS_989	hypothetical protein CDS	627.8646324	2501.375757	0	1043.08013
BCM6EPS_1656	hypothetical protein CDS	1471.557732	977.0999049	680.2943225	1042.983987
BCM6EPS_1327	LSU ribosomal protein L6p -L9e- CDS	1052.287093	1816.641611	243.2337243	1037.387476
BCM6EPS_126	Pyruvate-ferredoxin oxidoreductase- delta subunit -EC 1.2.7.1- CDS	465.0849129	1297.009652	1290.039604	1017.378056
BCM6EPS_735	Cytochrome c oxidase subunit CcoO -EC 1.9.3.1- CDS	1414.109532	788.7220854	784.4835431	995.7717203
BCM6EPS_954	Translation elongation factor G CDS	1000.943617	1305.065612	630.9976325	979.0022872
BCM6EPS_2499	LSU ribosomal protein L10p -P0- CDS	389.9780325	2175.109354	270.4275568	945.1716476
BCM6EPS_710	LSU ribosomal protein L20p CDS	1596.266015	847.9239853	368.9731919	937.7210639
BCM6EPS_502	Heat shock protein 60 family co-chaperone GroES CDS	1070.223805	1705.48347	0	925.2357586
BCM6EPS_889	TRAP-type C4-dicarboxylate transport system- small permease component CDS	436.0171058	521.1199493	1814.118193	923.7517495
BCM6EPS_1337	SSU ribosomal protein S4p -S9e- CDS	751.0342493	1795.245758	208.3197925	918.1999334
BCM6EPS_1079	hypothetical protein CDS	183.5861498	1170.234272	1400.371939	918.0641202
BCM6EPS_2070	Sulfur oxidation protein SoxZ CDS	1121.186844	446.6742423	1166.218839	911.3599748
BCM6EPS_622	Outer membrane lipoprotein omp16 precursor CDS	1107.99641	1618.537254	0	908.8445548
BCM6EPS_1403	2-Keto-3-deoxy-D-manno-octulosonate-8-phosphate synthase -EC 2.5.1.55- CDS	1410.931758	655.7913969	652.2672156	906.3301236
BCM6EPS_1552	TRAP transporter solute receptor- unknown substrate 6 CDS	1231.107122	560.5323824	853.7026793	881.780728
BCM6EPS_733	Cytochrome c oxidase subunit CcoP -EC 1.9.3.1- CDS	1251.557407	664.8174769	723.2364891	879.8704576
BCM6EPS_1336	SSU ribosomal protein S11p -S14e- CDS	958.5719578	1336.613	332.3575316	875.8474964
BCM6EPS_1189	Ubiquinol--cytochrome c reductase- cytochrome B subunit -EC 1.10.2.2- CDS	820.2507074	1069.47182	723.9236496	871.2153923
BCM6EPS_1311	LSU ribosomal protein L3p -L3e- CDS	654.0256587	1693.639835	226.7647742	858.1434227
BCM6EPS_1068	Single-stranded DNA-binding protein CDS	193.7853804	1544.059109	806.2747526	848.0397474
BCM6EPS_1312	LSU ribosomal protein L4p -L1e- CDS	758.2906188	1570.912311	210.3325442	846.5118246
BCM6EPS_1711	Twin-arginine translocation protein TatA CDS	1891.158531	602.7411462	0	831.2998925
BCM6EPS_1925	hypothetical protein CDS	352.7329395	1405.267279	733.8006176	830.6002787
BCM6EPS_1919	hypothetical protein CDS	603.7159927	1282.756798	558.1902134	814.8876681
BCM6EPS_1031	Ribulose-phosphate 3-epimerase -EC 5.1.3.1- CDS	404.204699	1610.32774	373.7239197	796.085453
BCM6EPS_1016	Mobile element protein CDS	1187.139011	630.5989303	548.8088652	788.8489354
BCM6EPS_248	Fimh-like protein CDS	633.2928569	1225.457863	501.8886068	786.8797757
BCM6EPS_1338	DNA-directed RNA polymerase alpha subunit -EC 2.7.7.6- CDS	756.4634125	1205.482292	393.4232227	785.1229759
BCM6EPS_1331	Preprotein translocase secY subunit -TC 3.A.5.1.1- CDS	521.9777229	1188.302022	620.5059854	776.9285768
BCM6EPS_64	hypothetical protein CDS	1501.415425	217.5109354	567.8978692	762.2747433
BCM6EPS_1346	DsbA-like thioredoxin domain protein CDS	534.3528786	425.7660862	1296.901517	752.3401606
BCM6EPS_1066	hypothetical protein CDS	1376.896124	877.6757041	0	751.5239426
BCM6EPS_1319	SSU ribosomal protein S3p -S3e- CDS	826.1376742	1426.223019	0	750.7868978
BCM6EPS_1461	Acriflavin resistance protein CDS	611.5564601	1340.022727	212.0397888	721.2063252
BCM6EPS_1027	Phosphoribulokinase -EC 2.7.1.19- CDS	881.2135191	965.4432745	305.5356957	717.3974965
BCM6EPS_700	LSU ribosomal protein L25p CDS	352.7329395	1545.794007	244.6002059	714.3757174
BCM6EPS_2247	Acyl carrier protein CDS	0	1563.359848	544.235458	702.5317686
BCM6EPS_802	Isocitrate dehydrogenase -NADP- -EC 1.1.1.42- CDS	882.2453851	995.8638844	203.9289772	694.0127489
BCM6EPS_734	hypothetical protein CDS	1308.051317	694.8265991	0	667.6259722
BCM6EPS_1134	hypothetical protein CDS	837.1528432	0	1161.035644	666.062829
BCM6EPS_1402	6-7-dimethyl-8-ribityllumazine synthase -EC 2.5.1.78- CDS	607.6109346	806.8954054	561.7914405	658.7659268
BCM6EPS_427	ClpB protein CDS	985.6014578	465.3722338	506.2655424	652.413078
BCM6EPS_1099	Mobile element protein CDS	355.3950749	943.9153799	657.1899871	652.166814
BCM6EPS_1636	Putative formate dehydrogenase- cytochrome B subunit -EC 1.2.1.2- CDS	665.5808824	353.5513437	923.0848758	647.4057006
BCM6EPS_1495	LSU ribosomal protein L21p CDS	304.7886565	1214.260076	422.7071519	647.2519615
BCM6EPS_1320	LSU ribosomal protein L16p -L10e- CDS	0	1596.622823	308.7860755	635.1362996
BCM6EPS_1313	LSU ribosomal protein L23p -L23Ae- CDS	337.5616303	1075.860541	468.1595338	627.1939015
BCM6EPS_837	Glutamine synthetase type I -EC 6.3.1.2- CDS	857.3781745	525.4991085	457.340721	613.4060014
BCM6EPS_2026	ABC-type sugar transport system- permease component CDS	1226.29811	97.70999049	510.2207419	611.4096142
BCM6EPS_1330	LSU ribosomal protein L15p -L27Ae- CDS	482.9727941	1346.894638	0	609.9558108
BCM6EPS_1344	hypothetical protein CDS	1371.548954	242.8520152	211.3535759	608.5848485
BCM6EPS_229	TRAP transporter solute receptor- unknown substrate 5 CDS	984.1138439	548.8912319	272.9707626	601.9919461
BCM6EPS_942	ubiquinol cytochrome C oxidoreductase- cytochrome C1 subunit CDS	523.220527	1250.687878	0	591.3028018
BCM6EPS_2152	LSU ribosomal protein L31p LSU ribosomal protein L31p- zinc-dependent CDS	0	1120.018996	649.8333827	589.9507927
BCM6EPS_1318	LSU ribosomal protein L22p -L17e- CDS	536.6364379	855.1711989	372.1268089	587.9781486
BCM6EPS_2311	Na---translocating NADH-quinone reductase subunit A -EC 1.6.5.-- CDS	489.4267736	779.9389887	484.8422789	584.7360137
BCM6EPS_1026	Fructose-1-6-bisphosphatase- type I -EC 3.1.3.11- CDS	562.266835	672.0113973	519.8667062	584.7149795
BCM6EPS_1228	Peptidyl-prolyl cis-trans isomerase -EC 5.2.1.8- CDS	387.5707607	1080.841376	268.7582509	579.056796
BCM6EPS_2394	LSU ribosomal protein L19p CDS	268.318219	1068.963999	372.1268089	569.8030088
BCM6EPS_711	SSU ribosomal protein S16p CDS	407.7043067	1299.415977	0	569.0400947
BCM6EPS_1333	Translation initiation factor 1 CDS	0	1690.118755	0	563.3729182
BCM6EPS_1010	LSU m3Psi1915 methyltransferase RlmH CDS	965.9455883	384.8270395	334.914128	561.8955853
BCM6EPS_971	hypothetical protein CDS	465.0849129	555.8612793	645.0198021	555.3219981
BCM6EPS_1477	LSU ribosomal protein L34p CDS	697.6273693	0	967.5297032	555.0523575
BCM6EPS_1838	hypothetical protein CDS	392.4153952	625.3439392	544.235458	520.6649308
BCM6EPS_2315	Na---translocating NADH-quinone reductase subunit E -EC 1.6.5.-- CDS	618.5858447	492.8819225	428.9540556	513.4739409
BCM6EPS_1459	Probable Co-Zn-Cd efflux system membrane fusion protein CDS	1066.185225	471.9576899	0	512.7143049
BCM6EPS_1514	Cytochrome c oxidase polypeptide II -EC 1.9.3.1- CDS	590.4683063	392.0651656	545.9415253	509.4916657
BCM6EPS_1288	RNA-binding region RNP-1 CDS	382.844288	610.091648	530.9614225	507.9657862
BCM6EPS_31	Xylulose-5-phosphate phosphoketolase -EC 4.1.2.9- - Fructose-6-phosphate phosphoketolase -EC 4.1.2.22- CDS	762.5886223	337.5675785	411.298052	503.8180843
BCM6EPS_590	hypothetical protein CDS	730.0751539	775.6203897	0	501.8985145
BCM6EPS_403	FKBP-type peptidyl-prolyl cis-trans isomerase SlyD -EC 5.2.1.8- CDS	159.3565057	888.8137206	442.0186461	496.7296241
BCM6EPS_1949	Flagellar basal-body rod protein FlgB CDS	218.0085529	0	1209.412129	475.806894
BCM6EPS_186	hypothetical protein CDS	1426.965074	0	0	475.6550245
BCM6EPS_1460	RND multidrug efflux transporter Acriflavin resistance protein CDS	526.1435467	885.0305284	0	470.3913584
BCM6EPS_1332	Methionine aminopeptidase -EC 3.4.11.18- CDS	0	692.0802489	688.3610536	460.1471008
BCM6EPS_1245	hypothetical protein CDS	0	735.698752	640.2770094	458.6585871
BCM6EPS_517	Cytochrome c family protein CDS	650.6369248	0	676.7694815	442.4688021
BCM6EPS_1714	5-methyltetrahydropteroyltriglutamate-- homocysteine methyltransferase -EC 2.1.1.14- CDS	628.7029029	400.7544603	290.6464395	440.0346009
BCM6EPS_247	hypothetical protein CDS	645.0664031	342.6542132	298.2112099	428.6439421
BCM6EPS_385	Hydroxypyruvate isomerase -EC 5.3.1.22- CDS	0	1282.756798	0	427.5855994
BCM6EPS_1574	L-proline glycine betaine binding ABC transporter protein ProX -TC 3.A.1.12.1- CDS	292.4835244	854.5072461	135.2137784	427.4015163
BCM6EPS_1103	hypothetical protein CDS	756.4634125	0	524.5642969	427.0092365
BCM6EPS_1335	SSU ribosomal protein S13p -S18e- CDS	0	205.0307997	1070.627131	425.2193101
BCM6EPS_2246	3-oxoacyl--acyl-carrier-protein- synthase- KASII -EC 2.3.1.179- CDS	382.844288	671.1008128	212.384569	422.1098899
BCM6EPS_2088	hypothetical protein CDS	506.3424455	403.4477027	351.1196503	420.3032662
BCM6EPS_809	Nitrate ABC transporter- ATP-binding protein CDS	597.9663166	238.2262625	414.6555871	416.9493887
BCM6EPS_1529	Rubisco activation protein CbbQ CDS	807.914049	275.887032	160.0692524	414.6234445
BCM6EPS_638	hypothetical protein CDS	667.9410983	532.2076078	0	400.0495687
BCM6EPS_2083	LSU ribosomal protein L13p -L13Ae- CDS	0	887.0126797	308.7860755	398.599585
BCM6EPS_125	Pyruvate-ferredoxin oxidoreductase- alpha subunit -EC 1.2.7.1- CDS	689.1197185	183.0274944	318.5768535	396.9080221
BCM6EPS_1691	NAD-P- transhydrogenase alpha subunit -EC 1.6.1.2- CDS	432.5839003	492.3968025	257.119114	394.0332723
BCM6EPS_629	ATP synthase gamma chain -EC 3.6.3.14- CDS	645.0664031	85.66355331	447.3168148	392.6822571
BCM6EPS_279	hypothetical protein CDS	670.7955474	320.6891996	186.0634045	392.5160505
BCM6EPS_109	putative ATP-GTP-binding protein -mrp protein homolog- CDS	340.3060338	474.5157262	353.9742816	389.5986806
BCM6EPS_877	hypothetical protein CDS	640.6781963	510.4848483	0	383.7210149
BCM6EPS_32	Domain of unknown function DUF1537 CDS	566.9206613	282.3223202	294.8453949	381.3627921
BCM6EPS_299	Beta-lactamase-like CDS	448.4747374	536.0090907	155.4958452	379.9932244
BCM6EPS_705	Pentapeptide repeat family protein CDS	309.2929224	616.1024031	214.4770278	379.9574511
BCM6EPS_1842	2-methylcitrate dehydratase -EC 4.2.1.79- CDS	521.0494875	155.6872878	451.647683	376.1281527
BCM6EPS_695	SSU ribosomal protein S1p CDS	228.730285	501.1863993	396.5285669	375.4817504
BCM6EPS_2181	Branched-chain amino acid aminotransferase -EC 2.6.1.42- CDS	308.7858848	246.0369597	571.0011363	375.2746602
BCM6EPS_2519	Ribose 5-phosphate isomerase B -EC 5.3.1.6- CDS	218.0085529	0	907.0590967	375.0225499
BCM6EPS_2198	Thiol peroxidase- Bcp-type -EC 1.11.1.15- CDS	402.4773285	160.3445998	558.1902134	373.6707139
BCM6EPS_4	Dihydroxyacetone ABC transport system- substrate-binding protein CDS	431.0283518	286.1985992	398.5248205	371.9172571
BCM6EPS_189	Translation elongation factor Ts CDS	615.5535612	490.4658346	0	368.6731319
BCM6EPS_791	Ketol-acid reductoisomerase -EC 1.1.1.86- CDS	277.816209	442.7213729	385.2994393	368.6123404
BCM6EPS_211	hypothetical protein CDS	0	641.3783991	446.5521707	362.6435233
BCM6EPS_1220	Phosphophoryn precursor CDS	623.7065885	165.6540236	288.3366665	359.2324262
BCM6EPS_1913	hypothetical protein CDS	427.1187975	340.3232322	296.1825622	354.5415306
BCM6EPS_1029	Phosphoglycolate phosphatase -EC 3.1.3.18- CDS	555.632418	110.6803432	385.2994393	350.5374002
BCM6EPS_2182	Membrane protease family protein HP0248 CDS	340.3060338	474.5157262	235.9828544	350.2682048
BCM6EPS_1383	FIG152265- Sodium-solute symporter associated protein CDS	0	0	1036.638968	345.5463226
BCM6EPS_743	Heat shock protein GrpE CDS	321.9818628	256.5513597	446.5521707	341.695131
BCM6EPS_450	Foldase protein PrsA precursor -EC 5.2.1.8- CDS	579.2109155	276.9050653	160.6599138	338.9252982
BCM6EPS_1218	Type I restriction-modification system- DNA-methyltransferase subunit M -EC 2.1.1.72- CDS	0	496.3047136	518.3194838	338.2080658
BCM6EPS_2249	dTDP-glucose 4-6-dehydratase -EC 4.2.1.46- CDS	389.9780325	621.4598153	0	337.1459493
BCM6EPS_1733	DNA-directed RNA polymerase beta subunit -EC 2.7.7.6- CDS	445.988391	390.0274049	165.9484418	333.9880792
BCM6EPS_589	Translation elongation factor P CDS	166.9852746	133.051902	694.7686698	331.6019488
BCM6EPS_1754	tmRNA-binding protein SmpB CDS	826.1376742	164.5641945	0	330.2339562
BCM6EPS_1046	DNA polymerase- beta-like region CDS	981.0384881	0	0	327.0128294
BCM6EPS_2465	Putative sulfite oxidase subunit YedY CDS	294.3115464	547.1759468	136.0588645	325.8487859
BCM6EPS_555	Probable Co-Zn-Cd efflux system membrane fusion protein CDS	454.9743713	362.5182256	157.7494081	325.0806683
BCM6EPS_1135	Long-chain fatty acid transport protein CDS	533.3801489	121.4260076	317.0303639	323.9455068
BCM6EPS_1454	Flagellar assembly factor FliW CDS	454.9743713	181.2591128	315.4988162	317.2441001
BCM6EPS_1958	Glycine cleavage system H protein CDS	0	205.0307997	713.7514204	306.26074
BCM6EPS_1399	hypothetical protein CDS	177.3628905	0	737.9463838	305.1030914
BCM6EPS_1227	S-ribosylhomocysteine lyase -EC 4.4.1.21- - Autoinducer-2 production protein LuxS CDS	182.5187885	727.1441153	0	303.2209679
BCM6EPS_1833	3-ketoacyl-CoA thiolase -EC 2.3.1.16- Acetyl-CoA acetyltransferase -EC 2.3.1.9- CDS	367.6022438	234.320914	305.8934659	302.6055412
BCM6EPS_124	Pyruvate-ferredoxin oxidoreductase- beta subunit -EC 1.2.7.1- CDS	396.1291056	236.7232577	274.6929757	302.515113
BCM6EPS_1613	SSU ribosomal protein S20p CDS	348.8136847	555.8612793	0	301.5583213
BCM6EPS_1317	SSU ribosomal protein S19p -S15e- CDS	344.9805672	549.7529136	0	298.2444936
BCM6EPS_2322	Lysine-arginine-ornithine-binding periplasmic protein precursor -TC 3.A.1.3.1- CDS	231.6843662	646.1118191	0	292.5987284
BCM6EPS_410	TRAP-type C4-dicarboxylate transport system- periplasmic component CDS	382.844288	228.784368	265.4807112	292.3697891
BCM6EPS_73	SSU ribosomal protein S15p -S13e- CDS	337.5616303	537.9302703	0	291.8306335
BCM6EPS_2481	Deoxycytidine triphosphate deaminase -EC 3.5.4.13- CDS	503.6347319	133.7634094	232.8280034	290.0753816
BCM6EPS_709	LSU ribosomal protein L35p CDS	482.9727941	384.8270395	0	289.2666112
BCM6EPS_1069	SSU ribosomal protein S18p SSU ribosomal protein S18p- zinc-independent CDS	0	862.5433644	0	287.5144548
BCM6EPS_212	hypothetical protein CDS	860.0885375	0	0	286.6961792
BCM6EPS_66	hypothetical protein CDS	0	847.9239853	0	282.6413284
BCM6EPS_1845	Acetyl-coenzyme A synthetase -EC 6.2.1.1- CDS	298.5093339	198.2072707	344.9987056	280.5717701
BCM6EPS_2485	hypothetical protein CDS	407.7043067	433.1386592	0	280.2809886
BCM6EPS_1316	LSU ribosomal protein L2p -L8e- CDS	112.9252936	719.8203616	0	277.5818851
BCM6EPS_651	hypothetical protein CDS	826.1376742	0	0	275.3792247
BCM6EPS_888	TRAP-type C4-dicarboxylate transport system- periplasmic component CDS	295.2341532	392.0651656	136.4853813	274.5949
BCM6EPS_1005	Dihydroxy-acid dehydratase -EC 4.2.1.9- CDS	500.9558237	88.70126797	231.5895566	273.7488828
BCM6EPS_2461	hypothetical protein CDS	0	820.1231989	0	273.3743996
BCM6EPS_2473	hypothetical protein CDS	454.9743713	362.5182256	0	272.4975323
BCM6EPS_1834	Enoyl-CoA hydratase -EC 4.2.1.17- - Delta-3--cis-delta-2--trans-enoyl-CoA isomerase -EC 5.3.3.8- - 3-hydroxyacyl-CoA dehydrogenase -EC 1.1.1.35- CDS	225.5260892	215.6358411	375.3347986	272.1655763
BCM6EPS_1620	GTP-binding protein TypA-BipA CDS	52.49704284	543.7773384	218.4222574	271.5655462
BCM6EPS_1713	Arsenate reductase and related proteins- glutaredoxin family CDS	0	435.0218707	378.5985795	271.2068167
BCM6EPS_1458	Outer membrane protein- RND efflux system precursor CDS	364.190622	348.2193629	101.0181825	271.1427225
BCM6EPS_1254	Exopolyphosphatase-related protein CDS	101.5962188	566.6547022	140.902384	269.7177683
BCM6EPS_361	hypothetical protein CDS	0	177.4025359	617.572151	264.9915623
BCM6EPS_2475	SSU ribosomal protein S21p CDS	442.1581918	352.3064446	0	264.8215455
BCM6EPS_2313	Na---translocating NADH-quinone reductase subunit C -EC 1.6.5.-- CDS	274.1766954	327.6911472	190.1259242	263.9979222
BCM6EPS_2511	RTX toxins and related Ca2-binding proteins CDS	151.6581238	362.5182256	270.4275568	261.5346354
BCM6EPS_473	hypothetical protein CDS	555.632418	221.3606864	0	258.9977015
BCM6EPS_2075	ATP synthase delta chain -EC 3.6.3.14- CDS	352.7329395	421.5801837	0	258.1043744
BCM6EPS_952	Cytochrome c family protein CDS	137.6896124	438.837852	190.9598098	255.8290914
BCM6EPS_1206	hypothetical protein CDS	765.6885761	0	0	255.2295254
BCM6EPS_1226	FIG01199972- hypothetical protein CDS	288.8947695	268.5526119	200.3320704	252.5931506
BCM6EPS_479	hypothetical protein CDS	756.4634125	0	0	252.1544708
BCM6EPS_776	Imidazoleglycerol-phosphate dehydratase -EC 4.2.1.19- CDS	493.0874076	261.924163	0	251.6705235
BCM6EPS_2296	hypothetical protein CDS	229.1476761	365.164344	158.9008637	251.0709612
BCM6EPS_2292	Malonyl CoA-acyl carrier protein transacylase -EC 2.3.1.39- CDS	621.6481509	123.830483	0	248.492878
BCM6EPS_1498	Glutamate 5-kinase -EC 2.7.2.11- CDS	735.7788661	0	0	245.259622
BCM6EPS_1056	Sugar ABC transporter- periplasmic sugar-binding protein CDS	153.8883903	367.849376	213.4256698	245.0544787
BCM6EPS_282	hypothetical protein CDS	478.069517	253.9467773	0	244.0054315
BCM6EPS_2364	ABC transporter- substrate binding protein CDS	454.9743713	271.8886692	0	242.2876802
BCM6EPS_1897	Lead- cadmium- zinc and mercury transporting ATPase -EC 3.6.3.3- -EC 3.6.3.5- Copper-translocating P-type ATPase -EC 3.6.3.4- CDS	191.422144	0	530.9614225	240.7945222
BCM6EPS_588	Pentapeptide repeat family protein CDS	157.7549328	125.6972742	437.5762477	240.3428182
BCM6EPS_1939	hypothetical protein CDS	31.8389773	507.3784496	176.6281405	238.6151892
BCM6EPS_358	Flagellin CDS	119.8214947	429.6256071	166.1787658	238.5419559
BCM6EPS_1553	Succinyl-CoA ligase -ADP-forming- beta chain -EC 6.2.1.5- CDS	323.6415631	386.810684	0	236.8174157
BCM6EPS_2013	hypothetical protein CDS	0	257.8737893	448.853986	235.5759251
BCM6EPS_2440	hypothetical protein CDS	86.24514181	618.4720277	0	234.9057232
BCM6EPS_891	Pyruvate kinase -EC 2.7.1.40- CDS	195.3935578	415.1661007	90.3295366	233.6297317
BCM6EPS_1199	Mobile element protein CDS	692.4977563	0	0	230.8325854
BCM6EPS_85	3-isopropylmalate dehydratase small subunit -EC 4.2.1.33- CDS	0	153.4586354	534.2188545	229.22583
BCM6EPS_2251	Flagellar biosynthesis protein FliL CDS	172.4902836	274.8764568	239.2243772	228.8637059
BCM6EPS_1768	hypothetical protein CDS	0	685.3084265	0	228.4361422
BCM6EPS_540	Inorganic pyrophosphatase -EC 3.6.1.1- CDS	0	431.2716822	250.2231991	227.1649604
BCM6EPS_1784	hypothetical protein CDS	0	0	680.2943225	226.7647742
BCM6EPS_880	Nucleoside diphosphate kinase -EC 2.7.4.6- CDS	0	362.5182256	315.4988162	226.0056806
BCM6EPS_2244	Phosphoribosylaminoimidazole carboxylase catalytic subunit -EC 4.1.1.21- CDS	0	150.6852865	524.5642969	225.0831945
BCM6EPS_1706	UPF0098 protein ybhB CDS	173.9237209	138.5803743	361.8185871	224.7742274
BCM6EPS_1225	Acetylornithine aminotransferase -EC 2.6.1.11- CDS	402.4773285	256.5513597	0	219.6762294
BCM6EPS_563	Chitinase -EC 3.2.1.14- CDS	304.251584	44.07710584	306.881668	218.4034526
BCM6EPS_43	Cell division protein FtsH -EC 3.4.24.-- CDS	199.3221055	39.70437709	414.6555871	217.8940232
BCM6EPS_739	Acetyl-coenzyme A synthetase -EC 6.2.1.1- CDS	291.5780027	154.8839478	202.1927398	216.2182301
BCM6EPS_1794	hypothetical protein CDS	79.07615017	126.013892	438.6784548	214.589499
BCM6EPS_559	Signal recognition particle- subunit Ffh SRP54 -TC 3.A.5.1.1- CDS	278.4322095	166.3886313	193.0768809	212.6325739
BCM6EPS_354	hypothetical protein CDS	0	142.1236225	494.7595073	212.2943766
BCM6EPS_2014	hypothetical protein CDS	289.3385403	345.8123166	0	211.7169523
BCM6EPS_1038	ATP-dependent Clp protease adaptor protein ClpS CDS	634.2066994	0	0	211.4022331
BCM6EPS_411	TRAP-type C4-dicarboxylate transport system- small permease component CDS	350.7623645	279.4833248	0	210.0818964
BCM6EPS_1513	Phosphoenolpyruvate phosphomutase -EC 5.4.2.9- CDS	263.8086691	0	365.8725768	209.8937486
BCM6EPS_1793	Outer membrane lipoprotein-sorting protein CDS	238.7317994	380.4373774	0	206.3897256
BCM6EPS_1161	2-isopropylmalate synthase -EC 2.3.3.13- CDS	112.9252936	269.9326356	234.9217804	205.9265699
BCM6EPS_1684	Prolipoprotein diacylglyceryl transferase -EC 2.4.99.-- CDS	458.2953521	0	158.9008637	205.7320719
BCM6EPS_2250	S-adenosylmethionine synthetase -EC 2.5.1.6- CDS	317.1033497	189.4981634	109.9465572	205.5160234
BCM6EPS_2472	hypothetical protein CDS	615.5535612	0	0	205.1845204
BCM6EPS_20	Accessory colonization factor AcfD precursor CDS	349.1369596	23.18235178	242.1065986	204.8086367
BCM6EPS_1352	DNA gyrase subunit A -EC 5.99.1.3- CDS	344.1401761	213.271989	53.03146972	203.4812116
BCM6EPS_284	ABC-type transport system- involved in lipoprotein release- permease component CDS	380.9858206	121.4260076	105.676788	202.6962054
BCM6EPS_2268	ATP synthase F0 sector subunit a CDS	276.5923491	330.5782938	0	202.3902143
BCM6EPS_542	Potassium voltage-gated channel subfamily KQT possible potassium channel- VIC family CDS	126.5856114	302.585777	175.5598252	201.5770712
BCM6EPS_360	Oxygen-insensitive NAD-P-H nitroreductase -EC 1.-.-.-- - Dihydropteridine reductase -EC 1.5.1.34- CDS	286.6961792	114.2180711	198.8074733	199.9072412
BCM6EPS_1214	Putative predicted metal-dependent hydrolase CDS	0	217.5109354	378.5985795	198.7031716
BCM6EPS_182	hypothetical protein CDS	0	595.5656563	0	198.5218854
BCM6EPS_142	Transcription termination protein NusA CDS	349.7853105	0	242.556193	197.4471678
BCM6EPS_2505	LSU ribosomal protein L33p CDS	592.3251249	0	0	197.4417083
BCM6EPS_2263	Enolase -EC 4.2.1.11- CDS	148.0812812	235.978845	205.371871	196.4773324
BCM6EPS_2488	hypothetical protein CDS	148.0812812	235.978845	205.371871	196.4773324
BCM6EPS_2548	Antibiotic biosynthesis monooxygenase CDS	327.0128294	260.5599747	0	195.8576013
BCM6EPS_1835	Butyryl-CoA dehydrogenase -EC 1.3.99.2- CDS	201.4969937	160.5504337	223.5627042	195.2033772
BCM6EPS_2494	DnaJ-like protein DjlA CDS	117.138924	466.6745815	0	194.6045018
BCM6EPS_1274	hypothetical protein CDS	581.3561411	0	0	193.7853804
BCM6EPS_2549	Spermidine synthase -EC 2.5.1.16- CDS	112.1186844	0	466.4875355	192.8687399
BCM6EPS_1369	Acid membrane antigen A CDS	111.3235164	0	463.1791132	191.5008765
BCM6EPS_2206	Glutamate Aspartate periplasmic binding protein precursor GltI -TC 3.A.1.3.4- CDS	0	441.4192512	128.0554019	189.8248844
BCM6EPS_513	Enoyl--acyl-carrier-protein- reductase -NADH- -EC 1.3.1.9- CDS	114.1572059	454.7955921	0	189.6509327
BCM6EPS_447	Protein export cytoplasm protein SecA ATPase RNA helicase -TC 3.A.5.1.1- CDS	148.4313552	266.1038039	154.3930377	189.6427323
BCM6EPS_788	Hydrolase- alpha-beta hydrolase fold family CDS	197.8565018	0	365.8725768	187.9096929
BCM6EPS_1917	2-3-bisphosphoglycerate-independent phosphoglycerate mutase -EC 5.4.2.1- CDS	192.596513	102.3057569	267.1094273	187.3372324
BCM6EPS_77	Chaperone protein HtpG CDS	197.4417083	157.31923	205.371871	186.7109364
BCM6EPS_1105	ATP synthase gamma chain -EC 3.6.3.14- CDS	215.0221344	342.6542132	0	185.8921159
BCM6EPS_1375	hypothetical protein CDS	0	555.8612793	0	185.2870931
BCM6EPS_1756	Ammonium transporter CDS	232.5424564	0	322.5099011	185.0174525
BCM6EPS_890	TRAP-type C4-dicarboxylate transport system- large permease component CDS	0	239.9401205	313.2290406	184.3897204
BCM6EPS_1964	Putative formate dehydrogenase- cytochrome B subunit -EC 1.2.1.2- CDS	0	543.7773384	0	181.2591128
BCM6EPS_1843	2-methylcitrate synthase -EC 2.3.3.5- CDS	418.5764216	0	116.1035644	178.226662
BCM6EPS_202	Oxaloacetate decarboxylase beta chain -EC 4.1.1.3- CDS	217.505069	115.5369865	201.1031716	178.048409
BCM6EPS_1528	hypothetical protein CDS	0	0	530.9614225	176.9871408
BCM6EPS_520	hypothetical protein CDS	203.8521534	324.8539944	0	176.2353826
BCM6EPS_1891	TRAP-type C4-dicarboxylate transport system- small permease component CDS	199.9568893	318.6465932	0	172.8678275
BCM6EPS_497	hypothetical protein CDS	0	0	518.3194838	172.7731613
BCM6EPS_2241	hypothetical protein CDS	0	0	518.3194838	172.7731613
BCM6EPS_1724	ATP-dependent Clp protease ATP-binding subunit ClpX CDS	224.2373687	178.6696969	103.6638968	168.8569875
BCM6EPS_2016	2-heptaprenyl-1-4-naphthoquinone methyltransferase -EC 2.1.1.163- CDS	0	268.244049	233.4522072	167.2320854
BCM6EPS_1255	Phosphate regulon transcriptional regulatory protein PhoB -SphR- CDS	279.0509477	222.3445117	0	167.1318198
BCM6EPS_848	Fimh-like protein CDS	0	0	500.4463982	166.8154661
BCM6EPS_1178	Flagellin CDS	59.79663166	190.58101	248.7933522	166.3903313
BCM6EPS_818	hypothetical protein CDS	356.7412684	142.1236225	0	166.288297
BCM6EPS_368	Preprotein translocase subunit SecG -TC 3.A.5.1.1- CDS	498.3052638	0	0	166.1017546
BCM6EPS_1309	hypothetical protein CDS	498.3052638	0	0	166.1017546
BCM6EPS_1818	LSU ribosomal protein L28p CDS	498.3052638	0	0	166.1017546
BCM6EPS_1774	FIG000124- Ribosomal large subunit pseudouridine synthase D -EC 4.2.1.70- CDS	146.0150308	349.0291753	0	165.0147354
BCM6EPS_329	hypothetical protein CDS	0	0	494.7595073	164.9198358
BCM6EPS_1941	FIG00469965- hypothetical protein CDS	154.6464612	123.2204806	214.4770278	164.1146565
BCM6EPS_2066	Aspartyl-tRNA synthetase -EC 6.1.1.12- Aspartyl-tRNA-Asn- synthetase -EC 6.1.1.23- CDS	0	257.8737893	224.426993	160.7669274
BCM6EPS_308	Signal transduction histidine kinase CheA -EC 2.7.3.-- CDS	0	481.0337994	0	160.3445998
BCM6EPS_1770	hypothetical protein CDS	201.2386642	0	279.0951067	160.111257
BCM6EPS_2262	RecA protein CDS	89.43940632	142.5285331	248.0845393	160.0174929
BCM6EPS_718	Phosphoribosylformylglycinamidine synthase- glutamine amidotransferase subunit -EC 6.3.5.3- CDS	140.7768234	336.5079493	0	159.0949242
BCM6EPS_201	Pyruvate carboxylase subunit B -biotin-containing- -EC 6.4.1.1- CDS	265.1455373	211.2648443	0	158.8034605
BCM6EPS_1321	LSU ribosomal protein L29p -L35e- CDS	475.6550245	0	0	158.5516748
BCM6EPS_2275	ABC transporter substrate-binding protein CDS	396.1291056	78.90775258	0	158.3456194
BCM6EPS_1690	NAD-P- transhydrogenase subunit beta -EC 1.6.1.2- CDS	268.8927762	107.1253001	93.23091358	156.4163299
BCM6EPS_1914	hypothetical protein CDS	138.2961745	330.5782938	0	156.2914895
BCM6EPS_2288	conserved protein of unknown function putative membrane protein CDS	117.5776465	187.3689705	163.0668039	156.0044737
BCM6EPS_964	Peptidyl-prolyl cis-trans isomerase -EC 5.2.1.8- CDS	180.4208714	287.5144548	0	155.9784421
BCM6EPS_1865	Glutamate-1-semialdehyde aminotransferase -EC 5.4.3.8- CDS	73.34867201	292.216794	101.7262538	155.7639066
BCM6EPS_1290	Glutamate synthase -NADPH- small chain -EC 1.4.1.13- CDS	69.14808727	110.1927646	287.7015637	155.6808052
BCM6EPS_1198	Mobile element protein CDS	466.2361132	0	0	155.4120377
BCM6EPS_2073	hypothetical protein CDS	255.2295254	203.3638827	0	152.8644693
BCM6EPS_268	hypothetical protein CDS	127.787917	271.5197565	59.07576207	152.7944785
BCM6EPS_990	Copper metallochaperone- bacterial analog of Cox17 protein CDS	458.2953521	0	0	152.7651174
BCM6EPS_677	tRNA pseudouridine synthase B -EC 4.2.1.70- CDS	456.6288236	0	0	152.2096079
BCM6EPS_444	Ribonucleotide reductase of class Ia -aerobic-- alpha subunit -EC 1.17.4.1- CDS	78.97668332	157.31923	219.063329	151.7864141
BCM6EPS_732	hypothetical protein CDS	454.9743713	0	0	151.6581238
BCM6EPS_1378	Aconitate hydratase 2 -EC 4.2.1.3- CDS	73.26308429	379.4385629	0	150.900549
BCM6EPS_494	Rhodanese-like domain protein CDS	249.1526319	198.5218854	0	149.2248391
BCM6EPS_2419	RNA polymerase sigma factor RpoD CDS	0	296.7733949	147.5892768	148.1208905
BCM6EPS_363	hypothetical protein CDS	247.1908002	196.958721	0	148.0498404
BCM6EPS_1408	High-affinity iron permease CDS	442.1581918	0	0	147.3860639
BCM6EPS_362	hypothetical protein CDS	0	438.837852	0	146.279284
BCM6EPS_773	GTP-binding protein EngB CDS	0	0	435.3883664	145.1294555
BCM6EPS_2252	Holo--acyl-carrier protein- synthase -EC 2.7.8.7- CDS	0	435.0218707	0	145.0072902
BCM6EPS_2102	hypothetical protein CDS	241.4863971	192.4135197	0	144.6333056
BCM6EPS_810	Sulfate permease CDS	63.80738134	101.6819413	265.4807112	143.656678
BCM6EPS_1918	hypothetical protein CDS	0	428.8072726	0	142.9357575
BCM6EPS_620	hypothetical protein CDS	0	427.5855994	0	142.5285331
BCM6EPS_296	S-adenosylmethionine synthetase -EC 2.5.1.6- CDS	353.7265535	70.46128892	0	141.3959475
BCM6EPS_480	Acetolactate synthase large subunit -EC 2.2.1.6- CDS	170.925036	90.79403835	158.0357047	139.9182597
BCM6EPS_2539	Phosphoribosylglycinamide formyltransferase 2 -EC 2.1.2.-- CDS	81.11946155	0	337.5103616	139.5432744
BCM6EPS_556	Probable Co-Zn-Cd efflux system membrane fusion protein CDS	227.4871856	181.2591128	0	136.2487661
BCM6EPS_982	Oxygen-insensitive NAD-P-H nitroreductase -EC 1.-.-.-- - Dihydropteridine reductase -EC 1.5.1.34- CDS	156.9661581	250.1375757	0	135.7012446
BCM6EPS_2483	Biotin carboxylase of acetyl-CoA carboxylase -EC 6.3.4.14- CDS	140.7768234	168.2539747	97.62070996	135.5505027
BCM6EPS_1705	Flagellar basal-body rod protein FlgG CDS	119.3658997	285.3280331	0	134.8979776
BCM6EPS_693	D-3-phosphoglycerate dehydrogenase -EC 1.1.1.95- CDS	179.0488495	142.6640165	82.77345369	134.8287733
BCM6EPS_678	Putative integral membrane protein CDS	0	0	403.1373763	134.3791254
BCM6EPS_2269	Thiamine monophosphate synthase CDS	402.4773285	0	0	134.1591095
BCM6EPS_847	hypothetical protein CDS	402.4773285	0	0	134.1591095
BCM6EPS_223	hypothetical protein CDS	402.4773285	0	0	134.1591095
BCM6EPS_557	FIG00969584- hypothetical protein CDS	222.6470328	177.4025359	0	133.3498562
BCM6EPS_879	hypothetical protein CDS	0	213.7927997	186.0634045	133.2854014
BCM6EPS_749	Hypothetical protein- AT1G64980 homolog CDS	397.3826787	0	0	132.4608929
BCM6EPS_416	O-acetylhomoserine sulfhydrylase -EC 2.5.1.49- CDS	229.1476761	60.86072401	105.9339091	131.9807697
BCM6EPS_1769	tRNA-i-6-A37 methylthiotransferase CDS	292.7107843	0	101.4891297	131.3999713
BCM6EPS_2183	Phosphoribosyl-AMP cyclohydrolase -EC 3.5.4.19- CDS	0	0	394.0166212	131.3388737
BCM6EPS_2242	S-adenosylmethionine decarboxylase proenzyme -EC 4.1.1.50-- prokaryotic class 1B CDS	0	393.917442	0	131.305814
BCM6EPS_779	Putative deoxyribonuclease YcfH CDS	0	393.917442	0	131.305814
BCM6EPS_68	hypothetical protein CDS	151.6581238	241.6788171	0	131.1123136
BCM6EPS_398	Inositol-1-monophosphatase -EC 3.1.3.25- CDS	122.629811	97.70999049	170.0735806	130.137794
BCM6EPS_2105	Fermentation-respiration switch protein CDS	215.5141759	171.7191595	0	129.0777785
BCM6EPS_1524	Multicopper oxidase CDS	129.1902536	257.3431848	0	128.8444795
BCM6EPS_730	3-isopropylmalate dehydratase large subunit -EC 4.2.1.33- CDS	148.7830882	237.0972281	0	128.6267721
BCM6EPS_611	3-4-dihydroxy-2-butanone 4-phosphate synthase -EC 4.1.99.12- - GTP cyclohydrolase II -EC 3.5.4.25- CDS	91.25939424	290.8576461	0	127.3723468
BCM6EPS_923	5-Hydroxyisourate Hydrolase -HIUase- -EC 3.5.2.17- CDS	0	0	378.5985795	126.1995265
BCM6EPS_1494	NAD-P-HX epimerase - NAD-P-HX dehydratase CDS	67.80395598	216.1015772	94.03636424	125.9806325
BCM6EPS_2521	Methylenetetrahydrofolate dehydrogenase -NADP- -EC 1.5.1.5- - Methenyltetrahydrofolate cyclohydrolase -EC 3.5.4.9- CDS	111.3235164	266.1038039	0	125.8091068
BCM6EPS_335	hypothetical protein CDS	268.318219	106.8963999	0	125.0715396
BCM6EPS_1456	Phosphoglycerate kinase -EC 2.7.2.3- CDS	156.9661581	0	217.6941832	124.8867804
BCM6EPS_1414	2-3-4-5-tetrahydropyridine-2-6-dicarboxylate N-succinyltransferase -EC 2.3.1.117- CDS	243.9888468	129.6049615	0	124.5312694
BCM6EPS_251	cell surface protein CDS	150.8081583	220.2973044	0	123.7018209
BCM6EPS_1496	LSU ribosomal protein L27p CDS	369.3321367	0	0	123.1107122
BCM6EPS_1863	Aspartate carbamoyltransferase -EC 2.1.3.2- CDS	217.2541981	0	150.653414	122.6358707
BCM6EPS_2232	hypothetical protein CDS	0	0	365.8725768	121.9575256
BCM6EPS_1803	Enoyl--acyl-carrier-protein- reductase -FMN- -EC 1.3.1.9- CDS	174.4068423	69.48265991	120.9412129	121.6102384
BCM6EPS_1431	Imidazole glycerol phosphate synthase cyclase subunit -EC 4.1.3.-- CDS	259.4481952	103.3626346	0	120.9369433
BCM6EPS_21	Predicted cell-wall-anchored protein SasA -LPXTG motif- CDS	145.6762488	116.073121	101.0181825	120.9225174
BCM6EPS_1266	hypothetical protein CDS	0	362.5182256	0	120.8394085
BCM6EPS_626	MotA-TolQ-ExbB proton channel family protein CDS	0	131.6513556	229.1517718	120.2677091
BCM6EPS_1978	hypothetical protein CDS	358.7797899	0	0	119.5932633
BCM6EPS_359	Exodeoxyribonuclease VII large subunit -EC 3.1.11.6- CDS	143.0215564	113.9578932	99.17730442	118.718918
BCM6EPS_2078	hypothetical protein CDS	0	0	353.9742816	117.9914272
BCM6EPS_2400	Glutamate synthase -NADPH- large chain -EC 1.4.1.13- CDS	142.0508218	113.1844234	98.5041553	117.9131335
BCM6EPS_430	hypothetical protein CDS	0	352.3064446	0	117.4354815
BCM6EPS_2502	LSU ribosomal protein L11p -L12e- CDS	0	352.3064446	0	117.4354815
BCM6EPS_1885	hypothetical protein CDS	0	352.3064446	0	117.4354815
BCM6EPS_1302	hypothetical protein CDS	0	352.3064446	0	117.4354815
BCM6EPS_179	Signal recognition particle receptor protein FtsY -%3Dalpha subunit- -TC 3.A.5.1.1- CDS	0	348.6237988	0	116.2079329
BCM6EPS_38	Phosphoesterase family protein CDS	347.5265493	0	0	115.8421831
BCM6EPS_514	Triosephosphate isomerase -EC 5.3.1.1- CDS	133.5882197	212.8830431	0	115.4904209
BCM6EPS_2501	LSU ribosomal protein L1p -L10Ae- CDS	133.5882197	212.8830431	0	115.4904209
BCM6EPS_832	Uridine monophosphate kinase -EC 2.7.4.22- CDS	133.5882197	212.8830431	0	115.4904209
BCM6EPS_1510	Dethiobiotin synthetase -EC 6.3.3.3- CDS	144.6692701	0	200.6398002	115.1030234
BCM6EPS_766	5-10-methylenetetrahydrofolate reductase -EC 1.5.1.20- CDS	203.1924377	0	140.902384	114.6982739
BCM6EPS_707	Threonyl-tRNA synthetase -EC 6.1.1.3- CDS	156.7049831	41.6202289	144.8879755	114.4043958
BCM6EPS_2385	Probable lipoprotein Cj1090c CDS	343.0954275	0	0	114.3651425
BCM6EPS_1930	Phosphate ABC transporter- periplasmic phosphate-binding protein PstS -TC 3.A.1.7.1- CDS	0	216.882291	125.834788	114.2390263
BCM6EPS_1695	hypothetical protein CDS	0	342.6542132	0	114.2180711
BCM6EPS_280	hypothetical protein CDS	0	342.6542132	0	114.2180711
BCM6EPS_435	UDP-galactose-lipid carrier transferase -EC 2.-.-.-- CDS	107.5110672	85.66355331	149.1056049	114.0934085
BCM6EPS_171	SapC-like S-layer protein CDS	131.9043345	210.1996434	0	114.0346593
BCM6EPS_2106	COGs COG2929 CDS	341.2307785	0	0	113.7435928
BCM6EPS_2492	Phosphoribosylglycinamide formyltransferase -EC 2.1.2.2- CDS	341.2307785	0	0	113.7435928
BCM6EPS_1137	Long-chain-fatty-acid--CoA ligase -EC 6.2.1.3- CDS	55.17263905	131.8827288	153.0363327	113.3639002
BCM6EPS_2432	CTP synthase -EC 6.3.4.2- CDS	291.7586582	46.49397317	0	112.7508771
BCM6EPS_1471	GDP-mannose 4-6-dehydratase -EC 4.2.1.47- CDS	84.61787498	134.8450543	117.3553548	112.2727614
BCM6EPS_1457	Transcriptional regulator- TetR family CDS	335.7564879	0	0	111.9188293
BCM6EPS_785	Isoleucyl-tRNA synthetase -EC 6.1.1.5- CDS	34.46018839	109.8298905	191.1694254	111.8198348
BCM6EPS_206	Aspartate aminotransferase -EC 2.6.1.1- CDS	80.08477454	255.2424241	0	111.7757329
BCM6EPS_1677	Citrate synthase -si- -EC 2.3.3.1- CDS	73.34867201	58.4433588	203.4525077	111.7481795
BCM6EPS_2518	hypothetical protein CDS	333.9705491	0	0	111.3235164
BCM6EPS_1314	hypothetical protein CDS	0	333.5167676	0	111.1722559
BCM6EPS_415	Na-H antiporter NhaD type CDS	0	333.5167676	0	111.1722559
BCM6EPS_393	Chemotaxis regulator - transmits chemoreceptor signals to flagelllar motor components CheY CDS	0	0	332.3575316	110.7858439
BCM6EPS_2406	Putative membrane protein YeiH CDS	87.93622302	0	243.9150512	110.6170914
BCM6EPS_963	FIG000859- hypothetical protein YebC CDS	127.6147627	203.3638827	0	110.3262151
BCM6EPS_54	YciL protein CDS	330.4550697	0	0	110.1516899
BCM6EPS_789	hypothetical protein CDS	87.44632763	0	242.556193	110.0008402
BCM6EPS_1861	Ammonium transporter CDS	157.7549328	62.8486371	109.3940619	109.9992106
BCM6EPS_213	D-glycero-D-manno-heptose 1-7-bisphosphate phosphatase -EC 3.1.1.-- CDS	183.5861498	146.279284	0	109.9551446
BCM6EPS_997	3-oxoacyl--acyl-carrier protein- reductase -EC 1.1.1.100- CDS	126.5856114	201.7238513	0	109.4364876
BCM6EPS_1478	Zinc protease-like protein CDS	0	119.6830506	208.3197925	109.334281
BCM6EPS_2546	hypothetical protein CDS	0	0	327.359674	109.1198913
BCM6EPS_1482	2-aminoethylphosphonate-pyruvate aminotransferase -EC 2.6.1.37- CDS	0	206.1573426	119.6121886	108.5898437
BCM6EPS_1043	cAMP-binding proteins - catabolite gene activator and regulatory subunit of cAMP-dependent protein kinases CDS	0	324.8539944	0	108.2846648
BCM6EPS_1554	hypothetical protein CDS	324.4778462	0	0	108.1592821
BCM6EPS_541	Phosphoserine aminotransferase -EC 2.6.1.52- CDS	255.2295254	67.78796089	0	107.6724954
BCM6EPS_1844	Methylisocitrate lyase -EC 4.1.3.30- CDS	0	171.3271066	149.1056049	106.8109039
BCM6EPS_547	Adenylosuccinate synthetase -EC 6.3.4.4- CDS	0	116.8867176	203.4525077	106.7797418
BCM6EPS_841	Preprotein translocase subunit YajC -TC 3.A.5.1.1- CDS	320.3390982	0	0	106.7796994
BCM6EPS_439	hypothetical protein CDS	133.5882197	0	185.2716453	106.2866216
BCM6EPS_1401	Transcription termination protein NusB CDS	0	0	317.8017273	105.9339091
BCM6EPS_1527	hypothetical protein CDS	0	316.6298426	0	105.5432809
BCM6EPS_717	Phosphoribosylformylglycinamidine synthase- PurS subunit -EC 6.3.5.3- CDS	0	316.6298426	0	105.5432809
BCM6EPS_1956	Glycine dehydrogenase -decarboxylating- -glycine cleavage system P2 protein- -EC 1.4.4.2- CDS	259.4481952	51.68131729	0	103.7098375
BCM6EPS_1957	Glycine dehydrogenase -decarboxylating- -glycine cleavage system P1 protein- -EC 1.4.4.2- CDS	141.4109532	169.0118755	0	103.4742762
BCM6EPS_1222	DEAD-box ATP-dependent RNA helicase CshA -EC 3.6.4.13- CDS	57.81442287	92.13170374	160.3640392	103.4367219
BCM6EPS_1362	PUTATIVE TRANSPOSASE FOR INSERTION SEQUENCE ISRM18 CDS	171.5477138	136.6871998	0	102.7449712
BCM6EPS_1291	Acetyl-coenzyme A carboxyl transferase beta chain -EC 6.4.1.2- CDS	220.3033798	87.76757041	0	102.6903167
BCM6EPS_312	D-alanine--D-alanine ligase -EC 6.3.2.4- CDS	180.9408162	0	125.4721517	102.137656
BCM6EPS_721	hypothetical protein CDS	304.7886565	0	0	101.5962188
BCM6EPS_1002	Methionyl-tRNA formyltransferase -EC 2.1.2.9- CDS	304.7886565	0	0	101.5962188
BCM6EPS_2121	Mannose-6-phosphate isomerase -EC 5.3.1.8- CDS	301.8579963	0	0	100.6193321
BCM6EPS_1590	hypothetical protein CDS	129.5456601	172.0340961	0	100.5265854
BCM6EPS_2267	Multicopper oxidase CDS	196.617317	104.4415765	0	100.3529645
BCM6EPS_1190	Ubiquinol-cytochrome C reductase iron-sulfur subunit -EC 1.10.2.2- CDS	0	297.7828282	0	99.26094272
BCM6EPS_2451	putative periplasmic protein CDS	0	137.6904086	159.7755473	99.15531864
BCM6EPS_1725	Rod shape-determining protein MreB CDS	0	296.8991996	0	98.96639987
BCM6EPS_1659	Protein ytfJ precursor CDS	0	294.2795008	0	98.09316693
BCM6EPS_750	Putative cytochrome C-type biogenesis protein CDS	120.1654799	47.87322022	124.9918755	97.67685854
BCM6EPS_221	COG1180- Radical SAM- Pyruvate-formate lyase-activating enzyme like CDS	208.5929011	83.10218461	0	97.23169524
BCM6EPS_314	Flagellin CDS	190.2620098	101.0656871	0	97.10923232
BCM6EPS_1989	Ribosomal subunit interface protein CDS	0	290.8576461	0	96.95254871
BCM6EPS_1481	Phosphoribosylformylglycinamidine synthase- synthetase subunit -EC 6.3.5.3- CDS	171.3136787	0	118.7962801	96.70331958
BCM6EPS_1576	hypothetical protein CDS	160.9909314	128.2756798	0	96.42220374
BCM6EPS_2015	putative protein CDS	288.0112993	0	0	96.00376642
BCM6EPS_434	Gll1120 protein CDS	227.4871856	60.41970427	0	95.9689633
BCM6EPS_2287	Autoinducer 2 -AI-2- kinase LsrK -EC 2.7.1.-- CDS	120.5114458	0	167.1356493	95.88236502
BCM6EPS_2053	Seryl-tRNA synthetase -EC 6.1.1.11- CDS	75.46449908	0	209.32133	94.9286097
BCM6EPS_2543	Phosphoesterase- PA-phosphatase related CDS	0	0	284.5675598	94.85585325
BCM6EPS_271	hypothetical protein CDS	157.7549328	125.6972742	0	94.48406899
BCM6EPS_1921	BatB CDS	0	129.158817	149.8755134	93.01144348
BCM6EPS_1282	Peptide methionine sulfoxide reductase MsrB -EC 1.8.4.12- CDS	0	277.9306396	0	92.64354654
BCM6EPS_181	hypothetical protein CDS	0	0	277.3174308	92.43914361
BCM6EPS_281	Iron-sulfur flavoprotein CDS	188.7368634	0	87.25217764	91.99634703
BCM6EPS_1533	SCO1-SenC family protein CDS	153.1377152	122.0183296	0	91.7186816
BCM6EPS_409	Translation initiation inhibitor CDS	268.318219	0	0	89.43940632
BCM6EPS_1621	Homoserine dehydrogenase -EC 1.1.1.3- CDS	149.1364923	118.8302022	0	89.32223149
BCM6EPS_1373	POSSIBLE LINOLEOYL-CoA DESATURASE -DELTA-6--DESATURASE- CDS	157.359557	0	109.1198913	88.82648277
BCM6EPS_531	Conserved domain protein CDS	0	266.1038039	0	88.70126797
BCM6EPS_2273	hypothetical protein CDS	147.3860639	117.4354815	0	88.27384849
BCM6EPS_706	hypothetical protein CDS	0	263.3027112	0	87.76757041
BCM6EPS_2310	hypothetical protein CDS	0	262.3820724	0	87.46069079
BCM6EPS_840	Protein-export membrane protein SecD -TC 3.A.5.1.1- CDS	119.3658997	142.6640165	0	87.34330541
BCM6EPS_819	Acetylglutamate kinase -EC 2.7.2.8- CDS	109.7665441	0	152.2336946	87.33341289
BCM6EPS_1623	UDP-galactose-lipid carrier transferase -EC 2.-.-.-- CDS	261.6102635	0	0	87.20342116
BCM6EPS_1434	Transcriptional regulator- HxlR family CDS	261.6102635	0	0	87.20342116
BCM6EPS_2443	hypothetical protein CDS	0	0	260.7115967	86.90386555
BCM6EPS_1948	Flagellar basal-body rod protein FlgC CDS	0	0	259.1597419	86.38658064
BCM6EPS_1516	hypothetical protein CDS	0	257.8737893	0	85.95792978
BCM6EPS_2515	Homoserine O-acetyltransferase -EC 2.3.1.31- CDS	0	137.4382284	119.6121886	85.68347232
BCM6EPS_78	hypothetical protein CDS	0	255.2424241	0	85.08080805
BCM6EPS_2167	TRAP transporter solute receptor- unknown substrate 3 CDS	0	0	254.6130798	84.87102659
BCM6EPS_2286	Oligopeptide ABC transporter- periplasmic oligopeptide-binding protein OppA -TC 3.A.1.5.1- CDS	63.6779546	101.4756899	88.31407027	84.48923827
BCM6EPS_527	Formyl transferase domain protein CDS	252.1544708	0	0	84.05149028
BCM6EPS_1377	hypothetical protein CDS	251.145853	0	0	83.71528432
BCM6EPS_613	Membrane proteins related to metalloendopeptidases CDS	104.9940857	0	145.6148383	83.53630798
BCM6EPS_1584	Fumarate reductase cytochrome b subunit CDS	250.1452719	0	0	83.38175729
BCM6EPS_477	Predicted signal transduction protein CDS	104.6441054	0	145.1294555	83.25785362
BCM6EPS_1848	Alcohol dehydrogenase -EC 1.1.1.1- CDS	95.71107201	152.522912	0	82.74466133
BCM6EPS_2005	Methyl-accepting chemotaxis protein CDS	0	39.89435019	208.3197925	82.73804758
BCM6EPS_1372	Anthranilate phosphoribosyltransferase -EC 2.4.2.18- CDS	95.13100491	151.5985307	0	82.24317854
BCM6EPS_2471	Glutamyl-tRNA synthetase -EC 6.1.1.17- CDS	135.9014356	108.2846648	0	81.39536679
BCM6EPS_1915	Flagellin CDS	116.7034633	46.49397317	80.92720565	81.3748807
BCM6EPS_274	Iron-sulfur cluster assembly protein SufB CDS	64.46248792	0	178.8042573	81.08891506
BCM6EPS_2554	hypothetical protein CDS	135.3156535	107.8179205	0	81.04452469
BCM6EPS_1380	2-hydroxy-3-oxopropionate reductase -EC 1.1.1.60- CDS	0	88.70126797	154.3930377	81.03143524
BCM6EPS_2191	ATP-dependent hsl protease ATP-binding subunit HslU CDS	71.0254109	169.7766351	0	80.26734866
BCM6EPS_8	Dihydroxyacetone ABC transport system- ATP-binding protein CDS	172.0177075	68.53084265	0	80.18285005
BCM6EPS_1530	hypothetical protein CDS	0	240.5168997	0	80.17229989
BCM6EPS_1151	hypothetical protein CDS	0	0	239.2243772	79.74145905
BCM6EPS_2386	Leucyl-tRNA synthetase -EC 6.1.1.4- CDS	115.5579078	122.7669083	0	79.44160537
BCM6EPS_36	hypothetical protein CDS	70.23094322	167.8775676	0	79.36950359
BCM6EPS_2192	ATP-dependent protease HslV -EC 3.4.25.-- CDS	0	0	237.9171401	79.30571337
BCM6EPS_199	hypothetical protein CDS	237.8275123	0	0	79.27583742
BCM6EPS_1748	Arginine-ornithine antiporter ArcD CDS	74.56824613	59.41510111	103.4176642	79.13367049
BCM6EPS_1152	UDP-N-acetylglucosamine 1-carboxyvinyltransferase -EC 2.5.1.7- CDS	74.39154412	59.27430703	103.1725987	78.94614994
BCM6EPS_2500	NAD-P-H oxidoreductase YRKL -EC 1.6.99.-- Putative NADPH-quinone reductase -modulator of drug activity B- Flavodoxin 2 CDS	0	0	236.6241122	78.87470406
BCM6EPS_1078	Permease of the major facilitator superfamily CDS	0	126.3321089	109.9465572	78.75955537
BCM6EPS_48	SoxH protein- homolog CDS	131.3524336	104.6600735	0	78.67083568
BCM6EPS_1618	Flagellar protein FlgO CDS	0	235.978845	0	78.65961499
BCM6EPS_641	Selenoprotein O and cysteine-containing homologs CDS	185.3931001	49.23968025	0	78.21092679
BCM6EPS_618	hypothetical protein CDS	234.2778479	0	0	78.09261597
BCM6EPS_352	2-C-methyl-D-erythritol 4-phosphate cytidylyltransferase -EC 2.7.7.60- - 2-C-methyl-D-erythritol 2-4-cyclodiphosphate synthase -EC 4.6.1.12- CDS	167.4305686	66.70335351	0	78.04464072
BCM6EPS_2407	hypothetical protein CDS	0	233.7734352	0	77.9244784
BCM6EPS_349	Flagellin CDS	184.3046866	48.95060189	0	77.75176283
BCM6EPS_1479	Menaquinone via futalosine step 3 CDS	89.69494748	142.9357575	0	77.54356834
BCM6EPS_2490	GMP synthase -glutamine-hydrolyzing- -EC 6.3.5.2- CDS	61.43489554	0	170.4064056	77.28043373
BCM6EPS_1089	hypothetical protein CDS	230.8325854	0	0	76.94419515
BCM6EPS_2369	UDP-N-acetylmuramate--alanine ligase -EC 6.3.2.8- CDS	72.00282481	57.37100359	99.85971707	76.41118183
BCM6EPS_1688	hypothetical protein CDS	229.1476761	0	0	76.38255868
BCM6EPS_1141	GGDEF domain protein CDS	0	0	226.7647742	75.58825806
BCM6EPS_2531	Adenylate kinase -EC 2.7.4.3- CDS	0	0	226.7647742	75.58825806
BCM6EPS_587	hypothetical CDS	225.8505872	0	0	75.28352906
BCM6EPS_183	Phosphoribosylformylglycinamidine cyclo-ligase -EC 6.3.3.1- CDS	94.55792656	0	131.1410742	75.23300026
BCM6EPS_1909	hypothetical protein CDS	0	0	224.426993	74.80899767
BCM6EPS_696	4-hydroxy-3-methylbut-2-enyl diphosphate reductase -EC 1.17.1.2- CDS	224.2373687	0	0	74.74578957
BCM6EPS_2384	Coproporphyrinogen III oxidase- aerobic -EC 1.3.3.3- CDS	0	224.0037991	0	74.66793303
BCM6EPS_1196	DNA topoisomerase I -EC 5.99.1.2- CDS	80.18705394	31.94605053	111.2103107	74.44780506
BCM6EPS_874	hypothetical protein CDS	0	223.3371211	0	74.44570704
BCM6EPS_404	Mlr5924 protein CDS	123.5954001	98.4793605	0	74.02492019
BCM6EPS_2099	DnaJ-class molecular chaperone CbpA CDS	221.0790959	0	0	73.69303197
BCM6EPS_1172	Argininosuccinate synthase -EC 6.3.4.5- CDS	156.9661581	62.53439392	0	73.16685067
BCM6EPS_2373	hypothetical protein CDS	0	219.418926	0	73.13964201
BCM6EPS_1888	Flagellar P-ring protein FlgI CDS	91.52545662	0	126.9353838	72.82028014
BCM6EPS_1415	GTP-binding protein EngA CDS	68.54417384	54.61519119	95.0629621	72.74077571
BCM6EPS_2029	Oxidoreductase- short chain dehydrogenase-reductase family CDS	120.2805809	95.8381516	0	72.0395775
BCM6EPS_2412	Translation initiation factor 2 CDS	74.74578957	89.33484845	51.83194838	71.97086214
BCM6EPS_1211	Type IV fimbrial assembly protein PilC CDS	154.2664944	61.4588638	0	71.90845275
BCM6EPS_1139	Sulfopyruvate decarboxylase - beta subunit -EC 4.1.1.79- CDS	89.95195306	0	124.7531136	71.56835555
BCM6EPS_2119	Putative membrane protein YfcA CDS	119.3658997	95.10934436	0	71.49174802
BCM6EPS_441	hypothetical protein CDS	0	114.4794397	99.63120513	71.37021493
BCM6EPS_2178	Transcriptional regulator- MarR family CDS	213.5593988	0	0	71.18646626
BCM6EPS_246	hypothetical protein CDS	213.5593988	0	0	71.18646626
BCM6EPS_1598	Glycine-rich cell wall structural protein 1.8 precursor CDS	47.52949526	132.548299	32.95899822	71.01226416
BCM6EPS_1474	RNA-binding protein Jag CDS	118.465025	94.39153799	0	70.95218766
BCM6EPS_2255	CDP-diacylglycerol--serine O-phosphatidyltransferase -EC 2.7.8.8- CDS	0	211.9809963	0	70.66033211
BCM6EPS_959	Phosphatidylserine decarboxylase -EC 4.1.1.65- CDS	117.5776465	93.68448527	0	70.42071059
BCM6EPS_2272	Serine hydroxymethyltransferase -EC 2.1.2.1- CDS	150.9289982	60.12922492	0	70.35274103
BCM6EPS_2193	LSU ribosomal protein L9p CDS	210.6928297	0	0	70.23094322
BCM6EPS_1387	DNA polymerase III epsilon subunit -EC 2.7.7.7- CDS	0	0	210.3325442	70.11084806
BCM6EPS_1927	two-component response regulator CDS	0	0	209.32133	69.77377667
BCM6EPS_2260	Acetolactate synthase large subunit -EC 2.2.1.6- CDS	165.2275348	43.8837852	0	69.70377335
BCM6EPS_428	hypothetical protein CDS	207.9021962	0	0	69.30073205
BCM6EPS_1692	4-hydroxythreonine-4-phosphate dehydrogenase -EC 1.1.1.262- CDS	207.9021962	0	0	69.30073205
BCM6EPS_2186	2-amino-4-hydroxy-6- hydroxymethyldihydropteridine pyrophosphokinase -EC 2.7.6.3- CDS	207.9021962	0	0	69.30073205
BCM6EPS_623	tolB protein precursor- periplasmic protein involved in the tonb-independent uptake of group A colicins CDS	148.0812812	58.99471124	0	69.02533082
BCM6EPS_782	Pantoate--beta-alanine ligase -EC 6.3.2.1- CDS	114.9935224	91.62548559	0	68.87300267
BCM6EPS_1814	hypothetical protein CDS	206.5344185	0	0	68.84480618
BCM6EPS_1911	hypothetical protein CDS	206.5344185	0	0	68.84480618
BCM6EPS_370	hypothetical protein CDS	0	0	206.3451974	68.78173245
BCM6EPS_185	Outer membrane protein CDS	0	0	206.3451974	68.78173245
BCM6EPS_1625	DNA gyrase subunit B -EC 5.99.1.3- CDS	41.19846669	164.1322675	0	68.44357806
BCM6EPS_1084	Hot dog fold protein HP0420 CDS	205.1845204	0	0	68.39484013
BCM6EPS_2054	Positive regulator of CheA protein activity -CheW- CDS	205.1845204	0	0	68.39484013
BCM6EPS_519	DUF1801 domain-containing protein CDS	205.1845204	0	0	68.39484013
BCM6EPS_783	Peptide chain release factor 2 CDS	85.77385688	0	118.9585701	68.24414231
BCM6EPS_1450	Phosphoenolpyruvate-dihydroxyacetone phosphotransferase -EC 2.7.1.121-- ADP-binding subunit DhaL CDS	0	0	204.4076838	68.13589459
BCM6EPS_2155	FIG023677- hypothetical protein CDS	113.7435928	90.6295564	0	68.12438307
BCM6EPS_421	Dihydrolipoamide dehydrogenase -EC 1.8.1.4- CDS	63.80738134	50.84097066	88.49357041	67.71397414
BCM6EPS_562	Phosphoenolpyruvate carboxykinase -ATP- -EC 4.1.1.49- CDS	119.5932633	0	82.93111741	67.50812691
BCM6EPS_670	Type II secretory pathway- ATPase PulE-Tfp pilus assembly pathway- ATPase PilB CDS	0	0	202.5062169	67.50207231
BCM6EPS_86	Chaperone protein DnaJ CDS	84.61787498	0	117.3553548	67.32440994
BCM6EPS_1436	NADH-flavin oxidoreductases- Old Yellow Enzyme family CDS	84.61787498	0	117.3553548	67.32440994
BCM6EPS_188	Putative ABC transporter ATP binding protein CDS	0	0	201.5686882	67.18956272
BCM6EPS_1351	Excinuclease ABC subunit A CDS	100.404792	53.33423788	46.41667019	66.71856668
BCM6EPS_283	Cell division transporter- ATP-binding protein FtsE -TC 3.A.5.1.1- CDS	0	0	199.7194341	66.57314471
BCM6EPS_1805	Serine acetyltransferase -EC 2.3.1.30- CDS	0	0	199.7194341	66.57314471
BCM6EPS_1259	Diacylglycerol kinase -EC 2.7.1.107- CDS	0	198.5218854	0	66.17396182
BCM6EPS_417	Na-H antiporter NhaA type CDS	141.7301653	56.46446403	0	66.06487645
BCM6EPS_2259	Acetolactate synthase small subunit -EC 2.2.1.6- CDS	197.4417083	0	0	65.81390277
BCM6EPS_991	Cytochrome oxidase biogenesis protein Sco1-SenC-PrrC- putative copper metallochaperone CDS	0	0	197.0083106	65.66943687
BCM6EPS_1689	hypothetical protein CDS	196.2076976	0	0	65.40256587
BCM6EPS_2097	Tryptophanyl-tRNA synthetase -EC 6.1.1.2- CDS	196.2076976	0	0	65.40256587
BCM6EPS_2439	Methyltransferase -EC 2.1.1.-- CDS	0	196.1863339	0	65.39544462
BCM6EPS_2537	hypothetical protein CDS	0	0	194.3698064	64.78993548
BCM6EPS_984	hypothetical protein CDS	0	193.9050974	0	64.63503247
BCM6EPS_536	Ferrous iron transport protein B CDS	92.60540301	36.89344774	64.21657322	64.57180799
BCM6EPS_568	Flagellar basal-body P-ring formation protein FlgA CDS	107.5110672	85.66355331	0	64.39154017
BCM6EPS_29	Predicted D-lactate dehydrogenase- Fe-S protein- FAD-FMN-containing CDS	66.79410983	79.83114117	46.31791132	64.31438744
BCM6EPS_1622	serine-threonine kinase CDS	0	191.6763032	0	63.89210106
BCM6EPS_781	hypothetical protein CDS	80.28959493	0	111.3525234	63.88070611
BCM6EPS_775	hypothetical protein CDS	191.422144	0	0	63.80738134
BCM6EPS_2184	hypothetical protein CDS	0	0	190.9598098	63.65326994
BCM6EPS_1515	hypothetical protein CDS	0	190.9447142	0	63.64823808
BCM6EPS_625	Biopolymer transport protein ExbD-TolR CDS	0	190.9447142	0	63.64823808
BCM6EPS_998	Twin-arginine translocation protein TatB CDS	190.2620098	0	0	63.42066994
BCM6EPS_1693	Pyridoxine 5-phosphate synthase -EC 2.6.99.2- CDS	0	190.2186887	0	63.40622957
BCM6EPS_1601	Similarity with glutathionylspermidine synthase -EC 6.3.1.8-- group 2 CDS	79.67825284	0	110.5046615	63.39430479
BCM6EPS_1367	Putative integral membrane protein CDS	0	189.4981634	0	63.16605446
BCM6EPS_110	Hydroxymethylpyrimidine phosphate synthase ThiC -EC 4.1.99.17- CDS	0	188.5459113	0	62.8486371
BCM6EPS_348	hypothetical protein CDS	187.9834229	0	0	62.66114096
BCM6EPS_1729	inner membrane protein CDS	0	0	187.6673993	62.55579977
BCM6EPS_1270	putative helicase CDS	187.2359739	0	0	62.41199129
BCM6EPS_1155	Cell division trigger factor -EC 5.2.1.8- CDS	72.16834855	115.0057819	0	62.39137682
BCM6EPS_1376	hypothetical protein CDS	0	186.6698326	0	62.22327753
BCM6EPS_412	TRAP-type C4-dicarboxylate transport system- large permease component CDS	133.0221679	52.99524908	0	62.00580565
BCM6EPS_1660	Chemotaxis regulator - transmits chemoreceptor signals to flagelllar motor components CheY CDS	0	185.2870931	0	61.76236436
BCM6EPS_873	hypothetical protein CDS	0	183.924688	0	61.30822933
BCM6EPS_496	Membrane proteins related to metalloendopeptidases CDS	76.75606753	0	106.4519233	61.06933029
BCM6EPS_26	Molybdopterin biosynthesis protein MoeA CDS	0	183.0274944	0	61.0091648
BCM6EPS_932	Ureidoglycolate hydrolase -EC 3.5.3.19- CDS	182.5187885	0	0	60.83959616
BCM6EPS_2101	Arginine-ornithine antiporter ArcD CDS	181.4637666	0	0	60.4879222
BCM6EPS_2516	Inosine-5-monophosphate dehydrogenase -EC 1.1.1.205- CDS	0	0	180.6590732	60.21969107
BCM6EPS_1453	Pyrroline-5-carboxylate reductase -EC 1.5.1.2- CDS	0	0	180.6590732	60.21969107
BCM6EPS_315	carbonic anhydrase- family 3 CDS	180.4208714	0	0	60.14029046
BCM6EPS_18	Uncharacterized protein HI0074 CDS	0	179.9550904	0	59.98503014
BCM6EPS_222	3-dehydroquinate synthase -EC 4.2.3.4- CDS	179.9039061	0	0	59.96796871
BCM6EPS_119	Protoporphyrinogen IX oxidase- novel form- HemJ -EC 1.3.-.-- CDS	179.389895	0	0	59.79663166
BCM6EPS_2051	MoxR-like ATPase in aerotolerance operon CDS	99.66105276	79.40875418	0	59.68993565
BCM6EPS_834	Cytochrome c family protein CDS	0	178.6696969	0	59.55656563
BCM6EPS_488	ISPsy6- transposase CDS	99.34566968	79.15746065	0	59.50104345
BCM6EPS_1800	Glucosamine--fructose-6-phosphate aminotransferase -isomerizing- -EC 2.6.1.16- CDS	104.8188034	0	72.68587086	59.16822475
BCM6EPS_1591	Peptidase- M23-M37 family CDS	68.39484013	108.9924077	0	59.12908261
BCM6EPS_1265	ABC transporter ATP-binding protein uup CDS	0	94.74908169	82.45991788	59.06966653
BCM6EPS_1175	ATP-dependent DNA helicase RecQ CDS	104.6441054	0	72.56472774	59.06961104
BCM6EPS_897	tRNA pseudouridine 13 synthase -EC 4.2.1.-- CDS	176.8632767	0	0	58.95442558
BCM6EPS_1572	L-proline glycine betaine ABC transport system permease protein ProV -TC 3.A.1.12.1- CDS	176.3664698	0	0	58.78882326
BCM6EPS_1597	Metal-dependent hydrolase YbeY- involved in rRNA and-or ribosome maturation and assembly CDS	0	176.1532223	0	58.71774077
BCM6EPS_738	hypothetical protein CDS	0	176.1532223	0	58.71774077
BCM6EPS_438	hypothetical protein CDS	175.3811822	0	0	58.46039408
BCM6EPS_720	Deoxyuridine 5-triphosphate nucleotidohydrolase -EC 3.6.1.23- CDS	0	174.9213816	0	58.3071272
BCM6EPS_1670	Transcription termination factor Rho CDS	0	174.5145877	0	58.17152922
BCM6EPS_1700	hypothetical protein CDS	173.4432686	0	0	57.81442287
BCM6EPS_1555	Choline-sulfatase -EC 3.1.6.6- CDS	66.79410983	106.4415216	0	57.74521046
BCM6EPS_729	hypothetical protein CDS	0	173.1055887	0	57.7018629
BCM6EPS_1037	ATP-dependent Clp protease ATP-binding subunit ClpA CDS	43.48093022	69.29018717	60.30309784	57.69140508
BCM6EPS_2104	hypothetical protein CDS	0	172.5086729	0	57.50289096
BCM6EPS_1634	hypothetical protein CDS	0	172.5086729	0	57.50289096
BCM6EPS_180	Thioredoxin CDS	172.4902836	0	0	57.49676121
BCM6EPS_1058	2-dehydro-3-deoxygluconate kinase -EC 2.7.1.45- CDS	0	171.9158596	0	57.30528652
BCM6EPS_561	GTP-binding and nucleic acid-binding protein YchF CDS	171.0802813	0	0	57.02676043
BCM6EPS_1473	GTPase and tRNA-U34 5-formylation enzyme TrmE CDS	95.13100491	75.79926535	0	56.97675675
BCM6EPS_1483	hypothetical protein CDS	94.84360006	75.57026455	0	56.80462154
BCM6EPS_2408	Histidyl-tRNA synthetase -EC 6.1.1.21- CDS	0	62.06887734	108.0368155	56.70189761
BCM6EPS_774	hypothetical protein CDS	0	169.0118755	0	56.33729182
BCM6EPS_2028	Maltose-maltodextrin transport ATP-binding protein MalK -EC 3.6.3.19- CDS	168.7808152	0	0	56.26027172
BCM6EPS_127	Pyruvate-ferredoxin oxidoreductase- gamma subunit -EC 1.2.7.1- CDS	168.7808152	0	0	56.26027172
BCM6EPS_1273	Transposase CDS	168.7808152	0	0	56.26027172
BCM6EPS_1943	Hypothetical protein probably associated with Carbamoyl-phosphate synthase CDS	168.7808152	0	0	56.26027172
BCM6EPS_1944	Carbamoyl-phosphate synthase small chain -EC 6.3.5.5- CDS	167.4305686	0	0	55.81018955
BCM6EPS_1723	Acyl--acyl-carrier-protein---UDP-N- acetylglucosamine O-acyltransferase -EC 2.3.1.129- CDS	0	0	166.8154661	55.60515535
BCM6EPS_759	Methionyl-tRNA synthetase -EC 6.1.1.10- CDS	98.25737596	0	68.13589459	55.46442352
BCM6EPS_887	NADP-specific glutamate dehydrogenase -EC 1.4.1.4- CDS	0	166.3886313	0	55.46287709
BCM6EPS_1753	Protease precursor CDS	166.1017546	0	0	55.36725153
BCM6EPS_220	Conserved domain protein CDS	0	164.5641945	0	54.85473151
BCM6EPS_356	hypothetical protein CDS	0	164.5641945	0	54.85473151
BCM6EPS_165	hypothetical protein CDS	164.3624692	0	0	54.78748974
BCM6EPS_999	Twin-arginine translocation protein TatC CDS	0	0	164.2974968	54.76583225
BCM6EPS_122	Flagellar hook-associated protein FlgL CDS	35.71471174	28.45706208	99.06447473	54.41208285
BCM6EPS_1223	Exonuclease CDS	0	0	162.4583457	54.15278189
BCM6EPS_2425	Adenosine -5--pentaphospho--5--adenosine pyrophosphohydrolase -EC 3.6.1.-- CDS	0	162.4269972	0	54.1423324
BCM6EPS_1571	Phosphoribosylamine--glycine ligase -EC 6.3.4.13- CDS	0	59.13417864	102.9286918	54.02095682
BCM6EPS_1232	hypothetical protein CDS	0	0	160.6599138	53.5533046
BCM6EPS_930	Nucleoside ABC transporter- periplasmic nucleoside-binding protein CDS	89.1853171	71.06181127	0	53.41570946
BCM6EPS_1095	hypothetical protein CDS	48.37169741	77.08399866	33.54301744	52.99957117
BCM6EPS_203	Peptidyl-prolyl cis-trans isomerase PpiD -EC 5.2.1.8- CDS	0	0	158.9008637	52.96695455
BCM6EPS_2004	Riboflavin kinase -EC 2.7.1.26- - FMN adenylyltransferase -EC 2.7.7.2- CDS	0	0	158.9008637	52.96695455
BCM6EPS_1745	3-dehydroquinate dehydratase II -EC 4.2.1.10- CDS	0	157.31923	0	52.43974333
BCM6EPS_72	Molybdenum cofactor biosynthesis protein MoaC CDS	0	156.3359848	0	52.11199493
BCM6EPS_708	Translation initiation factor 3 CDS	155.4120377	0	0	51.80401257
BCM6EPS_2265	Putative periplasmic protein CDS	155.4120377	0	0	51.80401257
BCM6EPS_1019	Putative DNA-binding protein in cluster with Type I restriction-modification system CDS	0	0	154.9424792	51.64749305
BCM6EPS_1929	Alanyl-tRNA synthetase -EC 6.1.1.7- CDS	74.04064061	29.49735562	51.34296774	51.62698799
BCM6EPS_340	FOG- GGDEF domain CDS	154.6464612	0	0	51.54882039
BCM6EPS_1600	Putative flagellar motility protein CDS	153.8883903	0	0	51.2961301
BCM6EPS_2352	Molybdenum transport system permease protein ModB -TC 3.A.1.8.1- CDS	153.8883903	0	0	51.2961301
BCM6EPS_1841	Retron-type RNA-directed DNA polymerase -EC 2.7.7.49- CDS	0	153.4586354	0	51.15287846
BCM6EPS_1153	Orotate phosphoribosyltransferase -EC 2.4.2.10- CDS	152.3943282	0	0	50.79810942
BCM6EPS_1059	4-hydroxy-2-oxoglutarate aldolase -EC 4.1.3.16- 2-dehydro-3-deoxyphosphogluconate aldolase -EC 4.1.2.14- CDS	152.3943282	0	0	50.79810942
BCM6EPS_2489	hypothetical protein CDS	0	152.0593165	0	50.68643884
BCM6EPS_1577	Adenylate cyclase -EC 4.6.1.1- CDS	44.71970316	106.8963999	0	50.53870101
BCM6EPS_1229	Cell division protein FtsH -EC 3.4.24.-- CDS	108.2525228	43.12716822	0	50.45989701
BCM6EPS_1315	hypothetical protein CDS	0	150.6852865	0	50.22842885
BCM6EPS_2027	ABC-type sugar transport system- permease component CDS	0	0	150.653414	50.21780466
BCM6EPS_174	hypothetical protein CDS	0	0	149.1056049	49.70186831
BCM6EPS_2001	Hemerythrin CDS	71.26726815	28.39246035	49.41979188	49.69317346
BCM6EPS_397	Thiopurine S-methyltransferase -EC 2.1.1.67- CDS	148.7830882	0	0	49.59436275
BCM6EPS_2438	FIG00638667- hypothetical protein CDS	0	0	148.0912811	49.36376037
BCM6EPS_2074	ATP synthase F0 sector subunit b -EC 3.6.3.14- CDS	0	148.0103998	0	49.33679993
BCM6EPS_1744	Aminopeptidase YpdF -MP-- MA-- MS-- AP-- NP- specific- CDS	0	147.573791	0	49.19126365
BCM6EPS_1039	4-hydroxy-tetrahydrodipicolinate synthase -EC 4.3.3.7- CDS	0	0	147.0906643	49.03022144
BCM6EPS_875	PUTATIVE INTEGRAL MEMBRANE PROTEIN CDS	0	0	145.6148383	48.53827942
BCM6EPS_1499	3-to-5 oligoribonuclease B- Bacillus type CDS	0	145.4288231	0	48.47627435
BCM6EPS_921	FIG137887- membrane protein related to purine degradation CDS	79.47653574	63.32596852	0	47.60083476
BCM6EPS_769	Thymidylate kinase -EC 2.7.4.9- CDS	142.6965074	0	0	47.56550245
BCM6EPS_238	High-affnity carbon uptake protein Hat-HatR CDS	59.68294985	0	82.77345369	47.48546785
BCM6EPS_187	Flagellar hook protein FlgE CDS	78.97668332	62.92769199	0	47.30145844
BCM6EPS_1493	TPR repeat CDS	56.7689541	45.23283466	39.36603675	47.1226085
BCM6EPS_509	Flagellar assembly protein FliH CDS	0	0	141.3598592	47.11995308
BCM6EPS_475	Amidophosphoribosyltransferase -EC 2.4.2.14- CDS	141.0931758	0	0	47.03105861
BCM6EPS_178	DNA repair protein RadA CDS	141.0931758	0	0	47.03105861
BCM6EPS_2185	Flagellar biosynthesis protein FlhB CDS	0	140.9225778	0	46.97419261
BCM6EPS_1475	Inner membrane protein translocase component YidC- long form CDS	58.89912124	0	81.68637269	46.86183131
BCM6EPS_442	membrane bound endonuclease -nuc- CDS	0	140.5267279	0	46.84224263
BCM6EPS_1650	tungsten-containing formate dehydrogenase beta subunit CDS	0	140.5267279	0	46.84224263
BCM6EPS_870	ATP synthase delta chain -EC 3.6.3.14- CDS	0	140.5267279	0	46.84224263
BCM6EPS_2132	lipoprotein- putative CDS	0	140.5267279	0	46.84224263
BCM6EPS_350	hypothetical protein CDS	0	140.5267279	0	46.84224263
BCM6EPS_617	hypothetical protein CDS	0	51.15287846	89.03647575	46.72978474
BCM6EPS_74	Threonine dehydratase -EC 4.3.1.19- CDS	58.67893761	0	81.38100307	46.68664689
BCM6EPS_1959	Aminomethyltransferase -glycine cleavage system T protein- -EC 2.1.2.10- CDS	0	139.7416624	0	46.58055413
BCM6EPS_88	CDP-diacylglycerol--glycerol-3-phosphate 3-phosphatidyltransferase -EC 2.7.8.5- CDS	0	139.7416624	0	46.58055413
BCM6EPS_2503	Transcription antitermination protein NusG CDS	0	139.7416624	0	46.58055413
BCM6EPS_2129	Predicted zinc-binding protein CDS	0	139.7416624	0	46.58055413
BCM6EPS_2309	hypothetical protein CDS	0	139.7416624	0	46.58055413
BCM6EPS_2253	Agmatine deiminase -EC 3.5.3.12- CDS	0	0	139.5475533	46.51585111
BCM6EPS_1086	General secretion pathway protein D - Type II secretion outermembrane pore forming protein -PulD- CDS	0	0	139.5475533	46.51585111
BCM6EPS_865	hypothetical protein CDS	138.9081045	0	0	46.3027015
BCM6EPS_285	hypothetical protein CDS	138.2961745	0	0	46.09872484
BCM6EPS_741	Chlorohydrolase-deaminase family protein CDS	76.75606753	61.15833146	0	45.97146633
BCM6EPS_844	Valyl-tRNA synthetase -EC 6.1.1.9- CDS	108.5019526	28.81769305	0	45.77321522
BCM6EPS_1773	membrane protein CDS	0	135.9443346	0	45.3147782
BCM6EPS_962	GTP cyclohydrolase I -EC 3.5.4.16- type 1 CDS	0	135.9443346	0	45.3147782
BCM6EPS_1204	TRAP dicarboxylate transporter- DctM subunit- unknown substrate 6 CDS	135.9014356	0	0	45.30047853
BCM6EPS_1400	Orotidine 5-phosphate decarboxylase -EC 4.1.1.23- CDS	135.9014356	0	0	45.30047853
BCM6EPS_778	Membrane-bound lytic murein transglycosylase D precursor -EC 3.2.1.-- CDS	75.28352906	59.98503014	0	45.08951973
BCM6EPS_731	membrane protein CDS	0	134.4825676	0	44.82752252
BCM6EPS_367	Ribosome recycling factor CDS	0	134.4825676	0	44.82752252
BCM6EPS_141	Translation elongation factor LepA CDS	56.26027172	0	78.02658896	44.76228689
BCM6EPS_319	hypothetical protein CDS	134.1591095	0	0	44.71970316
BCM6EPS_49	Lead- cadmium- zinc and mercury transporting ATPase -EC 3.6.3.3- -EC 3.6.3.5- Copper-translocating P-type ATPase -EC 3.6.3.4- CDS	79.17586789	0	54.90395541	44.69327443
BCM6EPS_1036	5-formyltetrahydrofolate cyclo-ligase -EC 6.3.3.2- CDS	0	133.7634094	0	44.58780315
BCM6EPS_1492	GGDEF domain protein CDS	133.0221679	0	0	44.34072263
BCM6EPS_2003	Flagellar L-ring protein FlgH CDS	133.0221679	0	0	44.34072263
BCM6EPS_2429	RNA polymerase sigma-54 factor RpoN CDS	73.86642734	58.85590016	0	44.24077583
BCM6EPS_1975	Uridine diphosphate glucose pyrophosphatase -EC 3.6.1.45- CDS	0	132.3479236	0	44.11597454
BCM6EPS_1651	tungsten-containing formate dehydrogenase alpha subunit CDS	103.6080251	27.51788511	0	43.70863675
BCM6EPS_150	dTDP-4-dehydrorhamnose 3-5-epimerase -EC 5.1.3.13- CDS	0	130.9620815	0	43.65402717
BCM6EPS_646	Flagellin CDS	130.5331876	0	0	43.51106254
BCM6EPS_2430	Lipopolysaccharide ABC transporter- ATP-binding protein LptB CDS	130.2623719	0	0	43.42079062
BCM6EPS_135	FIG137478- Hypothetical protein CDS	129.1902536	0	0	43.06341786
BCM6EPS_624	TonB-like putative TolA function CDS	128.6607853	0	0	42.88692844
BCM6EPS_113	Nucleoside 5-triphosphatase RdgB -dHAPTP- dITP- XTP-specific- -EC 3.6.1.15- CDS	0	128.2756798	0	42.75855994
BCM6EPS_1347	DNA polymerase III alpha subunit -EC 2.7.7.7- CDS	26.76319831	63.97380452	37.11750779	42.61817021
BCM6EPS_1676	Malate-quinone oxidoreductase -EC 1.1.5.4- CDS	70.54658791	56.21069116	0	42.25242636
BCM6EPS_1709	Phosphoglucosamine mutase -EC 5.4.2.10- CDS	70.23094322	55.95918919	0	42.06337747
BCM6EPS_2447	Secreted trypsin-like serine protease CDS	0	125.6972742	0	41.8990914
BCM6EPS_1821	Cephalosporin hydroxylase CDS	125.5729265	0	0	41.85764216
BCM6EPS_334	hypothetical protein CDS	0	0	125.4721517	41.82405057
BCM6EPS_1928	Two-component system histidine kinase DccS CDS	0	0	125.1115995	41.70386652
BCM6EPS_172	tRNA-Cytosine32--2-thiocytidine synthetase CDS	124.0839194	0	0	41.36130648
BCM6EPS_300	Spore coat polysaccharide biosynthesis protein spsF CDS	124.0839194	0	0	41.36130648
BCM6EPS_87	Membrane-associated zinc metalloprotease CDS	0	0	124.0422696	41.34742321
BCM6EPS_121	Exodeoxyribonuclease III -EC 3.1.11.2- CDS	123.5954001	0	0	41.19846669
BCM6EPS_96	Phospho-N-acetylmuramoyl-pentapeptide- transferase -EC 2.7.8.13- CDS	0	0	123.3394806	41.11316019
BCM6EPS_440	Guanylate kinase -EC 2.7.4.8- CDS	0	123.2204806	0	41.07349354
BCM6EPS_1040	FldA protein CDS	0	0	122.6446103	40.88153675
BCM6EPS_2122	Transporter- LysE family CDS	0	122.6164587	0	40.87215289
BCM6EPS_452	Undecaprenyl-diphosphatase -EC 3.6.1.27- CDS	122.1526522	0	0	40.71755074
BCM6EPS_603	Probable carboxyvinyl-carboxyphosphonate phosphorylmutase -EC 2.7.8.23- CDS	122.1526522	0	0	40.71755074
BCM6EPS_968	Paralysed flagella protein PflA CDS	47.06631427	75.00377081	0	40.69002836
BCM6EPS_2291	Glutamine amidotransferase chain of NAD synthetase not clustered with NADS CDS	0	121.4260076	0	40.47533587
BCM6EPS_2087	Campylobacter invasion antigen B -CiaB- CDS	50.47143347	0	69.99812965	40.15652104
BCM6EPS_1872	DNA polymerase I -EC 2.7.7.7- CDS	70.78518967	0	49.08549791	39.95689586
BCM6EPS_1877	hypothetical protein CDS	66.37046854	52.88320839	0	39.75122564
BCM6EPS_1920	BatD CDS	65.81390277	52.43974333	0	39.41788203
BCM6EPS_469	High-affnity carbon uptake protein Hat-HatR CDS	118.0196677	0	0	39.33988925
BCM6EPS_2335	hypothetical protein CDS	0	0	117.9914272	39.33047574
BCM6EPS_405	go component- extracellular space -goid 0005615- -evidence TAS- -pmid 9690476- go process- muscle development -goid 0007517- -evidence TAS- -pmid 9690476- go process- neurogenesis -goid 0007399- -evidence TAS- -pmid 9690476- CDS	0	117.4354815	0	39.14516051
BCM6EPS_2344	Multicopper oxidase CDS	64.33039266	51.25769993	0	38.5293642
BCM6EPS_2360	Proline dehydrogenase -EC 1.5.99.8- -Proline oxidase- - Delta-1-pyrroline-5-carboxylate dehydrogenase -EC 1.5.1.12- CDS	52.54097342	62.7960441	0	38.44567251
BCM6EPS_2153	rRNA small subunit methyltransferase I CDS	114.9935224	0	0	38.33117414
BCM6EPS_1194	Putative efflux protein CDS	0	114.7420072	0	38.24733573
BCM6EPS_2535	Threonine synthase -EC 4.2.3.1- CDS	63.54905186	50.63513677	0	38.06139621
BCM6EPS_1587	ABC transporter- ATP-binding protein CDS	43.90661765	69.96855263	0	37.95839009
BCM6EPS_2289	Probable Co-Zn-Cd efflux system membrane fusion protein CDS	113.7435928	0	0	37.91453094
BCM6EPS_1011	ABC-type amino acid transport-signal transduction systems- periplasmic component-domain CDS	0	113.1844234	0	37.72814113
BCM6EPS_23	Hypothetical protein YggS- proline synthase co-transcribed bacterial homolog PROSC CDS	0	113.1844234	0	37.72814113
BCM6EPS_690	Sulfur carrier protein adenylyltransferase ThiF CDS	0	112.1693164	0	37.38977215
BCM6EPS_1085	Type IV fimbrial assembly- ATPase PilB CDS	62.41199129	49.72914029	0	37.38037719
BCM6EPS_745	IMP cyclohydrolase -EC 3.5.4.10- - Phosphoribosylaminoimidazolecarboxamide formyltransferase -EC 2.1.2.3- CDS	61.91958899	49.33679993	0	37.08546298
BCM6EPS_2047	Potassium efflux system KefA protein - Small-conductance mechanosensitive channel CDS	110.9301471	0	0	36.97671569
BCM6EPS_1854	2-keto-3-deoxy-D-arabino-heptulosonate-7- phosphate synthase II -EC 2.5.1.54- CDS	0	110.9257542	0	36.97525139
BCM6EPS_467	hypothetical protein CDS	0	110.6803432	0	36.89344774
BCM6EPS_2484	hypothetical protein CDS	0	110.6803432	0	36.89344774
BCM6EPS_548	ATP phosphoribosyltransferase regulatory subunit- divergent variant -EC 2.4.2.17- CDS	110.539548	0	0	36.84651599
BCM6EPS_436	sensory transduction regulatory protein CDS	0	109.709463	0	36.569821
BCM6EPS_1407	Copper resistance protein B CDS	0	109.709463	0	36.569821
BCM6EPS_1952	Permease of the drug-metabolite transporter -DMT- superfamily CDS	108.627099	0	0	36.20903301
BCM6EPS_1517	hypothetical protein CDS	106.7796994	0	0	35.59323313
BCM6EPS_151	dTDP-4-dehydrorhamnose reductase -EC 1.1.1.133- CDS	106.7796994	0	0	35.59323313
BCM6EPS_1796	hypothetical protein CDS	106.7796994	0	0	35.59323313
BCM6EPS_1712	Arginyl-tRNA synthetase -EC 6.1.1.19- CDS	59.23251249	47.19576899	0	35.47609383
BCM6EPS_777	Rare lipoprotein A precursor CDS	106.4177343	0	0	35.4725781
BCM6EPS_1192	NADP-dependent malic enzyme -EC 1.1.1.40- CDS	0	0	105.420912	35.14030399
BCM6EPS_487	Transposase CDS	0	105.0998217	0	35.0332739
BCM6EPS_2527	Ornithine carbamoyltransferase -EC 2.1.3.3- CDS	104.2964506	0	0	34.76548352
BCM6EPS_1698	Ferredoxin-NADP-- reductase -EC 1.18.1.2- CDS	103.9510981	0	0	34.65036603
BCM6EPS_1253	2-hydroxy-6-oxohepta-2-4-dienoate hydrolase CDS	0	103.7915252	0	34.59717506
BCM6EPS_1830	1-deoxy-D-xylulose 5-phosphate synthase -EC 2.2.1.7- CDS	103.4373365	0	0	34.47911216
BCM6EPS_2231	SoxH protein- homolog CDS	102.9286283	0	0	34.30954275
BCM6EPS_1379	3-methyl-2-oxobutanoate hydroxymethyltransferase -EC 2.1.2.11- CDS	0	102.5153999	0	34.17179995
BCM6EPS_1409	tRNA -5-methoxyuridine- 34 synthase CDS	102.2580835	0	0	34.08602782
BCM6EPS_859	Beta-1-4-galactosyltransferase CDS	0	102.0969697	0	34.03232322
BCM6EPS_1892	TRAP-type C4-dicarboxylate transport system- large permease component CDS	0	0	101.7262538	33.90875128
BCM6EPS_507	Flagellar M-ring protein FliF CDS	56.5643813	45.06983345	0	33.87807158
BCM6EPS_1955	Lipoate-protein ligase A CDS	0	101.2702735	0	33.75675785
BCM6EPS_343	Amino acid ABC transporter- ATP-binding protein CDS	0	100.8619257	0	33.62064189
BCM6EPS_175	Flagellum-specific ATP synthase FliI CDS	0	0	100.5515858	33.51719526
BCM6EPS_2151	hypothetical protein CDS	100.2978646	0	0	33.43262153
BCM6EPS_2234	Two-component system histidine kinase DccS CDS	100.2978646	0	0	33.43262153
BCM6EPS_2476	Diaminopimelate epimerase -EC 5.1.1.7- CDS	0	100.0550303	0	33.35167676
BCM6EPS_2196	Hypothetical protein CbbY CDS	0	100.0550303	0	33.35167676
BCM6EPS_1716	putative virK protein CDS	99.97844465	0	0	33.32614822
BCM6EPS_2271	Lysyl-tRNA synthetase -class II- -EC 6.1.1.6- CDS	0	99.65640465	0	33.21880155
BCM6EPS_1063	Flagellar basal-body rod modification protein FlgD CDS	0	98.86860698	0	32.95620233
BCM6EPS_89	3-oxoacyl--acyl-carrier protein- reductase -EC 1.1.1.100- CDS	0	98.4793605	0	32.8264535
BCM6EPS_1230	Phosphate transport ATP-binding protein PstB -TC 3.A.1.7.1- CDS	0	98.4793605	0	32.8264535
BCM6EPS_27	Arabinose 5-phosphate isomerase -EC 5.3.1.13- CDS	98.10384881	0	0	32.70128294
BCM6EPS_130	Molybdenum cofactor biosynthesis protein MoaA CDS	97.79822934	0	0	32.59940978
BCM6EPS_1599	hypothetical protein CDS	97.49450813	0	0	32.49816938
BCM6EPS_2195	Cell division protein FtsA CDS	0	0	96.75297032	32.25099011
BCM6EPS_25	tRNA -5-methylaminomethyl-2-thiouridylate--methyltransferase -EC 2.1.1.61- CDS	96.59455883	0	0	32.19818628
BCM6EPS_2323	PERMEASE OF ABC TRANSPORTER CDS	96.59455883	0	0	32.19818628
BCM6EPS_1777	hypothetical protein CDS	0	96.20675987	0	32.06891996
BCM6EPS_1470	Mannose-1-phosphate guanylyltransferase -GDP- -EC 2.7.7.22- CDS	0	0	95.90052124	31.96684041
BCM6EPS_903	Mobile element protein CDS	94.27396883	0	0	31.42465628
BCM6EPS_667	ADP-heptose synthase -EC 2.7.-.-- - D-glycero-beta-D-manno-heptose 7-phosphate kinase CDS	0	0	94.23990615	31.41330205
BCM6EPS_24	FIG00469794- hypothetical protein CDS	93.99171143	0	0	31.33057048
BCM6EPS_758	hypothetical protein CDS	93.99171143	0	0	31.33057048
BCM6EPS_1766	hypothetical protein CDS	0	93.33491629	0	31.11163876
BCM6EPS_1438	hypothetical protein CDS	0	92.98794634	0	30.99598211
BCM6EPS_1480	Outer membrane protein assembly factor YaeT precursor CDS	0	33.89398044	58.99571361	30.96323135
BCM6EPS_1142	Peptidoglycan binding domain protein CDS	92.87938349	0	0	30.9597945
BCM6EPS_445	Fumarate hydratase class II -EC 4.2.1.2- CDS	0	0	92.83334039	30.9444468
BCM6EPS_571	HDIG domain protein CDS	0	92.75806267	0	30.91935422
BCM6EPS_176	DNA-cytosine methyltransferase -EC 2.1.1.37- CDS	92.60540301	0	0	30.86846767
BCM6EPS_406	ORF ID-tlr2315 probable fucosyl transferase CDS	92.60540301	0	0	30.86846767
BCM6EPS_2533	Chromosome -plasmid- partitioning protein ParB CDS	0	91.962344	0	30.65411467
BCM6EPS_1262	Lipid-A-disaccharide synthase -EC 2.4.1.182- CDS	91.79307491	0	0	30.59769164
BCM6EPS_621	TPR repeat containing exported protein Putative periplasmic protein contains a protein prenylyltransferase domain CDS	0	91.29108601	0	30.430362
BCM6EPS_1258	Lipid A biosynthesis lauroyl acyltransferase -EC 2.3.1.-- CDS	0	91.29108601	0	30.430362
BCM6EPS_512	Carbamoyl-phosphate synthase large chain -EC 6.3.5.5- CDS	0	91.12479988	0	30.37493329
BCM6EPS_767	Quinolinate phosphoribosyltransferase -decarboxylating- -EC 2.4.2.19- CDS	0	90.6295564	0	30.20985213
BCM6EPS_1180	hypothetical protein CDS	0	0	90.3295366	30.10984553
BCM6EPS_1707	hypothetical protein CDS	90.21043569	0	0	30.07014523
BCM6EPS_80	Dihydroorotate dehydrogenase -EC 1.3.3.1- CDS	89.95195306	0	0	29.98398435
BCM6EPS_652	inner membrane protein CDS	89.69494748	0	0	29.89831583
BCM6EPS_2520	Signal peptidase I -EC 3.4.21.89- CDS	0	87.46069079	0	29.1535636
BCM6EPS_2300	protease IV -PspA- CDS	0	86.85332488	0	28.95110829
BCM6EPS_958	hypothetical protein CDS	0	0	86.73075028	28.91025009
BCM6EPS_1462	Predicted hydrolase CDS	0	86.55279435	0	28.85093145
BCM6EPS_1193	Nucleoside binding-domain containing protein CDS	0	86.55279435	0	28.85093145
BCM6EPS_45	hypothetical protein CDS	0	86.55279435	0	28.85093145
BCM6EPS_901	Lysophospholipase -EC 3.1.1.5- CDS	0	86.55279435	0	28.85093145
BCM6EPS_1747	hypothetical protein CDS	86.48273173	0	0	28.82757724
BCM6EPS_1430	Flagellar motor switch protein FliN CDS	0	86.25433644	0	28.75144548
BCM6EPS_607	Conserved domain protein CDS	0	86.25433644	0	28.75144548
BCM6EPS_286	hypothetical protein CDS	86.24514181	0	0	28.7483806
BCM6EPS_1954	Lipoate synthase CDS	0	85.37118623	0	28.45706208
BCM6EPS_2411	Homoserine kinase -EC 2.7.1.39- CDS	0	85.08080805	0	28.36026935
BCM6EPS_1491	N-succinyl-L-L-diaminopimelate desuccinylase -EC 3.5.1.18- CDS	85.07650845	0	0	28.35883615
BCM6EPS_1289	Glutamate synthase -NADPH- large chain -EC 1.4.1.13- CDS	21.31244509	33.96301095	29.55793391	28.27779665
BCM6EPS_2103	short chain dehydrogenase CDS	0	84.36343193	0	28.12114398
BCM6EPS_740	hypothetical protein CDS	84.16415984	0	0	28.05471995
BCM6EPS_1874	Glycyl-tRNA synthetase beta chain -EC 6.1.1.14- CDS	46.78574012	37.27832722	0	28.02135578
BCM6EPS_2085	cell surface protein CDS	32.09941883	51.15287846	0	27.75076576
BCM6EPS_1560	GTP-binding protein Era CDS	0	83.10218461	0	27.7007282
BCM6EPS_2278	D-alanine--D-alanine ligase B -EC 6.3.2.4- CDS	82.61376742	0	0	27.53792247
BCM6EPS_2006	Chemotaxis protein CheV -EC 2.7.3.-- CDS	0	82.28209726	0	27.42736575
BCM6EPS_37	Flagellin CDS	0	0	81.99404264	27.33134755
BCM6EPS_1575	Glutathione-regulated potassium-efflux system protein KefB CDS	0	0	81.53340195	27.17780065
BCM6EPS_1386	Predicted signal-transduction protein containing cAMP-binding and CBS domains CDS	0	81.47803768	0	27.15934589
BCM6EPS_1501	High-affnity carbon uptake protein Hat-HatR CDS	44.97597653	35.83632889	0	26.93743514
BCM6EPS_1525	hypothetical protein CDS	80.70239491	0	0	26.9007983
BCM6EPS_1247	putative inner membrane transport protein CDS	0	80.68954054	0	26.89651351
BCM6EPS_81	tRNA nucleotidyltransferase -EC 2.7.7.21- -EC 2.7.7.25- CDS	0	80.43008864	0	26.81002955
BCM6EPS_1237	Phosphate transport system permease protein PstC -TC 3.A.1.7.1- CDS	0	80.43008864	0	26.81002955
BCM6EPS_1526	Rubisco activation protein CbbO CDS	80.39239851	0	0	26.79746617
BCM6EPS_2094	FIG004453- protein YceG like CDS	0	80.17229989	0	26.72409996
BCM6EPS_2019	Flagellin CDS	0	29.18758176	50.80377671	26.66378616
BCM6EPS_1988	Membrane-bound lytic murein transglycosylase B precursor -EC 3.2.1.-- CDS	0	79.40875418	0	26.46958473
BCM6EPS_1432	Methylated-DNA--protein-cysteine methyltransferase -EC 2.1.1.63- CDS	0	79.15746065	0	26.38582022
BCM6EPS_1463	Type IV fimbrial assembly protein PilC CDS	79.07615017	0	0	26.35871672
BCM6EPS_1657	GGDEF FAMILY PROTEIN CDS	0	79.03240937	0	26.34413646
BCM6EPS_2480	Tryptophan synthase beta chain -EC 4.2.1.20- CDS	78.28736065	0	0	26.09578688
BCM6EPS_1586	WD-40 repeat CDS	77.89883776	0	0	25.96627925
BCM6EPS_1984	Glucose-6-phosphate isomerase -EC 5.3.1.9- CDS	77.70601886	0	0	25.90200629
BCM6EPS_2131	ABC-type antimicrobial peptide transport system- permease component CDS	77.51415215	0	0	25.83805072
BCM6EPS_1449	Phosphoenolpyruvate-dihydroxyacetone phosphotransferase -EC 2.7.1.121-- dihydroxyacetone binding subunit DhaK CDS	0	76.261456	0	25.42048533
BCM6EPS_619	Quinolinate synthetase -EC 2.5.1.72- CDS	0	75.79926535	0	25.26642178
BCM6EPS_1740	hypothetical protein CDS	75.28352906	0	0	25.09450969
BCM6EPS_1034	UDP-glucose dehydrogenase -EC 1.1.1.22- CDS	75.28352906	0	0	25.09450969
BCM6EPS_1569	Outer membrane protein Imp- required for envelope biogenesis - Organic solvent tolerance protein precursor CDS	0	74.33508935	0	24.77836312
BCM6EPS_2044	Ribonucleotide reductase of class Ia -aerobic-- beta subunit -EC 1.17.4.1- CDS	0	73.5698752	0	24.52329173
BCM6EPS_1746	protein of unknown function DUF21 CDS	0	72.71441153	0	24.23813718
BCM6EPS_1355	Aspartate-semialdehyde dehydrogenase -EC 1.2.1.11- CDS	0	72.71441153	0	24.23813718
BCM6EPS_1437	hypothetical protein CDS	72.58550663	0	0	24.19516888
BCM6EPS_1487	predicted secreted protein CDS	72.50168965	0	0	24.16722988
BCM6EPS_1972	Fibronectin-fibrinogen-binding protein CDS	72.33463507	0	0	24.11154502
BCM6EPS_1154	Putative zinc protease CDS	72.16834855	0	0	24.05611618
BCM6EPS_1694	Deoxyguanosinetriphosphate triphosphohydrolase -EC 3.1.5.1- CDS	71.67404479	0	0	23.89134826
BCM6EPS_2067	Hypothetical radical SAM family enzyme in heat shock gene cluster- similarity with CPO of BS HemN-type CDS	0	71.46787876	0	23.82262625
BCM6EPS_1251	Dihydroorotase -EC 3.5.2.3- CDS	0	71.46787876	0	23.82262625
BCM6EPS_2055	Signal transduction histidine kinase CheA -EC 2.7.3.-- CDS	0	0	71.25832511	23.75277504
BCM6EPS_1549	TRAP dicarboxylate transporter- DctM subunit- unknown substrate 6 CDS	71.0254109	0	0	23.67513697
BCM6EPS_2092	Adenylosuccinate lyase -EC 4.3.2.2- CDS	70.86508266	0	0	23.62169422
BCM6EPS_1685	Ribosomal protein S12p Asp88 -E. coli- methylthiotransferase CDS	70.54658791	0	0	23.5155293
BCM6EPS_1672	Hemerythrin CDS	70.46741104	0	0	23.48913701
BCM6EPS_1177	ATP-dependent DNA helicase UvrD-PcrA-Rep- epsilon proteobacterial type 2 CDS	0	69.87083119	0	23.29027706
BCM6EPS_1429	Flagellar motor switch protein FliM CDS	0	69.67620492	0	23.22540164
BCM6EPS_1721	FIG053235- Diacylglucosamine hydrolase like CDS	0	69.48265991	0	23.16088664
BCM6EPS_2064	hypothetical protein CDS	69.14808727	0	0	23.04936242
BCM6EPS_1953	Dihydrolipoamide dehydrogenase -EC 1.8.1.4- CDS	69.14808727	0	0	23.04936242
BCM6EPS_1614	nucleoside-H symporter CDS	0	68.15737757	0	22.71912586
BCM6EPS_1642	Transglutaminase-like enzymes- putative cysteine proteases CDS	0	67.42252713	0	22.47417571
BCM6EPS_115	hypothetical protein CDS	0	67.24128378	0	22.41376126
BCM6EPS_1165	Rod shape-determining protein RodA CDS	0	67.24128378	0	22.41376126
BCM6EPS_278	Aspartyl-tRNA-Asn- amidotransferase subunit B -EC 6.3.5.6- Glutamyl-tRNA-Gln- amidotransferase subunit B -EC 6.3.5.7- CDS	65.95216727	0	0	21.98405576
BCM6EPS_2280	hypothetical protein CDS	0	64.80248074	0	21.60082691
BCM6EPS_2038	Oligosaccharyltransferase PglB -EC 2.4.1.119- CDS	0	0	64.02770094	21.34256698
BCM6EPS_829	ATP binding protein CDS	0	63.97380452	0	21.32460151
BCM6EPS_927	ABC transporter ATP-binding protein CDS	63.42066994	0	0	21.14022331
BCM6EPS_1802	Tyrosyl-tRNA synthetase -EC 6.1.1.1- CDS	0	62.22327753	0	20.74109251
BCM6EPS_158	Aspartate aminotransferase -EC 2.6.1.1- CDS	0	62.22327753	0	20.74109251
BCM6EPS_1359	HIPA PROTEIN CDS	0	61.76236436	0	20.58745479
BCM6EPS_892	Phosphopantothenoylcysteine decarboxylase -EC 4.1.1.36- - Phosphopantothenoylcysteine synthetase -EC 6.3.2.5- CDS	0	61.61024031	0	20.53674677
BCM6EPS_1589	hypothetical protein CDS	0	0	61.40879639	20.4695988
BCM6EPS_703	D-amino acid dehydrogenase small subunit -EC 1.4.99.1- CDS	0	60.56599895	0	20.18866632
BCM6EPS_1121	Molybdopterin biosynthesis protein MoeA CDS	0	60.27411462	0	20.09137154
BCM6EPS_532	hypothetical protein CDS	60.14029046	0	0	20.04676349
BCM6EPS_2281	Putative oxidoreductase ferredoxin-type protein- clusters with CPO CDS	0	59.27430703	0	19.75810234
BCM6EPS_2491	diguanylate cyclase-phosphodiesterase -GGDEF %26 EAL domains- with PAS-PAC sensor-s- CDS	58.89912124	0	0	19.63304041
BCM6EPS_631	Type II secretory pathway- ATPase PulE-Tfp pilus assembly pathway- ATPase PilB CDS	0	58.85590016	0	19.61863339
BCM6EPS_1284	Histidinol dehydrogenase -EC 1.1.1.23- CDS	0	58.03656048	0	19.34552016
BCM6EPS_468	Adenosylmethionine-8-amino-7-oxononanoate aminotransferase -EC 2.6.1.62- CDS	0	57.50289096	0	19.16763032
BCM6EPS_1671	FIG017431- Sigma factor-like phosphatase with CBS pair domains CDS	56.15962723	0	0	18.71987574
BCM6EPS_2134	alkaline serine protease- subtilase family protein CDS	56.15962723	0	0	18.71987574
BCM6EPS_1162	Flagellar hook-associated protein FliD CDS	31.14407899	24.81523568	0	18.65310489
BCM6EPS_2011	hypothetical protein CDS	0	55.09638231	0	18.36546077
BCM6EPS_654	Aspartyl-tRNA-Asn- amidotransferase subunit A -EC 6.3.5.6- Glutamyl-tRNA-Gln- amidotransferase subunit A -EC 6.3.5.7- CDS	0	55.09638231	0	18.36546077
BCM6EPS_1703	Acriflavin resistance protein CDS	30.59769164	24.37988067	0	18.32585744
BCM6EPS_1072	Argininosuccinate lyase -EC 4.3.2.1- CDS	0	54.61519119	0	18.20506373
BCM6EPS_1406	Multicopper oxidase CDS	54.31354951	0	0	18.1045165
BCM6EPS_1184	Aspartate ammonia-lyase -EC 4.3.1.1- CDS	0	54.2597778	0	18.0865926
BCM6EPS_1764	-S--2-hydroxy-acid oxidase -EC 1.1.3.15- CDS	0	53.90896027	0	17.96965342
BCM6EPS_2169	TRAP dicarboxylate transporter- DctM subunit- unknown substrate 3 CDS	0	53.67759134	0	17.89253045
BCM6EPS_437	sensory transduction histidine kinase CDS	53.48080344	0	0	17.82693448
BCM6EPS_849	hypothetical protein CDS	0	53.10776553	0	17.70258851
BCM6EPS_2056	Helicase PriA essential for oriC-DnaA-independent DNA replication CDS	51.21244962	0	0	17.07081654
BCM6EPS_1667	Motility accessory factor CDS	50.06894995	0	0	16.68964998
BCM6EPS_846	ATP-dependent DNA helicase UvrD-PcrA-Rep- epsilon proteobacterial type 1 CDS	48.37169741	0	0	16.12389914
BCM6EPS_2326	Anaerobic dehydrogenases- typically selenocysteine-containing CDS	0	47.19576899	0	15.731923
BCM6EPS_1062	Flagellar basal-body rod protein FlgG CDS	44.40343935	0	0	14.80114645
BCM6EPS_614	Transcription-repair coupling factor CDS	0	0	43.97862287	14.65954096
BCM6EPS_242	UDP-N-acetylglucosamine 4-6-dehydratase -EC 4.2.1.-- CDS	0	43.42666244	0	14.47555415
BCM6EPS_322	Flagellin CDS	0	0	43.40861081	14.46953694
BCM6EPS_967	Recombination inhibitory protein MutS2 CDS	42.88692844	0	0	14.29564281
BCM6EPS_1071	Zn-dependent hydrolase- RNA-metabolising CDS	0	42.18171596	0	14.06057199
BCM6EPS_550	hypothetical protein CDS	42.02574514	0	0	14.00858171
BCM6EPS_596	Arginine decarboxylase -EC 4.1.1.19- CDS	0	41.96939189	0	13.9897973
BCM6EPS_692	RloF CDS	0	41.7591946	0	13.91973153
BCM6EPS_2227	UbiD family decarboxylase associated with menaquinone via futalosine CDS	0	41.27682767	0	13.75894256
BCM6EPS_2100	Sulfatase family protein CDS	0	40.73901884	0	13.57967295
BCM6EPS_1884	Flagellar hook-associated protein FlgK CDS	0	40.47533587	0	13.49177862
BCM6EPS_2052	membrane protein CDS	40.19619926	0	0	13.39873309
BCM6EPS_245	tRNA uridine 5-carboxymethylaminomethyl modification enzyme GidA CDS	0	40.02201211	0	13.3406707
BCM6EPS_1500	Oligopeptidase A -EC 3.4.24.70- CDS	0	38.9622392	0	12.98741307
BCM6EPS_164	COG0488- ATPase components of ABC transporters with duplicated ATPase domains CDS	0	38.84123846	0	12.94707949
BCM6EPS_2248	leucine-rich-repeat protein CDS	0	38.72098695	0	12.90699565
BCM6EPS_1699	Flagellin CDS	38.22227876	0	0	12.74075959
BCM6EPS_1064	Prolipoprotein CDS	37.55171246	0	0	12.51723749
BCM6EPS_2285	hypothetical protein CDS	0	36.7849376	0	12.26164587
BCM6EPS_1893	Glutamate synthase -NADPH- large chain -EC 1.4.1.13- CDS	0	36.09488826	0	12.03162942
BCM6EPS_2256	Putative large exoprotein involved in heme utilization or adhesion of ShlA-HecA-FhaA family CDS	35.7961592	0	0	11.93205307
BCM6EPS_830	GTP pyrophosphokinase -EC 2.7.6.5-- -p-ppGpp synthetase II - Guanosine-3-5-bis-diphosphate- 3-pyrophosphohydrolase -EC 3.1.7.2- CDS	0	35.28033507	0	11.76011169
BCM6EPS_1791	Adenylate cyclase -EC 4.6.1.1- CDS	0	35.13168198	0	11.71056066
BCM6EPS_1801	Adenylate cyclase -EC 4.6.1.1- CDS	0	34.9354156	0	11.64513853
BCM6EPS_133	METHYL-ACCEPTING CHEMOTAXIS PROTEIN CDS	0	33.04327288	0	11.01442429
BCM6EPS_2345	Signal transduction histidine kinase CheA -EC 2.7.3.-- CDS	0	32.69772231	0	10.89924077
BCM6EPS_698	Phenylalanyl-tRNA synthetase beta chain -EC 6.1.1.20- CDS	0	32.65503599	0	10.885012
BCM6EPS_456	Fibronectin type III domain protein CDS	0	24.1912549	0	8.063751633
BCM6EPS_1933	hypothetical protein CDS	23.927768	0	0	7.975922667
BCM6EPS_1216	hypothetical protein CDS	0	0	0	0
BCM6EPS_939	hypothetical protein CDS	0	0	0	0
BCM6EPS_266	hypothetical protein CDS	0	0	0	0
BCM6EPS_635	Oligosaccharyltransferase PglB -EC 2.4.1.119- CDS	0	0	0	0
BCM6EPS_128	membrane protein CDS	0	0	0	0
BCM6EPS_981	Succinate-semialdehyde dehydrogenase -NAD-P-- -EC 1.2.1.16- CDS	0	0	0	0
BCM6EPS_1174	hypothetical protein CDS	0	0	0	0
BCM6EPS_1296	hypothetical protein CDS	0	0	0	0
BCM6EPS_2507	hypothetical protein CDS	0	0	0	0
BCM6EPS_13	Flagellar motor rotation protein MotA CDS	0	0	0	0
BCM6EPS_2072	hypothetical protein CDS	0	0	0	0
BCM6EPS_650	FOG- TPR repeat CDS	0	0	0	0
BCM6EPS_1294	massive surface protein MspC CDS	0	0	0	0
BCM6EPS_347	hypothetical protein CDS	0	0	0	0
BCM6EPS_493	TsaD-Kae1-Qri7 protein- required for threonylcarbamoyladenosine t-6-A37 formation in tRNA CDS	0	0	0	0
BCM6EPS_510	UDP-N-acetylenolpyruvoylglucosamine reductase -EC 1.1.1.158- CDS	0	0	0	0
BCM6EPS_1887	hypothetical protein CDS	0	0	0	0
BCM6EPS_1281	putative bifunctional polymerase CDS	0	0	0	0
BCM6EPS_1763	putative protein CDS	0	0	0	0
BCM6EPS_1269	Heat-inducible transcription repressor HrcA CDS	0	0	0	0
BCM6EPS_1987	Spore photoproduct lyase -EC 4.1.99.-- CDS	0	0	0	0
BCM6EPS_500	hypothetical protein CDS	0	0	0	0
BCM6EPS_2418	hypothetical protein CDS	0	0	0	0
BCM6EPS_39	Anthranilate synthase- amidotransferase component -EC 4.1.3.27- Para-aminobenzoate synthase- amidotransferase component -EC 2.6.1.85- CDS	0	0	0	0
BCM6EPS_907	hypothetical protein CDS	0	0	0	0
BCM6EPS_1276	Flavin reductase -EC 1.5.1.30- CDS	0	0	0	0
BCM6EPS_207	ThiS- thiamine-biosynthesis CDS	0	0	0	0
BCM6EPS_504	Diaminopimelate decarboxylase -EC 4.1.1.20- CDS	0	0	0	0
BCM6EPS_872	hypothetical protein CDS	0	0	0	0
BCM6EPS_993	Sulfur oxidation protein SoxY CDS	0	0	0	0
BCM6EPS_2163	Ribulose-5-phosphate 4-epimerase and related epimerases and aldolases CDS	0	0	0	0
BCM6EPS_1301	hypothetical protein CDS	0	0	0	0
BCM6EPS_1129	hypothetical protein CDS	0	0	0	0
BCM6EPS_974	hypothetical protein CDS	0	0	0	0
BCM6EPS_1537	Cytochrome c oxidase polypeptide II -EC 1.9.3.1- CDS	0	0	0	0
BCM6EPS_1405	hypothetical protein CDS	0	0	0	0
BCM6EPS_1486	hypothetical protein CDS	0	0	0	0
BCM6EPS_737	transcriptional regulator- Crp-Fnr family CDS	0	0	0	0
BCM6EPS_1385	hypothetical protein CDS	0	0	0	0
BCM6EPS_1094	hypothetical protein CDS	0	0	0	0
BCM6EPS_1900	DNA primase -EC 2.7.7.--- phage related CDS	0	0	0	0
BCM6EPS_2018	hypothetical protein CDS	0	0	0	0
BCM6EPS_134	FIG137478- Hypothetical protein CDS	0	0	0	0
BCM6EPS_232	hypothetical protein CDS	0	0	0	0
BCM6EPS_1203	TRAP dicarboxylate transporter- DctQ subunit- unknown substrate 6 CDS	0	0	0	0
BCM6EPS_99	hypothetical protein CDS	0	0	0	0
BCM6EPS_1260	hypothetical protein CDS	0	0	0	0
BCM6EPS_955	ClpB protein CDS	0	0	0	0
BCM6EPS_108	DNA sulfur modification protein DndE CDS	0	0	0	0
BCM6EPS_1926	hypothetical protein CDS	0	0	0	0
BCM6EPS_192	Inner membrane protein translocase component YidC- short form OxaI-like CDS	0	0	0	0
BCM6EPS_1032	Diaminohydroxyphosphoribosylaminopyrimidine deaminase -EC 3.5.4.26- - 5-amino-6--5-phosphoribosylamino-uracil reductase -EC 1.1.1.193- CDS	0	0	0	0
BCM6EPS_1017	hypothetical protein CDS	0	0	0	0
BCM6EPS_640	2-pyrone-4-6-dicarboxylic acid hydrolase CDS	0	0	0	0
BCM6EPS_701	Peptidyl-tRNA hydrolase -EC 3.1.1.29- CDS	0	0	0	0
BCM6EPS_838	Cell division inhibitor Slr1223 -YfcH in EC-- contains epimerase-dehydratase and DUF1731 domains CDS	0	0	0	0
BCM6EPS_1345	hypothetical protein CDS	0	0	0	0
BCM6EPS_943	hypothetical protein CDS	0	0	0	0
BCM6EPS_2395	Predicted protease from collagenase family CDS	0	0	0	0
BCM6EPS_712	KH domain RNA binding protein YlqC CDS	0	0	0	0
BCM6EPS_1334	LSU ribosomal protein L36p CDS	0	0	0	0
BCM6EPS_972	hypothetical protein CDS	0	0	0	0
BCM6EPS_184	probable lipoprotein Cj0375 CDS	0	0	0	0
BCM6EPS_146	Glycosyl transferase- family 2 CDS	0	0	0	0
BCM6EPS_592	hypothetical protein CDS	0	0	0	0
BCM6EPS_195	hypothetical protein CDS	0	0	0	0
BCM6EPS_1860	ATP phosphoribosyltransferase -EC 2.4.2.17- CDS	0	0	0	0
BCM6EPS_1246	hypothetical protein CDS	0	0	0	0
BCM6EPS_518	hypothetical protein CDS	0	0	0	0
BCM6EPS_1715	UDP-N-acetylglucosamine--N-acetylmuramyl- -pentapeptide- pyrophosphoryl-undecaprenol N-acetylglucosamine transferase -EC 2.4.1.227- CDS	0	0	0	0
BCM6EPS_2470	Prolyl-tRNA synthetase -EC 6.1.1.15-- bacterial type CDS	0	0	0	0
BCM6EPS_1104	High-affnity carbon uptake protein Hat-HatR CDS	0	0	0	0
BCM6EPS_2089	Alpha-1-2-fucosyltransferase CDS	0	0	0	0
BCM6EPS_153	FIG045374- Type II restriction enzyme- methylase subunit YeeA CDS	0	0	0	0
BCM6EPS_639	hypothetical protein CDS	0	0	0	0
BCM6EPS_1250	hypothetical protein CDS	0	0	0	0
BCM6EPS_28	Ribosomal large subunit pseudouridine synthase B -EC 4.2.1.70- CDS	0	0	0	0
BCM6EPS_1090	hypothetical protein CDS	0	0	0	0
BCM6EPS_878	Inner membrane protein YihY- formerly thought to be RNase BN CDS	0	0	0	0
BCM6EPS_30	hypothetical protein CDS	0	0	0	0
BCM6EPS_2199	Cysteinyl-tRNA synthetase -EC 6.1.1.16- CDS	0	0	0	0
BCM6EPS_40	membrane protein CDS	0	0	0	0
BCM6EPS_792	hypothetical protein CDS	0	0	0	0
BCM6EPS_2114	hypothetical protein CDS	0	0	0	0
BCM6EPS_1221	hypothetical protein CDS	0	0	0	0
BCM6EPS_744	LSU m3Psi1915 methyltransferase RlmH ybeA CDS	0	0	0	0
BCM6EPS_451	pyridoxal phosphate-dependent deaminase- putative CDS	0	0	0	0
BCM6EPS_1219	Type I restriction-modification system- specificity subunit S -EC 3.1.21.3- CDS	0	0	0	0
BCM6EPS_1739	hypothetical protein CDS	0	0	0	0
BCM6EPS_59	3-to-5 exoribonuclease RNase R CDS	0	0	0	0
BCM6EPS_1755	Nitrogen regulatory protein P-II CDS	0	0	0	0
BCM6EPS_1047	hypothetical protein CDS	0	0	0	0
BCM6EPS_2466	FIG001196- Membrane protein YedZ CDS	0	0	0	0
BCM6EPS_1136	Lysophospholipase -EC 3.1.1.5- CDS	0	0	0	0
BCM6EPS_14	Flagellar motor rotation protein MotB CDS	0	0	0	0
BCM6EPS_1240	hypothetical protein CDS	0	0	0	0
BCM6EPS_2482	Biotin carboxyl carrier protein of acetyl-CoA carboxylase CDS	0	0	0	0
BCM6EPS_71	Queuosine Biosynthesis QueC ATPase CDS	0	0	0	0
BCM6EPS_107	Chromosome partition protein smc CDS	0	0	0	0
BCM6EPS_2120	hypothetical protein CDS	0	0	0	0
BCM6EPS_660	tRNA-guanine transglycosylase -EC 2.4.2.29- CDS	0	0	0	0
BCM6EPS_1846	hypothetical protein CDS	0	0	0	0
BCM6EPS_2486	Mobile element protein CDS	0	0	0	0
BCM6EPS_1006	hypothetical protein CDS	0	0	0	0
BCM6EPS_2462	hypothetical protein that often co-occurs with aconitase CDS	0	0	0	0
BCM6EPS_2474	hypothetical protein CDS	0	0	0	0
BCM6EPS_2512	Na-H antiporter NhaD type CDS	0	0	0	0
BCM6EPS_2076	hypothetical protein CDS	0	0	0	0
BCM6EPS_953	Alcohol dehydrogenase -EC 1.1.1.1- CDS	0	0	0	0
BCM6EPS_1207	hypothetical protein CDS	0	0	0	0
BCM6EPS_2297	Nitrogen-fixing NifU-like CDS	0	0	0	0
BCM6EPS_2295	FIG139438- lipoprotein B CDS	0	0	0	0
BCM6EPS_1057	Phage protein CDS	0	0	0	0
BCM6EPS_2365	hypothetical protein CDS	0	0	0	0
BCM6EPS_1898	YafQ toxin protein CDS	0	0	0	0
BCM6EPS_194	inner membrane protein CDS	0	0	0	0
BCM6EPS_2441	hypothetical protein CDS	0	0	0	0
BCM6EPS_120	Glycosyltransferase CDS	0	0	0	0
BCM6EPS_1785	putative protein CDS	0	0	0	0
BCM6EPS_881	hypothetical protein CDS	0	0	0	0
BCM6EPS_2245	Acetyl-coenzyme A carboxyl transferase alpha chain -EC 6.4.1.2- CDS	0	0	0	0
BCM6EPS_564	hypothetical protein CDS	0	0	0	0
BCM6EPS_1795	Multidrug resistance related protein CDS	0	0	0	0
BCM6EPS_56	hypothetical protein CDS	0	0	0	0
BCM6EPS_355	conserved hypothetical protein- secreted CDS	0	0	0	0
BCM6EPS_200	hypothetical protein CDS	0	0	0	0
BCM6EPS_1353	hypothetical protein CDS	0	0	0	0
BCM6EPS_543	hypothetical protein CDS	0	0	0	0
BCM6EPS_1820	Glutamate N-acetyltransferase -EC 2.3.1.35- - N-acetylglutamate synthase -EC 2.3.1.1- CDS	0	0	0	0
BCM6EPS_1426	Flagellar biosynthesis protein FlhF CDS	0	0	0	0
BCM6EPS_2264	hypothetical protein CDS	0	0	0	0
BCM6EPS_1836	esterase CDS	0	0	0	0
BCM6EPS_2495	hypothetical protein CDS	0	0	0	0
BCM6EPS_255	DNA alkylation repair enzyme CDS	0	0	0	0
BCM6EPS_137	hypothetical protein CDS	0	0	0	0
BCM6EPS_2207	Legionaminic acid cytidylyltransferase -EC 2.7.7.43- CDS	0	0	0	0
BCM6EPS_448	Iojap protein CDS	0	0	0	0
BCM6EPS_770	Cell division protein FtsI -Peptidoglycan synthetase- -EC 2.4.1.129- CDS	0	0	0	0
BCM6EPS_1106	hypothetical protein CDS	0	0	0	0
BCM6EPS_1966	hypothetical protein CDS	0	0	0	0
BCM6EPS_2024	Transcriptional regulator- LacI family CDS	0	0	0	0
BCM6EPS_524	HigA protein -antitoxin to HigB- CDS	0	0	0	0
BCM6EPS_498	hypothetical protein CDS	0	0	0	0
BCM6EPS_1256	Ferredoxin CDS	0	0	0	0
BCM6EPS_1179	Thiamin biosynthesis lipoprotein ApbE CDS	0	0	0	0
BCM6EPS_131	Molybdenum cofactor biosynthesis protein MoaD CDS	0	0	0	0
BCM6EPS_1819	Potassium channel protein CDS	0	0	0	0
BCM6EPS_369	putative methyl transferase CDS	0	0	0	0
BCM6EPS_1775	3-2--5-bisphosphate nucleotidase -EC 3.1.3.7- CDS	0	0	0	0
BCM6EPS_330	Phosphate acetyltransferase -EC 2.3.1.8- CDS	0	0	0	0
BCM6EPS_1942	ankyrin repeat protein- putative CDS	0	0	0	0
BCM6EPS_1771	hypothetical protein CDS	0	0	0	0
BCM6EPS_719	Transcription elongation factor GreA CDS	0	0	0	0
BCM6EPS_1322	SSU ribosomal protein S17p -S11e- CDS	0	0	0	0
BCM6EPS_2276	ABC transporter permease protein CDS	0	0	0	0
BCM6EPS_965	Succinate dehydrogenase flavoprotein subunit -EC 1.3.99.1- CDS	0	0	0	0
BCM6EPS_1866	Indole-3-glycerol phosphate synthase -EC 4.1.1.48- CDS	0	0	0	0
BCM6EPS_495	Magnesium transporter CDS	0	0	0	0
BCM6EPS_364	PROBABLE CONSERVED TRANSMEMBRANE PROTEIN CDS	0	0	0	0
BCM6EPS_298	Chitinase -EC 3.2.1.14- CDS	0	0	0	0
BCM6EPS_484	Mobile element protein CDS	0	0	0	0
BCM6EPS_254	hypothetical protein CDS	0	0	0	0
BCM6EPS_983	hypothetical protein CDS	0	0	0	0
BCM6EPS_694	hypothetical protein CDS	0	0	0	0
BCM6EPS_2270	Putative integral membrane protein CDS	0	0	0	0
BCM6EPS_558	hypothetical protein CDS	0	0	0	0
BCM6EPS_75	Dihydroorotase -EC 3.5.2.3- CDS	0	0	0	0
BCM6EPS_177	hypothetical protein CDS	0	0	0	0
BCM6EPS_2243	hypothetical protein CDS	0	0	0	0
BCM6EPS_682	hypothetical protein CDS	0	0	0	0
BCM6EPS_399	hypothetical protein CDS	0	0	0	0
BCM6EPS_612	Dihydrofolate synthase -EC 6.3.2.12- Folylpolyglutamate synthase -EC 6.3.2.17- CDS	0	0	0	0
BCM6EPS_924	Xanthine dehydrogenase- iron-sulfur cluster and FAD-binding subunit A -1.17.1.4- CDS	0	0	0	0
BCM6EPS_2522	Putative periplasmic protein CDS	0	0	0	0
BCM6EPS_336	hypothetical protein CDS	0	0	0	0
BCM6EPS_1497	GTP-binding protein Obg CDS	0	0	0	0
BCM6EPS_1864	Succinyl-CoA ligase -ADP-forming- alpha chain -EC 6.2.1.5- CDS	0	0	0	0
BCM6EPS_2233	two-component response regulator CDS	0	0	0	0
BCM6EPS_1804	N-acetylmuramoyl-L-alanine amidase -EC 3.5.1.28- CDS	0	0	0	0
BCM6EPS_210	hypothetical protein CDS	0	0	0	0
BCM6EPS_1267	Thiamin-phosphate pyrophosphorylase -EC 2.5.1.3- CDS	0	0	0	0
BCM6EPS_198	Endonuclease III -EC 4.2.99.18- CDS	0	0	0	0
BCM6EPS_2079	Undecaprenyl diphosphate synthase -EC 2.5.1.31- CDS	0	0	0	0
BCM6EPS_2401	hypothetical protein CDS	0	0	0	0
BCM6EPS_1303	hypothetical protein CDS	0	0	0	0
BCM6EPS_431	Flagellar biosynthesis protein FliR CDS	0	0	0	0
BCM6EPS_1790	Uracil-DNA glycosylase- family 1 CDS	0	0	0	0
BCM6EPS_380	hypothetical protein CDS	0	0	0	0
BCM6EPS_833	CopG protein CDS	0	0	0	0
BCM6EPS_1511	Transposase CDS	0	0	0	0
BCM6EPS_1931	Ribosomal RNA large subunit methyltransferase N -EC 2.1.1.-- CDS	0	0	0	0
BCM6EPS_1696	hypothetical protein CDS	0	0	0	0
BCM6EPS_1710	Lipoprotein signal peptidase -EC 3.4.23.36- CDS	0	0	0	0
BCM6EPS_2107	Helix-turn-helix protein- CopG family CDS	0	0	0	0
BCM6EPS_2493	HIT-family protein CDS	0	0	0	0
BCM6EPS_1138	2-aminoethylphosphonate-pyruvate aminotransferase -EC 2.6.1.37- CDS	0	0	0	0
BCM6EPS_2433	hypothetical protein CDS	0	0	0	0
BCM6EPS_1472	GDP-L-fucose synthetase -EC 1.1.1.271- CDS	0	0	0	0
BCM6EPS_786	predicted membrane protein CDS	0	0	0	0
BCM6EPS_168	hypothetical protein CDS	0	0	0	0
BCM6EPS_396	hypothetical protein CDS	0	0	0	0
BCM6EPS_79	hypothetical protein CDS	0	0	0	0
BCM6EPS_1862	3-deoxy-manno-octulosonate cytidylyltransferase -EC 2.7.7.38- CDS	0	0	0	0
BCM6EPS_2130	ABC-type antimicrobial peptide transport system- ATPase component CDS	0	0	0	0
BCM6EPS_2547	Cytochrome c-type biogenesis protein CcdA -DsbD analog- CDS	0	0	0	0
BCM6EPS_842	FAD-FMN-containing dehydrogenases CDS	0	0	0	0
BCM6EPS_44	Phosphatidylserine decarboxylase-related protein CDS	0	0	0	0
BCM6EPS_1292	Probable membrane protein Cj0124c CDS	0	0	0	0
BCM6EPS_313	Holliday junction DNA helicase RuvA CDS	0	0	0	0
BCM6EPS_1003	Biotin-protein ligase -EC 6.3.4.15- CDS	0	0	0	0
BCM6EPS_722	16S rRNA -guanine-966--N-2---methyltransferase -EC 2.1.1.171- SSU rRNA m-2-G966 CDS	0	0	0	0
BCM6EPS_1191	Ribose-phosphate pyrophosphokinase -EC 2.7.6.1- CDS	0	0	0	0
BCM6EPS_2452	hypothetical protein CDS	0	0	0	0
BCM6EPS_1726	Rod shape-determining protein MreC CDS	0	0	0	0
BCM6EPS_166	Na-H antiporter NhaD type CDS	0	0	0	0
BCM6EPS_751	hypothetical protein CDS	0	0	0	0
BCM6EPS_2210	hypothetical protein CDS	0	0	0	0
BCM6EPS_2544	Ribonuclease HI-related protein 2 CDS	0	0	0	0
BCM6EPS_272	Dihydrofolate reductase -EC 1.5.1.3- CDS	0	0	0	0
BCM6EPS_1922	hypothetical protein CDS	0	0	0	0
BCM6EPS_1283	Acetate kinase -EC 2.7.2.1- CDS	0	0	0	0
BCM6EPS_1813	Putative cytochrome C-type biogenesis protein CDS	0	0	0	0
BCM6EPS_41	Chemotaxis regulator - transmits chemoreceptor signals to flagelllar motor components CheY CDS	0	0	0	0
BCM6EPS_1374	hypothetical protein CDS	0	0	0	0
BCM6EPS_2274	Anthranilate synthase- aminase component -EC 4.1.3.27- CDS	0	0	0	0
BCM6EPS_82	hypothetical protein CDS	0	0	0	0
BCM6EPS_1435	hypothetical protein CDS	0	0	0	0
BCM6EPS_1624	NADPH dependent preQ0 reductase -EC 1.7.1.13- CDS	0	0	0	0
BCM6EPS_2444	archaeal ATPase- fused to C-terminal DUF234 domain CDS	0	0	0	0
BCM6EPS_780	Lipopolysaccharide biosynthesis protein RffA CDS	0	0	0	0
BCM6EPS_2168	hypothetical protein CDS	0	0	0	0
BCM6EPS_530	hypothetical protein CDS	0	0	0	0
BCM6EPS_1585	hypothetical protein CDS	0	0	0	0
BCM6EPS_1849	PQQ-dependent oxidoreductase- gdhB family CDS	0	0	0	0
BCM6EPS_1916	hypothetical protein CDS	0	0	0	0
BCM6EPS_275	Dephospho-CoA kinase -EC 2.7.1.24- CDS	0	0	0	0
BCM6EPS_2555	hypothetical protein CDS	0	0	0	0
BCM6EPS_1381	probable tautomerase CDS	0	0	0	0
BCM6EPS_2387	Gll1120 protein CDS	0	0	0	0
BCM6EPS_1990	UPF0246 protein YaaA CDS	0	0	0	0
BCM6EPS_1749	FIG00638667- hypothetical protein CDS	0	0	0	0
BCM6EPS_1619	hypothetical protein CDS	0	0	0	0
BCM6EPS_644	hypothetical protein CDS	0	0	0	0
BCM6EPS_353	Bona fide RidA-YjgF-TdcF-RutC subgroup CDS	0	0	0	0
BCM6EPS_35	hypothetical protein CDS	0	0	0	0
BCM6EPS_148	Glycosyltransferase -EC 2.4.1.-- CDS	0	0	0	0
BCM6EPS_2370	Chemotaxis regulator - transmits chemoreceptor signals to flagelllar motor components CheY CDS	0	0	0	0
BCM6EPS_2532	Putative integral membrane zinc-metalloprotease CDS	0	0	0	0
BCM6EPS_191	putative bifunctional polymerase CDS	0	0	0	0
BCM6EPS_697	5-Enolpyruvylshikimate-3-phosphate synthase -EC 2.5.1.19- CDS	0	0	0	0
BCM6EPS_1197	Possible purine-pyrimidine phosphoribosyltransferase CDS	0	0	0	0
BCM6EPS_2374	Chemotaxis regulator - transmits chemoreceptor signals to flagelllar motor components CheY CDS	0	0	0	0
BCM6EPS_1889	Formyltetrahydrofolate deformylase -EC 3.5.1.10- CDS	0	0	0	0
BCM6EPS_2413	hypothetical protein CDS	0	0	0	0
BCM6EPS_1212	PPO candidate 1 CDS	0	0	0	0
BCM6EPS_114	hypothetical protein CDS	0	0	0	0
BCM6EPS_2179	Death on curing protein- Doc toxin CDS	0	0	0	0
BCM6EPS_2460	Single-stranded-DNA-specific exonuclease RecJ -EC 3.1.-.-- CDS	0	0	0	0
BCM6EPS_2194	Cell division protein FtsZ -EC 3.4.24.-- CDS	0	0	0	0
BCM6EPS_2261	Aspartyl-tRNA-Asn- amidotransferase subunit C -EC 6.3.5.6- Glutamyl-tRNA-Gln- amidotransferase subunit C -EC 6.3.5.7- CDS	0	0	0	0
BCM6EPS_2187	Type I restriction-modification system- DNA-methyltransferase subunit M -EC 2.1.1.72- CDS	0	0	0	0
BCM6EPS_429	Thiazole biosynthesis protein ThiG CDS	0	0	0	0
BCM6EPS_1815	L-asparaginase I- cytoplasmic -EC 3.5.1.1- CDS	0	0	0	0
BCM6EPS_1912	Furin precursor -EC 3.4.21.75- CDS	0	0	0	0
BCM6EPS_1850	hypothetical protein CDS	0	0	0	0
BCM6EPS_371	hypothetical protein CDS	0	0	0	0
BCM6EPS_1626	DNA polymerase III beta subunit -EC 2.7.7.7- CDS	0	0	0	0
BCM6EPS_52	Replicative DNA helicase -EC 3.6.1.-- CDS	0	0	0	0
BCM6EPS_784	hypothetical protein CDS	0	0	0	0
BCM6EPS_1451	Endonuclease III -EC 4.2.99.18- CDS	0	0	0	0
BCM6EPS_2156	Porphobilinogen synthase -EC 4.2.1.24- CDS	0	0	0	0
BCM6EPS_422	Tetraacyldisaccharide 4-kinase -EC 2.7.1.130- CDS	0	0	0	0
BCM6EPS_671	hypothetical protein CDS	0	0	0	0
BCM6EPS_860	hypothetical protein CDS	0	0	0	0
BCM6EPS_1883	hypothetical protein CDS	0	0	0	0
BCM6EPS_1806	hypothetical protein CDS	0	0	0	0
BCM6EPS_418	hypothetical protein CDS	0	0	0	0
BCM6EPS_169	Alanine racemase -EC 5.1.1.1- CDS	0	0	0	0
BCM6EPS_2098	hypothetical protein CDS	0	0	0	0
BCM6EPS_2538	hypothetical protein CDS	0	0	0	0
BCM6EPS_985	hypothetical protein CDS	0	0	0	0
BCM6EPS_569	UbiX family decarboxylase associated with menaquinone via futalosine CDS	0	0	0	0
BCM6EPS_290	hypothetical protein CDS	0	0	0	0
BCM6EPS_1602	Fatty acid desaturase -EC 1.14.19.3- CDS	0	0	0	0
BCM6EPS_1368	hypothetical protein CDS	0	0	0	0
BCM6EPS_1100	hypothetical protein CDS	0	0	0	0
BCM6EPS_173	8-amino-7-oxononanoate synthase -EC 2.3.1.47- CDS	0	0	0	0
BCM6EPS_1271	hypothetical protein CDS	0	0	0	0
BCM6EPS_1156	ATP-dependent Clp protease proteolytic subunit -EC 3.4.21.92- CDS	0	0	0	0
BCM6EPS_1661	Chemotaxis regulator - transmits chemoreceptor signals to flagelllar motor components CheY CDS	0	0	0	0
BCM6EPS_260	hypothetical protein CDS	0	0	0	0
BCM6EPS_933	Allantoicase -EC 3.5.3.4- CDS	0	0	0	0
BCM6EPS_2517	Adenine phosphoribosyltransferase -EC 2.4.2.7- CDS	0	0	0	0
BCM6EPS_316	hypothetical protein CDS	0	0	0	0
BCM6EPS_2220	conserved domain protein CDS	0	0	0	0
BCM6EPS_835	major facilitator superfamily MFS 1 CDS	0	0	0	0
BCM6EPS_1592	hypothetical protein CDS	0	0	0	0
BCM6EPS_1176	ATP-dependent DNA helicase UvrD-PcrA-Rep- epsilon proteobacterial type 2 CDS	0	0	0	0
BCM6EPS_898	Putative Fe-S oxidoreductase CDS	0	0	0	0
BCM6EPS_1573	L-proline glycine betaine ABC transport system permease protein ProW -TC 3.A.1.12.1- CDS	0	0	0	0
BCM6EPS_1701	hypothetical protein CDS	0	0	0	0
BCM6EPS_1556	hypothetical protein CDS	0	0	0	0
BCM6EPS_1635	Glycerate kinase -EC 2.7.1.31- CDS	0	0	0	0
BCM6EPS_1484	DNA repair protein RecN CDS	0	0	0	0
BCM6EPS_2409	RhuM CDS	0	0	0	0
BCM6EPS_1945	Gene SCO4494- often clustered with other genes in menaquinone via futalosine pathway CDS	0	0	0	0
BCM6EPS_76	conserved hypothetical protein-Uncharacterized ATPase CDS	0	0	0	0
BCM6EPS_2200	N-carbamoylputrescine amidase -3.5.1.53- CDS	0	0	0	0
BCM6EPS_357	Histidinol-phosphatase -EC 3.1.3.15- CDS	0	0	0	0
BCM6EPS_1224	ABC-type multidrug transport system- ATPase and permease component CDS	0	0	0	0
BCM6EPS_2426	hypothetical protein CDS	0	0	0	0
BCM6EPS_1233	hypothetical protein CDS	0	0	0	0
BCM6EPS_931	Guanine deaminase -EC 3.5.4.3- Hydroxydechloroatrazine ethylaminohydrolase -EC 3.5.99.3- CDS	0	0	0	0
BCM6EPS_1096	hypothetical protein CDS	0	0	0	0
BCM6EPS_2030	Gluconolactonase -EC 3.1.1.17- CDS	0	0	0	0
BCM6EPS_2266	Shikimate kinase I -EC 2.7.1.71- CDS	0	0	0	0
BCM6EPS_1020	hypothetical protein CDS	0	0	0	0
BCM6EPS_193	hypothetical protein CDS	0	0	0	0
BCM6EPS_341	RelE-StbE replicon stabilization toxin CDS	0	0	0	0
BCM6EPS_2353	hypothetical protein CDS	0	0	0	0
BCM6EPS_106	3-phosphoadenosine 5-phosphosulfate sulfurtransferase DndC CDS	0	0	0	0
BCM6EPS_1578	hypothetical protein CDS	0	0	0	0
BCM6EPS_2002	Leucyl-phenylalanyl-tRNA--protein transferase -EC 2.3.2.6- CDS	0	0	0	0
BCM6EPS_15	Flagellar biosynthesis protein FliP CDS	0	0	0	0
BCM6EPS_922	Guanine deaminase -EC 3.5.4.3- CDS	0	0	0	0
BCM6EPS_2381	hypothetical protein CDS	0	0	0	0
BCM6EPS_476	4-hydroxy-tetrahydrodipicolinate reductase -EC 1.17.1.8- CDS	0	0	0	0
BCM6EPS_1476	Protein YidD CDS	0	0	0	0
BCM6EPS_2133	C-terminal domain of CinA type S Protein Implicated in DNA repair function with RecA and MutS CDS	0	0	0	0
BCM6EPS_351	Phosphatidylglycerophosphatase A -EC 3.1.3.27- CDS	0	0	0	0
BCM6EPS_443	Glycyl-tRNA synthetase alpha chain -EC 6.1.1.14- CDS	0	0	0	0
BCM6EPS_1960	Site-specific recombinase XerD CDS	0	0	0	0
BCM6EPS_231	TRAP dicarboxylate transporter- DctM subunit- unknown substrate 5 CDS	0	0	0	0
BCM6EPS_2504	Preprotein translocase subunit SecE -TC 3.A.5.1.1- CDS	0	0	0	0
BCM6EPS_1087	General secretion pathway protein C CDS	0	0	0	0
BCM6EPS_2254	Oxidoreductase CDS	0	0	0	0
BCM6EPS_868	ATP synthase F0 sector subunit b -EC 3.6.3.14- CDS	0	0	0	0
BCM6EPS_845	hypothetical protein CDS	0	0	0	0
BCM6EPS_1205	Malate permease CDS	0	0	0	0
BCM6EPS_1410	General secretion pathway protein E CDS	0	0	0	0
BCM6EPS_1976	hypothetical protein CDS	0	0	0	0
BCM6EPS_1652	Modification methylase CDS	0	0	0	0
BCM6EPS_649	hypothetical protein CDS	0	0	0	0
BCM6EPS_2431	TsaE protein- required for threonylcarbamoyladenosine t-6-A37 formation in tRNA CDS	0	0	0	0
BCM6EPS_1350	Peroxide stress regulator Ferric uptake regulation protein Fe2-Zn2 uptake regulation proteins CDS	0	0	0	0
BCM6EPS_1130	ATP-dependent Clp protease proteolytic subunit -EC 3.4.21.92- CDS	0	0	0	0
BCM6EPS_1348	hypothetical protein CDS	0	0	0	0
BCM6EPS_2448	tRNA -adenine37-N-6---methyltransferase TrmN6 -EC 2.1.1.223- CDS	0	0	0	0
BCM6EPS_1822	UDP-glucose 4-epimerase -EC 5.1.3.2- CDS	0	0	0	0
BCM6EPS_1720	hypothetical protein CDS	0	0	0	0
BCM6EPS_301	Carbon starvation protein A CDS	0	0	0	0
BCM6EPS_1210	Ribosomal RNA small subunit methyltransferase E -EC 2.1.1.-- CDS	0	0	0	0
BCM6EPS_960	N-Acetyltransferase PseH involved in the biosynthesis of pseudaminic acid CDS	0	0	0	0
BCM6EPS_1041	putative ORF-2 CDS	0	0	0	0
BCM6EPS_2123	hypothetical protein CDS	0	0	0	0
BCM6EPS_453	hypothetical protein CDS	0	0	0	0
BCM6EPS_604	cAMP-binding proteins - catabolite gene activator and regulatory subunit of cAMP-dependent protein kinases CDS	0	0	0	0
BCM6EPS_969	Signal transduction histidine kinase CheA -EC 2.7.3.-- CDS	0	0	0	0
BCM6EPS_1873	COG1496- Uncharacterized conserved protein CDS	0	0	0	0
BCM6EPS_1878	Cysteine synthase -EC 2.5.1.47- CDS	0	0	0	0
BCM6EPS_47	hypothetical protein CDS	0	0	0	0
BCM6EPS_2336	hypothetical protein CDS	0	0	0	0
BCM6EPS_2361	Glutamine transport ATP-binding protein GlnQ -TC 3.A.1.3.2- CDS	0	0	0	0
BCM6EPS_2154	hypothetical protein CDS	0	0	0	0
BCM6EPS_1195	hypothetical protein CDS	0	0	0	0
BCM6EPS_2536	Hydroxyacylglutathione hydrolase -EC 3.1.2.6- CDS	0	0	0	0
BCM6EPS_1588	hypothetical protein CDS	0	0	0	0
BCM6EPS_1012	dTDP-glucose 4-6-dehydratase -EC 4.2.1.46- CDS	0	0	0	0
BCM6EPS_230	TRAP dicarboxylate transporter- DctQ subunit- unknown substrate 5 CDS	0	0	0	0
BCM6EPS_691	Molybdenum cofactor biosynthesis protein MoaD CDS	0	0	0	0
BCM6EPS_746	hypothetical protein CDS	0	0	0	0
BCM6EPS_2048	hypothetical protein CDS	0	0	0	0
BCM6EPS_1855	hypothetical protein CDS	0	0	0	0
BCM6EPS_55	Thymidylate synthase thyX -EC 2.1.1.-- CDS	0	0	0	0
BCM6EPS_1518	hypothetical protein CDS	0	0	0	0
BCM6EPS_2528	Putative periplasmic protein CDS	0	0	0	0
BCM6EPS_1831	hypothetical protein CDS	0	0	0	0
BCM6EPS_508	Flagellar motor switch protein FliG CDS	0	0	0	0
BCM6EPS_344	Glutamine transport system permease protein GlnP -TC 3.A.1.3.2- CDS	0	0	0	0
BCM6EPS_1750	hypothetical protein CDS	0	0	0	0
BCM6EPS_2235	hypothetical protein CDS	0	0	0	0
BCM6EPS_2477	Cell division protein FtsW CDS	0	0	0	0
BCM6EPS_1717	UDP-N-acetylmuramoylalanyl-D-glutamyl-2-6- diaminopimelate--D-alanyl-D-alanine ligase -EC 6.3.2.10- CDS	0	0	0	0
BCM6EPS_1231	Phosphate transport system regulatory protein PhoU CDS	0	0	0	0
BCM6EPS_270	hypothetical protein CDS	0	0	0	0
BCM6EPS_160	Acyl-phosphate-glycerol-3-phosphate O-acyltransferase PlsY CDS	0	0	0	0
BCM6EPS_2324	Transporter- LysE family CDS	0	0	0	0
BCM6EPS_250	High-affnity carbon uptake protein Hat-HatR CDS	0	0	0	0
BCM6EPS_1778	hypothetical protein CDS	0	0	0	0
BCM6EPS_904	hypothetical protein CDS	0	0	0	0
BCM6EPS_668	hypothetical protein CDS	0	0	0	0
BCM6EPS_240	Acetyltransferase -isoleucine patch superfamily- CDS	0	0	0	0
BCM6EPS_1767	hypothetical protein CDS	0	0	0	0
BCM6EPS_1439	hypothetical protein CDS	0	0	0	0
BCM6EPS_1143	hypothetical protein CDS	0	0	0	0
BCM6EPS_446	Lipoprotein releasing system transmembrane protein LolC CDS	0	0	0	0
BCM6EPS_572	NAD synthetase -EC 6.3.1.5- CDS	0	0	0	0
BCM6EPS_2534	Chromosome -plasmid- partitioning protein ParA CDS	0	0	0	0
BCM6EPS_1263	TsaC protein -YrdC domain- required for threonylcarbamoyladenosine t-6-A37 modification in tRNA CDS	0	0	0	0
BCM6EPS_768	hypothetical protein CDS	0	0	0	0
BCM6EPS_1181	Molybdopterin-guanine dinucleotide biosynthesis protein MobB CDS	0	0	0	0
BCM6EPS_1708	Alkylphosphonate utilization operon protein PhnA CDS	0	0	0	0
BCM6EPS_800	Transcriptional regulator- TetR family CDS	0	0	0	0
BCM6EPS_653	hypothetical protein CDS	0	0	0	0
BCM6EPS_2301	Thiamine-monophosphate kinase -EC 2.7.4.16- CDS	0	0	0	0
BCM6EPS_902	hypothetical protein CDS	0	0	0	0
BCM6EPS_608	hypothetical protein CDS	0	0	0	0
BCM6EPS_287	hypothetical protein CDS	0	0	0	0
BCM6EPS_129	hypothetical protein CDS	0	0	0	0
BCM6EPS_1875	FIG061771- ATP-dependent nuclease subunit A CDS	0	0	0	0
BCM6EPS_2086	Ferric uptake regulation protein FUR CDS	0	0	0	0
BCM6EPS_1561	FIG145533- hypothetical protein CDS	0	0	0	0
BCM6EPS_2279	Major facilitator family transporter CDS	0	0	0	0
BCM6EPS_2007	hypothetical protein CDS	0	0	0	0
BCM6EPS_1502	Leader peptidase -Prepilin peptidase- -EC 3.4.23.43- - N-methyltransferase -EC 2.1.1.-- CDS	0	0	0	0
BCM6EPS_1248	Transcriptional regulator- TetR family CDS	0	0	0	0
BCM6EPS_1238	hypothetical protein CDS	0	0	0	0
BCM6EPS_2095	OmpA-like transmembrane domain protein CDS	0	0	0	0
BCM6EPS_1433	hypothetical protein CDS	0	0	0	0
BCM6EPS_1464	FIG00388820- hypothetical protein CDS	0	0	0	0
BCM6EPS_1658	Two-component system response regulator CDS	0	0	0	0
BCM6EPS_1985	UTP--glucose-1-phosphate uridylyltransferase -EC 2.7.7.9- CDS	0	0	0	0
BCM6EPS_1035	FIG002344- Hydrolase -HAD superfamily- CDS	0	0	0	0
BCM6EPS_1741	COG2078- Uncharacterized ACR CDS	0	0	0	0
BCM6EPS_157	Putative periplasmic protein CDS	0	0	0	0
BCM6EPS_2045	hypothetical protein CDS	0	0	0	0
BCM6EPS_1356	Uroporphyrinogen III decarboxylase -EC 4.1.1.37- CDS	0	0	0	0
BCM6EPS_1488	hypothetical protein CDS	0	0	0	0
BCM6EPS_1973	Nitrogen regulatory protein P-II CDS	0	0	0	0
BCM6EPS_1252	UDP-3-O--3-hydroxymyristoyl- N-acetylglucosamine deacetylase -EC 3.5.1.108- CDS	0	0	0	0
BCM6EPS_155	23S rRNA -guanosine-2-O-- -methyltransferase rlmB -EC 2.1.1.-- CDS	0	0	0	0
BCM6EPS_2093	hypothetical protein CDS	0	0	0	0
BCM6EPS_1686	Type II secretion outermembrane pore forming protein -PulD- CDS	0	0	0	0
BCM6EPS_1673	FIG057251- Fe-S oxidoreductase CDS	0	0	0	0
BCM6EPS_143	hypothetical protein CDS	0	0	0	0
BCM6EPS_1722	3-hydroxyacyl--acyl-carrier-protein- dehydratase- FabZ form -EC 4.2.1.59- CDS	0	0	0	0
BCM6EPS_2065	Thiamin-phosphate pyrophosphorylase -EC 2.5.1.3- CDS	0	0	0	0
BCM6EPS_1615	hypothetical protein CDS	0	0	0	0
BCM6EPS_1643	Selenide-water dikinase -EC 2.7.9.3- selenocysteine-containing CDS	0	0	0	0
BCM6EPS_1150	hypothetical protein CDS	0	0	0	0
BCM6EPS_1166	Tryptophan synthase alpha chain -EC 4.2.1.20- CDS	0	0	0	0
BCM6EPS_2039	Glycosyltransferase CDS	0	0	0	0
BCM6EPS_83	hypothetical protein CDS	0	0	0	0
BCM6EPS_928	Nucleoside ABC transporter- permease protein 1 CDS	0	0	0	0
BCM6EPS_136	Lipid IVA 3-deoxy-D-manno-octulosonic acid transferase -EC 2.4.99.12- -often with -EC 2.4.99.13- also- CDS	0	0	0	0
BCM6EPS_893	Ribonuclease HII -EC 3.1.26.4- CDS	0	0	0	0
BCM6EPS_704	hypothetical CDS	0	0	0	0
BCM6EPS_1122	Tungstate ABC transporter- periplasmic substrate-binding protein WtpA CDS	0	0	0	0
BCM6EPS_534	hypothetical protein CDS	0	0	0	0
BCM6EPS_2282	COG1355- Predicted dioxygenase CDS	0	0	0	0
BCM6EPS_1285	hypothetical protein CDS	0	0	0	0
BCM6EPS_2135	Glutamyl-tRNA reductase -EC 1.2.1.70- CDS	0	0	0	0
BCM6EPS_1163	Flagellar biosynthesis protein FliS CDS	0	0	0	0
BCM6EPS_2012	hypothetical protein CDS	0	0	0	0
BCM6EPS_655	tRNA-guanine transglycosylase -EC 2.4.2.29- CDS	0	0	0	0
BCM6EPS_1704	Flagellar basal-body rod protein FlgF CDS	0	0	0	0
BCM6EPS_1073	Flagellar sensory histidine kinase FlgS CDS	0	0	0	0
BCM6EPS_1185	hypothetical protein CDS	0	0	0	0
BCM6EPS_1765	hypothetical protein CDS	0	0	0	0
BCM6EPS_2170	P-hydroxybenzoate hydroxylase -EC 1.14.13.2- CDS	0	0	0	0
BCM6EPS_2057	hypothetical protein CDS	0	0	0	0
BCM6EPS_1668	Cystathionine beta-lyase- Bsu PatB -EC 4.4.1.8- CDS	0	0	0	0
BCM6EPS_2327	Arginase -EC 3.5.3.1- CDS	0	0	0	0
BCM6EPS_615	hypothetical protein CDS	0	0	0	0
BCM6EPS_2420	Low molecular weight protein tyrosine phosphatase -EC 3.1.3.48- CDS	0	0	0	0
BCM6EPS_323	hypothetical protein CDS	0	0	0	0
BCM6EPS_551	hypothetical protein CDS	0	0	0	0
BCM6EPS_597	hypothetical protein CDS	0	0	0	0
BCM6EPS_2228	FIG139438- lipoprotein B CDS	0	0	0	0
BCM6EPS_2450	Porphobilinogen deaminase -EC 2.5.1.61- CDS	0	0	0	0
BCM6EPS_170	hypothetical protein CDS	0	0	0	0
BCM6EPS_1065	hypothetical protein CDS	0	0	0	0
BCM6EPS_1894	Molybdopterin-guanine dinucleotide biosynthesis protein MobA CDS	0	0	0	0
BCM6EPS_2257	hypothetical protein CDS	0	0	0	0
BCM6EPS_831	hypothetical protein CDS	0	0	0	0
BCM6EPS_1792	membrane protein- putative CDS	0	0	0	0
BCM6EPS_2346	Chemotaxis regulator - transmits chemoreceptor signals to flagelllar motor components CheY CDS	0	0	0	0
BCM6EPS_699	Phenylalanyl-tRNA synthetase alpha chain -EC 6.1.1.20- CDS	0	0	0	0
BCM6EPS_457	N-acetyl-gamma-glutamyl-phosphate reductase -EC 1.2.1.38- CDS	0	0	0	0
BCM6EPS_1934	hypothetical protein CDS	0	0	0	0
BCM6EPS_100	hypothetical protein CDS	0	0	0	0
BCM6EPS_1000	S-adenosylmethionine-tRNA ribosyltransferase-isomerase -EC 5.-.-.-- CDS	0	0	0	0
BCM6EPS_1001	Permease of the drug-metabolite transporter -DMT- superfamily CDS	0	0	0	0
BCM6EPS_1004	Putative NAD-P--dependent oxidoreductase EC-YbbO CDS	0	0	0	0
BCM6EPS_1007	hypothetical protein CDS	0	0	0	0
BCM6EPS_1008	hypothetical protein CDS	0	0	0	0
BCM6EPS_1009	Flagellar biosynthesis protein FliP CDS	0	0	0	0
BCM6EPS_101	Ferredoxin domain-containing integral membrane protein CDS	0	0	0	0
BCM6EPS_1013	CDP-diacylglycerol--serine O-phosphatidyltransferase -EC 2.7.8.8- CDS	0	0	0	0
BCM6EPS_1014	Glycerol-3-phosphate cytidylyltransferase -EC 2.7.7.39- CDS	0	0	0	0
BCM6EPS_1015	DNA-cytosine methyltransferase -EC 2.1.1.37- CDS	0	0	0	0
BCM6EPS_1018	hypothetical protein CDS	0	0	0	0
BCM6EPS_1021	hypothetical protein CDS	0	0	0	0
BCM6EPS_1022	RelE-StbE replicon stabilization toxin CDS	0	0	0	0
BCM6EPS_1023	hypothetical protein CDS	0	0	0	0
BCM6EPS_1024	Holliday junction DNA helicase RuvB CDS	0	0	0	0
BCM6EPS_1025	DNA polymerase III subunits gamma and tau -EC 2.7.7.7- CDS	0	0	0	0
BCM6EPS_1033	membrane protein CDS	0	0	0	0
BCM6EPS_1048	hypothetical protein CDS	0	0	0	0
BCM6EPS_1049	hypothetical protein CDS	0	0	0	0
BCM6EPS_105	hypothetical protein CDS	0	0	0	0
BCM6EPS_1050	hypothetical protein CDS	0	0	0	0
BCM6EPS_1051	hypothetical protein CDS	0	0	0	0
BCM6EPS_1052	hypothetical protein CDS	0	0	0	0
BCM6EPS_1053	hypothetical protein CDS	0	0	0	0
BCM6EPS_1054	Chitinase -EC 3.2.1.14- CDS	0	0	0	0
BCM6EPS_1055	Dephospho-CoA kinase -EC 2.7.1.24- CDS	0	0	0	0
BCM6EPS_1060	hypothetical protein CDS	0	0	0	0
BCM6EPS_1061	Glutathione peroxidase family protein CDS	0	0	0	0
BCM6EPS_1070	hypothetical protein CDS	0	0	0	0
BCM6EPS_1074	Outer membrane lipoprotein carrier protein LolA CDS	0	0	0	0
BCM6EPS_1075	hypothetical protein CDS	0	0	0	0
BCM6EPS_1080	hypothetical protein CDS	0	0	0	0
BCM6EPS_1081	Flagellar assembly protein FliH CDS	0	0	0	0
BCM6EPS_1082	hypothetical protein CDS	0	0	0	0
BCM6EPS_1088	hypothetical protein CDS	0	0	0	0
BCM6EPS_1091	hypothetical protein CDS	0	0	0	0
BCM6EPS_1092	hypothetical protein CDS	0	0	0	0
BCM6EPS_1097	hypothetical protein CDS	0	0	0	0
BCM6EPS_1098	hypothetical protein CDS	0	0	0	0
BCM6EPS_1101	hypothetical protein CDS	0	0	0	0
BCM6EPS_1102	hypothetical protein CDS	0	0	0	0
BCM6EPS_1107	response regulator receiver domain protein -CheY-like- CDS	0	0	0	0
BCM6EPS_1108	Putative two-component sensor histidine kinase CDS	0	0	0	0
BCM6EPS_1109	Extracellular ligand-binding receptor CDS	0	0	0	0
BCM6EPS_111	Integrase-recombinase protein XERCD family CDS	0	0	0	0
BCM6EPS_1110	hypothetical protein CDS	0	0	0	0
BCM6EPS_1111	hypothetical protein CDS	0	0	0	0
BCM6EPS_1112	Iron-sulfur cluster-binding protein CDS	0	0	0	0
BCM6EPS_1113	Putative formate dehydrogenase-specific chaperone CDS	0	0	0	0
BCM6EPS_1114	Formate dehydrogenase chain D -EC 1.2.1.2- CDS	0	0	0	0
BCM6EPS_1115	hypothetical protein CDS	0	0	0	0
BCM6EPS_1116	NIFS PROTEIN -FRAGMENT- CDS	0	0	0	0
BCM6EPS_1117	hypothetical protein CDS	0	0	0	0
BCM6EPS_1118	hypothetical protein CDS	0	0	0	0
BCM6EPS_1119	transcriptional regulator-antitoxin- MazE CDS	0	0	0	0
BCM6EPS_112	Prolipoprotein diacylglyceryl transferase -EC 2.4.99.-- CDS	0	0	0	0
BCM6EPS_1120	Death on curing protein- Doc toxin CDS	0	0	0	0
BCM6EPS_1123	Molybdenum transport ATP-binding protein ModC -TC 3.A.1.8.1- CDS	0	0	0	0
BCM6EPS_1124	Tungstate ABC transporter- permease protein WtpB CDS	0	0	0	0
BCM6EPS_1125	High-affnity carbon uptake protein Hat-HatR CDS	0	0	0	0
BCM6EPS_1126	putative ATP-GTP-binding protein -mrp protein homolog- CDS	0	0	0	0
BCM6EPS_1127	hypothetical protein CDS	0	0	0	0
BCM6EPS_1131	Riboflavin kinase -EC 2.7.1.26- - FMN adenylyltransferase -EC 2.7.7.2- CDS	0	0	0	0
BCM6EPS_1132	methyl-accepting chemotaxis sensory transducer CDS	0	0	0	0
BCM6EPS_1140	Gamma-glutamyl phosphate reductase -EC 1.2.1.41- CDS	0	0	0	0
BCM6EPS_1144	hypothetical protein CDS	0	0	0	0
BCM6EPS_1145	hypothetical protein CDS	0	0	0	0
BCM6EPS_1146	hypothetical protein CDS	0	0	0	0
BCM6EPS_1147	hypothetical protein CDS	0	0	0	0
BCM6EPS_1148	Fimh-like protein CDS	0	0	0	0
BCM6EPS_1149	hypothetical protein CDS	0	0	0	0
BCM6EPS_1157	hypothetical protein CDS	0	0	0	0
BCM6EPS_1158	Peptide deformylase -EC 3.5.1.88- CDS	0	0	0	0
BCM6EPS_1159	MG-2- CHELATASE FAMILY PROTEIN - ComM-related protein CDS	0	0	0	0
BCM6EPS_116	hypothetical protein CDS	0	0	0	0
BCM6EPS_1160	probable membrane protein YPO3302 CDS	0	0	0	0
BCM6EPS_1164	hypothetical protein CDS	0	0	0	0
BCM6EPS_1167	Putative periplasmic protein CDS	0	0	0	0
BCM6EPS_1168	1-acyl-sn-glycerol-3-phosphate acyltransferase -EC 2.3.1.51- CDS	0	0	0	0
BCM6EPS_1169	CrcB protein CDS	0	0	0	0
BCM6EPS_1170	tRNA -Guanine37-N1- -methyltransferase -EC 2.1.1.31- CDS	0	0	0	0
BCM6EPS_1171	DNA ligase -ATP- -EC 6.5.1.1- CDS	0	0	0	0
BCM6EPS_1182	hypothetical protein CDS	0	0	0	0
BCM6EPS_1183	Imidazole glycerol phosphate synthase amidotransferase subunit -EC 2.4.2.-- CDS	0	0	0	0
BCM6EPS_1186	Leucine-rich repeat CDS	0	0	0	0
BCM6EPS_1187	hypothetical protein CDS	0	0	0	0
BCM6EPS_1200	hypothetical protein CDS	0	0	0	0
BCM6EPS_1201	hypothetical protein CDS	0	0	0	0
BCM6EPS_1208	hypothetical protein CDS	0	0	0	0
BCM6EPS_1209	hypothetical protein CDS	0	0	0	0
BCM6EPS_1213	1-hydroxy-2-methyl-2--E--butenyl 4-diphosphate synthase -EC 1.17.7.1- CDS	0	0	0	0
BCM6EPS_1217	hypothetical protein CDS	0	0	0	0
BCM6EPS_1234	hypothetical protein CDS	0	0	0	0
BCM6EPS_1235	tRNA pseudouridine 13 synthase -EC 4.2.1.-- CDS	0	0	0	0
BCM6EPS_1236	FIG000605- protein co-occurring with transport systems -COG1739- CDS	0	0	0	0
BCM6EPS_1239	hypothetical protein CDS	0	0	0	0
BCM6EPS_1241	hypothetical protein CDS	0	0	0	0
BCM6EPS_1242	Transposase CDS	0	0	0	0
BCM6EPS_1243	hypothetical protein CDS	0	0	0	0
BCM6EPS_1244	unknown CDS	0	0	0	0
BCM6EPS_1249	Blr3520 protein homolog- hypothetical protein CDS	0	0	0	0
BCM6EPS_1257	Exopolyphosphatase -EC 3.6.1.11- CDS	0	0	0	0
BCM6EPS_1261	Predicted phosphatase CDS	0	0	0	0
BCM6EPS_1264	Xanthine-guanine phosphoribosyltransferase -EC 2.4.2.22- CDS	0	0	0	0
BCM6EPS_1272	hypothetical protein CDS	0	0	0	0
BCM6EPS_1277	RelB-StbD replicon stabilization protein -antitoxin to RelE-StbE- CDS	0	0	0	0
BCM6EPS_1278	RelE-StbE replicon stabilization toxin CDS	0	0	0	0
BCM6EPS_1286	tRNA dihydrouridine synthase B -EC 1.-.-.-- CDS	0	0	0	0
BCM6EPS_1287	Phosphoglycolate phosphatase -EC 3.1.3.18- CDS	0	0	0	0
BCM6EPS_1297	hypothetical protein CDS	0	0	0	0
BCM6EPS_1304	hypothetical protein CDS	0	0	0	0
BCM6EPS_1305	hypothetical protein CDS	0	0	0	0
BCM6EPS_1306	hypothetical protein CDS	0	0	0	0
BCM6EPS_1307	hypothetical protein CDS	0	0	0	0
BCM6EPS_1308	hypothetical protein CDS	0	0	0	0
BCM6EPS_1340	High-affnity carbon uptake protein Hat-HatR CDS	0	0	0	0
BCM6EPS_1341	Polyribonucleotide nucleotidyltransferase -EC 2.7.7.8- CDS	0	0	0	0
BCM6EPS_1342	RNA polymerase sigma factor RpoS CDS	0	0	0	0
BCM6EPS_1343	hypothetical protein CDS	0	0	0	0
BCM6EPS_1349	hypothetical protein CDS	0	0	0	0
BCM6EPS_1354	Signal-transduction regulatory protein FlgR CDS	0	0	0	0
BCM6EPS_1357	Predicted D-lactate dehydrogenase- Fe-S protein- FAD-FMN-containing CDS	0	0	0	0
BCM6EPS_1358	hypothetical protein CDS	0	0	0	0
BCM6EPS_1360	Transcriptional regulator CDS	0	0	0	0
BCM6EPS_1370	hypothetical protein CDS	0	0	0	0
BCM6EPS_1371	hypothetical protein CDS	0	0	0	0
BCM6EPS_1382	hypothetical protein CDS	0	0	0	0
BCM6EPS_140	hypothetical protein CDS	0	0	0	0
BCM6EPS_1411	acetyltransferase- putative CDS	0	0	0	0
BCM6EPS_1412	hypothetical protein CDS	0	0	0	0
BCM6EPS_1413	WD-40 repeat protein CDS	0	0	0	0
BCM6EPS_1427	hypothetical protein CDS	0	0	0	0
BCM6EPS_1428	RNA polymerase sigma factor for flagellar operon CDS	0	0	0	0
BCM6EPS_144	hypothetical protein CDS	0	0	0	0
BCM6EPS_1440	hypothetical protein CDS	0	0	0	0
BCM6EPS_1441	hypothetical protein CDS	0	0	0	0
BCM6EPS_1452	hypothetical protein CDS	0	0	0	0
BCM6EPS_147	hypothetical protein CDS	0	0	0	0
BCM6EPS_1489	hypothetical protein CDS	0	0	0	0
BCM6EPS_149	Glucose-1-phosphate thymidylyltransferase -EC 2.7.7.24- CDS	0	0	0	0
BCM6EPS_1490	hypothetical protein CDS	0	0	0	0
BCM6EPS_1503	hypothetical protein CDS	0	0	0	0
BCM6EPS_1504	hypothetical protein CDS	0	0	0	0
BCM6EPS_1505	INTEGRAL MEMBRANE PROTEIN -Rhomboid family- CDS	0	0	0	0
BCM6EPS_1506	tRNA pseudouridine synthase A -EC 4.2.1.70- CDS	0	0	0	0
BCM6EPS_1507	Recombination protein RecR CDS	0	0	0	0
BCM6EPS_1508	hypothetical protein CDS	0	0	0	0
BCM6EPS_1509	hypothetical protein CDS	0	0	0	0
BCM6EPS_1512	Phosphoenolpyruvate phosphomutase -EC 5.4.2.9- CDS	0	0	0	0
BCM6EPS_1519	hypothetical protein CDS	0	0	0	0
BCM6EPS_1520	hypothetical protein CDS	0	0	0	0
BCM6EPS_1521	SMF family protein- DNA processing chain A -dprA- CDS	0	0	0	0
BCM6EPS_1522	hypothetical protein CDS	0	0	0	0
BCM6EPS_1523	MATE efflux family protein CDS	0	0	0	0
BCM6EPS_1538	Heme O synthase- protoheme IX farnesyltransferase -EC 2.5.1.-- COX10-CtaB CDS	0	0	0	0
BCM6EPS_1539	Cytochrome C553 -soluble cytochrome f- CDS	0	0	0	0
BCM6EPS_154	hypothetical protein CDS	0	0	0	0
BCM6EPS_1540	Menaquinone via futalosine polyprenyltransferase -MenA homolog- CDS	0	0	0	0
BCM6EPS_1541	hypothetical protein CDS	0	0	0	0
BCM6EPS_1542	hypothetical protein CDS	0	0	0	0
BCM6EPS_1543	Uracil-DNA glycosylase- family 4 CDS	0	0	0	0
BCM6EPS_1546	FIG045511- hypothetical antitoxin -to FIG022160- hypothetical toxin- CDS	0	0	0	0
BCM6EPS_1547	FIG022160- hypothetical toxin CDS	0	0	0	0
BCM6EPS_1548	Transporter- LysE family CDS	0	0	0	0
BCM6EPS_1550	Oxygen-insensitive NAD-P-H nitroreductase -EC 1.-.-.-- - Dihydropteridine reductase -EC 1.5.1.34- CDS	0	0	0	0
BCM6EPS_1551	TRAP dicarboxylate transporter- DctQ subunit- unknown substrate 6 CDS	0	0	0	0
BCM6EPS_1557	Ferrochelatase- protoheme ferro-lyase -EC 4.99.1.1- CDS	0	0	0	0
BCM6EPS_1558	putative periplasmic protein CDS	0	0	0	0
BCM6EPS_1559	Putative periplasmic protein CDS	0	0	0	0
BCM6EPS_156	membrane protein CDS	0	0	0	0
BCM6EPS_1562	Prophage Lp2 protein 6 CDS	0	0	0	0
BCM6EPS_1568	hypothetical protein CDS	0	0	0	0
BCM6EPS_1570	hypothetical protein CDS	0	0	0	0
BCM6EPS_1596	Inner membrane protein YrbG- predicted calcium-sodium-proton antiporter CDS	0	0	0	0
BCM6EPS_1603	hypothetical protein CDS	0	0	0	0
BCM6EPS_1604	ATP-dependent protease La -EC 3.4.21.53- Type I CDS	0	0	0	0
BCM6EPS_1605	Putative lipoprotein CDS	0	0	0	0
BCM6EPS_1606	N-acetylglucosamine-1-phosphate uridyltransferase -EC 2.7.7.23- - Glucosamine-1-phosphate N-acetyltransferase -EC 2.3.1.157- CDS	0	0	0	0
BCM6EPS_161	Dihydroneopterin aldolase -EC 4.1.2.25- CDS	0	0	0	0
BCM6EPS_1616	hypothetical protein CDS	0	0	0	0
BCM6EPS_1617	pentapeptide repeat family protein CDS	0	0	0	0
BCM6EPS_162	FIG000325- clustered with transcription termination protein NusA CDS	0	0	0	0
BCM6EPS_1627	Chromosomal replication initiator protein DnaA CDS	0	0	0	0
BCM6EPS_163	Excinuclease ABC subunit B CDS	0	0	0	0
BCM6EPS_1632	Predicted D-lactate dehydrogenase- Fe-S protein- FAD-FMN-containing CDS	0	0	0	0
BCM6EPS_1633	Malate synthase G -EC 2.3.3.9- CDS	0	0	0	0
BCM6EPS_1645	hypothetical protein CDS	0	0	0	0
BCM6EPS_1646	Selenocysteine-specific translation elongation factor CDS	0	0	0	0
BCM6EPS_1653	putative type II restriction endonuclease CDS	0	0	0	0
BCM6EPS_1654	hypothetical protein CDS	0	0	0	0
BCM6EPS_1662	Signal transduction histidine kinase CheA -EC 2.7.3.-- CDS	0	0	0	0
BCM6EPS_1669	Glutamate racemase -EC 5.1.1.3- CDS	0	0	0	0
BCM6EPS_167	Amino acid permease CDS	0	0	0	0
BCM6EPS_1674	FIG062788- hypothetical protein CDS	0	0	0	0
BCM6EPS_1675	Oxidoreductase- short-chain dehydrogenase-reductase family -EC 1.1.1.-- CDS	0	0	0	0
BCM6EPS_1682	Type II site-specific deoxyribonuclease- EC-3.1.21.4 - CDS	0	0	0	0
BCM6EPS_1683	putative membrane protein CDS	0	0	0	0
BCM6EPS_1687	Zinc ABC transporter- periplasmic-binding protein ZnuA CDS	0	0	0	0
BCM6EPS_1697	Uroporphyrinogen-III synthase -EC 4.2.1.75- CDS	0	0	0	0
BCM6EPS_1702	hypothetical protein CDS	0	0	0	0
BCM6EPS_1718	glycosyl transferase family 2 CDS	0	0	0	0
BCM6EPS_1719	Transporter CDS	0	0	0	0
BCM6EPS_1727	Glutamyl-tRNA-Gln- synthetase -EC 6.1.1.24- CDS	0	0	0	0
BCM6EPS_1728	Integral membrane protein YggT- involved in response to extracytoplasmic stress -osmotic shock- CDS	0	0	0	0
BCM6EPS_1730	hypothetical protein CDS	0	0	0	0
BCM6EPS_1742	Putative periplasmic protein CDS	0	0	0	0
BCM6EPS_1743	hypothetical protein CDS	0	0	0	0
BCM6EPS_1751	hypothetical protein CDS	0	0	0	0
BCM6EPS_1752	ATP synthase protein I-like membrane protein CDS	0	0	0	0
BCM6EPS_1772	hypothetical protein CDS	0	0	0	0
BCM6EPS_1776	Proposed lipoate regulatory protein YbeD CDS	0	0	0	0
BCM6EPS_1786	hypothetical protein CDS	0	0	0	0
BCM6EPS_1787	HigA protein -antitoxin to HigB- CDS	0	0	0	0
BCM6EPS_1788	HigB toxin protein CDS	0	0	0	0
BCM6EPS_1789	Spondin-2 precursor CDS	0	0	0	0
BCM6EPS_1807	SSU rRNA -adenine-1518--N-6--adenine-1519--N-6--- dimethyltransferase -EC 2.1.1.182- CDS	0	0	0	0
BCM6EPS_1808	Flagellin CDS	0	0	0	0
BCM6EPS_1816	Hemoglobin-like protein HbO CDS	0	0	0	0
BCM6EPS_1817	tRNA dimethylallyltransferase -EC 2.5.1.75- CDS	0	0	0	0
BCM6EPS_1823	Methyltransferase -EC 2.1.1.-- CDS	0	0	0	0
BCM6EPS_1824	dTDP-4-dehydrorhamnose 3-5-epimerase -EC 5.1.3.13- CDS	0	0	0	0
BCM6EPS_1825	glycosyl transferase- family 2 CDS	0	0	0	0
BCM6EPS_1826	hypothetical protein CDS	0	0	0	0
BCM6EPS_1832	hypothetical protein CDS	0	0	0	0
BCM6EPS_1837	hypothetical protein CDS	0	0	0	0
BCM6EPS_1847	hypothetical protein CDS	0	0	0	0
BCM6EPS_1853	hypothetical protein CDS	0	0	0	0
BCM6EPS_1856	hypothetical protein CDS	0	0	0	0
BCM6EPS_1857	Putative lipoprotein CDS	0	0	0	0
BCM6EPS_1858	hypothetical protein CDS	0	0	0	0
BCM6EPS_1859	Pantothenate kinase type III- CoaX-like -EC 2.7.1.33- CDS	0	0	0	0
BCM6EPS_1867	hypothetical protein CDS	0	0	0	0
BCM6EPS_1876	Putative periplasmic protein CDS	0	0	0	0
BCM6EPS_1895	hypothetical protein CDS	0	0	0	0
BCM6EPS_1896	SMC domain protein CDS	0	0	0	0
BCM6EPS_1899	hypothetical protein CDS	0	0	0	0
BCM6EPS_19	hypothetical protein CDS	0	0	0	0
BCM6EPS_1901	hypothetical protein CDS	0	0	0	0
BCM6EPS_1902	hypothetical protein CDS	0	0	0	0
BCM6EPS_1903	hypothetical protein CDS	0	0	0	0
BCM6EPS_1904	hypothetical protein CDS	0	0	0	0
BCM6EPS_1905	hypothetical protein CDS	0	0	0	0
BCM6EPS_1906	Purine nucleoside phosphorylase CDS	0	0	0	0
BCM6EPS_1907	Methyl-accepting chemotaxis protein CDS	0	0	0	0
BCM6EPS_1908	General secretion pathway protein G CDS	0	0	0	0
BCM6EPS_1910	hypothetical protein CDS	0	0	0	0
BCM6EPS_1923	hypothetical protein CDS	0	0	0	0
BCM6EPS_1932	hypothetical protein CDS	0	0	0	0
BCM6EPS_1935	hypothetical protein CDS	0	0	0	0
BCM6EPS_1946	Cell division protein FtsI -Peptidoglycan synthetase- -EC 2.4.1.129- CDS	0	0	0	0
BCM6EPS_1947	hypothetical protein CDS	0	0	0	0
BCM6EPS_1951	hypothetical protein CDS	0	0	0	0
BCM6EPS_1961	Fic family protein CDS	0	0	0	0
BCM6EPS_1962	hypothetical protein CDS	0	0	0	0
BCM6EPS_1963	hypothetical protein CDS	0	0	0	0
BCM6EPS_1967	Zinc ABC transporter- inner membrane permease protein ZnuB CDS	0	0	0	0
BCM6EPS_1968	Zinc ABC transporter- ATP-binding protein ZnuC CDS	0	0	0	0
BCM6EPS_1969	1-deoxy-D-xylulose 5-phosphate reductoisomerase -EC 1.1.1.267- CDS	0	0	0	0
BCM6EPS_1970	Phosphatidate cytidylyltransferase -EC 2.7.7.41- CDS	0	0	0	0
BCM6EPS_1971	hypothetical protein CDS	0	0	0	0
BCM6EPS_1974	MscS family mechanosensitive ion channel CDS	0	0	0	0
BCM6EPS_1977	DNA primase -EC 2.7.7.-- CDS	0	0	0	0
BCM6EPS_1991	Proposed peptidoglycan lipid II flippase MurJ CDS	0	0	0	0
BCM6EPS_1992	Flagellar biosynthesis protein FlhA CDS	0	0	0	0
BCM6EPS_1997	hypothetical protein CDS	0	0	0	0
BCM6EPS_1998	Sulfur acceptor protein SufE for iron-sulfur cluster assembly CDS	0	0	0	0
BCM6EPS_1999	PaaD-like protein -DUF59- involved in Fe-S cluster assembly CDS	0	0	0	0
BCM6EPS_2000	Putative ribosomal pseudouridine synthase -EC 4.2.1.70- CDS	0	0	0	0
BCM6EPS_2008	hypothetical CDS	0	0	0	0
BCM6EPS_2031	Dihydroxy-acid dehydratase -EC 4.2.1.9- CDS	0	0	0	0
BCM6EPS_2032	lacX protein CDS	0	0	0	0
BCM6EPS_2033	Mannonate dehydratase -EC 4.2.1.8- CDS	0	0	0	0
BCM6EPS_2037	Undecaprenyl-phosphate galactosephosphotransferase -EC 2.7.8.6- CDS	0	0	0	0
BCM6EPS_2040	hypothetical protein CDS	0	0	0	0
BCM6EPS_2041	hypothetical protein CDS	0	0	0	0
BCM6EPS_2042	Flagellar motor switch protein FliN CDS	0	0	0	0
BCM6EPS_2043	hypothetical protein CDS	0	0	0	0
BCM6EPS_2046	hypothetical protein CDS	0	0	0	0
BCM6EPS_2058	hypothetical protein CDS	0	0	0	0
BCM6EPS_2077	hypothetical protein CDS	0	0	0	0
BCM6EPS_208	rRNA small subunit methyltransferase H CDS	0	0	0	0
BCM6EPS_2080	Cysteine desulfurase -EC 2.8.1.7-- SufS subfamily CDS	0	0	0	0
BCM6EPS_2081	Iron-sulfur cluster assembly protein SufD CDS	0	0	0	0
BCM6EPS_2082	Iron-sulfur cluster assembly ATPase protein SufC CDS	0	0	0	0
BCM6EPS_209	hypothetical protein CDS	0	0	0	0
BCM6EPS_2090	Glycosyl transferase- family 25 CDS	0	0	0	0
BCM6EPS_2091	Multimodular transpeptidase-transglycosylase -EC 2.4.1.129- -EC 3.4.-.-- CDS	0	0	0	0
BCM6EPS_2096	hypothetical protein CDS	0	0	0	0
BCM6EPS_2115	Nucleoside binding-domain containing protein CDS	0	0	0	0
BCM6EPS_2116	hypothetical protein CDS	0	0	0	0
BCM6EPS_2117	L-serine dehydratase -EC 4.3.1.17- CDS	0	0	0	0
BCM6EPS_2118	hypothetical protein CDS	0	0	0	0
BCM6EPS_2124	Ornithine cyclodeaminase -EC 4.3.1.12- CDS	0	0	0	0
BCM6EPS_2125	Ornithine cyclodeaminase -EC 4.3.1.12- CDS	0	0	0	0
BCM6EPS_2136	Octaprenyl diphosphate synthase -EC 2.5.1.90- - Dimethylallyltransferase -EC 2.5.1.1- - -2E-6E--farnesyl diphosphate synthase -EC 2.5.1.10- - Geranylgeranyl diphosphate synthase -EC 2.5.1.29- CDS	0	0	0	0
BCM6EPS_2137	hypothetical protein CDS	0	0	0	0
BCM6EPS_2138	SbmA protein CDS	0	0	0	0
BCM6EPS_2139	hypothetical protein CDS	0	0	0	0
BCM6EPS_214	hypothetical protein CDS	0	0	0	0
BCM6EPS_2140	hypothetical protein CDS	0	0	0	0
BCM6EPS_2145	hypothetical protein CDS	0	0	0	0
BCM6EPS_2146	hypothetical protein CDS	0	0	0	0
BCM6EPS_2147	hypothetical protein CDS	0	0	0	0
BCM6EPS_2148	putative ORF-2 CDS	0	0	0	0
BCM6EPS_2149	hypothetical protein CDS	0	0	0	0
BCM6EPS_215	Single-stranded-DNA-specific exonuclease RecJ -EC 3.1.-.-- CDS	0	0	0	0
BCM6EPS_2150	hypothetical protein CDS	0	0	0	0
BCM6EPS_2157	hypothetical protein CDS	0	0	0	0
BCM6EPS_2158	Serine-threonine protein kinase CDS	0	0	0	0
BCM6EPS_2159	FIG01057375- hypothetical protein CDS	0	0	0	0
BCM6EPS_2164	Protocatechuate 4-5-dioxygenase alpha chain -EC 1.13.11.8- CDS	0	0	0	0
BCM6EPS_2165	Protocatechuate 4-5-dioxygenase beta chain -EC 1.13.11.8- CDS	0	0	0	0
BCM6EPS_2166	4-carboxy-2-hydroxymuconate-6-semialdehyde dehydrogenase CDS	0	0	0	0
BCM6EPS_2171	Putative integral membrane protein CDS	0	0	0	0
BCM6EPS_2172	Pca regulon regulatory protein PcaR CDS	0	0	0	0
BCM6EPS_2173	3-oxoacyl--acyl-carrier protein- reductase -EC 1.1.1.100- CDS	0	0	0	0
BCM6EPS_2176	hypothetical protein CDS	0	0	0	0
BCM6EPS_2177	hypothetical protein CDS	0	0	0	0
BCM6EPS_218	hypothetical protein CDS	0	0	0	0
BCM6EPS_2180	hypothetical protein CDS	0	0	0	0
BCM6EPS_219	hypothetical protein CDS	0	0	0	0
BCM6EPS_22	ATP-dependent DNA helicase CDS	0	0	0	0
BCM6EPS_2201	hypothetical protein CDS	0	0	0	0
BCM6EPS_2202	Na-H antiporter CDS	0	0	0	0
BCM6EPS_2203	Amino acid ABC transporter- ATP-binding protein CDS	0	0	0	0
BCM6EPS_2204	Glutamate Aspartate transport system permease protein GltK -TC 3.A.1.3.4- CDS	0	0	0	0
BCM6EPS_2205	Glutamate Aspartate transport system permease protein GltJ -TC 3.A.1.3.4- CDS	0	0	0	0
BCM6EPS_2208	Legionaminic acid biosynthesis protein PtmA CDS	0	0	0	0
BCM6EPS_2209	Glucose-1-phosphate thymidylyltransferase -EC 2.7.7.24- CDS	0	0	0	0
BCM6EPS_2211	hypothetical protein CDS	0	0	0	0
BCM6EPS_2212	dTDP-glucose 4-6-dehydratase -EC 4.2.1.46- CDS	0	0	0	0
BCM6EPS_2213	Glycosyl transferase- family 2 CDS	0	0	0	0
BCM6EPS_2214	SAM -And some other nucleotide- binding motif CDS	0	0	0	0
BCM6EPS_2215	Acyltransferase CDS	0	0	0	0
BCM6EPS_2216	hypothetical protein CDS	0	0	0	0
BCM6EPS_2217	FIG00821895- hypothetical protein CDS	0	0	0	0
BCM6EPS_2218	CDS ID OB2417	0	0	0	0
BCM6EPS_2219	hypothetical protein CDS	0	0	0	0
BCM6EPS_2226	bifunctional aconitate hydratase 2-2-methylisocitrate dehydratase CDS	0	0	0	0
BCM6EPS_2229	Cytochrome c- class I CDS	0	0	0	0
BCM6EPS_2236	hypothetical protein CDS	0	0	0	0
BCM6EPS_2237	hypothetical protein CDS	0	0	0	0
BCM6EPS_2238	Asp-tRNAAsn-Glu-tRNAGln amidotransferase A subunit and related amidases CDS	0	0	0	0
BCM6EPS_2239	hypothetical protein CDS	0	0	0	0
BCM6EPS_224	hypothetical protein CDS	0	0	0	0
BCM6EPS_2240	Conserved domain protein CDS	0	0	0	0
BCM6EPS_2258	UDP-3-O--3-hydroxymyristoyl- glucosamine N-acyltransferase -EC 2.3.1.191- CDS	0	0	0	0
BCM6EPS_2277	Methionine ABC transporter ATP-binding protein CDS	0	0	0	0
BCM6EPS_2298	hypothetical protein CDS	0	0	0	0
BCM6EPS_2299	UDP-N-acetylmuramoylalanyl-D-glutamate--2-6- diaminopimelate ligase -EC 6.3.2.13- CDS	0	0	0	0
BCM6EPS_2302	hypothetical protein CDS	0	0	0	0
BCM6EPS_2303	Carbonic anhydrase -EC 4.2.1.1- CDS	0	0	0	0
BCM6EPS_2304	Molybdenum cofactor biosynthesis protein MoaE CDS	0	0	0	0
BCM6EPS_2305	Menaquinone via 6-amino-6-deoxyfutalosine step 1 CDS	0	0	0	0
BCM6EPS_2307	RelE-StbE replicon stabilization toxin CDS	0	0	0	0
BCM6EPS_2308	CopG-like DNA-binding CDS	0	0	0	0
BCM6EPS_2321	Glutamate transport ATP-binding protein CDS	0	0	0	0
BCM6EPS_2325	Permease of the drug-metabolite transporter -DMT- superfamily CDS	0	0	0	0
BCM6EPS_2328	Ornithine cyclodeaminase -EC 4.3.1.12- CDS	0	0	0	0
BCM6EPS_2329	2-hydroxy-3-oxopropionate reductase -EC 1.1.1.60- CDS	0	0	0	0
BCM6EPS_233	Lactam utilization protein LamB CDS	0	0	0	0
BCM6EPS_2333	hypothetical protein CDS	0	0	0	0
BCM6EPS_2334	hypothetical protein CDS	0	0	0	0
BCM6EPS_2337	Huntingtin interacting protein E-like protein CDS	0	0	0	0
BCM6EPS_2338	hypothetical protein CDS	0	0	0	0
BCM6EPS_2339	hypothetical protein CDS	0	0	0	0
BCM6EPS_234	Allophanate hydrolase 2 subunit 1 -EC 3.5.1.54- CDS	0	0	0	0
BCM6EPS_2340	Carnitine O-palmitoyltransferase II- mitochondrial precursor -EC 2.3.1.21- CDS	0	0	0	0
BCM6EPS_2341	arpA protein - Streptomyces griseus CDS	0	0	0	0
BCM6EPS_2342	hypothetical protein CDS	0	0	0	0
BCM6EPS_2347	Chemotaxis regulator - transmits chemoreceptor signals to flagelllar motor components CheY CDS	0	0	0	0
BCM6EPS_2348	Chemotaxis regulator - transmits chemoreceptor signals to flagelllar motor components CheY CDS	0	0	0	0
BCM6EPS_2349	Aspartate 1-decarboxylase -EC 4.1.1.11- CDS	0	0	0	0
BCM6EPS_235	Allophanate hydrolase 2 subunit 2 -EC 3.5.1.54- CDS	0	0	0	0
BCM6EPS_2350	FIG000557- hypothetical protein co-occurring with RecR CDS	0	0	0	0
BCM6EPS_2351	Octaprenyl diphosphate synthase -EC 2.5.1.90- - Dimethylallyltransferase -EC 2.5.1.1- - -2E-6E--farnesyl diphosphate synthase -EC 2.5.1.10- - Geranylgeranyl pyrophosphate synthetase -EC 2.5.1.29- CDS	0	0	0	0
BCM6EPS_2362	Probable permease of ABC transporter CDS	0	0	0	0
BCM6EPS_2363	Ribose ABC transport system- permease protein RbsC -TC 3.A.1.2.1- CDS	0	0	0	0
BCM6EPS_2366	hypothetical protein CDS	0	0	0	0
BCM6EPS_2368	N-succinyl-L-L-diaminopimelate aminotransferase alternative -EC 2.6.1.17- CDS	0	0	0	0
BCM6EPS_2371	Ankyrin-repeat containing protein CDS	0	0	0	0
BCM6EPS_2372	Catalase -EC 1.11.1.6- CDS	0	0	0	0
BCM6EPS_2375	hypothetical protein CDS	0	0	0	0
BCM6EPS_2376	N6 adenine-specific DNA-methyltransferase CDS	0	0	0	0
BCM6EPS_2377	Mobile element protein CDS	0	0	0	0
BCM6EPS_2378	Phosphoheptose isomerase 1 -EC 5.3.1.-- CDS	0	0	0	0
BCM6EPS_2382	hypothetical protein CDS	0	0	0	0
BCM6EPS_2383	UPF0209 protein plu3185 CDS	0	0	0	0
BCM6EPS_239	hypothetical protein CDS	0	0	0	0
BCM6EPS_2391	hypothetical protein CDS	0	0	0	0
BCM6EPS_2392	DNA-binding protein- putative CDS	0	0	0	0
BCM6EPS_2393	hypothetical protein- phage-related CDS	0	0	0	0
BCM6EPS_2396	membrane protein CDS	0	0	0	0
BCM6EPS_2397	Type I restriction-modification system- restriction subunit R -EC 3.1.21.3- CDS	0	0	0	0
BCM6EPS_2398	Cell filamentation protein fic CDS	0	0	0	0
BCM6EPS_2399	hypothetical protein CDS	0	0	0	0
BCM6EPS_2402	hypothetical protein CDS	0	0	0	0
BCM6EPS_2403	hypothetical protein CDS	0	0	0	0
BCM6EPS_2404	hypothetical protein CDS	0	0	0	0
BCM6EPS_2405	hypothetical protein CDS	0	0	0	0
BCM6EPS_241	MaoC-like dehydratase CDS	0	0	0	0
BCM6EPS_2410	TsaB protein- required for threonylcarbamoyladenosine -t-6-A- formation in tRNA CDS	0	0	0	0
BCM6EPS_2421	hypothetical protein CDS	0	0	0	0
BCM6EPS_2422	DNA poymerase III subunit delta -EC 2.7.7.7- CDS	0	0	0	0
BCM6EPS_2423	hypothetical protein CDS	0	0	0	0
BCM6EPS_2424	Aspartokinase -EC 2.7.2.4- CDS	0	0	0	0
BCM6EPS_2427	FIG00470355- hypothetical protein CDS	0	0	0	0
BCM6EPS_2428	DNA-cytosine methyltransferase -EC 2.1.1.37- CDS	0	0	0	0
BCM6EPS_2434	RelE-StbE replicon stabilization toxin CDS	0	0	0	0
BCM6EPS_2442	hypothetical protein CDS	0	0	0	0
BCM6EPS_2445	hypothetical protein CDS	0	0	0	0
BCM6EPS_2446	hypothetical protein CDS	0	0	0	0
BCM6EPS_2449	hypothetical protein CDS	0	0	0	0
BCM6EPS_2453	BatA -Bacteroides aerotolerance operon- CDS	0	0	0	0
BCM6EPS_2457	UDP-N-acetylglucosamine 4-6-dehydratase -EC 4.2.1.-- CDS	0	0	0	0
BCM6EPS_2458	Bacillosamine-Legionaminic acid biosynthesis aminotransferase PglE 4-keto-6-deoxy-N-Acetyl-D-hexosaminyl--Lipid carrier- aminotransferase CDS	0	0	0	0
BCM6EPS_2459	YceI CDS	0	0	0	0
BCM6EPS_2463	hypothetical protein CDS	0	0	0	0
BCM6EPS_2464	Spondin-2 precursor CDS	0	0	0	0
BCM6EPS_2468	Peptide chain release factor 1 CDS	0	0	0	0
BCM6EPS_2469	hypothetical protein CDS	0	0	0	0
BCM6EPS_2479	hypothetical protein CDS	0	0	0	0
BCM6EPS_2487	hypothetical protein CDS	0	0	0	0
BCM6EPS_2523	hypothetical protein CDS	0	0	0	0
BCM6EPS_2524	Copper metallochaperone- bacterial analog of Cox17 protein CDS	0	0	0	0
BCM6EPS_2525	Cytochrome oxidase biogenesis protein Sco1-SenC-PrrC- putative copper metallochaperone CDS	0	0	0	0
BCM6EPS_2526	Phage T7 exclusion protein CDS	0	0	0	0
BCM6EPS_2529	Ribonuclease III -EC 3.1.26.3- CDS	0	0	0	0
BCM6EPS_253	Death on curing protein- Doc toxin CDS	0	0	0	0
BCM6EPS_2530	Chorismate synthase -EC 4.2.3.5- CDS	0	0	0	0
BCM6EPS_2540	hypothetical protein CDS	0	0	0	0
BCM6EPS_2541	NAD-FAD--utilizing dehydrogenases CDS	0	0	0	0
BCM6EPS_2542	Protein-N-5--glutamine methyltransferase PrmC- methylates polypeptide chain release factors RF1 and RF2 CDS	0	0	0	0
BCM6EPS_2545	3-deoxy-D-manno-octulosonate 8-phosphate phosphatase -EC 3.1.3.45- CDS	0	0	0	0
BCM6EPS_2550	hypothetical protein CDS	0	0	0	0
BCM6EPS_2551	Glutamate-1-semialdehyde aminotransferase -EC 5.4.3.8- CDS	0	0	0	0
BCM6EPS_2552	N-acetylneuraminate synthase -EC 2.5.1.56- CDS	0	0	0	0
BCM6EPS_2553	hypothetical protein CDS	0	0	0	0
BCM6EPS_256	Methylated-DNA--protein-cysteine methyltransferase -EC 2.1.1.63- CDS	0	0	0	0
BCM6EPS_257	Methylated-DNA--protein-cysteine methyltransferase -EC 2.1.1.63- CDS	0	0	0	0
BCM6EPS_258	Putative DNA-binding protein in cluster with Type I restriction-modification system CDS	0	0	0	0
BCM6EPS_259	RelE-StbE replicon stabilization toxin CDS	0	0	0	0
BCM6EPS_263	FIG131328- Predicted ATP-dependent endonuclease of the OLD family CDS	0	0	0	0
BCM6EPS_267	hypothetical protein CDS	0	0	0	0
BCM6EPS_273	Iron-sulfur cluster assembly scaffold protein IscU-NifU-like CDS	0	0	0	0
BCM6EPS_276	hypothetical protein CDS	0	0	0	0
BCM6EPS_277	hypothetical protein CDS	0	0	0	0
BCM6EPS_288	hypothetical protein CDS	0	0	0	0
BCM6EPS_289	hypothetical protein CDS	0	0	0	0
BCM6EPS_291	hypothetical protein CDS	0	0	0	0
BCM6EPS_292	hypothetical protein CDS	0	0	0	0
BCM6EPS_293	Phage-related transcriptional regulator CDS	0	0	0	0
BCM6EPS_294	hypothetical protein CDS	0	0	0	0
BCM6EPS_295	FIG00443271- hypothetical protein CDS	0	0	0	0
BCM6EPS_302	Ferredoxin-dependent glutamate synthase -EC 1.4.7.1- CDS	0	0	0	0
BCM6EPS_303	hypothetical protein CDS	0	0	0	0
BCM6EPS_304	hypothetical protein CDS	0	0	0	0
BCM6EPS_305	Chemotaxis regulator - transmits chemoreceptor signals to flagelllar motor components CheY CDS	0	0	0	0
BCM6EPS_306	Chemotaxis regulator - transmits chemoreceptor signals to flagelllar motor components CheY CDS	0	0	0	0
BCM6EPS_307	Chemotaxis regulator - transmits chemoreceptor signals to flagelllar motor components CheY CDS	0	0	0	0
BCM6EPS_317	hypothetical protein CDS	0	0	0	0
BCM6EPS_318	Phosphate transport system permease protein PstA -TC 3.A.1.7.1- CDS	0	0	0	0
BCM6EPS_324	Alternative dihydrofolate reductase 2 - Dihydropteroate synthase -EC 2.5.1.15- CDS	0	0	0	0
[truncated: 205 more rows]
