# Supplementary material for: Horizontal acquisition of a patchwork Calvin cycle by symbiotic and free-living Campylobacterota (formerly Epsilonproteobacteria)
Source: ISME J. 2019 Sep 27;14(1):104–22. doi: 10.1038/s41396-019-0508-7 (PMC6908604; doi:10.1038/s41396-019-0508-7)
Supplement: Supplementary file 5 — Table S4 [file 41396_2019_508_MOESM5_ESM.xlsx]

## Sheet: Gills_MC_PD_all_output
Checked	FidoCT Confidence	FidoCT Group Confidence	Master	Unique Sequence ID	Protein Group IDs	Accession	Description	FASTA Title Lines	FidoCT Probability	FidoCT PEP	FidoCT q-value	Coverage	# Peptides	# PSMs	# Protein Unique Peptides	# Unique Peptides	# Protein Groups	# AAs	MW [kDa]	calc. pI	Score A2 Sequest HT	Coverage A2 Sequest HT	# Peptides A2 Sequest HT	# PSMs A2 Sequest HT	Score B2 Sequest HT	Coverage B2 Sequest HT	# Peptides B2 Sequest HT	# PSMs B2 Sequest HT	Score C2 Sequest HT	Coverage C2 Sequest HT	# Peptides C2 Sequest HT	# PSMs C2 Sequest HT
FALSE	High	High	IsMasterProtein	-9.21537e+18	2	Euk_BCGLMT_25055_c0_g2_i1	RecName: Full=Mitochondrial import receptor subunit TOM70; Tetratricopeptide repeat	>Euk_BCGLMT_25055_c0_g2_i1 RecName: Full=Mitochondrial import receptor subunit TOM70; Tetratricopeptide repeat	1	0	0	61.2847	36	432	36	36	1	576	64.98	6.89	306.107	55.0347	27	142	282.999	52.9514	28	144	299.955	57.4653	31	146
FALSE	High	High	IsMasterProtein	-1.04352e+18	6661	Euk_BCGLMT_36899_c1_g2_i1	RecName: Full=Cytoplasmic dynein 1 heavy chain 1; Dynein heavy chain, N-terminal region 1	>Euk_BCGLMT_36899_c1_g2_i1 RecName: Full=Cytoplasmic dynein 1 heavy chain 1; Dynein heavy chain, N-terminal region 1	1	0	0	24.1169	39	204	37	37	1	2293	262.84	7.43	130.592	18.4038	29	71	111.993	15.7436	26	60	130.111	19.1016	33	73
FALSE	High	High	IsMasterProtein	-1.08361e+18	6628	Euk_BCGLMT_32458_c0_g1_i1	RecName: Full=Plasma membrane calcium-transporting ATPase 3; Cation transporter/ATPase, N-terminus	>Euk_BCGLMT_32458_c0_g1_i1 RecName: Full=Plasma membrane calcium-transporting ATPase 3; Cation transporter/ATPase, N-terminus	1	0	0	34.2039	33	227	33	33	1	1187	130.569	6.34	228.435	30.4128	28	83	222.662	27.4642	25	73	203.356	27.3799	24	71
FALSE	High	High	IsMasterProtein	-1.15555e+18	6569	Euk_BCGLMT_30981_c0_g1_i1	RecName: Full=Laminin subunit gamma-1; Laminin N-terminal (Domain VI)	>Euk_BCGLMT_30981_c0_g1_i1 RecName: Full=Laminin subunit gamma-1; Laminin N-terminal (Domain VI)	1	0	0	39.4858	26	98	26	26	1	1089	119.575	5.34	65.5229	31.7723	22	35	51.4383	22.314	14	22	87.6573	35.7208	24	41
FALSE	High	High	IsMasterProtein	-1.15579e+18	6568	Euk_BCGLMT_35539_c4_g2_i1	RecName: Full=Peroxiredoxin-6; AhpC/TSA family	>Euk_BCGLMT_35539_c4_g2_i1 RecName: Full=Peroxiredoxin-6; AhpC/TSA family	1	0	0	83.3333	29	2552	29	29	1	228	25.531	7.75	1405.76	70.614	26	713	2034.04	83.3333	29	977	1808.57	83.3333	29	862
FALSE	High	High	IsMasterProtein	-1.16818e+18	6557	Euk_BCGLMT_34854_c0_g2_i1	RecName: Full=Unconventional myosin-Ie; Myosin head (motor domain)	>Euk_BCGLMT_34854_c0_g2_i1 RecName: Full=Unconventional myosin-Ie; Myosin head (motor domain)	1	0	0	35.1619	29	178	29	29	1	1112	126.518	9.13	142.767	30.3957	25	69	113.951	25.3597	21	48	124.8	27.9676	24	61
FALSE	High	High	IsMasterProtein	-1.17118e+18	6551	Euk_BCGLMT_61767_c0_g1_i1	RecName: Full=70 kDa neurofilament protein; Intermediate filament protein	>Euk_BCGLMT_61767_c0_g1_i1 RecName: Full=70 kDa neurofilament protein; Intermediate filament protein	1	0	0	59.68	34	160	34	34	1	625	71.585	6	73.2329	33.76	15	28	36.0938	22.4	9	15	243.333	59.68	34	117
FALSE	High	High	IsMasterProtein	-1.18283e+18	6536	Euk_BCGLMT_29013_c0_g1_i1	RecName: Full=Basement membrane-specific heparan sulfate proteoglycan core protein; Immunoglobulin domain	>Euk_BCGLMT_29013_c0_g1_i1 RecName: Full=Basement membrane-specific heparan sulfate proteoglycan core protein; Immunoglobulin domain	1	0	0	55.6541	34	409	34	34	1	902	99.019	5.49	351.895	48.337	30	129	352.859	49.7783	28	129	439.663	49.2239	30	151
FALSE	High	High	IsMasterProtein	-1.19181e+18	6528	Euk_BCGLMT_60085_c0_g2_i1	RecName: Full=Sorting nexin-8; PX domain	>Euk_BCGLMT_60085_c0_g2_i1 RecName: Full=Sorting nexin-8; PX domain	1	0	0	43.5028	15	99	15	15	1	531	60.31	8.73	95.9539	38.0414	12	33	100.781	39.3597	13	36	84.0127	34.275	12	30
FALSE	High	High	IsMasterProtein	-1.21697e+18	6510	Euk_BCGLMT_35973_c0_g1_i1	RecName: Full=Filamin-A; Filamin/ABP280 repeat	>Euk_BCGLMT_35973_c0_g1_i1 RecName: Full=Filamin-A; Filamin/ABP280 repeat	1	0	0	69.9769	74	1200	73	73	1	1299	138.342	5.26	1169.04	65.5119	61	374	1160.41	64.2802	62	376	1336.96	69.669	67	450
FALSE	High	High	IsMasterProtein	-1.22477e+18	6501	Euk_BCGLMT_24478_c0_g2_i1	RecName: Full=F-actin-capping protein subunit alpha; F-actin capping protein alpha subunit	>Euk_BCGLMT_24478_c0_g2_i1 RecName: Full=F-actin-capping protein subunit alpha; F-actin capping protein alpha subunit	1	0	0	62.0209	19	405	19	19	1	287	32.594	6.11	498.743	62.0209	19	149	442.636	58.1882	16	129	406.972	58.1882	17	127
FALSE	High	High	IsMasterProtein	-1.23121e+18	6495	Euk_BCGLMT_13121_c0_g1_i1	RecName: Full=Citrate lyase subunit beta-like protein, mitochondrial; HpcH/HpaI aldolase/citrate lyase family	>Euk_BCGLMT_13121_c0_g1_i1 RecName: Full=Citrate lyase subunit beta-like protein, mitochondrial; HpcH/HpaI aldolase/citrate lyase family	1	0	0	67.3529	24	327	24	24	1	340	38.209	8.32	320.598	63.5294	19	121	286.451	62.0588	18	102	281.437	63.2353	20	104
FALSE	High	High	IsMasterProtein	-1.24307e+18	6487	BCFGMOX_1102	Dihydrolipoamide_acetyltransferase_component_of_pyruvate_dehydrogenase_complex_(EC_2.3.1.12)	>BCFGMOX_1102 Dihydrolipoamide_acetyltransferase_component_of_pyruvate_dehydrogenase_complex_(EC_2.3.1.12)	1	0	0	52.2305	17	138	17	17	1	538	56.909	4.96	155.826	45.539	14	51	141.099	50	14	49	91.1476	36.4312	11	38
FALSE	High	High	IsMasterProtein	-1.25152e+18	6478	Euk_BCGLMT_34957_c0_g1_i1	RecName: Full=Glucose dehydrogenase [FAD, quinone]; GMC oxidoreductase	>Euk_BCGLMT_34957_c0_g1_i1 RecName: Full=Glucose dehydrogenase [FAD, quinone]; GMC oxidoreductase	1	0	0	46.0884	24	240	23	23	1	588	65.939	7.06	233.738	41.4966	22	84	256.364	44.7279	23	95	169.704	37.7551	16	61
FALSE	High	High	IsMasterProtein	-1.26511e+18	6462	hyp_BCGLMT_35243_c0_g1_i3	. .	>hyp_BCGLMT_35243_c0_g1_i3 . .	1	0	0	39.8977	19	574	17	19	1	391	43.813	6.61	373.62	37.0844	14	174	394.038	39.8977	18	187	387.336	37.0844	16	213
FALSE	High	High	IsMasterProtein	-1.27002e+18	6457	Euk_BCGLMT_49697_c0_g2_i1 RecName: Full=Adenylate kinase 2, mitochondrial {ECO:0000255	Adenylate kinase	>Euk_BCGLMT_49697_c0_g2_i1 RecName: Full=Adenylate kinase 2, mitochondrial {ECO:0000255|HAMAP-Rule:MF_03168}; Adenylate kinase	1	0	0	88.4298	23	509	23	23	1	242	26.783	8.94	414.586	79.7521	22	182	351.031	79.7521	20	161	341.405	71.0744	18	166
FALSE	High	High	IsMasterProtein	-9.84542e+17	6705	BCM6EPS_2506	Translation_elongation_factor_Tu	>BCM6EPS_2506 Translation_elongation_factor_Tu	1	0	0	77	21	301	16	17	1	400	44.019	5.03	202.725	67.75	16	85	311.04	77	20	127	204.089	60	15	89
FALSE	High	High	IsMasterProtein	-9.70165e+17	6715	BCFGMOX_1298	DNA-directed_RNA_polymerase_alpha_subunit_(EC_2.7.7.6)	>BCFGMOX_1298 DNA-directed_RNA_polymerase_alpha_subunit_(EC_2.7.7.6)	1	0	0	70.7463	15	339	13	13	1	335	36.591	4.77	385.883	70.7463	15	118	433.134	68.6567	14	139	212.164	61.4925	12	82
FALSE	High	High	IsMasterProtein	-9.41039e+17	6742	Euk_BCGLMT_39932_c0_g1_i1	RecName: Full=Cathepsin B; Peptidase family C1 propeptide	>Euk_BCGLMT_39932_c0_g1_i1 RecName: Full=Cathepsin B; Peptidase family C1 propeptide	1	0	0	64.4315	19	288	19	19	1	343	38.111	6.44	289.339	58.8921	16	100	296.201	62.6822	18	121	189.751	47.8134	13	67
FALSE	High	High	IsMasterProtein	-9.28539e+17	6749	Euk_BCGLMT_11572_c0_g1_i1	RecName: Full=Fumarylacetoacetate hydrolase domain-containing protein 2; Fumarylacetoacetate (FAA) hydrolase family	>Euk_BCGLMT_11572_c0_g1_i1 RecName: Full=Fumarylacetoacetate hydrolase domain-containing protein 2; Fumarylacetoacetate (FAA) hydrolase family	1	0	0	63.0824	15	201	15	15	1	279	30.23	6.16	142.39	63.0824	13	69	142.949	59.4982	13	64	143.991	63.0824	12	68
FALSE	High	High	IsMasterProtein	-3.84683e+17	7190	Euk_BCGLMT_34715_c0_g1_i1	RecName: Full=Perilipin-2; Perilipin family	>Euk_BCGLMT_34715_c0_g1_i1 RecName: Full=Perilipin-2; Perilipin family	1	0	0	55.2863	17	155	17	17	1	454	51.871	4.93	181.947	44.4934	14	72	95.2804	38.9868	12	46	83.2389	47.1366	14	37
FALSE	High	High	IsMasterProtein	-4.25902e+17	7161	BCFGMOX_481	Septum_site-determining_protein_MinD	>BCFGMOX_481 Septum_site-determining_protein_MinD	1	0	0	84.8148	23	247	22	23	1	270	29.69	6.81	249.472	81.8519	20	95	293.402	81.8519	21	100	135.64	82.2222	18	52
FALSE	High	High	IsMasterProtein	-4.63483e+17	7129	Euk_BCGLMT_11928_c0_g1_i1	RecName: Full=Glutathione reductase, mitochondrial; Pyridine nucleotide-disulphide oxidoreductase	>Euk_BCGLMT_11928_c0_g1_i1 RecName: Full=Glutathione reductase, mitochondrial; Pyridine nucleotide-disulphide oxidoreductase	1	0	0	69.7826	24	240	24	24	1	460	50.124	7.72	176.238	62.1739	18	71	203.42	61.9565	22	79	222.456	61.9565	20	90
FALSE	High	High	IsMasterProtein	-4.64203e+17	7128	Vir_BCGLMT_36711_c5_g3_i5	RecName: Full=Uncharacterized protein R571; Patatin-like phospholipase	>Vir_BCGLMT_36711_c5_g3_i5 RecName: Full=Uncharacterized protein R571; Patatin-like phospholipase	1	0	0	81.7121	46	1148	46	46	1	514	58.616	5.68	869.915	75.0973	42	361	913.527	71.5953	41	379	932.018	80.1556	42	408
FALSE	High	High	IsMasterProtein	-4.73705e+17	7114	Euk_BCGLMT_29604_c0_g1_i1	RecName: Full=Myosin regulatory light chain sqh; EF-hand domain pair	>Euk_BCGLMT_29604_c0_g1_i1 RecName: Full=Myosin regulatory light chain sqh; EF-hand domain pair	1	0	0	60.7527	13	665	13	13	1	186	21.729	5	669.541	60.7527	13	245	542.168	60.7527	13	206	558.514	60.7527	13	214
FALSE	High	High	IsMasterProtein	-4.88587e+17	7101	Euk_BCGLMT_49264_c0_g1_i1	RecName: Full=Cytosolic non-specific dipeptidase; Peptidase family M20/M25/M40	>Euk_BCGLMT_49264_c0_g1_i1 RecName: Full=Cytosolic non-specific dipeptidase; Peptidase family M20/M25/M40	1	0	0	75.4202	37	793	37	37	1	476	52.554	5.44	752.272	68.6975	30	262	775.384	71.4286	32	263	746.778	73.5294	34	268
FALSE	High	High	IsMasterProtein	-5.52043e+17	7037	BCFGMOX_505	Oligopeptidase_A_(EC_3.4.24.70)	>BCFGMOX_505 Oligopeptidase_A_(EC_3.4.24.70)	1	0	0	36.1357	19	77	18	19	1	678	76.799	5.11	61.0726	31.4159	14	20	128.144	30.6785	16	42	39.472	25.9587	10	15
FALSE	High	High	IsMasterProtein	-1.33499e+18	6411	Euk_BCGLMT_26959_c0_g1_i1	RecName: Full=V-type proton ATPase subunit B; ATP synthase alpha/beta family, beta-barrel domain	>Euk_BCGLMT_26959_c0_g1_i1 RecName: Full=V-type proton ATPase subunit B; ATP synthase alpha/beta family, beta-barrel domain	1	0	0	78.2178	29	553	26	29	1	505	55.998	5.48	595.031	76.0396	26	189	523.095	74.6535	26	174	582.272	59.2079	21	190
FALSE	High	High	IsMasterProtein	-5.59158e+17	7028	Euk_BCGLMT_23375_c0_g2_i1	RecName: Full=Methylmalonate-semialdehyde dehydrogenase [acylating], mitochondrial; Aldehyde dehydrogenase family	>Euk_BCGLMT_23375_c0_g2_i1 RecName: Full=Methylmalonate-semialdehyde dehydrogenase [acylating], mitochondrial; Aldehyde dehydrogenase family	1	0	0	69.5489	32	936	32	32	1	532	58.002	7.15	1001.66	69.5489	31	329	881.582	61.4662	29	275	1008.82	65.4135	30	332
FALSE	High	High	IsMasterProtein	-6.12715e+17	6985	BCFGMOX_777	Alkyl_hydroperoxide_reductase_subunit_C-like_protein	>BCFGMOX_777 Alkyl_hydroperoxide_reductase_subunit_C-like_protein	1	0	0	84.0796	14	775	13	14	1	201	21.905	4.74	768.902	84.0796	14	332	775.806	84.0796	12	313	351.656	74.6269	10	130
FALSE	High	High	IsMasterProtein	-6.38789e+17	6960	BCFGMOX_1095	1-hydroxy-2-methyl-2-(E)-butenyl_4-diphosphate_synthase_(EC_1.17.7.1)	>BCFGMOX_1095 1-hydroxy-2-methyl-2-(E)-butenyl_4-diphosphate_synthase_(EC_1.17.7.1)	1	0	0	78.5185	28	279	28	28	1	405	43.721	5.68	269.016	73.3333	26	102	291.949	73.5802	21	102	202.319	60	18	75
FALSE	High	High	IsMasterProtein	-7.34507e+17	6886	Euk_BCGLMT_36198_c1_g2_i1	RecName: Full=Actin-2; Actin	>Euk_BCGLMT_36198_c1_g2_i1 RecName: Full=Actin-2; Actin	1	0	0	86.4362	45	19572	30	30	1	376	41.821	5.48	17713.3	78.7234	38	6360	17807.4	77.9255	40	6606	17846.9	81.383	39	6606
FALSE	High	High	IsMasterProtein	-7.3737e+17	6882	Euk_BCGLMT_14438_c0_g1_i1	RecName: Full=Alanine aminotransferase 2; Aminotransferase class I and II	>Euk_BCGLMT_14438_c0_g1_i1 RecName: Full=Alanine aminotransferase 2; Aminotransferase class I and II	1	0	0	66.7347	26	294	25	25	1	490	53.968	6.77	303.373	60.8163	24	115	215.677	62.2449	24	81	236.907	59.7959	19	98
FALSE	High	High	IsMasterProtein	-8.03987e+17	6838	Euk_BCGLMT_27310_c0_g2_i1	RecName: Full=Low-density lipoprotein receptor-related protein 8; SEA domain	>Euk_BCGLMT_27310_c0_g2_i1 RecName: Full=Low-density lipoprotein receptor-related protein 8; SEA domain	1	0	0	49.0405	37	434	31	37	1	938	105.286	4.73	363.865	39.5522	29	136	312.345	39.8721	31	139	381.08	43.177	33	159
FALSE	High	High	IsMasterProtein	-8.30199e+17	6818	Euk_BCGLMT_8771_c0_g1_i1	RecName: Full=Adenosine kinase 2; pfkB family carbohydrate kinase	>Euk_BCGLMT_8771_c0_g1_i1 RecName: Full=Adenosine kinase 2; pfkB family carbohydrate kinase	1	0	0	70.3488	25	403	25	25	1	344	37.78	5.8	299.346	67.1512	21	125	412.833	69.4767	22	155	289.513	70.3488	23	123
FALSE	High	High	IsMasterProtein	-8.8305e+17	6778	Euk_BCGLMT_5080_c0_g1_i1	RecName: Full=EF-hand domain-containing protein 1; DUF1126 PH-like domain	>Euk_BCGLMT_5080_c0_g1_i1 RecName: Full=EF-hand domain-containing protein 1; DUF1126 PH-like domain	1	0	0	63.8498	33	369	33	33	1	639	74.339	6.37	272.572	61.8153	29	120	305.366	61.9718	29	118	295.176	60.8764	27	131
FALSE	High	High	IsMasterProtein	-5.77354e+17	7011	Euk_BCGLMT_34052_c0_g1_i3	RecName: Full=Ras GTPase-activating-like protein IQGAP1; Calponin homology (CH) domain	>Euk_BCGLMT_34052_c0_g1_i3 RecName: Full=Ras GTPase-activating-like protein IQGAP1; Calponin homology (CH) domain	1	0	0	41.5616	52	309	52	52	1	1665	191.122	6.09	273.839	35.7357	43	101	232.682	35.7357	40	95	268.526	35.5556	45	113
FALSE	High	High	IsMasterProtein	-1.37411e+18	6381	hyp_BCGLMT_11496_c0_g1_i1	. Amidohydrolase	>hyp_BCGLMT_11496_c0_g1_i1 . Amidohydrolase	1	0	0	45.0355	14	144	14	14	1	282	32.864	6.3	117.191	45.0355	14	51	99.7046	44.6809	13	44	103.993	44.6809	13	49
FALSE	High	High	IsMasterProtein	-1.42006e+18	6338	hyp_BCGLMT_31404_c0_g1_i1	. .	>hyp_BCGLMT_31404_c0_g1_i1 . .	1	0	0	41.133	14	118	14	14	1	406	46.294	5.08	116.734	31.5271	12	38	125.053	41.133	13	43	102.301	34.7291	10	37
FALSE	High	High	IsMasterProtein	-1.42446e+18	6336	Euk_BCGLMT_27199_c0_g1_i1	RecName: Full=Transketolase-like protein 2; Transketolase, thiamine diphosphate binding domain	>Euk_BCGLMT_27199_c0_g1_i1 RecName: Full=Transketolase-like protein 2; Transketolase, thiamine diphosphate binding domain	1	0	0	86.7412	44	1948	44	44	1	626	67.449	6.95	2059.63	78.4345	39	645	2012.91	76.6773	39	639	1918.31	82.5879	40	664
FALSE	High	High	IsMasterProtein	-1.88228e+18	5946	Euk_BCGLMT_84240_c0_g1_i1	RecName: Full=Calponin homolog OV9M; Calponin family repeat	>Euk_BCGLMT_84240_c0_g1_i1 RecName: Full=Calponin homolog OV9M; Calponin family repeat	1	0	0	76.3948	16	214	14	14	1	233	25.352	7.24	161.711	60.0858	9	50	144.276	60.0858	10	47	372.283	76.3948	16	117
FALSE	High	High	IsMasterProtein	-1.90048e+18	5937	Euk_BCGLMT_34193_c0_g1_i1	RecName: Full=Probable G-protein coupled receptor 158; .	>Euk_BCGLMT_34193_c0_g1_i1 RecName: Full=Probable G-protein coupled receptor 158; .	1	0	0	28.3616	18	126	18	18	1	885	102.709	8.24	123.632	26.6667	17	48	103.107	19.774	11	31	137.416	24.4068	15	47
FALSE	High	High	IsMasterProtein	-1.94117e+18	5906	Euk_BCGLMT_29692_c0_g1_i1	RecName: Full=5'-3' exoribonuclease 2; XRN 5'-3' exonuclease N-terminus	>Euk_BCGLMT_29692_c0_g1_i1 RecName: Full=5'-3' exoribonuclease 2; XRN 5'-3' exonuclease N-terminus	1	0	0	44.8133	36	177	36	36	1	964	110.12	6.71	100.929	37.5519	27	56	91.2793	26.971	20	45	149.334	34.5436	26	76
FALSE	High	High	IsMasterProtein	-1.95113e+18	5898	Euk_BCGLMT_31731_c0_g3_i1	RecName: Full=Contactin; Immunoglobulin domain	>Euk_BCGLMT_31731_c0_g3_i1 RecName: Full=Contactin; Immunoglobulin domain	1	0	0	21.9243	17	104	17	17	1	1268	142.211	5.53	85.7798	18.2177	15	39	62.8979	14.9842	10	26	80.4673	21.2145	15	39
FALSE	High	High	IsMasterProtein	-1.96408e+18	5885	Euk_BCGLMT_25452_c0_g1_i1	RecName: Full=Myosin heavy chain, striated muscle; Myosin tail	>Euk_BCGLMT_25452_c0_g1_i1 RecName: Full=Myosin heavy chain, striated muscle; Myosin tail	1	0	0	76.5625	32	828	32	32	1	320	37.468	4.89	905.238	76.25	30	293	700.17	76.5625	31	240	865.879	76.5625	30	295
FALSE	High	High	IsMasterProtein	-1.9659e+18	5884	Euk_BCGLMT_19054_c0_g1_i2	RecName: Full=Tektin-4; Tektin family	>Euk_BCGLMT_19054_c0_g1_i2 RecName: Full=Tektin-4; Tektin family	1	0	0	61.4699	32	516	32	32	1	449	51.957	5.68	521.941	59.02	30	166	573.278	58.1292	29	182	525.477	57.461	23	168
FALSE	High	High	IsMasterProtein	-1.98948e+18	5871	Euk_BCGLMT_33788_c0_g1_i1	RecName: Full=Transitional endoplasmic reticulum ATPase; Cell division protein 48 (CDC48), N-terminal domain	>Euk_BCGLMT_33788_c0_g1_i1 RecName: Full=Transitional endoplasmic reticulum ATPase; Cell division protein 48 (CDC48), N-terminal domain	1	0	0	78.0275	60	1517	48	59	1	801	88.798	5.19	1653.68	75.5306	57	526	1467.59	67.166	47	470	1617.48	73.2834	54	521
FALSE	High	High	IsMasterProtein	-1.87724e+18	5952	Euk_BCGLMT_22462_c0_g1_i1	RecName: Full=60S ribosomal protein L7; Ribosomal L30 N-terminal domain	>Euk_BCGLMT_22462_c0_g1_i1 RecName: Full=60S ribosomal protein L7; Ribosomal L30 N-terminal domain	1	0	0	75	25	567	23	24	1	244	28.511	10.39	352.79	72.1311	24	209	330.718	66.8033	22	185	276.475	68.8525	22	173
FALSE	High	High	IsMasterProtein	-2.00047e+18	5859	BCFGMOX_695	Putative_stomatin/prohibitin-family_membrane_protease_subunit_YbbK	>BCFGMOX_695 Putative_stomatin/prohibitin-family_membrane_protease_subunit_YbbK	1	0	0	54.4484	14	154	14	14	1	281	30.643	5.44	134.259	51.9573	12	54	132.978	39.8577	11	58	107.104	45.9075	10	42
FALSE	High	High	IsMasterProtein	-2.04922e+18	5808	Euk_BCGLMT_19429_c0_g1_i1	RecName: Full=Laccase domain-containing protein 1; Multi-copper polyphenol oxidoreductase laccase	>Euk_BCGLMT_19429_c0_g1_i1 RecName: Full=Laccase domain-containing protein 1; Multi-copper polyphenol oxidoreductase laccase	1	0	0	68.8725	21	277	21	21	1	408	45.253	5.91	300.59	68.8725	21	126	140.955	59.0686	17	61	202.754	50.7353	15	90
FALSE	High	High	IsMasterProtein	-2.08088e+18	5789	Euk_BCGLMT_74643_c0_g1_i1	RecName: Full=Peroxiredoxin-1; AhpC/TSA family	>Euk_BCGLMT_74643_c0_g1_i1 RecName: Full=Peroxiredoxin-1; AhpC/TSA family	1	0	0	71.5789	15	368	12	12	1	190	21.364	6.92	233.525	67.8947	14	107	256.811	71.5789	14	118	282.895	71.5789	14	143
FALSE	High	High	IsMasterProtein	-2.08474e+18	5782	Euk_BCGLMT_27474_c0_g1_i1	RecName: Full=Succinate dehydrogenase [ubiquinone] iron-sulfur subunit, mitochondrial; 2Fe-2S iron-sulfur cluster binding domain	>Euk_BCGLMT_27474_c0_g1_i1 RecName: Full=Succinate dehydrogenase [ubiquinone] iron-sulfur subunit, mitochondrial; 2Fe-2S iron-sulfur cluster binding domain	1	0	0	63.2867	20	471	20	20	1	286	32.071	8.78	410.6	50.6993	18	165	374.396	61.8881	15	148	400.217	52.0979	18	158
FALSE	High	High	IsMasterProtein	-2.09515e+18	5771	Euk_BCGLMT_20148_c0_g1_i1	RecName: Full=Heterogeneous nuclear ribonucleoprotein 87F; RNA recognition motif. (a.k.a. RRM, RBD, or RNP domain)	>Euk_BCGLMT_20148_c0_g1_i1 RecName: Full=Heterogeneous nuclear ribonucleoprotein 87F; RNA recognition motif. (a.k.a. RRM, RBD, or RNP domain)	1	0	0	55.0459	29	668	26	26	1	327	34.66	8.09	530.688	53.8226	25	231	545.625	55.0459	28	236	384.252	53.8226	25	201
FALSE	High	High	IsMasterProtein	-2.11542e+18	5754	Euk_BCGLMT_8139_c0_g1_i1	RecName: Full=Probable 4-coumarate--CoA ligase 3; AMP-binding enzyme	>Euk_BCGLMT_8139_c0_g1_i1 RecName: Full=Probable 4-coumarate--CoA ligase 3; AMP-binding enzyme	1	0	0	89.2683	14	87	14	14	1	205	22.112	5.17	113.008	73.1707	12	38	72.4777	81.4634	11	24	73.5303	62.9268	11	25
FALSE	High	High	IsMasterProtein	-2.13733e+18	5738	Euk_BCGLMT_35826_c0_g1_i1	RecName: Full=Carbonic anhydrase 1; Eukaryotic-type carbonic anhydrase	>Euk_BCGLMT_35826_c0_g1_i1 RecName: Full=Carbonic anhydrase 1; Eukaryotic-type carbonic anhydrase	1	0	0	83.2031	24	7582	24	24	1	256	28.278	7.61	5942.96	83.2031	21	2276	7611.1	83.2031	24	2953	5884.8	74.6094	21	2353
FALSE	High	High	IsMasterProtein	-2.14891e+18	5726	BCFGMOX_1987	Hydroxymethylpyrimidine_phosphate_synthase_ThiC_(EC_4.1.99.17)	>BCFGMOX_1987 Hydroxymethylpyrimidine_phosphate_synthase_ThiC_(EC_4.1.99.17)	1	0	0	62.2186	28	181	25	28	1	622	69.892	5.55	184.684	60.7717	25	69	199.753	58.8424	25	73	93.8403	45.4984	20	39
FALSE	High	High	IsMasterProtein	-2.03888e+18	5816	Euk_BCGLMT_27494_c0_g1_i1	RecName: Full=Calcium-binding mitochondrial carrier protein Aralar1; EF hand	>Euk_BCGLMT_27494_c0_g1_i1 RecName: Full=Calcium-binding mitochondrial carrier protein Aralar1; EF hand	1	0	0	42.9268	21	131	21	21	1	615	69.213	6.99	65.4233	36.9106	17	39	71.7688	32.1951	16	37	114.063	33.6585	17	55
FALSE	High	High	IsMasterProtein	-3.64147e+17	7207	Euk_BCGLMT_25497_c0_g2_i2	RecName: Full=Spliceosome RNA helicase DDX39B; DEAD/DEAH box helicase	>Euk_BCGLMT_25497_c0_g2_i2 RecName: Full=Spliceosome RNA helicase DDX39B; DEAD/DEAH box helicase	1	0	0	58.7264	19	554	16	16	1	424	48.392	5.57	499.149	45.7547	15	204	432.183	45.7547	16	159	460.894	56.8396	18	191
FALSE	High	High	IsMasterProtein	-1.86883e+18	5959	BCFGMOX_888	ATP_synthase_gamma_chain_(EC_3.6.3.14)	>BCFGMOX_888 ATP_synthase_gamma_chain_(EC_3.6.3.14)	1	0	0	60.0694	14	193	12	13	1	288	32.062	6.55	190.893	57.6389	13	68	229.754	53.125	13	80	131.817	44.0972	9	45
FALSE	High	High	IsMasterProtein	-1.85258e+18	5976	Euk_BCGLMT_34022_c0_g1_i1	RecName: Full=Putative gastrointestinal growth factor xP4; Trefoil (P-type) domain	>Euk_BCGLMT_34022_c0_g1_i1 RecName: Full=Putative gastrointestinal growth factor xP4; Trefoil (P-type) domain	1	0	0	63.913	25	954	12	12	1	230	26.128	7.72	505.702	63.913	24	293	484.753	63.913	23	290	658.062	63.913	24	371
FALSE	High	High	IsMasterProtein	-1.46288e+18	6301	Euk_BCGLMT_27787_c0_g2_i1	RecName: Full=Piwi-like protein 1; PAZ domain	>Euk_BCGLMT_27787_c0_g2_i1 RecName: Full=Piwi-like protein 1; PAZ domain	1	0	0	76.8473	26	276	26	26	1	406	45.71	9.29	177.005	61.8227	19	73	168.797	63.3005	19	63	381.002	71.1823	23	140
FALSE	High	High	IsMasterProtein	-1.4658e+18	6300	Euk_BCGLMT_95682_c0_g1_i1	RecName: Full=ADP,ATP carrier protein; Mitochondrial carrier protein	>Euk_BCGLMT_95682_c0_g1_i1 RecName: Full=ADP,ATP carrier protein; Mitochondrial carrier protein	1	0	0	62.1711	26	2814	21	23	1	304	33.47	9.66	1577.86	57.8947	25	972	1369.35	57.8947	25	877	1611.63	62.1711	26	965
FALSE	High	High	IsMasterProtein	-1.49487e+18	6282	Euk_BCGLMT_72221_c0_g1_i1	RecName: Full=Transmembrane protein 143; .	>Euk_BCGLMT_72221_c0_g1_i1 RecName: Full=Transmembrane protein 143; .	1	0	0	51.5901	15	113	15	15	1	283	33.224	8.78	59.9869	42.7562	12	35	62.8614	41.6961	11	33	82.1288	51.5901	15	45
FALSE	High	High	IsMasterProtein	-1.52873e+18	6259	Euk_BCGLMT_28814_c0_g1_i1	RecName: Full=14-3-3 protein beta/alpha; 14-3-3 protein	>Euk_BCGLMT_28814_c0_g1_i1 RecName: Full=14-3-3 protein beta/alpha; 14-3-3 protein	1	0	0	72.1774	19	634	18	18	1	248	28.499	4.74	464.494	63.7097	18	231	435.586	60.8871	17	223	327.244	69.7581	18	180
FALSE	High	High	IsMasterProtein	-1.53426e+18	6255	hyp_BCGLMT_34267_c0_g1_i7	. Leucine Rich repeat	>hyp_BCGLMT_34267_c0_g1_i7 . Leucine Rich repeat	1	0	0	37.8049	35	217	35	35	1	1476	164.804	7.05	228.329	32.0461	27	80	162.677	28.0488	25	60	213.339	30.1491	27	77
FALSE	High	High	IsMasterProtein	-1.54277e+18	6245	BCFGMOX_1778	Adenylosuccinate_synthetase_(EC_6.3.4.4)	>BCFGMOX_1778 Adenylosuccinate_synthetase_(EC_6.3.4.4)	1	0	0	58.8372	18	112	17	18	1	430	46.328	5.44	90.1339	49.7674	16	41	85.7594	37.2093	11	37	63.1835	42.7907	12	34
FALSE	High	High	IsMasterProtein	-1.58571e+18	6206	Euk_BCGLMT_88174_c0_g1_i1	RecName: Full=60S acidic ribosomal protein P0; Ribosomal protein L10	>Euk_BCGLMT_88174_c0_g1_i1 RecName: Full=60S acidic ribosomal protein P0; Ribosomal protein L10	1	0	0	66.6667	25	633	23	24	1	333	36.315	8.76	485.412	61.2613	24	196	485.699	61.2613	24	202	557.746	66.6667	25	235
FALSE	High	High	IsMasterProtein	-1.86233e+18	5967	Euk_BCGLMT_25195_c0_g2_i2	RecName: Full=AP-2 complex subunit beta; Adaptin N terminal region	>Euk_BCGLMT_25195_c0_g2_i2 RecName: Full=AP-2 complex subunit beta; Adaptin N terminal region	1	0	0	48.4324	36	309	36	36	1	925	102.349	5.01	288.1	45.2973	30	98	246.789	33.1892	26	89	329.463	40.3243	28	122
FALSE	High	High	IsMasterProtein	-1.69823e+18	6115	Euk_BCGLMT_18927_c0_g2_i1	RecName: Full=Staphylococcal nuclease domain-containing protein 1; Staphylococcal nuclease homologue	>Euk_BCGLMT_18927_c0_g2_i1 RecName: Full=Staphylococcal nuclease domain-containing protein 1; Staphylococcal nuclease homologue	1	0	0	53.6723	46	417	45	46	1	885	99.762	6.77	304.169	48.4746	39	156	231.344	45.9887	33	118	249.806	47.2316	34	143
FALSE	High	High	IsMasterProtein	-1.71733e+18	6099	hyp_BCGLMT_3945_c0_g2_i1	. .	>hyp_BCGLMT_3945_c0_g2_i1 . .	1	0	0	68.9769	18	181	18	18	1	303	34.327	5.22	144.019	68.9769	18	66	123.372	66.9967	17	53	114.53	68.3168	17	62
FALSE	High	High	IsMasterProtein	-1.77788e+18	6056	Euk_BCGLMT_27980_c0_g1_i1	RecName: Full=Peroxiredoxin-5, mitochondrial; Redoxin	>Euk_BCGLMT_27980_c0_g1_i1 RecName: Full=Peroxiredoxin-5, mitochondrial; Redoxin	1	0	0	77.5956	14	1085	14	14	1	183	19.455	7.99	1093.09	77.5956	14	348	1171.49	77.5956	13	357	1152.46	73.7705	12	380
FALSE	High	High	IsMasterProtein	-1.78195e+18	6050	Euk_BCGLMT_36827_c3_g3_i1	RecName: Full=Globin; Globin	>Euk_BCGLMT_36827_c3_g3_i1 RecName: Full=Globin; Globin	1	0	0	91.0714	24	2037	24	24	1	168	19.088	7.15	1411.59	81.5476	21	582	1825.19	91.0714	24	859	1580.76	88.0952	22	596
FALSE	High	High	IsMasterProtein	-1.8052e+18	6026	Euk_BCGLMT_21624_c0_g2_i1	RecName: Full=Non-specific lipid-transfer protein; Thiolase, N-terminal domain	>Euk_BCGLMT_21624_c0_g2_i1 RecName: Full=Non-specific lipid-transfer protein; Thiolase, N-terminal domain	1	0	0	70.0576	25	256	25	25	1	521	56.667	7.78	231.314	66.4107	23	87	298.288	70.0576	25	108	140.933	41.2668	16	61
FALSE	High	High	IsMasterProtein	-1.82798e+18	6001	Euk_BCGLMT_22474_c0_g1_i1	RecName: Full=40S ribosomal protein S7; Ribosomal protein S7e	>Euk_BCGLMT_22474_c0_g1_i1 RecName: Full=40S ribosomal protein S7; Ribosomal protein S7e	1	0	0	64.467	18	1455	18	18	1	197	22.791	9.99	1677.97	60.9137	17	491	1581.28	64.467	17	457	1541.49	64.467	17	507
FALSE	High	High	IsMasterProtein	-1.83952e+18	5989	Euk_BCGLMT_36548_c0_g12_i1	RecName: Full=Plasminogen; Thrombospondin type 1 domain	>Euk_BCGLMT_36548_c0_g12_i1 RecName: Full=Plasminogen; Thrombospondin type 1 domain	1	0	0	65.2174	51	464	48	50	1	828	91.17	6.64	89.2263	33.8164	19	44	829.043	65.2174	51	359	124.765	28.3816	16	61
FALSE	High	High	IsMasterProtein	-1.84678e+18	5982	BCFGMOX_1050	Isocitrate_dehydrogenase_[NADP]_(EC_1.1.1.42);_Monomeric_isocitrate_dehydrogenase_[NADP]_(EC_1.1.1.42)	>BCFGMOX_1050 Isocitrate_dehydrogenase_[NADP]_(EC_1.1.1.42);_Monomeric_isocitrate_dehydrogenase_[NADP]_(EC_1.1.1.42)	1	0	0	49.3243	21	126	21	21	1	740	80.333	5.29	119.134	41.8919	18	42	121.447	45.4054	19	48	90.6004	31.3514	13	36
FALSE	High	High	IsMasterProtein	-1.71253e+18	6102	Euk_BCGLMT_36692_c5_g1_i4	RecName: Full=Tubulin alpha-1A chain; Tubulin/FtsZ family, GTPase domain	>Euk_BCGLMT_36692_c5_g1_i4 RecName: Full=Tubulin alpha-1A chain; Tubulin/FtsZ family, GTPase domain	1	0	0	78.9357	37	5932	32	32	1	451	50.078	5.06	4955.62	78.9357	36	1893	4988.55	77.8271	36	1919	5424.23	75.8315	34	2120
FALSE	High	High	IsMasterProtein	-2.20892e+18	5673	Euk_BCGLMT_29366_c1_g1_i1	RecName: Full=Serine/threonine-protein kinase PAK 1; P21-Rho-binding domain	>Euk_BCGLMT_29366_c1_g1_i1 RecName: Full=Serine/threonine-protein kinase PAK 1; P21-Rho-binding domain	1	0	0	52.5	28	271	28	28	1	480	53.832	6.07	200.974	46.875	24	97	207.939	46.0417	23	97	176.861	40.8333	19	77
FALSE	High	High	IsMasterProtein	-3.46357e+17	7225	Euk_BCGLMT_341_c0_g1_i1	RecName: Full=Peptidyl-prolyl cis-trans isomerase; Cyclophilin type peptidyl-prolyl cis-trans isomerase/CLD	>Euk_BCGLMT_341_c0_g1_i1 RecName: Full=Peptidyl-prolyl cis-trans isomerase; Cyclophilin type peptidyl-prolyl cis-trans isomerase/CLD	1	0	0	86.9318	19	706	17	17	1	176	18.984	8.59	566.044	86.9318	19	224	560.023	83.5227	17	232	567.699	76.7045	16	250
FALSE	High	High	IsMasterProtein	-2.64565e+17	7270	Euk_BCGLMT_30173_c0_g1_i1	RecName: Full=Tektin-1; Tektin family	>Euk_BCGLMT_30173_c0_g1_i1 RecName: Full=Tektin-1; Tektin family	1	0	0	67.1642	25	210	25	25	1	402	46.288	5.71	182.783	61.4428	22	68	197.351	62.4378	22	72	195.053	58.9552	20	70
FALSE	High	High	IsMasterProtein	1.24231e+18	8459	BCFGMOX_1232	Malyl-CoA_lyase_(EC_4.1.3.24)	>BCFGMOX_1232 Malyl-CoA_lyase_(EC_4.1.3.24)	1	0	0	76.5823	16	140	16	16	1	316	33.93	5.44	151.575	68.6709	14	49	201.949	68.9873	14	63	94.9082	62.6582	11	28
FALSE	High	High	IsMasterProtein	1.23992e+18	8457	Euk_BCGLMT_31968_c0_g1_i1	RecName: Full=Trifunctional enzyme subunit beta, mitochondrial; Thiolase, N-terminal domain	>Euk_BCGLMT_31968_c0_g1_i1 RecName: Full=Trifunctional enzyme subunit beta, mitochondrial; Thiolase, N-terminal domain	1	0	0	65.2174	26	479	26	26	1	460	49.418	9.16	417.627	65.2174	26	171	341.821	59.5652	23	144	388.047	59.5652	25	164
FALSE	High	High	IsMasterProtein	1.14078e+18	8376	Euk_BCGLMT_62598_c0_g1_i1	RecName: Full=Hydroxyacyl-coenzyme A dehydrogenase, mitochondrial; 3-hydroxyacyl-CoA dehydrogenase, NAD binding domain	>Euk_BCGLMT_62598_c0_g1_i1 RecName: Full=Hydroxyacyl-coenzyme A dehydrogenase, mitochondrial; 3-hydroxyacyl-CoA dehydrogenase, NAD binding domain	1	0	0	89.0034	21	411	21	21	1	291	31.733	6.58	538	86.9416	18	174	322.428	84.1924	18	111	386.278	80.0687	15	126
FALSE	High	High	IsMasterProtein	1.13105e+18	8370	BCFGMOX_198	Phosphoenolpyruvate-dihydroxyacetone_phosphotransferase_(EC_2.7.1.121),_dihydroxyacetone_binding_subunit_DhaK	>BCFGMOX_198 Phosphoenolpyruvate-dihydroxyacetone_phosphotransferase_(EC_2.7.1.121),_dihydroxyacetone_binding_subunit_DhaK	1	0	0	90.2736	20	526	20	20	1	329	34.95	4.83	404.888	78.1155	18	194	417.361	81.155	19	214	223.068	52.5836	12	118
FALSE	High	High	IsMasterProtein	1.10526e+18	8353	Euk_BCGLMT_23257_c0_g1_i1	RecName: Full=60S ribosomal protein L7a; Ribosomal protein L7Ae/L30e/S12e/Gadd45 family	>Euk_BCGLMT_23257_c0_g1_i1 RecName: Full=60S ribosomal protein L7a; Ribosomal protein L7Ae/L30e/S12e/Gadd45 family	1	0	0	51.6729	22	354	22	22	1	269	30.665	10.74	237.195	51.3011	20	110	236.386	50.9294	19	114	278.071	51.3011	19	130
FALSE	High	High	IsMasterProtein	1.09541e+18	8347	Euk_BCGLMT_5816_c0_g2_i1	RecName: Full=Flotillin-2; SPFH domain / Band 7 family	>Euk_BCGLMT_5816_c0_g2_i1 RecName: Full=Flotillin-2; SPFH domain / Band 7 family	1	0	0	72.4706	32	614	32	32	1	425	46.23	5.21	508.041	62.3529	26	203	521.178	70.3529	28	195	564.301	68.2353	26	216
FALSE	High	High	IsMasterProtein	1.04698e+18	8307	Euk_BCGLMT_4864_c0_g1_i1	RecName: Full=Lupus La protein; La domain	>Euk_BCGLMT_4864_c0_g1_i1 RecName: Full=Lupus La protein; La domain	1	0	0	66.1905	31	573	29	31	1	420	48.398	5.27	567.853	64.7619	28	210	469.59	63.8095	27	180	505.952	58.8095	25	183
FALSE	High	High	IsMasterProtein	1.03291e+18	8299	BCFGMOX_1756	3-oxoacyl-[acyl-carrier-protein]_synthase,_KASI_(EC_2.3.1.41)	>BCFGMOX_1756 3-oxoacyl-[acyl-carrier-protein]_synthase,_KASI_(EC_2.3.1.41)	1	0	0	70.6897	18	193	18	18	1	406	42.885	5.57	235.743	64.0394	17	71	248.768	63.5468	17	71	157.434	54.6798	13	51
FALSE	High	High	IsMasterProtein	1.03153e+18	8298	Euk_BCGLMT_61527_c0_g1_i1	RecName: Full=60S acidic ribosomal protein P2; 60s Acidic ribosomal protein	>Euk_BCGLMT_61527_c0_g1_i1 RecName: Full=60S acidic ribosomal protein P2; 60s Acidic ribosomal protein	1	0	0	93.6364	16	296	14	14	1	110	11.239	4.7	244.543	77.2727	14	98	245.011	77.2727	15	102	245.035	93.6364	15	96
FALSE	High	High	IsMasterProtein	1.00938e+18	8279	Euk_BCGLMT_13280_c0_g1_i1	RecName: Full=Cytochrome c oxidase subunit 5B, mitochondrial; Cytochrome c oxidase subunit Vb	>Euk_BCGLMT_13280_c0_g1_i1 RecName: Full=Cytochrome c oxidase subunit 5B, mitochondrial; Cytochrome c oxidase subunit Vb	1	0	0	66.2162	15	440	15	15	1	148	16.618	5.74	418.64	66.2162	15	160	420.401	65.5405	13	153	309.8	65.5405	13	127
FALSE	High	High	IsMasterProtein	9.96849e+17	8270	Euk_BCGLMT_37366_c0_g1_i1	RecName: Full=Core histone macro-H2A.1; Core histone H2A/H2B/H3/H4	>Euk_BCGLMT_37366_c0_g1_i1 RecName: Full=Core histone macro-H2A.1; Core histone H2A/H2B/H3/H4	1	0	0	63.5359	19	326	19	19	1	362	38.536	9.96	292.852	55.5249	15	107	301.156	63.5359	19	115	263.91	53.0387	14	104
FALSE	High	High	IsMasterProtein	9.89614e+17	8266	Euk_BCGLMT_33002_c0_g1_i1	RecName: Full=Matrix metalloproteinase-19; Putative peptidoglycan binding domain	>Euk_BCGLMT_33002_c0_g1_i1 RecName: Full=Matrix metalloproteinase-19; Putative peptidoglycan binding domain	1	0	0	52.3529	18	138	18	18	1	510	57.405	9.14	77.4804	46.8627	14	43	111.114	45.4902	16	56	73.3726	45.8824	14	39
FALSE	High	High	IsMasterProtein	9.75549e+17	8255	Euk_BCGLMT_35644_c1_g1_i2	RecName: Full=Alpha-actinin, sarcomeric; Calponin homology (CH) domain	>Euk_BCGLMT_35644_c1_g1_i2 RecName: Full=Alpha-actinin, sarcomeric; Calponin homology (CH) domain	1	0	0	85.9393	82	2250	82	82	1	889	103.317	5.38	1954.9	81.7773	76	757	1992.29	78.5152	74	724	2041.2	80.4274	72	769
FALSE	High	High	IsMasterProtein	9.50394e+17	8237	Euk_BCGLMT_36789_c0_g4_i2	RecName: Full=Vacuolar protein sorting-associated protein 13A; N-terminal region of Chorein or VPS13	>Euk_BCGLMT_36789_c0_g4_i2 RecName: Full=Vacuolar protein sorting-associated protein 13A; N-terminal region of Chorein or VPS13	1	0	0	41.7399	96	640	94	94	1	3184	358.449	6.43	424.948	32.8518	74	197	386.81	27.6382	61	152	686.126	37.0289	85	291
FALSE	High	High	IsMasterProtein	9.4945e+17	8235	BCFGMOX_2022	Threonine_synthase_(EC_4.2.3.1)	>BCFGMOX_2022 Threonine_synthase_(EC_4.2.3.1)	1	0	0	66.5753	17	112	15	15	1	365	38.559	5.31	127.468	63.0137	14	44	99.8714	62.4658	15	38	87.0875	44.1096	10	30
FALSE	High	High	IsMasterProtein	1.27402e+18	8481	Euk_BCGLMT_4024_c0_g1_i1	RecName: Full=Protein disulfide-isomerase; Thioredoxin	>Euk_BCGLMT_4024_c0_g1_i1 RecName: Full=Protein disulfide-isomerase; Thioredoxin	1	0	0	88.3768	59	4990	58	58	1	499	55.121	4.65	4867.12	85.5711	56	1737	4461.33	84.7695	54	1625	4274.95	87.7756	55	1628
FALSE	High	High	IsMasterProtein	1.27987e+18	8487	Euk_BCGLMT_17359_c0_g1_i1	RecName: Full=Putative all-trans-retinol 13,14-reductase; FAD binding domain	>Euk_BCGLMT_17359_c0_g1_i1 RecName: Full=Putative all-trans-retinol 13,14-reductase; FAD binding domain	1	0	0	56.5789	25	261	25	25	1	608	68.067	8.19	277.374	56.5789	25	102	190.012	43.5855	18	77	214.365	40.4605	18	82
FALSE	High	High	IsMasterProtein	1.29078e+18	8498	Euk_BCGLMT_29176_c0_g1_i1	RecName: Full=Proliferation-associated protein 2G4; Metallopeptidase family M24	>Euk_BCGLMT_29176_c0_g1_i1 RecName: Full=Proliferation-associated protein 2G4; Metallopeptidase family M24	1	0	0	57.9787	23	127	23	23	1	376	41.806	7.64	111.186	47.8723	14	39	92.4881	36.7021	13	38	118.545	51.8617	19	50
FALSE	High	High	IsMasterProtein	1.32093e+18	8515	Euk_BCGLMT_64676_c0_g1_i1	RecName: Full=Dihydrolipoyl dehydrogenase, mitochondrial; Pyridine nucleotide-disulphide oxidoreductase	>Euk_BCGLMT_64676_c0_g1_i1 RecName: Full=Dihydrolipoyl dehydrogenase, mitochondrial; Pyridine nucleotide-disulphide oxidoreductase	1	0	0	74.6479	13	100	13	13	1	142	14.893	8.56	92.9569	63.3803	11	34	84.2451	66.9014	11	31	84.7031	66.1972	10	35
FALSE	High	High	IsMasterProtein	1.55172e+18	8704	Euk_BCGLMT_33187_c0_g1_i1 RecName: Full=Melanotransferrin {ECO:0000312	HGNC:HGNC:7037}; Transferrin	>Euk_BCGLMT_33187_c0_g1_i1 RecName: Full=Melanotransferrin {ECO:0000312|HGNC:HGNC:7037}; Transferrin	1	0	0	42.1671	22	75	22	22	1	766	85.028	5.6	63.5197	35.248	16	25	60.6855	24.6736	14	25	60.5201	28.5901	13	25
FALSE	High	High	IsMasterProtein	1.54848e+18	8701	BCFGMOX_796	Cytochrome_c_oxidase_polypeptide_II_(EC_1.9.3.1)	>BCFGMOX_796 Cytochrome_c_oxidase_polypeptide_II_(EC_1.9.3.1)	1	0	0	53.6269	13	150	13	13	1	386	42.553	5.01	159.823	46.114	10	51	199.786	45.0777	12	63	105.598	41.1917	9	36
FALSE	High	High	IsMasterProtein	1.54021e+18	8691	Euk_BCGLMT_36133_c0_g1_i6	RecName: Full=Calpain-B; Calpain family cysteine protease	>Euk_BCGLMT_36133_c0_g1_i6 RecName: Full=Calpain-B; Calpain family cysteine protease	1	0	0	54.5714	37	451	24	37	1	700	79.912	6.24	331.391	46.8571	30	134	401.888	51	35	152	440.91	50	31	165
FALSE	High	High	IsMasterProtein	1.53206e+18	8685	Euk_BCGLMT_10768_c0_g1_i1	RecName: Full=Alpha-crystallin B chain; Hsp20/alpha crystallin family	>Euk_BCGLMT_10768_c0_g1_i1 RecName: Full=Alpha-crystallin B chain; Hsp20/alpha crystallin family	1	0	0	78.4232	16	285	16	16	1	241	27.67	6.13	226.289	64.3154	15	95	242.142	63.9004	14	100	224.207	78.4232	15	90
FALSE	High	High	IsMasterProtein	1.52394e+18	8678	Euk_BCGLMT_60614_c0_g1_i1	RecName: Full=EH domain-containing protein 1 {ECO:0000305}; N-terminal EH-domain containing protein	>Euk_BCGLMT_60614_c0_g1_i1 RecName: Full=EH domain-containing protein 1 {ECO:0000305}; N-terminal EH-domain containing protein	1	0	0	57.9439	26	327	26	26	1	535	61.273	6.55	263.818	52.3364	22	113	237.865	54.0187	23	104	272.095	57.9439	24	110
FALSE	High	High	IsMasterProtein	1.52075e+18	8675	Euk_BCGLMT_33591_c0_g1_i1	RecName: Full=Serine/threonine-protein phosphatase 2A catalytic subunit beta isoform; Calcineurin-like phosphoesterase	>Euk_BCGLMT_33591_c0_g1_i1 RecName: Full=Serine/threonine-protein phosphatase 2A catalytic subunit beta isoform; Calcineurin-like phosphoesterase	1	0	0	66.6667	20	369	18	18	1	312	35.768	5.64	348.477	63.141	17	124	327.35	63.141	17	116	289.303	62.8205	18	129
FALSE	High	High	IsMasterProtein	1.46653e+18	8621	BCFGMOX_1620	SSU_ribosomal_protein_S2p_(SAe)	>BCFGMOX_1620 SSU_ribosomal_protein_S2p_(SAe)	1	0	0	53.2578	23	333	20	23	1	353	39.539	9.79	270.687	47.8754	20	115	324.725	53.2578	23	139	191.654	44.7592	16	79
FALSE	High	High	IsMasterProtein	9.36267e+17	8221	Euk_BCGLMT_33559_c0_g1_i1	RecName: Full=Allene oxide synthase-lipoxygenase protein; PLAT/LH2 domain	>Euk_BCGLMT_33559_c0_g1_i1 RecName: Full=Allene oxide synthase-lipoxygenase protein; PLAT/LH2 domain	1	0	0	58.7021	48	5485	48	48	1	678	76.629	5.58	5715.37	58.7021	47	2125	4662.4	57.6696	46	1642	4748.75	57.0796	45	1718
FALSE	High	High	IsMasterProtein	1.45975e+18	8618	BCFGMOX_232	Cell_division_trigger_factor_(EC_5.2.1.8)	>BCFGMOX_232 Cell_division_trigger_factor_(EC_5.2.1.8)	1	0	0	47.9167	16	83	16	16	1	432	48.422	4.64	50.584	40.5093	11	24	106.126	43.5185	13	45	23.3954	32.8704	8	14
FALSE	High	High	IsMasterProtein	1.42787e+18	8590	Euk_BCGLMT_34577_c1_g1_i1	RecName: Full=Caspase-7; Caspase domain	>Euk_BCGLMT_34577_c1_g1_i1 RecName: Full=Caspase-7; Caspase domain	1	0	0	56.6343	16	134	16	16	1	309	34.577	5.22	131.674	56.3107	13	47	85.4217	46.2783	10	29	181.554	46.9256	14	58
FALSE	High	High	IsMasterProtein	1.41971e+18	8582	Euk_BCGLMT_48768_c0_g1_i1	RecName: Full=T-complex protein 1 subunit theta; TCP-1/cpn60 chaperonin family	>Euk_BCGLMT_48768_c0_g1_i1 RecName: Full=T-complex protein 1 subunit theta; TCP-1/cpn60 chaperonin family	1	0	0	67.0683	18	310	18	18	1	249	27.13	5.74	231.385	64.257	15	97	220.046	63.0522	15	93	270.177	67.0683	16	120
FALSE	High	High	IsMasterProtein	1.36869e+18	8558	Euk_BCGLMT_25756_c0_g1_i1	RecName: Full=Elongation factor 1-gamma; Glutathione S-transferase, N-terminal domain	>Euk_BCGLMT_25756_c0_g1_i1 RecName: Full=Elongation factor 1-gamma; Glutathione S-transferase, N-terminal domain	1	0	0	51.9906	32	506	31	31	1	427	49.485	8.07	388.574	48.4778	30	176	331.754	46.8384	28	154	371.679	50.3513	29	176
FALSE	High	High	IsMasterProtein	1.35665e+18	8545	Bac_BCGLMT_3503_c0_g2_i1	RecName: Full=Universal stress protein in QAH/OAS sulfhydrylase 3'region; Universal stress protein family	>Bac_BCGLMT_3503_c0_g2_i1 RecName: Full=Universal stress protein in QAH/OAS sulfhydrylase 3'region; Universal stress protein family	1	0	0	64.1975	15	500	15	15	1	162	18.155	8.81	382.316	64.1975	15	173	350.022	64.1975	14	149	371.984	64.1975	12	178
FALSE	High	High	IsMasterProtein	1.34374e+18	8535	Euk_BCGLMT_16421_c0_g1_i1	RecName: Full=Long-chain specific acyl-CoA dehydrogenase, mitochondrial; Acyl-CoA dehydrogenase, N-terminal domain	>Euk_BCGLMT_16421_c0_g1_i1 RecName: Full=Long-chain specific acyl-CoA dehydrogenase, mitochondrial; Acyl-CoA dehydrogenase, N-terminal domain	1	0	0	43.3498	20	201	20	20	1	406	45.391	7.5	138.337	41.6256	17	50	164.742	43.3498	20	74	204.27	40.1478	13	77
FALSE	High	High	IsMasterProtein	1.33756e+18	8527	Euk_BCGLMT_84279_c0_g1_i1	RecName: Full=Aldehyde dehydrogenase family 3 member B1; Aldehyde dehydrogenase family	>Euk_BCGLMT_84279_c0_g1_i1 RecName: Full=Aldehyde dehydrogenase family 3 member B1; Aldehyde dehydrogenase family	1	0	0	54.1667	15	120	15	15	1	360	40.674	7.53	117.096	46.6667	13	51	61.1996	36.9444	11	30	93.9957	44.7222	12	39
FALSE	High	High	IsMasterProtein	1.32631e+18	8520	BCFGMOX_2069	Cytochrome_cd1_nitrite_reductase_(EC:1.7.2.1)	>BCFGMOX_2069 Cytochrome_cd1_nitrite_reductase_(EC:1.7.2.1)	1	0	0	56.4885	25	208	25	25	1	524	57.079	7.01	201.267	51.145	22	79	213.008	47.9008	19	74	144.826	43.3206	16	55
FALSE	High	High	IsMasterProtein	1.45247e+18	8610	BCFGMOX_556	Transaldolase_(EC_2.2.1.2)	>BCFGMOX_556 Transaldolase_(EC_2.2.1.2)	1	0	0	65.3333	11	746	11	11	1	225	24.128	5.31	905.973	65.3333	11	280	912.088	65.3333	11	277	601.16	63.1111	10	189
FALSE	High	High	IsMasterProtein	9.24632e+17	8210	Euk_BCGLMT_50270_c0_g1_i1	RecName: Full=Proteasome subunit alpha type-1; Proteasome subunit A N-terminal signature	>Euk_BCGLMT_50270_c0_g1_i1 RecName: Full=Proteasome subunit alpha type-1; Proteasome subunit A N-terminal signature	1	0	0	63.2411	17	290	17	17	1	253	27.63	6.54	260.934	55.7312	14	94	237.438	53.7549	12	89	301.635	55.336	15	107
FALSE	High	High	IsMasterProtein	9.11067e+17	8198	Euk_BCGLMT_317_c0_g2_i1	RecName: Full=Xanthine dehydrogenase; 2Fe-2S iron-sulfur cluster binding domain	>Euk_BCGLMT_317_c0_g2_i1 RecName: Full=Xanthine dehydrogenase; 2Fe-2S iron-sulfur cluster binding domain	1	0	0	67.0146	21	161	21	21	1	479	52.871	6.21	106.12	55.3236	18	58	62.9127	53.2359	16	34	157.072	51.357	18	69
FALSE	High	High	IsMasterProtein	8.87578e+17	8180	Euk_BCGLMT_34431_c0_g1_i1	RecName: Full=Protein casc4; .	>Euk_BCGLMT_34431_c0_g1_i1 RecName: Full=Protein casc4; .	1	0	0	60.114	19	99	19	19	1	351	39.135	6.04	81.7496	53.8462	17	39	70.9973	55.2707	18	34	45.7092	45.2991	12	26
FALSE	High	High	IsMasterProtein	2.03671e+17	7621	Euk_BCGLMT_35860_c0_g2_i1	RecName: Full=Calcium-transporting ATPase sarcoplasmic/endoplasmic reticulum type; Cation transporter/ATPase, N-terminus	>Euk_BCGLMT_35860_c0_g2_i1 RecName: Full=Calcium-transporting ATPase sarcoplasmic/endoplasmic reticulum type; Cation transporter/ATPase, N-terminus	1	0	0	44.3683	37	380	36	37	1	1021	112.157	5.53	327.98	42.1156	33	122	309.746	41.43	32	119	380.67	42.0176	31	139
FALSE	High	High	IsMasterProtein	1.99547e+17	7613	Euk_BCGLMT_36310_c0_g1_i1	RecName: Full=Heat shock 70 kDa protein cognate 4; Hsp70 protein	>Euk_BCGLMT_36310_c0_g1_i1 RecName: Full=Heat shock 70 kDa protein cognate 4; Hsp70 protein	1	0	0	81.4024	59	3053	46	46	1	656	71.506	5.3	2559.33	77.2866	55	1042	2512.88	81.4024	57	1036	2312.71	73.0183	54	975
FALSE	High	High	IsMasterProtein	1.96954e+17	7610	Euk_BCGLMT_550_c0_g1_i2	RecName: Full=Calcium-dependent protein kinase C; Phorbol esters/diacylglycerol binding domain (C1 domain)	>Euk_BCGLMT_550_c0_g1_i2 RecName: Full=Calcium-dependent protein kinase C; Phorbol esters/diacylglycerol binding domain (C1 domain)	1	0	0	44.403	22	164	21	21	1	536	60.966	6.76	162.329	41.2313	19	53	140.198	37.5	18	50	157.927	37.5	17	61
FALSE	High	High	IsMasterProtein	1.94323e+17	7607	Euk_BCGLMT_24899_c0_g1_i1	RecName: Full=Heat shock 70 kDa protein 12A; .	>Euk_BCGLMT_24899_c0_g1_i1 RecName: Full=Heat shock 70 kDa protein 12A; .	1	0	0	43.6027	22	191	22	22	1	594	67.582	6.62	124.611	38.7205	20	66	153.53	32.6599	15	69	126.903	35.6902	15	56
FALSE	High	High	IsMasterProtein	9.80384e+16	7536	Euk_BCGLMT_34360_c2_g1_i1	RecName: Full=Ras-related protein Rab-1A; ADP-ribosylation factor family	>Euk_BCGLMT_34360_c2_g1_i1 RecName: Full=Ras-related protein Rab-1A; ADP-ribosylation factor family	1	0	0	82.6733	20	1065	17	17	1	202	22.437	5.47	909.9	79.2079	19	337	986.311	75.2475	18	356	995.958	82.6733	19	372
FALSE	High	High	IsMasterProtein	9.40148e+16	7532	Euk_BCGLMT_28292_c0_g2_i1	RecName: Full=Myosin heavy chain, striated muscle; Myosin head (motor domain)	>Euk_BCGLMT_28292_c0_g2_i1 RecName: Full=Myosin heavy chain, striated muscle; Myosin head (motor domain)	1	0	0	42.7536	17	274	15	15	1	414	47.05	6.67	239.161	40.8213	15	71	241.175	40.8213	14	72	370.263	42.7536	16	131
FALSE	High	High	IsMasterProtein	7.32571e+16	7510	Euk_BCGLMT_19454_c0_g1_i3	RecName: Full=Peptidyl-prolyl cis-trans isomerase FKBP4; FKBP-type peptidyl-prolyl cis-trans isomerase	>Euk_BCGLMT_19454_c0_g1_i3 RecName: Full=Peptidyl-prolyl cis-trans isomerase FKBP4; FKBP-type peptidyl-prolyl cis-trans isomerase	1	0	0	68.3297	34	479	34	34	1	461	52.617	5.41	345.168	62.4729	28	165	360.929	62.6898	30	158	371.294	59.436	29	156
FALSE	High	High	IsMasterProtein	2.58951e+17	7663	Euk_BCGLMT_36782_c0_g14_i1	RecName: Full=Carnitine O-palmitoyltransferase 1, liver isoform; Choline/Carnitine o-acyltransferase	>Euk_BCGLMT_36782_c0_g14_i1 RecName: Full=Carnitine O-palmitoyltransferase 1, liver isoform; Choline/Carnitine o-acyltransferase	1	0	0	44.2029	14	89	14	14	1	276	31.707	7.23	83.531	44.2029	14	42	61.9326	36.5942	10	29	30.1393	36.5942	9	18
FALSE	High	High	IsMasterProtein	1.92198e+16	7476	Euk_BCGLMT_4489_c0_g1_i1	RecName: Full=Myosin heavy chain, striated muscle; Myosin head (motor domain)	>Euk_BCGLMT_4489_c0_g1_i1 RecName: Full=Myosin heavy chain, striated muscle; Myosin head (motor domain)	1	0	0	73.4694	71	1288	71	71	1	833	96.626	5.52	1214.54	72.2689	64	432	1109.23	68.5474	63	387	1311.98	67.587	61	469
FALSE	High	High	IsMasterProtein	-6.647e+16	7417	Euk_BCGLMT_33657_c1_g2_i1	RecName: Full=Tripartite motif-containing protein 3; B-box zinc finger	>Euk_BCGLMT_33657_c1_g2_i1 RecName: Full=Tripartite motif-containing protein 3; B-box zinc finger	1	0	0	70.1729	45	602	45	45	1	694	78.721	6.98	662.237	68.4438	42	248	531.19	63.4006	37	199	395.31	50.7205	31	155
FALSE	High	High	IsMasterProtein	-7.15292e+16	7414	Euk_BCGLMT_3967_c0_g2_i1	RecName: Full=Heat shock protein 105 kDa; Hsp70 protein	>Euk_BCGLMT_3967_c0_g2_i1 RecName: Full=Heat shock protein 105 kDa; Hsp70 protein	1	0	0	66.3934	25	180	25	25	1	366	40.974	8.43	169.203	61.7486	21	71	134.059	57.9235	19	49	155.81	56.2842	20	60
FALSE	High	High	IsMasterProtein	-1.05043e+17	7391	Euk_BCGLMT_32481_c0_g2_i2 RecName: Full=Protein arginine N-methyltransferase 1 {ECO:0000312	EMBL:AAH74614.1}; Mycolic acid cyclopropane synthetase	>Euk_BCGLMT_32481_c0_g2_i2 RecName: Full=Protein arginine N-methyltransferase 1 {ECO:0000312|EMBL:AAH74614.1}; Mycolic acid cyclopropane synthetase	1	0	0	66.0606	16	139	16	16	1	330	38.126	5.73	100.71	54.5455	14	49	92.8133	63.6364	14	43	111.059	52.1212	14	47
FALSE	High	High	IsMasterProtein	-1.31074e+17	7368	Euk_BCGLMT_5105_c0_g1_i1	RecName: Full=B-cell receptor-associated protein 31; B-cell receptor-associated protein 31-like	>Euk_BCGLMT_5105_c0_g1_i1 RecName: Full=B-cell receptor-associated protein 31; B-cell receptor-associated protein 31-like	1	0	0	43.1624	14	77	14	14	1	234	26.845	8.98	84.6286	43.1624	14	31	70.1462	38.4615	10	20	75.4277	38.0342	10	26
FALSE	High	High	IsMasterProtein	-1.46835e+17	7354	Euk_BCGLMT_34227_c0_g1_i1	RecName: Full=SCO-spondin; von Willebrand factor type D domain	>Euk_BCGLMT_34227_c0_g1_i1 RecName: Full=SCO-spondin; von Willebrand factor type D domain	1	0	0	55.1289	80	1498	79	80	1	1823	201.222	4.97	1114.62	44.542	64	426	974.117	39.2759	62	386	1841.07	50.7954	75	686
FALSE	High	High	IsMasterProtein	-2.23214e+17	7294	BCFGMOX_1329	Na(+)-translocating_NADH-quinone_reductase_subunit_A_(EC_1.6.5.-)	>BCFGMOX_1329 Na(+)-translocating_NADH-quinone_reductase_subunit_A_(EC_1.6.5.-)	1	0	0	73.7194	21	370	21	21	1	449	48.2	5.82	324.285	71.4922	19	127	349.82	71.4922	20	140	264.746	60.5791	16	103
FALSE	High	High	IsMasterProtein	-2.25807e+17	7293	Euk_BCGLMT_1862_c0_g1_i1	RecName: Full=Twinfilin-1; Cofilin/tropomyosin-type actin-binding protein	>Euk_BCGLMT_1862_c0_g1_i1 RecName: Full=Twinfilin-1; Cofilin/tropomyosin-type actin-binding protein	1	0	0	79.7872	17	271	17	17	1	282	32.319	6.8	284.461	57.8014	11	93	300.16	67.7305	14	98	242.136	48.5816	11	80
FALSE	High	High	IsMasterProtein	-1.54615e+16	7462	Euk_BCGLMT_36266_c0_g1_i2	RecName: Full=Unconventional myosin-XVIIIa; PDZ domain (Also known as DHR or GLGF)	>Euk_BCGLMT_36266_c0_g1_i2 RecName: Full=Unconventional myosin-XVIIIa; PDZ domain (Also known as DHR or GLGF)	1	0	0	33.4995	47	246	47	47	1	2006	228.445	6.8	226.449	28.5643	40	92	200.668	25.673	35	78	191.7	24.2273	32	76
FALSE	High	High	IsMasterProtein	-3.21859e+17	7234	Euk_BCGLMT_95893_c0_g1_i1	RecName: Full=T-complex protein 1 subunit zeta; TCP-1/cpn60 chaperonin family	>Euk_BCGLMT_95893_c0_g1_i1 RecName: Full=T-complex protein 1 subunit zeta; TCP-1/cpn60 chaperonin family	1	0	0	77.3019	33	594	33	33	1	467	51.247	6.55	466.994	74.9465	30	197	432.341	73.2334	29	196	450.329	75.3747	29	201
FALSE	High	High	IsMasterProtein	2.6481e+17	7666	Bac_BCGLMT_48544_c0_g1_i1	RecName: Full=4-hydroxybutyrate coenzyme A transferase; Acetyl-CoA hydrolase/transferase N-terminal domain	>Bac_BCGLMT_48544_c0_g1_i1 RecName: Full=4-hydroxybutyrate coenzyme A transferase; Acetyl-CoA hydrolase/transferase N-terminal domain	1	0	0	63.0303	16	480	16	16	1	330	36.868	7.36	407.835	63.0303	16	162	420.391	56.6667	15	167	339.449	56.6667	15	151
FALSE	High	High	IsMasterProtein	3.08658e+17	7704	BCFGMOX_1323	Thiamin_biosynthesis_lipoprotein_ApbE	>BCFGMOX_1323 Thiamin_biosynthesis_lipoprotein_ApbE	1	0	0	63.961	16	99	16	16	1	308	34.401	5.31	89.274	63.6364	12	34	132.904	58.1169	15	43	62.2336	48.0519	9	22
FALSE	High	High	IsMasterProtein	8.63391e+17	8157	Euk_BCGLMT_32738_c0_g1_i1	RecName: Full=Vigilin; KH domain	>Euk_BCGLMT_32738_c0_g1_i1 RecName: Full=Vigilin; KH domain	1	0	0	42.9482	44	190	44	44	1	1255	141.25	7.18	165.957	28.0478	26	63	143.808	35.7769	31	57	183.494	31.8725	29	70
FALSE	High	High	IsMasterProtein	8.4219e+17	8139	Euk_BCGLMT_32541_c0_g1_i1	RecName: Full=Tyrosine-protein kinase HTK16; SH2 domain	>Euk_BCGLMT_32541_c0_g1_i1 RecName: Full=Tyrosine-protein kinase HTK16; SH2 domain	1	0	0	35.7947	23	139	22	22	1	799	91.75	7.24	78.2345	29.6621	18	52	73.9919	31.2891	19	43	71.0848	33.0413	19	44
FALSE	High	High	IsMasterProtein	8.28994e+17	8129	Euk_BCGLMT_36130_c0_g2_i1	RecName: Full=Plastin-3; EF-hand domain	>Euk_BCGLMT_36130_c0_g2_i1 RecName: Full=Plastin-3; EF-hand domain	1	0	0	58.8424	47	2458	46	46	1	622	69.959	5.49	2541.55	57.5563	46	874	2478.14	58.6817	45	826	2140.95	57.8778	43	758
FALSE	High	High	IsMasterProtein	8.10013e+17	8118	BCFGMOX_2132	SSU_ribosomal_protein_S1p	>BCFGMOX_2132 SSU_ribosomal_protein_S1p	1	0	0	61.302	38	613	37	37	1	553	61.358	4.96	612.778	51.3562	32	214	637.925	59.132	35	245	379.496	50.8137	29	154
FALSE	High	High	IsMasterProtein	8.04716e+17	8116	Euk_BCGLMT_11161_c0_g1_i1	RecName: Full=Lysine-specific demethylase 8; Cupin-like domain	>Euk_BCGLMT_11161_c0_g1_i1 RecName: Full=Lysine-specific demethylase 8; Cupin-like domain	1	0	0	49.3304	18	246	18	18	1	448	52.003	5.01	188.897	46.4286	16	74	225.244	46.4286	15	78	253.993	49.1071	16	94
FALSE	High	High	IsMasterProtein	7.52478e+17	8075	BCFGMOX_1774	HflK_protein	>BCFGMOX_1774 HflK_protein	1	0	0	65.5779	21	233	21	21	1	398	43.44	5.21	211.092	60.3015	19	86	218.464	65.0754	19	92	110.766	48.7437	14	55
FALSE	High	High	IsMasterProtein	6.81022e+17	8009	Euk_BCGLMT_94744_c0_g1_i1	RecName: Full=V-type proton ATPase subunit G 1; Vacuolar (H+)-ATPase G subunit	>Euk_BCGLMT_94744_c0_g1_i1 RecName: Full=V-type proton ATPase subunit G 1; Vacuolar (H+)-ATPase G subunit	1	0	0	63.1579	13	135	13	13	1	114	13.264	9.23	97.3107	51.7544	10	44	101.48	63.1579	13	55	64.8328	47.3684	8	36
FALSE	High	High	IsMasterProtein	2.89023e+17	7690	Euk_BCGLMT_35361_c0_g1_i1	RecName: Full=Unconventional myosin-Id; Myosin head (motor domain)	>Euk_BCGLMT_35361_c0_g1_i1 RecName: Full=Unconventional myosin-Id; Myosin head (motor domain)	1	0	0	35.8771	29	276	29	29	1	1009	116.08	9.41	193.459	30.3271	24	90	195.346	30.6244	24	91	211.339	27.7502	23	95
FALSE	High	High	IsMasterProtein	6.58596e+17	7991	Euk_BCGLMT_31289_c0_g1_i1	RecName: Full=Catalase; Catalase	>Euk_BCGLMT_31289_c0_g1_i1 RecName: Full=Catalase; Catalase	1	0	0	67.0391	35	818	33	35	1	537	60.818	8.46	824.691	65.7356	34	300	631.862	58.6592	29	242	696.468	59.5903	27	276
FALSE	High	High	IsMasterProtein	5.99047e+17	7944	Bac_BCGLMT_15746_c0_g1_i1 RecName: Full=Fumarate hydratase class I, aerobic {ECO:0000250	UniProtKB:P0AC33}; Fumarate hydratase (Fumerase)	>Bac_BCGLMT_15746_c0_g1_i1 RecName: Full=Fumarate hydratase class I, aerobic {ECO:0000250|UniProtKB:P0AC33}; Fumarate hydratase (Fumerase)	1	0	0	69.7674	18	330	18	18	1	258	28.327	6.55	357.646	63.1783	15	117	303.009	65.8915	15	96	365.983	69.7674	16	117
FALSE	High	High	IsMasterProtein	5.02868e+17	7861	Euk_BCGLMT_17416_c0_g1_i1	RecName: Full=Glycogen phosphorylase; Carbohydrate phosphorylase	>Euk_BCGLMT_17416_c0_g1_i1 RecName: Full=Glycogen phosphorylase; Carbohydrate phosphorylase	1	0	0	59.6491	52	1081	50	50	1	855	98.53	6.67	893.843	55.2047	45	348	872.336	52.7485	44	334	968.583	54.6199	46	399
FALSE	High	High	IsMasterProtein	4.88983e+17	7844	Euk_BCGLMT_33065_c0_g1_i1	RecName: Full=Pyruvate carboxylase, mitochondrial; Biotin carboxylase, N-terminal domain	>Euk_BCGLMT_33065_c0_g1_i1 RecName: Full=Pyruvate carboxylase, mitochondrial; Biotin carboxylase, N-terminal domain	1	0	0	65.0373	64	1161	63	63	1	1207	133.438	6.21	1129.68	62.2204	58	423	1117.43	61.889	58	405	909.189	61.9718	52	333
FALSE	High	High	IsMasterProtein	4.87089e+17	7842	Euk_BCGLMT_22900_c0_g1_i1	RecName: Full=Methylmalonyl-CoA mutase, mitochondrial; Methylmalonyl-CoA mutase	>Euk_BCGLMT_22900_c0_g1_i1 RecName: Full=Methylmalonyl-CoA mutase, mitochondrial; Methylmalonyl-CoA mutase	1	0	0	61.5079	22	258	22	22	1	504	56.234	6.74	270.477	51.3889	18	90	250.237	52.1825	20	90	247.354	53.9683	18	78
FALSE	High	High	IsMasterProtein	4.49768e+17	7815	Euk_BCGLMT_36740_c1_g1_i2	RecName: Full=Pyruvate dehydrogenase E1 component subunit alpha, somatic form, mitochondrial; Dehydrogenase E1 component	>Euk_BCGLMT_36740_c1_g1_i2 RecName: Full=Pyruvate dehydrogenase E1 component subunit alpha, somatic form, mitochondrial; Dehydrogenase E1 component	1	0	0	47.8481	19	227	19	19	1	395	43.652	8.09	203.855	41.519	17	87	170.202	47.8481	17	73	144.144	42.2785	15	67
FALSE	High	High	IsMasterProtein	4.43871e+17	7813	Euk_BCGLMT_38952_c0_g2_i1	RecName: Full=Dihydrolipoyllysine-residue succinyltransferase component of 2-oxoglutarate dehydrogenase complex, mitochondrial; Biotin-requiring enzyme	>Euk_BCGLMT_38952_c0_g2_i1 RecName: Full=Dihydrolipoyllysine-residue succinyltransferase component of 2-oxoglutarate dehydrogenase complex, mitochondrial; Biotin-requiring enzyme	1	0	0	51.4541	16	246	12	15	1	447	48.63	7.96	222.271	47.651	14	78	203.045	49.4407	15	72	244.827	49.6644	15	96
FALSE	High	High	IsMasterProtein	3.60502e+17	7737	Euk_BCGLMT_5971_c0_g1_i1	RecName: Full=Triosephosphate isomerase; Triosephosphate isomerase	>Euk_BCGLMT_5971_c0_g1_i1 RecName: Full=Triosephosphate isomerase; Triosephosphate isomerase	1	0	0	85.2273	23	618	21	23	1	264	28.555	7.75	556.558	85.2273	22	199	564.403	85.2273	23	203	600.607	85.2273	23	216
FALSE	High	High	IsMasterProtein	6.2346e+17	7964	Euk_BCGLMT_36442_c0_g2_i1	RecName: Full=Probable sulfite oxidase, mitochondrial; Cytochrome b5-like Heme/Steroid binding domain	>Euk_BCGLMT_36442_c0_g2_i1 RecName: Full=Probable sulfite oxidase, mitochondrial; Cytochrome b5-like Heme/Steroid binding domain	1	0	0	77.0154	48	2652	48	48	1	583	64.685	8.53	2821.01	73.5849	44	895	2929.12	76.3293	46	930	2598.69	72.8988	43	827
FALSE	High	High	IsMasterProtein	-2.2199e+18	5659	Euk_BCGLMT_83802_c0_g1_i1	RecName: Full=NADH dehydrogenase [ubiquinone] 1 alpha subcomplex subunit 9, mitochondrial; NAD dependent epimerase/dehydratase family	>Euk_BCGLMT_83802_c0_g1_i1 RecName: Full=NADH dehydrogenase [ubiquinone] 1 alpha subcomplex subunit 9, mitochondrial; NAD dependent epimerase/dehydratase family	1	0	0	49.884	21	256	21	21	1	431	49.149	8.78	211.729	49.42	19	88	209.302	49.652	18	82	248.63	49.884	20	86
FALSE	High	High	IsMasterProtein	-2.22575e+18	5656	Euk_BCGLMT_33057_c0_g2_i1	RecName: Full=70 kDa neurofilament protein; Intermediate filament protein	>Euk_BCGLMT_33057_c0_g2_i1 RecName: Full=70 kDa neurofilament protein; Intermediate filament protein	1	0	0	82.6825	71	2797	70	70	1	589	66.855	5.5	2570.3	77.7589	66	956	1993.25	80.8149	63	785	2855.98	76.91	68	1056
FALSE	High	High	IsMasterProtein	-2.28866e+18	5601	Euk_BCGLMT_74888_c0_g1_i1	RecName: Full=60S ribosomal protein L10a-2; Ribosomal protein L1p/L10e family	>Euk_BCGLMT_74888_c0_g1_i1 RecName: Full=60S ribosomal protein L10a-2; Ribosomal protein L1p/L10e family	1	0	0	44.2396	13	374	11	13	1	217	24.586	9.77	298.216	44.2396	13	125	287.301	44.2396	13	115	336.166	40.0922	12	134
FALSE	High	High	IsMasterProtein	-4.65518e+18	3631	Euk_BCGLMT_22984_c0_g1_i1	RecName: Full=Copine-3 {ECO:0000305}; C2 domain	>Euk_BCGLMT_22984_c0_g1_i1 RecName: Full=Copine-3 {ECO:0000305}; C2 domain	1	0	0	59.9099	21	147	21	21	1	444	49.888	5.74	112.779	55.8559	18	65	61.2003	42.3423	16	34	83.2553	48.6486	16	48
FALSE	High	High	IsMasterProtein	-4.68624e+18	3605	Euk_BCGLMT_36036_c0_g1_i3	RecName: Full=Histone H4; Centromere kinetochore component CENP-T histone fold	>Euk_BCGLMT_36036_c0_g1_i3 RecName: Full=Histone H4; Centromere kinetochore component CENP-T histone fold	1	0	0	53.2787	18	7298	18	18	1	122	13.6	11.21	3550.55	52.459	17	2107	4040.7	52.459	17	2311	4843.6	53.2787	18	2880
FALSE	High	High	IsMasterProtein	-4.69264e+18	3598	Euk_BCGLMT_30823_c0_g1_i1	RecName: Full=Elongation factor 2; Elongation factor Tu GTP binding domain	>Euk_BCGLMT_30823_c0_g1_i1 RecName: Full=Elongation factor 2; Elongation factor Tu GTP binding domain	1	0	0	71.4964	66	1729	53	57	1	842	93.991	6.89	1359.51	70.4276	60	578	1220.59	68.171	55	504	1435.25	66.5083	59	647
FALSE	High	High	IsMasterProtein	-4.693e+18	3596	Euk_BCGLMT_34667_c0_g2_i1	RecName: Full=RNA-binding protein 4; RNA recognition motif. (a.k.a. RRM, RBD, or RNP domain)	>Euk_BCGLMT_34667_c0_g2_i1 RecName: Full=RNA-binding protein 4; RNA recognition motif. (a.k.a. RRM, RBD, or RNP domain)	1	0	0	63.8655	17	292	17	17	1	238	27.777	9.2	120.69	52.521	15	95	155.36	63.8655	17	99	133.631	44.958	14	98
FALSE	High	High	IsMasterProtein	-4.83759e+18	3476	Euk_BCGLMT_20972_c0_g1_i1	RecName: Full=Calumenin; EF-hand domain pair	>Euk_BCGLMT_20972_c0_g1_i1 RecName: Full=Calumenin; EF-hand domain pair	1	0	0	79.375	25	1372	24	24	1	320	37.102	4.67	1294.81	77.5	22	474	1184.24	79.375	23	433	1023.95	79.375	24	465
FALSE	High	High	IsMasterProtein	-4.8629e+18	3449	BCFGMOX_1038	Protein_export_cytoplasm_protein_SecA_ATPase_RNAhelicase_(TC_3.A.5.1.1)	>BCFGMOX_1038 Protein_export_cytoplasm_protein_SecA_ATPase_RNAhelicase_(TC_3.A.5.1.1)	1	0	0	53.7118	42	284	41	41	1	916	103.531	5.35	276.199	49.8908	38	108	311.877	47.0524	34	117	151.905	38.1004	24	59
FALSE	High	High	IsMasterProtein	-4.86618e+18	3447	Euk_BCGLMT_27816_c0_g1_i1	RecName: Full=Xylose isomerase; .	>Euk_BCGLMT_27816_c0_g1_i1 RecName: Full=Xylose isomerase; .	1	0	0	58.0435	30	464	30	30	1	460	51.097	6.73	325.083	51.7391	24	152	348.334	58.0435	28	182	233.812	54.5652	24	130
FALSE	High	High	IsMasterProtein	-4.86834e+18	3446	Euk_BCGLMT_36975_c1_g2_i4	RecName: Full=Apoptosis-inducing factor 3; Rieske [2Fe-2S] domain	>Euk_BCGLMT_36975_c1_g2_i4 RecName: Full=Apoptosis-inducing factor 3; Rieske [2Fe-2S] domain	1	0	0	51.0405	44	463	44	44	1	913	99.583	4.61	467.549	42.7163	36	166	478.135	47.207	37	153	438.447	44.3593	36	144
FALSE	High	High	IsMasterProtein	-4.88338e+18	3437	Euk_BCGLMT_33939_c0_g1_i1	RecName: Full=Unconventional myosin-VI; Myosin N-terminal SH3-like domain	>Euk_BCGLMT_33939_c0_g1_i1 RecName: Full=Unconventional myosin-VI; Myosin N-terminal SH3-like domain	1	0	0	51.4493	33	558	33	33	1	690	78.315	7.65	520.93	48.6957	26	175	534.592	50.2899	30	187	549.597	49.8551	27	196
FALSE	High	High	IsMasterProtein	-4.89705e+18	3427	Euk_BCGLMT_35097_c0_g1_i2	RecName: Full=Chloride intracellular channel exc-4; .	>Euk_BCGLMT_35097_c0_g1_i2 RecName: Full=Chloride intracellular channel exc-4; .	1	0	0	55.2542	18	318	18	18	1	295	33.618	6.07	192.99	54.9153	15	111	226.941	52.8814	14	112	179.277	55.2542	17	95
FALSE	High	High	IsMasterProtein	-4.89898e+18	3426	Euk_BCGLMT_33689_c0_g2_i1	RecName: Full=NADH-ubiquinone oxidoreductase 75 kDa subunit, mitochondrial; 2Fe-2S iron-sulfur cluster binding domain	>Euk_BCGLMT_33689_c0_g2_i1 RecName: Full=NADH-ubiquinone oxidoreductase 75 kDa subunit, mitochondrial; 2Fe-2S iron-sulfur cluster binding domain	1	0	0	77.9184	44	453	44	44	1	711	77.901	5.86	424.087	70.8861	37	153	382.01	72.1519	38	154	409.638	68.7764	37	146
FALSE	High	High	IsMasterProtein	-4.91981e+18	3409	Euk_BCGLMT_5275_c0_g1_i1	RecName: Full=Voltage-dependent anion-selective channel protein 2; Eukaryotic porin	>Euk_BCGLMT_5275_c0_g1_i1 RecName: Full=Voltage-dependent anion-selective channel protein 2; Eukaryotic porin	1	0	0	71.2766	24	2715	24	24	1	282	30.427	6.57	1942.68	68.4397	23	1010	1643.18	70.5674	21	835	1681.67	67.7305	20	870
FALSE	High	High	IsMasterProtein	-4.92941e+18	3400	BCFGMOX_673	Cell_division_protein_FtsZ_(EC_3.4.24.-)	>BCFGMOX_673 Cell_division_protein_FtsZ_(EC_3.4.24.-)	1	0	0	56.9948	14	92	14	14	1	386	40.355	4.56	52.0955	51.5544	11	25	112.429	56.9948	14	49	33.9341	38.8601	8	18
FALSE	High	High	IsMasterProtein	-4.94317e+18	3388	Euk_BCGLMT_27799_c0_g1_i2	RecName: Full=Long-chain-fatty-acid--CoA ligase ACSBG2; AMP-binding enzyme	>Euk_BCGLMT_27799_c0_g1_i2 RecName: Full=Long-chain-fatty-acid--CoA ligase ACSBG2; AMP-binding enzyme	1	0	0	38.8817	20	132	20	20	1	769	83.953	5.74	109.23	31.4694	17	46	112.733	32.3797	16	47	71.4403	27.3082	15	39
FALSE	High	High	IsMasterProtein	-4.96868e+18	3369	Euk_BCGLMT_34129_c1_g1_i1	RecName: Full=CD109 antigen; MG2 domain	>Euk_BCGLMT_34129_c1_g1_i1 RecName: Full=CD109 antigen; MG2 domain	1	0	0	37.8177	50	249	46	46	1	1613	185.54	6.86	178.009	29.0763	41	83	161.88	31.9901	39	79	178.059	26.3484	34	87
FALSE	High	High	IsMasterProtein	-4.65295e+18	3633	Euk_BCGLMT_34852_c0_g1_i1	RecName: Full=Na(+)/H(+) exchange regulatory cofactor NHE-RF2; PDZ domain (Also known as DHR or GLGF)	>Euk_BCGLMT_34852_c0_g1_i1 RecName: Full=Na(+)/H(+) exchange regulatory cofactor NHE-RF2; PDZ domain (Also known as DHR or GLGF)	1	0	0	54.6075	33	387	33	33	1	586	65.222	5.62	383.057	49.4881	30	141	323.565	44.5392	28	119	345.33	48.6348	28	127
FALSE	High	High	IsMasterProtein	-4.65273e+18	3634	BCFGMOX_753	outer_membrane_protein	>BCFGMOX_753 outer_membrane_protein	1	0	0	68.8608	26	733	26	26	1	395	41.869	5.59	791.719	68.8608	25	262	864.626	65.3165	22	277	596.232	64.0506	19	194
FALSE	High	High	IsMasterProtein	-4.6506e+18	3637	Euk_BCGLMT_34775_c0_g3_i2	RecName: Full=Acetyl-CoA carboxylase; Biotin carboxylase, N-terminal domain	>Euk_BCGLMT_34775_c0_g3_i2 RecName: Full=Acetyl-CoA carboxylase; Biotin carboxylase, N-terminal domain	1	0	0	22.8962	38	132	38	38	1	2341	264.761	6.37	95.8623	18.3682	30	49	63.2052	16.1469	23	33	87.1865	15.7198	26	50
FALSE	High	High	IsMasterProtein	-4.63685e+18	3648	BCFGMOX_870	5-methyltetrahydrofolate--homocysteine_methyltransferase_(EC_2.1.1.13)	>BCFGMOX_870 5-methyltetrahydrofolate--homocysteine_methyltransferase_(EC_2.1.1.13)	1	0	0	29.8935	26	100	25	25	1	1221	135.297	5.29	84.6995	24.7338	22	39	84.3672	25.8804	20	35	35.4261	21.3759	17	26
FALSE	High	High	IsMasterProtein	-4.26841e+18	3940	Euk_BCGLMT_19015_c0_g1_i1	RecName: Full=26S proteasome non-ATPase regulatory subunit 2; Proteasome/cyclosome repeat	>Euk_BCGLMT_19015_c0_g1_i1 RecName: Full=26S proteasome non-ATPase regulatory subunit 2; Proteasome/cyclosome repeat	1	0	0	42.7374	22	169	21	22	1	716	78.567	5.34	143.997	37.1508	18	60	123.47	31.1453	14	47	182.506	37.4302	18	62
FALSE	High	High	IsMasterProtein	-4.29139e+18	3921	BCFGMOX_90	Adenosylhomocysteinase_(EC_3.3.1.1)	>BCFGMOX_90 Adenosylhomocysteinase_(EC_3.3.1.1)	1	0	0	55.814	21	326	15	15	1	430	47.227	5.2	172.618	38.8372	18	115	187.364	46.2791	19	121	121.866	35.814	14	90
FALSE	High	High	IsMasterProtein	-4.30601e+18	3904	Euk_BCGLMT_27334_c0_g1_i1	RecName: Full=Translationally-controlled tumor protein homolog; Translationally controlled tumour protein	>Euk_BCGLMT_27334_c0_g1_i1 RecName: Full=Translationally-controlled tumor protein homolog; Translationally controlled tumour protein	1	0	0	72.3529	15	289	15	15	1	170	19.473	4.93	359.724	63.5294	12	100	300.182	63.5294	12	85	334.707	72.3529	15	104
FALSE	High	High	IsMasterProtein	-4.31927e+18	3895	Euk_BCGLMT_743_c0_g1_i1	RecName: Full=40S ribosomal protein S8; Ribosomal protein S8e	>Euk_BCGLMT_743_c0_g1_i1 RecName: Full=40S ribosomal protein S8; Ribosomal protein S8e	1	0	0	56.5421	18	440	15	18	1	214	24.538	10.39	393.996	56.0748	17	153	330.589	55.1402	17	140	352.894	56.0748	17	147
FALSE	High	High	IsMasterProtein	-4.32194e+18	3894	Euk_BCGLMT_60757_c0_g1_i1	RecName: Full=40S ribosomal protein S11; Ribosomal_S17 N-terminal	>Euk_BCGLMT_60757_c0_g1_i1 RecName: Full=40S ribosomal protein S11; Ribosomal_S17 N-terminal	1	0	0	59.3548	15	262	15	15	1	155	17.939	10.58	122.71	57.4194	13	82	129.428	58.7097	14	91	143.509	57.4194	13	89
FALSE	High	High	IsMasterProtein	-4.33632e+18	3880	BCFGMOX_1269	DNA-directed_RNA_polymerase_beta_subunit_(EC_2.7.7.6)	>BCFGMOX_1269 DNA-directed_RNA_polymerase_beta_subunit_(EC_2.7.7.6)	1	0	0	67.1829	70	900	61	64	1	1356	150.62	5.6	921.477	57.5221	57	310	1125.57	62.8319	65	390	581.874	46.9027	43	200
FALSE	High	High	IsMasterProtein	-4.34075e+18	3872	BCM6EPS_1655	Aldehyde_dehydrogenase_(EC_1.2.1.3)	>BCM6EPS_1655 Aldehyde_dehydrogenase_(EC_1.2.1.3)	1	0	0	52.4096	16	274	16	16	1	498	54.83	5.63	176.205	43.1727	13	70	271.251	43.9759	14	105	237.218	34.739	12	99
FALSE	High	High	IsMasterProtein	-4.99665e+18	3350	BCFGMOX_552	Triosephosphate_isomerase_(EC_5.3.1.1)	>BCFGMOX_552 Triosephosphate_isomerase_(EC_5.3.1.1)	1	0	0	62.8	13	320	13	13	1	250	27.156	4.93	380.313	60.8	11	119	405.104	60.8	12	129	201.978	50	9	72
FALSE	High	High	IsMasterProtein	-4.35734e+18	3866	Euk_BCGLMT_3883_c0_g1_i1	RecName: Full=V-type proton ATPase subunit E; ATP synthase (E/31 kDa) subunit	>Euk_BCGLMT_3883_c0_g1_i1 RecName: Full=V-type proton ATPase subunit E; ATP synthase (E/31 kDa) subunit	1	0	0	65.0442	16	182	15	15	1	226	26.102	8.75	174.608	55.3097	14	64	170.788	57.0796	12	66	130.413	65.0442	15	52
FALSE	High	High	IsMasterProtein	-4.41652e+18	3824	Euk_BCGLMT_34506_c0_g2_i4	RecName: Full=1-phosphatidylinositol 4,5-bisphosphate phosphodiesterase gamma-1; Phosphatidylinositol-specific phospholipase C, X domain	>Euk_BCGLMT_34506_c0_g2_i4 RecName: Full=1-phosphatidylinositol 4,5-bisphosphate phosphodiesterase gamma-1; Phosphatidylinositol-specific phospholipase C, X domain	1	0	0	33.122	25	180	25	25	1	1262	146.165	6.38	128.504	27.8922	21	62	127.583	29.477	22	60	119.459	23.9303	18	58
FALSE	High	High	IsMasterProtein	-4.44541e+18	3806	Euk_BCGLMT_8723_c0_g1_i1	RecName: Full=Calreticulin; Calreticulin family	>Euk_BCGLMT_8723_c0_g1_i1 RecName: Full=Calreticulin; Calreticulin family	1	0	0	77.8313	38	3033	20	38	1	415	48.311	4.69	2949.26	77.8313	37	1042	2934	77.8313	38	1031	2727.59	75.6627	36	960
FALSE	High	High	IsMasterProtein	-4.53405e+18	3738	BCFGMOX_1403	Succinate_dehydrogenase_flavoprotein_subunit_(EC1.3.99.1)	>BCFGMOX_1403 Succinate_dehydrogenase_flavoprotein_subunit_(EC1.3.99.1)	1	0	0	48.3165	17	95	17	17	1	594	65.337	5.62	84.2477	43.9394	15	39	77.3321	32.6599	12	36	54.263	21.3805	8	20
FALSE	High	High	IsMasterProtein	-4.53674e+18	3736	Euk_BCGLMT_35794_c0_g1_i1	RecName: Full=Cystathionine gamma-lyase; Cys/Met metabolism PLP-dependent enzyme	>Euk_BCGLMT_35794_c0_g1_i1 RecName: Full=Cystathionine gamma-lyase; Cys/Met metabolism PLP-dependent enzyme	1	0	0	62.5954	20	244	20	20	1	393	43.305	6.64	195.21	54.7074	14	78	247.224	54.9618	15	87	217.39	61.5776	17	79
FALSE	High	High	IsMasterProtein	-4.56304e+18	3721	Euk_BCGLMT_18956_c0_g1_i1	RecName: Full=GDP-L-fucose synthase; NAD dependent epimerase/dehydratase family	>Euk_BCGLMT_18956_c0_g1_i1 RecName: Full=GDP-L-fucose synthase; NAD dependent epimerase/dehydratase family	1	0	0	74.0741	31	580	31	31	1	324	36.916	8.43	455.361	73.7654	28	182	498.273	70.679	27	206	410.906	73.7654	26	192
FALSE	High	High	IsMasterProtein	-4.56372e+18	3720	Euk_BCGLMT_31414_c0_g2_i1	RecName: Full=Fructose-1,6-bisphosphatase 1; Fructose-1-6-bisphosphatase, N-terminal domain	>Euk_BCGLMT_31414_c0_g2_i1 RecName: Full=Fructose-1,6-bisphosphatase 1; Fructose-1-6-bisphosphatase, N-terminal domain	1	0	0	50.8671	16	439	11	16	1	346	37.753	6.16	427.095	50.289	15	146	378.319	43.9306	14	137	441.25	50.289	15	156
FALSE	High	High	IsMasterProtein	-4.63537e+18	3649	Euk_BCGLMT_32631_c0_g2_i2	RecName: Full=Villin-1; Gelsolin repeat	>Euk_BCGLMT_32631_c0_g2_i2 RecName: Full=Villin-1; Gelsolin repeat	1	0	0	59.0303	51	771	51	51	1	825	92.955	6.15	586.554	54.1818	46	297	504.898	58.4242	47	238	490.767	50.7879	39	236
FALSE	High	High	IsMasterProtein	-4.40014e+18	3840	Euk_BCGLMT_8925_c0_g1_i1	RecName: Full=Phosphoglycerate kinase 1; Phosphoglycerate kinase	>Euk_BCGLMT_8925_c0_g1_i1 RecName: Full=Phosphoglycerate kinase 1; Phosphoglycerate kinase	1	0	0	68.2594	16	273	16	16	1	293	30.584	5.31	237.397	68.2594	16	97	205.687	63.1399	14	79	265.744	65.529	15	97
FALSE	High	High	IsMasterProtein	-4.99985e+18	3344	BCFGMOX_1039	Particulate_methane_monooxygenase_B-subunit_(EC_1.14.13.25)	>BCFGMOX_1039 Particulate_methane_monooxygenase_B-subunit_(EC_1.14.13.25)	1	0	0	56.5217	23	10671	23	23	1	414	45.567	5	7998.97	56.0386	20	3889	7946.68	54.8309	22	3801	5562.79	50.9662	17	2981
FALSE	High	High	IsMasterProtein	-5.02068e+18	3334	Euk_BCGLMT_18328_c0_g2_i1 RecName: Full=Eukaryotic translation initiation factor 3 subunit B {ECO:0000255	RNA recognition motif. (a.k.a. RRM, RBD, or RNP domain)	>Euk_BCGLMT_18328_c0_g2_i1 RecName: Full=Eukaryotic translation initiation factor 3 subunit B {ECO:0000255|HAMAP-Rule:MF_03001}; RNA recognition motif. (a.k.a. RRM, RBD, or RNP domain)	1	0	0	49.3671	24	160	24	24	1	553	64.203	5.92	137.783	39.2405	19	53	104.283	36.8897	15	40	172.452	40.6872	18	67
FALSE	High	High	IsMasterProtein	-5.07613e+18	3295	Euk_BCGLMT_19513_c0_g1_i1	RecName: Full=Aspartate aminotransferase, mitochondrial; Aminotransferase class I and II	>Euk_BCGLMT_19513_c0_g1_i1 RecName: Full=Aspartate aminotransferase, mitochondrial; Aminotransferase class I and II	1	0	0	69.8157	28	837	28	28	1	434	48.053	8.79	651.16	69.8157	27	291	650.766	66.129	25	278	600.087	65.2074	24	268
FALSE	High	High	IsMasterProtein	-5.46101e+18	2996	Euk_BCGLMT_83684_c0_g2_i1	RecName: Full=T-complex protein 1 subunit epsilon; TCP-1/cpn60 chaperonin family	>Euk_BCGLMT_83684_c0_g2_i1 RecName: Full=T-complex protein 1 subunit epsilon; TCP-1/cpn60 chaperonin family	1	0	0	72.4684	20	279	20	20	1	316	34.981	6.55	251.661	68.038	16	99	199.224	52.8481	15	86	220.546	51.8987	15	94
FALSE	High	High	IsMasterProtein	-5.4759e+18	2980	Euk_BCGLMT_39217_c0_g1_i1	RecName: Full=Outer dense fiber protein 3; Sperm-tail PG-rich repeat	>Euk_BCGLMT_39217_c0_g1_i1 RecName: Full=Outer dense fiber protein 3; Sperm-tail PG-rich repeat	1	0	0	83.7302	20	318	20	20	1	252	27.652	9.66	212.176	74.2063	18	94	292.799	80.1587	19	117	276.031	73.8095	18	107
FALSE	High	High	IsMasterProtein	-5.48537e+18	2975	Euk_BCGLMT_14484_c0_g1_i1	RecName: Full=40S ribosomal protein S3; KH domain	>Euk_BCGLMT_14484_c0_g1_i1 RecName: Full=40S ribosomal protein S3; KH domain	1	0	0	78.7755	26	524	22	26	1	245	26.932	9.69	406.706	72.6531	22	181	346.984	75.9184	22	153	439.299	72.2449	22	190
FALSE	High	High	IsMasterProtein	-5.49513e+18	2970	Euk_BCGLMT_13425_c0_g1_i1	RecName: Full=Centrosomal protein of 135 kDa; .	>Euk_BCGLMT_13425_c0_g1_i1 RecName: Full=Centrosomal protein of 135 kDa; .	1	0	0	57.8397	16	53	16	16	1	287	33.379	8.03	38.9904	40.0697	9	19	52.6413	53.3101	13	24	13.8631	27.8746	5	10
FALSE	High	High	IsMasterProtein	-5.51167e+18	2958	BCFGMOX_161	Acetyl-coenzyme_A_carboxyl_transferase_alpha_chain_(EC_6.4.1.2)	>BCFGMOX_161 Acetyl-coenzyme_A_carboxyl_transferase_alpha_chain_(EC_6.4.1.2)	1	0	0	79.4393	18	88	18	18	1	321	36.017	5.27	81.5881	62.9283	14	30	106.728	73.2087	16	40	46.8323	53.8941	10	18
FALSE	High	High	IsMasterProtein	-5.53271e+18	2940	Euk_BCGLMT_19606_c0_g1_i1	RecName: Full=Myelin expression factor 2; RNA recognition motif. (a.k.a. RRM, RBD, or RNP domain)	>Euk_BCGLMT_19606_c0_g1_i1 RecName: Full=Myelin expression factor 2; RNA recognition motif. (a.k.a. RRM, RBD, or RNP domain)	1	0	0	34.8718	19	208	18	18	1	585	62.335	9.8	157.821	28.7179	13	64	153.869	31.453	15	68	179.091	30.7692	14	76
FALSE	High	High	IsMasterProtein	-5.54189e+18	2934	Euk_BCGLMT_96820_c0_g1_i1 RecName: Full=Cilia- and flagella-associated protein 52 {ECO:0000312	MGI:MGI:1919110}; WD domain, G-beta repeat	>Euk_BCGLMT_96820_c0_g1_i1 RecName: Full=Cilia- and flagella-associated protein 52 {ECO:0000312|MGI:MGI:1919110}; WD domain, G-beta repeat	1	0	0	56.0294	32	126	32	32	1	680	74.852	7.78	64.6578	37.7941	20	42	89.3024	44.1176	24	42	70.5469	41.3235	22	42
FALSE	High	High	IsMasterProtein	-5.44445e+18	3009	BCFGMOX_2137	Glutamine_synthetase_type_I_(EC_6.3.1.2)	>BCFGMOX_2137 Glutamine_synthetase_type_I_(EC_6.3.1.2)	1	0	0	89.5522	41	2332	41	41	1	469	52.345	4.87	1827.07	88.6994	39	884	1919.45	89.1258	39	924	905.342	82.7292	33	524
FALSE	High	High	IsMasterProtein	-5.56698e+18	2918	Euk_BCGLMT_23394_c0_g1_i1	RecName: Full=NADPH:adrenodoxin oxidoreductase, mitochondrial; Pyridine nucleotide-disulphide oxidoreductase	>Euk_BCGLMT_23394_c0_g1_i1 RecName: Full=NADPH:adrenodoxin oxidoreductase, mitochondrial; Pyridine nucleotide-disulphide oxidoreductase	1	0	0	54.5833	23	167	23	23	1	480	53.126	8.06	176.334	54.5833	23	70	129.556	40.2083	18	50	117.408	38.5417	16	47
FALSE	High	High	IsMasterProtein	-5.57907e+18	2906	BCFGMOX_292	DEAD-box_ATP-dependent_RNA_helicase_CshA_(EC_3.6.4.13)	>BCFGMOX_292 DEAD-box_ATP-dependent_RNA_helicase_CshA_(EC_3.6.4.13)	1	0	0	63.0584	26	244	24	24	1	582	64.63	9.25	270.023	54.1237	22	88	303.358	63.0584	26	104	159.956	40.378	16	52
FALSE	High	High	IsMasterProtein	-5.66986e+18	2834	Euk_BCGLMT_34897_c0_g2_i2	RecName: Full=Probable ATP-dependent RNA helicase DDX5; DEAD/DEAH box helicase	>Euk_BCGLMT_34897_c0_g2_i2 RecName: Full=Probable ATP-dependent RNA helicase DDX5; DEAD/DEAH box helicase	1	0	0	48.1429	30	265	29	29	1	700	76.474	9.47	193.009	42.1429	23	74	196.697	43.2857	23	74	294.031	46.4286	27	117
FALSE	High	High	IsMasterProtein	-5.68894e+18	2822	Euk_BCGLMT_96998_c0_g1_i1	RecName: Full=14-3-3-like protein 1; 14-3-3 protein	>Euk_BCGLMT_96998_c0_g1_i1 RecName: Full=14-3-3-like protein 1; 14-3-3 protein	1	0	0	71.371	21	445	19	19	1	248	28.824	4.89	324.419	64.1129	19	152	308.103	58.0645	17	140	305.084	70.5645	18	153
FALSE	High	High	IsMasterProtein	-5.70631e+18	2810	Euk_BCGLMT_29417_c0_g1_i1	RecName: Full=Aldehyde dehydrogenase, mitochondrial; Aldehyde dehydrogenase family	>Euk_BCGLMT_29417_c0_g1_i1 RecName: Full=Aldehyde dehydrogenase, mitochondrial; Aldehyde dehydrogenase family	1	0	0	69.6737	35	814	32	32	1	521	56.972	6.86	640.931	66.7946	31	240	688.369	65.4511	30	242	934.417	68.3301	32	332
FALSE	High	High	IsMasterProtein	-5.84704e+18	2689	BCFGMOX_735	hypothetical_protein	>BCFGMOX_735 hypothetical_protein	1	0	0	52.381	19	177	19	19	1	441	49.442	7.64	135.902	47.8458	16	66	158.917	50.7937	18	76	69.8012	44.6712	14	35
FALSE	High	High	IsMasterProtein	-5.88153e+18	2656	Euk_BCGLMT_13249_c0_g1_i1	RecName: Full=Probable phosphoglycerate mutase; Histidine phosphatase superfamily (branch 1)	>Euk_BCGLMT_13249_c0_g1_i1 RecName: Full=Probable phosphoglycerate mutase; Histidine phosphatase superfamily (branch 1)	1	0	0	63.1179	15	557	15	15	1	263	29.811	7.55	660.2	58.1749	13	187	571.072	61.597	14	164	709.111	59.6958	14	206
FALSE	High	High	IsMasterProtein	-5.92388e+18	2636	Euk_BCGLMT_17243_c0_g2_i1	RecName: Full=Vacuolar protein sorting-associated protein 35; Vacuolar protein sorting-associated protein 35	>Euk_BCGLMT_17243_c0_g2_i1 RecName: Full=Vacuolar protein sorting-associated protein 35; Vacuolar protein sorting-associated protein 35	1	0	0	38.7302	19	162	19	19	1	630	71.983	5.02	143.633	32.381	15	52	151.576	35.2381	17	56	142.59	33.8095	16	54
FALSE	High	High	IsMasterProtein	-5.57418e+18	2910	Euk_BCGLMT_33916_c0_g1_i3	RecName: Full=Protein SSUH2 homolog; .	>Euk_BCGLMT_33916_c0_g1_i3 RecName: Full=Protein SSUH2 homolog; .	1	0	0	60.9113	23	355	23	23	1	417	47.081	5.2	263.174	51.0791	19	110	361.328	54.9161	22	157	203.479	53.4772	18	88
FALSE	High	High	IsMasterProtein	-4.2545e+18	3950	Euk_BCGLMT_37064_c3_g11_i1	RecName: Full=Fatty-acid amide hydrolase 2; Amidase	>Euk_BCGLMT_37064_c3_g11_i1 RecName: Full=Fatty-acid amide hydrolase 2; Amidase	1	0	0	50.1832	25	287	25	25	1	546	59.999	8.48	303.113	49.2674	24	102	318.625	46.1538	18	96	262.351	43.7729	18	89
FALSE	High	High	IsMasterProtein	-5.43928e+18	3014	Euk_BCGLMT_3619_c0_g1_i1	RecName: Full=Glutamate dehydrogenase 1, mitochondrial; Glu/Leu/Phe/Val dehydrogenase, dimerisation domain	>Euk_BCGLMT_3619_c0_g1_i1 RecName: Full=Glutamate dehydrogenase 1, mitochondrial; Glu/Leu/Phe/Val dehydrogenase, dimerisation domain	1	0	0	61.2658	21	409	20	20	1	395	43.489	6.99	365.627	59.2405	19	146	322.136	61.2658	20	122	350.958	59.2405	20	141
FALSE	High	High	IsMasterProtein	-5.42828e+18	3025	Euk_BCGLMT_48798_c0_g1_i1	RecName: Full=Guanine nucleotide-binding protein G(o) subunit alpha; G-protein alpha subunit	>Euk_BCGLMT_48798_c0_g1_i1 RecName: Full=Guanine nucleotide-binding protein G(o) subunit alpha; G-protein alpha subunit	1	0	0	55.3672	17	291	16	16	1	354	40.122	5.29	197.017	47.7401	13	97	199.318	53.1073	16	96	199.783	55.3672	15	98
FALSE	High	High	IsMasterProtein	-5.08766e+18	3290	Euk_BCGLMT_33785_c1_g1_i2	RecName: Full=WSC domain-containing protein ARB_07867 {ECO:0000305}; WSC domain	>Euk_BCGLMT_33785_c1_g1_i2 RecName: Full=WSC domain-containing protein ARB_07867 {ECO:0000305}; WSC domain	1	0	0	80.8163	27	1830	27	27	1	245	28.258	8.91	977.436	74.6939	20	364	2057.82	80.8163	25	729	2007.8	80	25	737
FALSE	High	High	IsMasterProtein	-5.13014e+18	3255	BCFGMOX_562	tungsten-containing_formate_dehydrogenase_alpha_subunit	>BCFGMOX_562 tungsten-containing_formate_dehydrogenase_alpha_subunit	1	0	0	57.3593	39	279	39	39	1	924	101.239	5.35	223.74	46.9697	33	109	232.566	51.8398	36	110	128.026	40.2597	25	60
FALSE	High	High	IsMasterProtein	-5.13422e+18	3251	Euk_BCGLMT_33452_c0_g1_i1	RecName: Full=Integrin beta-PS; Integrin beta chain VWA domain	>Euk_BCGLMT_33452_c0_g1_i1 RecName: Full=Integrin beta-PS; Integrin beta chain VWA domain	1	0	0	47.541	33	240	22	32	1	793	87.96	5.49	250.73	40.4792	26	84	223.008	37.5788	27	83	188.392	37.5788	22	73
FALSE	High	High	IsMasterProtein	-5.17114e+18	3224	Euk_BCGLMT_36726_c2_g5_i1	RecName: Full=Poly [ADP-ribose] polymerase 15; Macro domain	>Euk_BCGLMT_36726_c2_g5_i1 RecName: Full=Poly [ADP-ribose] polymerase 15; Macro domain	1	0	0	46.6877	22	165	22	22	1	634	70.183	7.21	50.6883	23.1861	11	22	356.071	46.6877	22	124	42.7924	30.5994	12	19
FALSE	High	High	IsMasterProtein	-5.20743e+18	3199	Euk_BCGLMT_23710_c0_g1_i1	RecName: Full=Prolyl 4-hydroxylase subunit alpha-1; Prolyl 4-Hydroxylase alpha-subunit, N-terminal region	>Euk_BCGLMT_23710_c0_g1_i1 RecName: Full=Prolyl 4-hydroxylase subunit alpha-1; Prolyl 4-Hydroxylase alpha-subunit, N-terminal region	1	0	0	51.7422	21	154	21	21	1	574	65.695	6.27	111.773	47.3868	18	51	97.9261	43.0314	17	49	121.18	44.4251	16	54
FALSE	High	High	IsMasterProtein	-5.30037e+18	3122	Euk_BCGLMT_95615_c0_g1_i1	RecName: Full=DnaJ homolog subfamily B member 11; DnaJ C terminal domain	>Euk_BCGLMT_95615_c0_g1_i1 RecName: Full=DnaJ homolog subfamily B member 11; DnaJ C terminal domain	1	0	0	68.1633	17	121	17	17	1	245	27.863	5.69	108.843	48.5714	12	47	121.794	64.4898	16	43	86.9914	48.5714	11	31
FALSE	High	High	IsMasterProtein	-5.31061e+18	3116	Euk_BCGLMT_30765_c0_g2_i1	RecName: Full=Constitutive coactivator of PPAR-gamma-like protein 1; .	>Euk_BCGLMT_30765_c0_g2_i1 RecName: Full=Constitutive coactivator of PPAR-gamma-like protein 1; .	1	0	0	34.9904	26	258	26	26	1	1046	116.059	9.25	208.117	27.5335	21	85	195.004	28.2983	20	70	228.308	29.8279	21	103
FALSE	High	High	IsMasterProtein	-5.43842e+18	3015	Euk_BCGLMT_84868_c0_g1_i1	RecName: Full=Calcyphosin; EF-hand domain pair	>Euk_BCGLMT_84868_c0_g1_i1 RecName: Full=Calcyphosin; EF-hand domain pair	1	0	0	75.7576	17	271	17	17	1	165	18.662	4.98	166.749	75.7576	15	76	212.683	70.9091	16	93	212.719	70.9091	15	102
FALSE	High	High	IsMasterProtein	-5.31655e+18	3111	Euk_BCGLMT_20898_c0_g1_i1	RecName: Full=RUN and FYVE domain-containing protein 2; FYVE zinc finger	>Euk_BCGLMT_20898_c0_g1_i1 RecName: Full=RUN and FYVE domain-containing protein 2; FYVE zinc finger	1	0	0	50.1139	20	77	20	20	1	439	51.089	5.4	39.726	30.9795	10	19	71.6726	50.1139	19	30	57.1088	38.041	14	28
FALSE	High	High	IsMasterProtein	-5.35488e+18	3088	Euk_BCGLMT_36355_c5_g4_i8	RecName: Full=Glutamine--fructose-6-phosphate aminotransferase [isomerizing] 2; Glutamine amidotransferase domain	>Euk_BCGLMT_36355_c5_g4_i8 RecName: Full=Glutamine--fructose-6-phosphate aminotransferase [isomerizing] 2; Glutamine amidotransferase domain	1	0	0	66.0057	54	917	19	22	1	706	79.813	6.62	629.998	64.7309	50	315	658.374	65.864	52	332	527.523	62.4646	47	270
FALSE	High	High	IsMasterProtein	-5.36458e+18	3081	Bac_BCGLMT_26328_c0_g1_i1	RecName: Full=Stress response protein NhaX; Universal stress protein family	>Bac_BCGLMT_26328_c0_g1_i1 RecName: Full=Stress response protein NhaX; Universal stress protein family	1	0	0	84.6154	13	485	13	13	1	156	17.241	6.99	308.518	84.6154	13	166	374.139	81.4103	12	177	250.333	81.4103	12	142
FALSE	High	High	IsMasterProtein	-5.36586e+18	3079	BCFGMOX_2000	hypothetical_protein	>BCFGMOX_2000 hypothetical_protein	1	0	0	47.1264	20	576	20	20	1	348	38.2	5.78	603.261	47.1264	19	203	714.983	47.1264	20	228	417.771	45.977	18	145
FALSE	High	High	IsMasterProtein	-5.36736e+18	3075	Euk_BCGLMT_36749_c4_g1_i1	RecName: Full=60S ribosomal protein L23a; Ribosomal protein L23, N-terminal domain	>Euk_BCGLMT_36749_c4_g1_i1 RecName: Full=60S ribosomal protein L23a; Ribosomal protein L23, N-terminal domain	1	0	0	50.6098	14	277	14	14	1	164	18.751	10.45	164.334	50.6098	13	93	190.066	50.6098	13	94	159.46	45.7317	11	90
FALSE	High	High	IsMasterProtein	-5.38049e+18	3064	Euk_BCGLMT_21715_c0_g1_i1	RecName: Full=MAP kinase-activated protein kinase 2; Protein tyrosine kinase	>Euk_BCGLMT_21715_c0_g1_i1 RecName: Full=MAP kinase-activated protein kinase 2; Protein tyrosine kinase	1	0	0	50.7042	17	130	16	17	1	355	40.55	7.31	82.3889	36.9014	13	43	84.9327	50.4225	15	41	87.2121	43.662	13	46
FALSE	High	High	IsMasterProtein	-5.39431e+18	3051	hyp_BCGLMT_2385_c0_g2_i1	. .	>hyp_BCGLMT_2385_c0_g2_i1 . .	1	0	0	51.9651	16	841	16	16	1	229	26.895	8.34	259.612	25.3275	8	204	72.3486	28.821	7	51	847.751	51.9651	16	586
FALSE	High	High	IsMasterProtein	-5.42311e+18	3033	Euk_BCGLMT_17658_c0_g1_i1	RecName: Full=Nucleoside diphosphate kinase; Nucleoside diphosphate kinase	>Euk_BCGLMT_17658_c0_g1_i1 RecName: Full=Nucleoside diphosphate kinase; Nucleoside diphosphate kinase	1	0	0	54.8571	13	539	12	13	1	175	19.522	7.77	325.392	54.8571	12	194	306.207	46.8571	10	178	303.161	54.8571	13	167
FALSE	High	High	IsMasterProtein	-5.32129e+18	3106	BCFGMOX_1297	SSU_ribosomal_protein_S4p_(S9e)	>BCFGMOX_1297 SSU_ribosomal_protein_S4p_(S9e)	1	0	0	68.932	15	326	11	14	1	206	23.255	9.89	343.352	68.932	15	115	362.104	67.9612	14	121	285.879	66.9903	11	90
FALSE	High	High	IsMasterProtein	-4.22813e+18	3977	Euk_BCGLMT_33660_c1_g3_i2	RecName: Full=Actin-related protein 2/3 complex subunit 1A; WD domain, G-beta repeat	>Euk_BCGLMT_33660_c1_g3_i2 RecName: Full=Actin-related protein 2/3 complex subunit 1A; WD domain, G-beta repeat	1	0	0	64.0541	17	347	17	17	1	370	40.456	7.96	305.309	64.0541	17	116	343.155	62.1622	16	124	310.248	61.3514	15	107
FALSE	High	High	IsMasterProtein	-4.22141e+18	3983	BCFGMOX_837	6-phosphogluconate_dehydrogenase,_decarboxylating_(EC_1.1.1.44)	>BCFGMOX_837 6-phosphogluconate_dehydrogenase,_decarboxylating_(EC_1.1.1.44)	1	0	0	55.3015	23	429	21	21	1	481	52.069	5.3	429.24	50.5198	22	163	440.585	50.3119	20	161	271.273	45.5301	18	105
FALSE	High	High	IsMasterProtein	-4.17952e+18	4018	Euk_BCGLMT_7492_c0_g1_i1	RecName: Full=Collagen alpha-1(XIV) chain; von Willebrand factor type A domain	>Euk_BCGLMT_7492_c0_g1_i1 RecName: Full=Collagen alpha-1(XIV) chain; von Willebrand factor type A domain	1	0	0	78.3186	15	259	15	15	1	226	25.434	5.03	222.386	74.3363	14	93	106.313	55.3097	11	51	254.14	61.9469	13	115
FALSE	High	High	IsMasterProtein	-2.72556e+18	5230	Bac_BCGLMT_4863_c0_g1_i1	RecName: Full=Putative uncharacterized protein YghX; Dienelactone hydrolase family	>Bac_BCGLMT_4863_c0_g1_i1 RecName: Full=Putative uncharacterized protein YghX; Dienelactone hydrolase family	1	0	0	73.5931	19	301	18	18	1	231	24.853	5.9	355.829	54.1126	16	106	298.037	54.1126	15	83	365.118	73.5931	18	112
FALSE	High	High	IsMasterProtein	-2.74743e+18	5211	BCFGMOX_1393	Phenylalanyl-tRNA_synthetase_alpha_chain_(EC_6.1.1.20)	>BCFGMOX_1393 Phenylalanyl-tRNA_synthetase_alpha_chain_(EC_6.1.1.20)	1	0	0	63.1268	15	74	14	14	1	339	38.308	5.24	36.4691	53.6873	12	25	43.0553	55.1622	12	30	26.9824	42.4779	10	19
FALSE	High	High	IsMasterProtein	-2.81074e+18	5156	Euk_BCGLMT_33474_c1_g1_i1	RecName: Full=Integrin alpha-9; FG-GAP repeat	>Euk_BCGLMT_33474_c1_g1_i1 RecName: Full=Integrin alpha-9; FG-GAP repeat	1	0	0	42.1005	32	227	32	32	1	1114	123.112	5.21	190.777	35.4578	24	61	206.836	30.5206	24	75	246.749	34.7397	26	91
FALSE	High	High	IsMasterProtein	-2.83896e+18	5137	Euk_BCGLMT_31758_c0_g1_i1	RecName: Full=Protein singed; Fascin domain	>Euk_BCGLMT_31758_c0_g1_i1 RecName: Full=Protein singed; Fascin domain	1	0	0	64.1762	25	286	25	25	1	522	58.889	7.3	284.272	50.5747	20	113	228.099	53.0651	21	86	248.272	52.1073	20	87
FALSE	High	High	IsMasterProtein	-2.8404e+18	5135	Euk_BCGLMT_34752_c0_g1_i1	RecName: Full=Nucleolin; RNA recognition motif. (a.k.a. RRM, RBD, or RNP domain)	>Euk_BCGLMT_34752_c0_g1_i1 RecName: Full=Nucleolin; RNA recognition motif. (a.k.a. RRM, RBD, or RNP domain)	1	0	0	52.0362	34	635	34	34	1	442	47.952	5.08	579.65	50	31	204	543.478	48.4163	29	195	632.482	51.81	33	236
FALSE	High	High	IsMasterProtein	-2.84516e+18	5132	Euk_BCGLMT_33915_c0_g1_i3	RecName: Full=Phosphoenolpyruvate carboxykinase [GTP]; Phosphoenolpyruvate carboxykinase N-terminal domain	>Euk_BCGLMT_33915_c0_g1_i3 RecName: Full=Phosphoenolpyruvate carboxykinase [GTP]; Phosphoenolpyruvate carboxykinase N-terminal domain	1	0	0	79.9383	71	4518	71	71	1	648	72.678	7.09	4045.56	77.6235	62	1414	3759.22	79.9383	66	1352	5202.92	78.0864	63	1752
FALSE	High	High	IsMasterProtein	-2.8532e+18	5125	Euk_BCGLMT_60465_c0_g1_i1	RecName: Full=TAR DNA-binding protein 43; RNA recognition motif. (a.k.a. RRM, RBD, or RNP domain)	>Euk_BCGLMT_60465_c0_g1_i1 RecName: Full=TAR DNA-binding protein 43; RNA recognition motif. (a.k.a. RRM, RBD, or RNP domain)	1	0	0	38.6308	15	282	14	14	1	409	45.543	6.42	230.269	35.4523	11	77	263.09	38.6308	14	93	290.152	35.4523	12	112
FALSE	High	High	IsMasterProtein	-2.66962e+18	5274	Euk_BCGLMT_23141_c0_g1_i2	RecName: Full=Urease; Urease, gamma subunit	>Euk_BCGLMT_23141_c0_g1_i2 RecName: Full=Urease; Urease, gamma subunit	1	0	0	64.5472	26	271	26	26	1	519	55.671	6.42	200.701	55.684	21	90	102.081	50.289	14	51	337.138	58.5742	23	130
FALSE	High	High	IsMasterProtein	-2.85844e+18	5121	BCFGMOX_371	hypothetical_protein	>BCFGMOX_371 hypothetical_protein	1	0	0	66.1417	13	1391	13	13	1	127	13.34	9.55	1726.79	66.1417	13	523	1732.11	66.1417	13	502	1189.37	66.1417	13	366
FALSE	High	High	IsMasterProtein	-2.87408e+18	5107	Euk_BCGLMT_4383_c0_g2_i1 RecName: Full=UDP-glucose 4-epimerase {ECO:0000250	UniProtKB:Q14376}; 3-beta hydroxysteroid dehydrogenase/isomerase family	>Euk_BCGLMT_4383_c0_g2_i1 RecName: Full=UDP-glucose 4-epimerase {ECO:0000250|UniProtKB:Q14376}; 3-beta hydroxysteroid dehydrogenase/isomerase family	1	0	0	72.6829	15	53	15	15	1	205	22.366	7.8	33.0599	67.8049	12	19	31.7529	66.8293	11	19	32.1054	67.8049	12	15
FALSE	High	High	IsMasterProtein	-2.87863e+18	5098	BCFGMOX_406	Ribonuclease_E_(EC_3.1.26.12)	>BCFGMOX_406 Ribonuclease_E_(EC_3.1.26.12)	1	0	0	59.9732	37	220	36	36	1	747	83.732	7.11	220.005	57.4297	33	76	252.884	56.3588	33	94	110.026	43.3735	23	50
FALSE	High	High	IsMasterProtein	-2.90186e+18	5076	Euk_BCGLMT_8789_c0_g1_i1	RecName: Full=Paramyosin; Myosin tail	>Euk_BCGLMT_8789_c0_g1_i1 RecName: Full=Paramyosin; Myosin tail	1	0	0	68.1507	76	1353	75	76	1	876	101.154	5.35	1172.09	63.3562	65	424	962.04	56.2785	56	338	1656.92	65.1826	71	591
FALSE	High	High	IsMasterProtein	-2.90757e+18	5071	Euk_BCGLMT_86204_c0_g1_i1	RecName: Full=40S ribosomal protein S4; RS4NT (NUC023) domain	>Euk_BCGLMT_86204_c0_g1_i1 RecName: Full=40S ribosomal protein S4; RS4NT (NUC023) domain	1	0	0	74.3295	25	473	23	24	1	261	29.723	10.26	264.957	62.8352	20	157	247.613	66.6667	21	142	275.012	74.3295	24	174
FALSE	High	High	IsMasterProtein	-3.03144e+18	4968	Euk_BCGLMT_35951_c0_g1_i2	RecName: Full=Succinate dehydrogenase [ubiquinone] flavoprotein subunit, mitochondrial; FAD binding domain	>Euk_BCGLMT_35951_c0_g1_i2 RecName: Full=Succinate dehydrogenase [ubiquinone] flavoprotein subunit, mitochondrial; FAD binding domain	1	0	0	71.194	43	1998	43	43	1	670	73.207	6.43	1863.59	68.0597	39	679	2062.92	69.5522	39	686	1676.87	67.3134	38	633
FALSE	High	High	IsMasterProtein	-3.12446e+18	4897	Euk_BCGLMT_32833_c0_g1_i1	RecName: Full=TOM1-like protein 2; VHS domain	>Euk_BCGLMT_32833_c0_g1_i1 RecName: Full=TOM1-like protein 2; VHS domain	1	0	0	67.4667	16	207	16	16	1	375	41.898	5.01	179.872	54.4	13	70	147.335	59.7333	14	54	188.46	67.4667	15	83
FALSE	High	High	IsMasterProtein	-3.1261e+18	4895	Euk_BCGLMT_84062_c0_g1_i1 RecName: Full=Endoribonuclease LACTB2 {ECO:0000250	UniProtKB:Q53H82}; Metallo-beta-lactamase superfamily	>Euk_BCGLMT_84062_c0_g1_i1 RecName: Full=Endoribonuclease LACTB2 {ECO:0000250|UniProtKB:Q53H82}; Metallo-beta-lactamase superfamily	1	0	0	53.4965	15	60	15	15	1	286	32.247	6.07	25.6186	50	12	20	28.7183	41.2587	10	17	36.3373	47.5524	12	23
FALSE	High	High	IsMasterProtein	-2.86434e+18	5116	BCFGMOX_950	Ketol-acid_reductoisomerase_(EC_1.1.1.86)	>BCFGMOX_950 Ketol-acid_reductoisomerase_(EC_1.1.1.86)	1	0	0	74.8521	22	289	22	22	1	338	36.557	5.34	308.205	74.5562	21	111	302.961	71.5976	20	114	171.497	73.6686	18	64
FALSE	High	High	IsMasterProtein	-3.14293e+18	4878	Euk_BCGLMT_29533_c0_g1_i1	RecName: Full=Stimulator of interferon genes protein; TIR domain	>Euk_BCGLMT_29533_c0_g1_i1 RecName: Full=Stimulator of interferon genes protein; TIR domain	1	0	0	61.5809	28	292	28	28	1	544	62.185	5.27	197.6	44.6691	18	71	215.847	47.6103	18	78	407.239	56.0662	26	143
FALSE	High	High	IsMasterProtein	-2.66512e+18	5280	BCFGMOX_1784	Enoyl-[acyl-carrier-protein]_reductase_[NADH]_(EC_1.3.1.9)	>BCFGMOX_1784 Enoyl-[acyl-carrier-protein]_reductase_[NADH]_(EC_1.3.1.9)	1	0	0	68.8462	13	172	10	13	1	260	27.558	5.31	181.8	68.8462	13	68	176.13	55.7692	10	60	111.897	52.3077	9	44
FALSE	High	High	IsMasterProtein	-2.57124e+18	5359	hyp_BCGLMT_37129_c3_g3_i4	. Mitochondria-eating protein	>hyp_BCGLMT_37129_c3_g3_i4 . Mitochondria-eating protein	1	0	0	54.062	35	835	18	21	1	677	78.114	6.42	626.77	36.9276	24	258	657.197	40.6204	23	303	654.502	37.9616	28	274
FALSE	High	High	IsMasterProtein	-2.29355e+18	5596	Euk_BCGLMT_35870_c3_g1_i2	RecName: Full=Prosaposin; Saposin A-type domain	>Euk_BCGLMT_35870_c3_g1_i2 RecName: Full=Prosaposin; Saposin A-type domain	1	0	0	49.0463	28	1170	17	28	1	734	81.763	6.89	1037.2	46.049	25	431	856.527	42.6431	23	359	777.143	37.7384	25	380
FALSE	High	High	IsMasterProtein	-2.29826e+18	5590	Euk_BCGLMT_24635_c0_g1_i1	RecName: Full=MICOS complex subunit MIC60; Mitochondrial inner membrane protein	>Euk_BCGLMT_24635_c0_g1_i1 RecName: Full=MICOS complex subunit MIC60; Mitochondrial inner membrane protein	1	0	0	56.0825	32	243	31	31	1	485	55.796	6.39	188.603	50.5155	25	84	160.409	50.5155	27	77	177.981	47.2165	24	82
FALSE	High	High	IsMasterProtein	-2.31421e+18	5575	Euk_BCGLMT_36717_c0_g1_i1	RecName: Full=Zonadhesin; Calcium-binding EGF domain	>Euk_BCGLMT_36717_c0_g1_i1 RecName: Full=Zonadhesin; Calcium-binding EGF domain	1	0	0	51.2454	114	2053	114	114	1	2730	299.839	4.94	1568.43	47.4359	104	592	1924.34	46.9963	100	690	2095.6	49.6703	104	771
FALSE	High	High	IsMasterProtein	-2.33939e+18	5553	hyp_BCGLMT_32767_c0_g1_i2	. EF hand	>hyp_BCGLMT_32767_c0_g1_i2 . EF hand	1	0	0	82.5853	67	2518	65	67	1	557	63.705	6.49	1561.82	77.1993	60	798	2002.02	78.0969	66	983	1447.72	64.0934	55	737
FALSE	High	High	IsMasterProtein	-2.34632e+18	5547	hyp_BCGLMT_20040_c0_g1_i1	. .	>hyp_BCGLMT_20040_c0_g1_i1 . .	1	0	0	64.5418	14	339	14	14	1	251	28.207	5.07	392.234	64.5418	14	110	367.531	54.9801	11	95	489.889	64.5418	14	134
FALSE	High	High	IsMasterProtein	-2.35111e+18	5545	Euk_BCGLMT_39499_c0_g1_i1	RecName: Full=Peptidyl-prolyl cis-trans isomerase FKBP2; FKBP-type peptidyl-prolyl cis-trans isomerase	>Euk_BCGLMT_39499_c0_g1_i1 RecName: Full=Peptidyl-prolyl cis-trans isomerase FKBP2; FKBP-type peptidyl-prolyl cis-trans isomerase	1	0	0	72.2628	13	220	13	13	1	137	15.164	8.4	143.455	70.8029	10	69	206.92	72.2628	13	94	137.209	65.6934	8	57
FALSE	High	High	IsMasterProtein	-2.37558e+18	5519	BCM6EPS_837	Glutamine_synthetase_type_I_(EC_6.3.1.2)	>BCM6EPS_837 Glutamine_synthetase_type_I_(EC_6.3.1.2)	1	0	0	46.7368	16	99	16	16	1	475	53.5	5.33	68.8851	43.3684	12	28	124.663	42.9474	15	45	67.3641	42.9474	12	26
FALSE	High	High	IsMasterProtein	-2.59727e+18	5333	Euk_BCGLMT_36097_c0_g2_i1	RecName: Full=Dual specificity protein kinase shkA; Dynamin family	>Euk_BCGLMT_36097_c0_g2_i1 RecName: Full=Dual specificity protein kinase shkA; Dynamin family	1	0	0	64.5455	56	462	51	51	1	990	113.52	7.64	441.563	58.4848	45	154	376.483	51.0101	41	141	490.145	55.2525	45	167
FALSE	High	High	IsMasterProtein	-2.3853e+18	5507	Euk_BCGLMT_7990_c0_g2_i1	RecName: Full=Piwi-like protein 1; Piwi domain	>Euk_BCGLMT_7990_c0_g2_i1 RecName: Full=Piwi-like protein 1; Piwi domain	1	0	0	60.7273	15	131	15	15	1	275	31.236	9.2	74.2363	46.1818	9	34	84.7168	52	12	37	135.718	60.7273	15	60
FALSE	High	High	IsMasterProtein	-2.41048e+18	5485	Euk_BCGLMT_10142_c0_g1_i1	RecName: Full=Prolyl endopeptidase; Prolyl oligopeptidase, N-terminal beta-propeller domain	>Euk_BCGLMT_10142_c0_g1_i1 RecName: Full=Prolyl endopeptidase; Prolyl oligopeptidase, N-terminal beta-propeller domain	1	0	0	59.6552	15	114	15	15	1	290	32.86	5.05	116.171	48.6207	12	45	84.2946	59.6552	15	39	76.0437	40.3448	9	30
FALSE	High	High	IsMasterProtein	-2.42022e+18	5478	Euk_BCGLMT_36635_c0_g2_i2	RecName: Full=Rootletin; Ciliary rootlet component, centrosome cohesion	>Euk_BCGLMT_36635_c0_g2_i2 RecName: Full=Rootletin; Ciliary rootlet component, centrosome cohesion	1	0	0	75.0351	220	3358	218	220	1	2135	248.836	5.69	3007.87	71.5222	198	1215	2834.42	72.3185	201	1086	2750.12	68.4309	184	1057
FALSE	High	High	IsMasterProtein	-2.44471e+18	5459	Euk_BCGLMT_35423_c0_g2_i1	RecName: Full=Fucolectin-7; F5/8 type C domain	>Euk_BCGLMT_35423_c0_g2_i1 RecName: Full=Fucolectin-7; F5/8 type C domain	1	0	0	55.042	15	115	15	15	1	238	26.502	10.23		0			14.231	10.084	3	7	184.11	55.042	15	108
FALSE	High	High	IsMasterProtein	-2.46781e+18	5440	Euk_BCGLMT_36424_c0_g1_i1	RecName: Full=Sulfide:quinone oxidoreductase, mitochondrial; Pyridine nucleotide-disulphide oxidoreductase	>Euk_BCGLMT_36424_c0_g1_i1 RecName: Full=Sulfide:quinone oxidoreductase, mitochondrial; Pyridine nucleotide-disulphide oxidoreductase	1	0	0	74.2152	37	1465	35	35	1	446	49.377	9.07	1503.78	70.1794	33	503	1382.19	71.3004	33	472	1489.37	68.8341	31	490
FALSE	High	High	IsMasterProtein	-2.50542e+18	5405	BCFGMOX_1724	2-Keto-3-deoxy-D-manno-octulosonate-8-phosphate_synthase_(EC_2.5.1.55)	>BCFGMOX_1724 2-Keto-3-deoxy-D-manno-octulosonate-8-phosphate_synthase_(EC_2.5.1.55)	1	0	0	87.3646	15	119	15	15	1	277	29.967	5.6	125.136	86.6426	13	44	127.666	72.5632	13	47	83.3351	61.7329	10	28
FALSE	High	High	IsMasterProtein	-2.56279e+18	5367	Euk_BCGLMT_95592_c0_g1_i1	RecName: Full=Coatomer subunit alpha; WD domain, G-beta repeat	>Euk_BCGLMT_95592_c0_g1_i1 RecName: Full=Coatomer subunit alpha; WD domain, G-beta repeat	1	0	0	54.4715	38	391	38	38	1	861	97.375	8.6	348.045	51.9164	33	132	336.647	48.3159	33	125	355.323	48.5482	32	134
FALSE	High	High	IsMasterProtein	-2.56798e+18	5362	Euk_BCGLMT_36550_c0_g3_i1 RecName: Full=LIM domain and actin-binding protein 1 {ECO:0000250	UniProtKB:Q9UHB6}; LIM domain	>Euk_BCGLMT_36550_c0_g3_i1 RecName: Full=LIM domain and actin-binding protein 1 {ECO:0000250|UniProtKB:Q9UHB6}; LIM domain	1	0	0	45.1159	42	374	39	42	1	1208	134.743	4.55	272.382	38.245	33	112	279.536	40.5629	35	120	362.868	40.9768	36	142
FALSE	High	High	IsMasterProtein	-2.39878e+18	5491	Euk_BCGLMT_37315_c0_g1_i1 RecName: Full=Succinate--CoA ligase [ADP/GDP-forming] subunit alpha, mitochondrial {ECO:0000255	CoA binding domain	>Euk_BCGLMT_37315_c0_g1_i1 RecName: Full=Succinate--CoA ligase [ADP/GDP-forming] subunit alpha, mitochondrial {ECO:0000255|HAMAP-Rule:MF_03222}; CoA binding domain	1	0	0	60.9121	18	332	15	17	1	307	32.326	8.9	229.926	60.9121	17	116	195.893	60.9121	18	112	192.018	57.6547	14	104
FALSE	High	High	IsMasterProtein	1.60688e+18	8748	BCFGMOX_18	IMP_cyclohydrolase_(EC_3.5.4.10)_/_Phosphoribosylaminoimidazolecarboxamide_formyltransferase_(EC_2.1.2.3)	>BCFGMOX_18 IMP_cyclohydrolase_(EC_3.5.4.10)_/_Phosphoribosylaminoimidazolecarboxamide_formyltransferase_(EC_2.1.2.3)	1	0	0	63.1985	19	151	19	19	1	519	56.097	5.48	191.514	63.1985	19	59	185.83	55.4913	16	58	96.4471	49.3256	13	34
FALSE	High	High	IsMasterProtein	-3.17971e+18	4853	Euk_BCGLMT_48335_c0_g1_i1	RecName: Full=rRNA 2'-O-methyltransferase fibrillarin; Fibrillarin	>Euk_BCGLMT_48335_c0_g1_i1 RecName: Full=rRNA 2'-O-methyltransferase fibrillarin; Fibrillarin	1	0	0	68.254	16	242	16	16	1	252	27.789	9	210.223	63.0952	13	72	211.982	63.8889	15	83	255.114	67.8571	14	87
FALSE	High	High	IsMasterProtein	-3.283e+18	4756	Euk_BCGLMT_34689_c0_g1_i1	RecName: Full=Arginine kinase; ATP:guanido phosphotransferase, N-terminal domain	>Euk_BCGLMT_34689_c0_g1_i1 RecName: Full=Arginine kinase; ATP:guanido phosphotransferase, N-terminal domain	1	0	0	84.6797	50	3499	50	50	1	359	40.736	6.99	3363.65	79.1086	46	1206	3381.22	81.8942	47	1237	2884.56	82.1727	42	1056
FALSE	High	High	IsMasterProtein	-3.82569e+18	4317	BCFGMOX_564	tungsten-containing_formate_dehydrogenase_beta_subunit	>BCFGMOX_564 tungsten-containing_formate_dehydrogenase_beta_subunit	1	0	0	58.1105	24	224	24	24	1	561	61.253	5.91	233.049	45.098	21	88	216.176	55.9715	23	85	139.743	44.385	17	51
FALSE	High	High	IsMasterProtein	-3.92547e+18	4238	Euk_BCGLMT_34482_c0_g1_i1	RecName: Full=Cytosolic 10-formyltetrahydrofolate dehydrogenase; Formyl transferase	>Euk_BCGLMT_34482_c0_g1_i1 RecName: Full=Cytosolic 10-formyltetrahydrofolate dehydrogenase; Formyl transferase	1	0	0	69.4013	55	975	54	54	1	902	99.305	5.72	766.547	67.4058	51	316	920.461	65.8537	50	350	748.254	61.8625	46	309
FALSE	High	High	IsMasterProtein	-4.05213e+18	4135	Euk_BCGLMT_31917_c0_g1_i1	RecName: Full=Collagen alpha-3(V) chain; Collagen triple helix repeat (20 copies)	>Euk_BCGLMT_31917_c0_g1_i1 RecName: Full=Collagen alpha-3(V) chain; Collagen triple helix repeat (20 copies)	1	0	0	31.6456	33	284	33	33	1	1738	173.824	6.57	241.991	22.7848	24	86	315.644	23.1876	25	110	259.906	22.2094	21	88
FALSE	High	High	IsMasterProtein	-4.05433e+18	4128	BCM6EPS_628	ATP_synthase_beta_chain_(EC_3.6.3.14)	>BCM6EPS_628 ATP_synthase_beta_chain_(EC_3.6.3.14)	1	0	0	45.6897	17	95	16	16	1	464	50.88	5.24	57.931	34.6983	11	31	92.8316	42.6724	15	42	46.3801	25.6466	9	22
FALSE	High	High	IsMasterProtein	-4.06204e+18	4120	BCFGMOX_1844	Phosphoribosylformylglycinamidine_synthase,_synthetase_subunit_(EC_6.3.5.3)_/_Phosphoribosylformylglycinamidine_synthase,_glutamine_amidotransferase_subunit_(EC_6.3.5.3)	>BCFGMOX_1844 Phosphoribosylformylglycinamidine_synthase,_synthetase_subunit_(EC_6.3.5.3)_/_Phosphoribosylformylglycinamidine_synthase,_glutamine_amidotransferase_subunit_(EC_6.3.5.3)	1	0	0	33.5404	22	71	22	22	1	1288	139.408	5.03	60.5403	29.1925	19	28	89.0003	26.7857	18	31	30.019	12.7329	9	12
FALSE	High	High	IsMasterProtein	-4.07247e+18	4107	Euk_BCGLMT_35661_c0_g1_i3	RecName: Full=Spectrin beta chain; Calponin homology (CH) domain	>Euk_BCGLMT_35661_c0_g1_i3 RecName: Full=Spectrin beta chain; Calponin homology (CH) domain	1	0	0	61.8514	126	1373	104	113	1	2409	280.105	5.21	1123.59	54.0888	102	468	898.485	54.2964	105	371	1299.88	57.7418	113	534
FALSE	High	High	IsMasterProtein	-4.07331e+18	4104	BCFGMOX_1901	Bacterioferritin	>BCFGMOX_1901 Bacterioferritin	1	0	0	90.9091	18	1032	18	18	1	154	18.091	4.67	665.044	74.026	16	402	708.581	90.9091	17	397	397.098	58.4416	14	233
FALSE	High	High	IsMasterProtein	-3.77221e+18	4356	BCFGMOX_2034	LSU_ribosomal_protein_L25p	>BCFGMOX_2034 LSU_ribosomal_protein_L25p	1	0	0	55.3488	13	213	13	13	1	215	23.263	4.64	168.016	53.0233	11	79	200.092	55.3488	13	88	100.437	46.5116	7	46
FALSE	High	High	IsMasterProtein	-4.08527e+18	4098	Euk_BCGLMT_28730_c0_g1_i1	RecName: Full=Phenylalanine-4-hydroxylase; ACT domain	>Euk_BCGLMT_28730_c0_g1_i1 RecName: Full=Phenylalanine-4-hydroxylase; ACT domain	1	0	0	39.0192	15	86	15	15	1	469	53.13	6.76	52.8873	34.3284	12	23	55.5212	34.3284	13	20	92.091	39.0192	15	43
FALSE	High	High	IsMasterProtein	-4.09556e+18	4093	Euk_BCGLMT_36686_c0_g3_i2	RecName: Full=Deoxynucleoside triphosphate triphosphohydrolase SAMHD1; HD domain	>Euk_BCGLMT_36686_c0_g3_i2 RecName: Full=Deoxynucleoside triphosphate triphosphohydrolase SAMHD1; HD domain	1	0	0	67.8959	40	1143	12	12	1	461	53.278	7.12	650.271	59.2191	32	299	1260.16	62.9067	38	552	649.526	57.4837	29	292
FALSE	High	High	IsMasterProtein	-4.10218e+18	4086	BCFGMOX_417	Translation_initiation_factor_2	>BCFGMOX_417 Translation_initiation_factor_2	1	0	0	59.7015	42	364	41	41	1	871	95.248	6.54	342.77	52.5832	33	129	427.093	54.9943	38	151	176.789	47.0723	26	84
FALSE	High	High	IsMasterProtein	-4.1092e+18	4077	Euk_BCGLMT_48613_c0_g1_i1	RecName: Full=60 kDa heat shock protein, mitochondrial; TCP-1/cpn60 chaperonin family	>Euk_BCGLMT_48613_c0_g1_i1 RecName: Full=60 kDa heat shock protein, mitochondrial; TCP-1/cpn60 chaperonin family	1	0	0	86.4111	55	1990	51	51	1	574	61.179	5.49	1642.97	84.8432	53	628	1591.82	85.8885	51	648	1616.87	85.0174	47	714
FALSE	High	High	IsMasterProtein	-4.12665e+18	4059	Euk_BCGLMT_36171_c0_g3_i1	RecName: Full=Neurobeachin; Domain of Unknown Function (DUF1088)	>Euk_BCGLMT_36171_c0_g3_i1 RecName: Full=Neurobeachin; Domain of Unknown Function (DUF1088)	1	0	0	41.9679	17	86	16	16	1	498	55.834	5.08	69.8507	36.747	14	31	66.6748	31.7269	13	31	51.0224	24.498	10	24
FALSE	High	High	IsMasterProtein	-4.13079e+18	4051	Euk_BCGLMT_100284_c0_g1_i1	RecName: Full=40S ribosomal protein S12; Ribosomal protein L7Ae/L30e/S12e/Gadd45 family	>Euk_BCGLMT_100284_c0_g1_i1 RecName: Full=40S ribosomal protein S12; Ribosomal protein L7Ae/L30e/S12e/Gadd45 family	1	0	0	77.1812	15	503	15	15	1	149	16.257	7.28	386.705	77.1812	15	164	330.598	77.1812	14	154	396.06	77.1812	14	185
FALSE	High	High	IsMasterProtein	-4.13144e+18	4050	Euk_BCGLMT_30575_c0_g1_i1	RecName: Full=Coatomer subunit beta'; WD domain, G-beta repeat	>Euk_BCGLMT_30575_c0_g1_i1 RecName: Full=Coatomer subunit beta'; WD domain, G-beta repeat	1	0	0	53.8381	44	443	43	44	1	951	107.334	4.96	388.027	49.632	39	146	381.734	49.9474	40	144	394.25	52.1556	40	153
FALSE	High	High	IsMasterProtein	-4.17098e+18	4026	Euk_BCGLMT_35731_c0_g1_i1	RecName: Full=Golgi apparatus protein 1; Cysteine rich repeat	>Euk_BCGLMT_35731_c0_g1_i1 RecName: Full=Golgi apparatus protein 1; Cysteine rich repeat	1	0	0	61.3402	66	889	66	66	1	1164	134.423	6.74	906.921	59.1924	58	323	687.163	56.7869	56	251	829.721	57.5601	57	315
FALSE	High	High	IsMasterProtein	-4.08587e+18	4097	Euk_BCGLMT_74718_c0_g1_i1	RecName: Full=T-complex protein 1 subunit alpha; TCP-1/cpn60 chaperonin family	>Euk_BCGLMT_74718_c0_g1_i1 RecName: Full=T-complex protein 1 subunit alpha; TCP-1/cpn60 chaperonin family	1	0	0	73.8693	23	489	22	23	1	398	42.831	8.06	464.36	69.598	22	172	389.831	65.3266	20	134	490.979	73.1156	22	183
FALSE	High	High	IsMasterProtein	-3.24492e+18	4801	Euk_BCGLMT_32769_c0_g1_i1	RecName: Full=Myophilin; Calponin homology (CH) domain	>Euk_BCGLMT_32769_c0_g1_i1 RecName: Full=Myophilin; Calponin homology (CH) domain	1	0	0	73.3333	17	293	16	16	1	195	21.174	9.09	234.771	73.3333	17	104	199.953	60.5128	13	82	250.668	73.3333	16	107
FALSE	High	High	IsMasterProtein	-3.71956e+18	4390	Euk_BCGLMT_8395_c0_g1_i1	RecName: Full=Peptidyl-prolyl cis-trans isomerase; Cyclophilin type peptidyl-prolyl cis-trans isomerase/CLD	>Euk_BCGLMT_8395_c0_g1_i1 RecName: Full=Peptidyl-prolyl cis-trans isomerase; Cyclophilin type peptidyl-prolyl cis-trans isomerase/CLD	1	0	0	64.2857	16	1127	14	14	1	196	21.083	8.46	820.656	64.2857	16	379	782.143	61.2245	12	349	893.045	61.2245	12	399
FALSE	High	High	IsMasterProtein	-3.69914e+18	4411	BCFGMOX_1687	GTP-binding_protein_TypA/BipA	>BCFGMOX_1687 GTP-binding_protein_TypA/BipA	1	0	0	48.7521	23	173	20	21	1	601	66.363	5.24	121.206	40.9318	18	59	149.793	46.4226	21	74	85.1702	27.9534	11	40
FALSE	High	High	IsMasterProtein	-3.28602e+18	4752	BCFGMOX_1249	2-isopropylmalate_synthase_(EC_2.3.3.13)	>BCFGMOX_1249 2-isopropylmalate_synthase_(EC_2.3.3.13)	1	0	0	44.227	15	58	14	15	1	511	55.529	5.59	62.0001	37.3777	12	22	69.4133	41.8787	13	26	24.4921	13.8943	5	10
FALSE	High	High	IsMasterProtein	-3.32654e+18	4715	Euk_BCGLMT_8688_c0_g1_i1	RecName: Full=Coatomer subunit delta; Clathrin adaptor complex small chain	>Euk_BCGLMT_8688_c0_g1_i1 RecName: Full=Coatomer subunit delta; Clathrin adaptor complex small chain	1	0	0	55.8767	28	261	28	28	1	519	57.972	5.77	148.962	55.8767	27	88	152.072	52.7938	26	78	152.897	55.8767	26	95
FALSE	High	High	IsMasterProtein	-3.33919e+18	4703	Euk_BCGLMT_49061_c0_g1_i1	RecName: Full=Dihydropteridine reductase; Enoyl-(Acyl carrier protein) reductase	>Euk_BCGLMT_49061_c0_g1_i1 RecName: Full=Dihydropteridine reductase; Enoyl-(Acyl carrier protein) reductase	1	0	0	82.243	12	254	12	12	1	214	22.826	6.79	274.203	82.243	11	82	235.709	82.243	11	77	316.397	82.243	12	95
FALSE	High	High	IsMasterProtein	-3.34805e+18	4697	BCFGMOX_1521	Carbamoyl-phosphate_synthase_large_chain_(EC_6.3.5.5)	>BCFGMOX_1521 Carbamoyl-phosphate_synthase_large_chain_(EC_6.3.5.5)	1	0	0	51.1194	34	241	33	33	1	1072	117.54	4.96	248.433	41.2313	26	89	252.059	48.3209	31	94	124.474	36.0075	21	58
FALSE	High	High	IsMasterProtein	-3.35283e+18	4692	Euk_BCGLMT_17306_c0_g1_i1	RecName: Full=Coiled-coil domain-containing protein 105; Tektin family	>Euk_BCGLMT_17306_c0_g1_i1 RecName: Full=Coiled-coil domain-containing protein 105; Tektin family	1	0	0	55.5819	20	107	20	20	1	421	46.992	9.98	54.3605	46.0808	13	27	78.6467	49.6437	17	39	88.6665	49.8812	14	41
FALSE	High	High	IsMasterProtein	-3.36456e+18	4684	Euk_BCGLMT_61396_c0_g1_i1	RecName: Full=Saccharopine dehydrogenase-like oxidoreductase; Saccharopine dehydrogenase NADP binding domain	>Euk_BCGLMT_61396_c0_g1_i1 RecName: Full=Saccharopine dehydrogenase-like oxidoreductase; Saccharopine dehydrogenase NADP binding domain	1	0	0	68.9573	26	549	26	26	1	422	46.732	8.38	614.235	59.0047	21	191	602.294	63.0332	22	191	591.89	60.9005	18	167
FALSE	High	High	IsMasterProtein	-3.38843e+18	4665	BCFGMOX_2088	1-deoxy-D-xylulose_5-phosphate_synthase_(EC_2.2.1.7)	>BCFGMOX_2088 1-deoxy-D-xylulose_5-phosphate_synthase_(EC_2.2.1.7)	1	0	0	49.5161	20	137	20	20	1	620	67.481	5.94	149.62	49.5161	20	53	160.121	45.3226	19	55	84.4148	28.7097	12	29
FALSE	High	High	IsMasterProtein	-3.7162e+18	4397	hyp_BCGLMT_36783_c1_g30_i1	. Tetratricopeptide repeat	>hyp_BCGLMT_36783_c1_g30_i1 . Tetratricopeptide repeat	1	0	0	51.1377	36	360	36	36	1	835	95.634	5.68	360.758	45.8683	30	126	425.899	48.6228	31	146	272.451	42.1557	25	88
FALSE	High	High	IsMasterProtein	-3.41548e+18	4643	Euk_BCGLMT_26996_c0_g1_i3	RecName: Full=Calponin-3; Calponin homology (CH) domain	>Euk_BCGLMT_26996_c0_g1_i3 RecName: Full=Calponin-3; Calponin homology (CH) domain	1	0	0	79.7647	33	766	31	31	1	425	46.862	7.56	706.059	72.9412	26	223	659.883	58.1176	20	197	1091.81	78.3529	30	346
FALSE	High	High	IsMasterProtein	-3.53722e+18	4540	Euk_BCGLMT_3947_c0_g1_i1 RecName: Full=ATP-dependent 6-phosphofructokinase, platelet type {ECO:0000255	Phosphofructokinase	>Euk_BCGLMT_3947_c0_g1_i1 RecName: Full=ATP-dependent 6-phosphofructokinase, platelet type {ECO:0000255|HAMAP-Rule:MF_03184}; Phosphofructokinase	1	0	0	40.8578	19	147	19	19	1	443	48.661	8.5	87.8212	39.2777	16	46	89.1694	39.0519	16	50	98.0638	37.4718	17	51
FALSE	High	High	IsMasterProtein	-3.5401e+18	4538	BCFGMOX_1912	Malate_dehydrogenase_(EC_1.1.1.37)	>BCFGMOX_1912 Malate_dehydrogenase_(EC_1.1.1.37)	1	0	0	58.4848	17	155	17	17	1	330	35.895	6.87	134.427	56.0606	16	56	167.641	56.9697	15	71	76.5344	42.4242	12	28
FALSE	High	High	IsMasterProtein	-3.56511e+18	4514	Euk_BCGLMT_35849_c0_g1_i6	RecName: Full=Heat shock 70 kDa protein 12A; Hsp70 protein	>Euk_BCGLMT_35849_c0_g1_i6 RecName: Full=Heat shock 70 kDa protein 12A; Hsp70 protein	1	0	0	55.6684	26	281	19	19	1	591	67.175	6.84	210.82	45.8545	17	84	284.748	52.9611	23	103	254.857	46.5313	20	94
FALSE	High	High	IsMasterProtein	-3.56979e+18	4504	BCFGMOX_1209	Aldehyde_dehydrogenase_(EC_1.2.1.3)	>BCFGMOX_1209 Aldehyde_dehydrogenase_(EC_1.2.1.3)	1	0	0	66.0079	33	986	31	31	1	506	55.578	5.34	1023.19	65.6126	31	379	826.002	57.7075	29	333	709.554	57.1146	27	274
FALSE	High	High	IsMasterProtein	-3.60395e+18	4482	BCFGMOX_1106	D-alanyl-D-alanine_carboxypeptidase_(EC_3.4.16.4)	>BCFGMOX_1106 D-alanyl-D-alanine_carboxypeptidase_(EC_3.4.16.4)	1	0	0	51.0363	14	92	14	14	1	386	43.436	7.66	76.4001	40.6736	11	32	107.069	51.0363	14	42	42.7624	39.8964	10	18
FALSE	High	High	IsMasterProtein	-3.6415e+18	4452	Bac_BCGLMT_35068_c0_g1_i1	RecName: Full=Probable proline iminopeptidase; alpha/beta hydrolase fold	>Bac_BCGLMT_35068_c0_g1_i1 RecName: Full=Probable proline iminopeptidase; alpha/beta hydrolase fold	1	0	0	69.8113	27	673	26	26	1	318	36.608	7.09	582.709	69.8113	26	244	577.638	69.8113	26	243	426.247	66.9811	23	186
FALSE	High	High	IsMasterProtein	-3.6605e+18	4436	BCFGMOX_463	Transketolase_(EC_2.2.1.1)	>BCFGMOX_463 Transketolase_(EC_2.2.1.1)	1	0	0	71.8935	52	3011	49	50	1	676	72.867	5.69	2942.06	71.5976	49	1133	3027.41	70.858	50	1159	1924.2	65.3846	43	719
FALSE	High	High	IsMasterProtein	-3.47945e+18	4584	Euk_BCGLMT_32812_c0_g1_i1	RecName: Full=Citrate synthase, mitochondrial; Citrate synthase, C-terminal domain	>Euk_BCGLMT_32812_c0_g1_i1 RecName: Full=Citrate synthase, mitochondrial; Citrate synthase, C-terminal domain	1	0	0	53.7657	30	658	28	28	1	478	53.091	7.53	516.319	49.1632	28	204	567.346	53.5565	26	208	657.482	48.954	25	246
FALSE	High	High	IsMasterProtein	-5.92654e+18	2635	Euk_BCGLMT_6079_c0_g1_i1	RecName: Full=GTPase HRas; ADP-ribosylation factor family	>Euk_BCGLMT_6079_c0_g1_i1 RecName: Full=GTPase HRas; ADP-ribosylation factor family	1	0	0	82.0652	13	158	9	13	1	184	20.909	7.8	149.873	82.0652	12	53	142.707	82.0652	13	53	158.464	82.0652	12	52
FALSE	High	High	IsMasterProtein	1.60816e+18	8752	Euk_BCGLMT_5070_c0_g1_i1	RecName: Full=Peptidyl-prolyl cis-trans isomerase 6; Cyclophilin type peptidyl-prolyl cis-trans isomerase/CLD	>Euk_BCGLMT_5070_c0_g1_i1 RecName: Full=Peptidyl-prolyl cis-trans isomerase 6; Cyclophilin type peptidyl-prolyl cis-trans isomerase/CLD	1	0	0	60.0897	19	245	13	13	1	223	24.625	9.72	120.781	60.0897	18	88	116.657	60.0897	19	73	121.825	48.8789	14	84
FALSE	High	High	IsMasterProtein	1.65767e+18	8796	Euk_BCGLMT_35154_c0_g1_i1	RecName: Full=EF-hand calcium-binding domain-containing protein 11; EF hand	>Euk_BCGLMT_35154_c0_g1_i1 RecName: Full=EF-hand calcium-binding domain-containing protein 11; EF hand	1	0	0	79.8742	15	246	15	15	1	159	18.4	5.95	270.291	79.8742	15	138	81.5051	77.9874	10	55	87.2483	67.2956	8	53
FALSE	High	High	IsMasterProtein	6.87047e+18	13160	Euk_BCGLMT_8630_c0_g1_i1	RecName: Full=S-adenosylmethionine synthase isoform type-1; S-adenosylmethionine synthetase, N-terminal domain	>Euk_BCGLMT_8630_c0_g1_i1 RecName: Full=S-adenosylmethionine synthase isoform type-1; S-adenosylmethionine synthetase, N-terminal domain	1	0	0	68.1265	24	395	22	24	1	411	45.218	6.79	304.648	58.8808	23	150	310.579	61.0706	20	146	219.756	53.2847	19	99
FALSE	High	High	IsMasterProtein	6.86606e+18	13154	BCFGMOX_1281	SSU_ribosomal_protein_S3p_(S3e)	>BCFGMOX_1281 SSU_ribosomal_protein_S3p_(S3e)	1	0	0	70.9821	18	292	15	18	1	224	25.283	9.89	192.972	59.375	14	92	246.693	62.9464	15	122	151.566	62.0536	16	78
FALSE	High	High	IsMasterProtein	6.79554e+18	13099	Euk_BCGLMT_35045_c0_g1_i3	RecName: Full=Disks large homolog 1; L27_1	>Euk_BCGLMT_35045_c0_g1_i3 RecName: Full=Disks large homolog 1; L27_1	1	0	0	51.8349	31	391	31	31	1	872	96.979	5.38	412.208	47.133	28	136	370.867	38.6468	24	128	356.922	41.9725	25	127
FALSE	High	High	IsMasterProtein	6.75667e+18	13060	Euk_BCGLMT_4635_c0_g2_i1	RecName: Full=ADP-ribose pyrophosphatase, mitochondrial; NUDIX domain	>Euk_BCGLMT_4635_c0_g2_i1 RecName: Full=ADP-ribose pyrophosphatase, mitochondrial; NUDIX domain	1	0	0	71.4715	20	290	20	20	1	333	37.415	7.94	256.917	64.5646	16	92	292.943	65.7658	16	102	250.111	66.967	18	96
FALSE	High	High	IsMasterProtein	6.68399e+18	13006	BCFGMOX_1101	Pyruvate_dehydrogenase_E1_component_(EC_1.2.4.1)	>BCFGMOX_1101 Pyruvate_dehydrogenase_E1_component_(EC_1.2.4.1)	1	0	0	46.5845	32	229	31	32	1	893	100.295	5.72	210.522	38.8578	27	83	212.693	43.449	30	83	144.369	32.3628	22	63
FALSE	High	High	IsMasterProtein	6.6836e+18	13004	Euk_BCGLMT_30430_c0_g1_i2	RecName: Full=Isocitrate dehydrogenase [NADP], mitochondrial; Isocitrate/isopropylmalate dehydrogenase	>Euk_BCGLMT_30430_c0_g1_i2 RecName: Full=Isocitrate dehydrogenase [NADP], mitochondrial; Isocitrate/isopropylmalate dehydrogenase	1	0	0	74.6102	40	677	37	38	1	449	50.495	7.87	470.46	68.8196	36	234	469.796	69.265	35	226	441.027	67.0379	38	217
FALSE	High	High	IsMasterProtein	6.67991e+18	12998	Euk_BCGLMT_55799_c0_g1_i1	RecName: Full=ATP synthase subunit O, mitochondrial; ATP synthase delta (OSCP) subunit	>Euk_BCGLMT_55799_c0_g1_i1 RecName: Full=ATP synthase subunit O, mitochondrial; ATP synthase delta (OSCP) subunit	1	0	0	77.2727	15	356	15	15	1	154	16.662	9.41	294.311	75.974	14	124	261.474	77.2727	15	108	290.316	72.7273	13	124
FALSE	High	High	IsMasterProtein	6.6737e+18	12990	Euk_BCGLMT_37174_c0_g5_i1	RecName: Full=Heat shock 70 kDa protein 12B; Hsp70 protein	>Euk_BCGLMT_37174_c0_g5_i1 RecName: Full=Heat shock 70 kDa protein 12B; Hsp70 protein	1	0	0	62.2685	20	238	18	18	1	432	47.952	7.55	324.982	62.2685	19	110	210.824	49.7685	14	66	159.149	49.7685	14	62
FALSE	High	High	IsMasterProtein	6.67259e+18	12989	Euk_BCGLMT_9125_c0_g1_i1	RecName: Full=Acetyl-coenzyme A synthetase; AMP-binding enzyme	>Euk_BCGLMT_9125_c0_g1_i1 RecName: Full=Acetyl-coenzyme A synthetase; AMP-binding enzyme	1	0	0	64.898	15	105	15	15	1	245	27.2	6.8	55.5392	55.5102	12	36	63.8942	62.8571	11	31	75.3609	62.0408	13	38
FALSE	High	High	IsMasterProtein	6.63398e+18	12952	Euk_BCGLMT_31801_c0_g1_i1	RecName: Full=Glyceraldehyde-3-phosphate dehydrogenase; Glyceraldehyde 3-phosphate dehydrogenase, NAD binding domain	>Euk_BCGLMT_31801_c0_g1_i1 RecName: Full=Glyceraldehyde-3-phosphate dehydrogenase; Glyceraldehyde 3-phosphate dehydrogenase, NAD binding domain	1	0	0	90.6907	38	4103	33	35	1	333	35.657	8.02	4212.95	90.6907	37	1397	3928.19	90.6907	38	1307	3934.45	90.6907	37	1399
FALSE	High	High	IsMasterProtein	6.56019e+18	12895	hyp_BCGLMT_40008_c1_g1_i1	. .	>hyp_BCGLMT_40008_c1_g1_i1 . .	1	0	0	63	16	151	16	16	1	200	22.982	7.71	146.305	47.5	12	64	91.0846	60	12	60	38.4673	40	6	27
FALSE	High	High	IsMasterProtein	6.53422e+18	12873	hyp_BCGLMT_37058_c2_g1_i2	. Death domain	>hyp_BCGLMT_37058_c2_g1_i2 . Death domain	1	0	0	41.5493	28	99	28	28	1	994	114.523	6.83	51.6844	31.0865	19	33	73.3126	33.0986	22	45	20.3807	24.0443	17	21
FALSE	High	High	IsMasterProtein	6.51935e+18	12859	Euk_BCGLMT_48599_c0_g1_i1	RecName: Full=Actin-interacting protein 1; WD domain, G-beta repeat	>Euk_BCGLMT_48599_c0_g1_i1 RecName: Full=Actin-interacting protein 1; WD domain, G-beta repeat	1	0	0	86.7893	61	1312	61	61	1	598	64.523	6.71	1233.27	85.4515	56	450	1097.99	83.2776	54	432	1146.32	81.4381	48	430
FALSE	High	High	IsMasterProtein	6.51191e+18	12851	Euk_BCGLMT_36770_c0_g1_i1	RecName: Full=Spectrin beta chain, non-erythrocytic 5; Calponin homology (CH) domain	>Euk_BCGLMT_36770_c0_g1_i1 RecName: Full=Spectrin beta chain, non-erythrocytic 5; Calponin homology (CH) domain	1	0	0	43.8336	147	764	146	146	1	4111	476.059	5.91	754.929	36.3172	122	283	562.346	31.5738	98	220	668.842	33.7874	110	261
FALSE	High	High	IsMasterProtein	6.4853e+18	12817	BCFGMOX_1764	Translation_elongation_factor_G_paralog	>BCFGMOX_1764 Translation_elongation_factor_G_paralog	1	0	0	75.6835	49	1226	49	49	1	695	76.31	4.96	1320.08	71.6547	45	437	1533.24	71.9424	43	510	804.838	67.0504	37	279
FALSE	High	High	IsMasterProtein	6.89953e+18	13182	Euk_BCGLMT_36488_c0_g2_i1	RecName: Full=Cytoplasmic dynein 1 heavy chain 1; AAA domain (dynein-related subfamily)	>Euk_BCGLMT_36488_c0_g2_i1 RecName: Full=Cytoplasmic dynein 1 heavy chain 1; AAA domain (dynein-related subfamily)	1	0	0	30.6972	41	276	39	39	1	1922	219.641	6.25	214.925	24.8699	33	88	203.328	25.7024	32	74	310.545	28.9802	36	114
FALSE	High	High	IsMasterProtein	6.97474e+18	13236	Euk_BCGLMT_36459_c0_g1_i5	RecName: Full=Spectrin alpha chain; Spectrin repeat	>Euk_BCGLMT_36459_c0_g1_i5 RecName: Full=Spectrin alpha chain; Spectrin repeat	1	0	0	76.8146	206	3100	171	206	1	2411	278.47	4.98	3085.73	75.8606	189	1057	2778.43	73.4965	179	946	3237.49	70.7175	177	1097
FALSE	High	High	IsMasterProtein	7.01091e+18	13266	hyp_BCGLMT_17431_c0_g1_i1	. Profilin	>hyp_BCGLMT_17431_c0_g1_i1 . Profilin	1	0	0	88.0795	14	1367	14	14	1	151	16.761	5.22	833.321	82.1192	12	457	865.781	88.0795	14	453	816.388	82.1192	12	457
FALSE	High	High	IsMasterProtein	7.01889e+18	13270	Euk_BCGLMT_29645_c0_g2_i1	RecName: Full=Pregnancy zone protein; MG2 domain	>Euk_BCGLMT_29645_c0_g2_i1 RecName: Full=Pregnancy zone protein; MG2 domain	1	0	0	40.3042	31	207	31	31	1	1052	119.363	5.2	156.437	36.7871	28	68	132.573	31.2738	23	69	129.003	32.5095	24	70
FALSE	High	High	IsMasterProtein	7.40097e+18	13580	BCFGMOX_579	Valyl-tRNA_synthetase_(EC_6.1.1.9)	>BCFGMOX_579 Valyl-tRNA_synthetase_(EC_6.1.1.9)	1	0	0	31.9318	18	132	18	18	1	880	99.996	5.22	134.172	30.1136	15	42	156.732	31.9318	17	56	88.3895	17.7273	10	34
FALSE	High	High	IsMasterProtein	7.36489e+18	13551	Euk_BCGLMT_20847_c0_g1_i1	RecName: Full=Calcium-binding mitochondrial carrier protein SCaMC-2; EF-hand domain pair	>Euk_BCGLMT_20847_c0_g1_i1 RecName: Full=Calcium-binding mitochondrial carrier protein SCaMC-2; EF-hand domain pair	1	0	0	36.5	16	111	16	16	1	400	44.99	9.32	74.9068	34	13	33	64.2472	34.25	13	34	70.1062	36.25	15	44
FALSE	High	High	IsMasterProtein	7.35155e+18	13540	Euk_BCGLMT_31315_c0_g3_i1	RecName: Full=F-actin-capping protein subunit beta isoforms 1 and 2; F-actin capping protein, beta subunit	>Euk_BCGLMT_31315_c0_g3_i1 RecName: Full=F-actin-capping protein subunit beta isoforms 1 and 2; F-actin capping protein, beta subunit	1	0	0	73.2601	20	494	20	20	1	273	31.134	6.11	452.152	68.4982	19	184	374.304	63.7363	15	151	401.66	68.8645	17	159
FALSE	High	High	IsMasterProtein	7.33598e+18	13524	Euk_BCGLMT_33286_c0_g2_i2	RecName: Full=Maestro heat-like repeat-containing protein family member 1; .	>Euk_BCGLMT_33286_c0_g2_i2 RecName: Full=Maestro heat-like repeat-containing protein family member 1; .	1	0	0	29.2453	22	60	22	22	1	1060	119.02	5.96	43.5156	18.9623	13	18	47.9456	24.0566	17	22	52.9422	19.717	13	20
FALSE	High	High	IsMasterProtein	7.3259e+18	13514	Euk_BCGLMT_32751_c0_g1_i2	RecName: Full=Probable ubiquitin carboxyl-terminal hydrolase FAF-X; Ubiquitin carboxyl-terminal hydrolase	>Euk_BCGLMT_32751_c0_g1_i2 RecName: Full=Probable ubiquitin carboxyl-terminal hydrolase FAF-X; Ubiquitin carboxyl-terminal hydrolase	1	0	0	22.5452	43	142	43	43	1	2546	290.626	5.87	85.158	15.1218	28	48	83.5917	13.8256	26	39	103.698	14.4148	29	55
FALSE	High	High	IsMasterProtein	7.32035e+18	13512	Euk_BCGLMT_15579_c0_g1_i1	RecName: Full=S-formylglutathione hydrolase; Putative esterase	>Euk_BCGLMT_15579_c0_g1_i1 RecName: Full=S-formylglutathione hydrolase; Putative esterase	1	0	0	81.4815	16	298	16	16	1	216	23.838	6.2	325.8	81.4815	14	107	331.972	81.4815	13	102	281.272	78.7037	12	89
FALSE	High	High	IsMasterProtein	7.29815e+18	13485	BCFGMOX_308	Formaldehyde_activating_enzyme	>BCFGMOX_308 Formaldehyde_activating_enzyme	1	0	0	86.2637	19	349	19	19	1	182	19.443	6.19	457.617	86.2637	18	125	507.759	86.2637	16	135	333.023	78.5714	13	89
FALSE	High	High	IsMasterProtein	6.4602e+18	12805	BCFGMOX_132	Glycyl-tRNA_synthetase_beta_chain_(EC_6.1.1.14)	>BCFGMOX_132 Glycyl-tRNA_synthetase_beta_chain_(EC_6.1.1.14)	1	0	0	53.8462	26	180	26	26	1	689	75.945	5.15	113.203	35.7039	16	41	204.746	50.9434	24	83	152.183	35.5588	16	56
FALSE	High	High	IsMasterProtein	7.27842e+18	13473	Euk_BCGLMT_32305_c0_g2_i1	RecName: Full=Heterogeneous nuclear ribonucleoprotein L; RNA recognition motif. (a.k.a. RRM, RBD, or RNP domain)	>Euk_BCGLMT_32305_c0_g2_i1 RecName: Full=Heterogeneous nuclear ribonucleoprotein L; RNA recognition motif. (a.k.a. RRM, RBD, or RNP domain)	1	0	0	46.24	27	451	27	27	1	625	68.922	7.78	377.213	45.76	25	144	405.901	42.08	24	154	415.876	42.08	23	153
FALSE	High	High	IsMasterProtein	7.27337e+18	13469	Bac_BCGLMT_36533_c12_g1_i2 RecName: Full=Dipeptidyl aminopeptidase BIII {ECO:0000312	EMBL:BAO18428.1}; WD40-like Beta Propeller Repeat	>Bac_BCGLMT_36533_c12_g1_i2 RecName: Full=Dipeptidyl aminopeptidase BIII {ECO:0000312|EMBL:BAO18428.1}; WD40-like Beta Propeller Repeat	1	0	0	65.2968	46	1649	45	45	1	657	73.553	6.54	1518.01	64.688	45	537	1873.7	65.2968	46	669	1097.76	63.1659	40	443
FALSE	High	High	IsMasterProtein	7.25551e+18	13454	Euk_BCGLMT_60968_c0_g1_i1	RecName: Full=Retinal dehydrogenase 2; Aldehyde dehydrogenase family	>Euk_BCGLMT_60968_c0_g1_i1 RecName: Full=Retinal dehydrogenase 2; Aldehyde dehydrogenase family	1	0	0	78.3333	21	579	21	21	1	300	32.014	5.36	330.082	75.6667	19	110	610.648	78.3333	21	203	827.229	78.3333	21	266
FALSE	High	High	IsMasterProtein	7.20732e+18	13412	BCFGMOX_1159	Oxaloacetate_decarboxylase_alpha_chain_(EC_4.1.1.3)	>BCFGMOX_1159 Oxaloacetate_decarboxylase_alpha_chain_(EC_4.1.1.3)	1	0	0	64.4068	24	272	23	23	1	590	63.599	5.24	291.348	57.2881	21	103	317.226	60.8475	22	113	160.394	48.4746	19	56
FALSE	High	High	IsMasterProtein	7.20249e+18	13404	Euk_BCGLMT_8639_c4_g1_i1	RecName: Full=Elongation factor 1-alpha; Elongation factor Tu GTP binding domain	>Euk_BCGLMT_8639_c4_g1_i1 RecName: Full=Elongation factor 1-alpha; Elongation factor Tu GTP binding domain	1	0	0	72.6681	37	4183	32	33	1	461	50.455	9.07	3663.43	71.5835	33	1377	3534.13	70.282	33	1310	4023.14	68.5466	33	1496
FALSE	High	High	IsMasterProtein	7.17837e+18	13387	Euk_BCGLMT_19441_c0_g1_i4	RecName: Full=Heterogeneous nuclear ribonucleoprotein U-like protein 1; SAP domain	>Euk_BCGLMT_19441_c0_g1_i4 RecName: Full=Heterogeneous nuclear ribonucleoprotein U-like protein 1; SAP domain	1	0	0	41.0909	34	383	33	33	1	825	92.573	5.44	329.124	34.5455	24	119	274.941	31.6364	21	100	415.944	36.7273	26	164
FALSE	High	High	IsMasterProtein	7.08324e+18	13327	BCFGMOX_825	hypothetical_protein	>BCFGMOX_825 hypothetical_protein	1	0	0	27.2727	13	1115	13	13	1	396	43.724	4.48	628.478	27.2727	13	364	1086.92	27.2727	12	575	304.98	14.1414	7	176
FALSE	High	High	IsMasterProtein	7.06155e+18	13311	BCFGMOX_1596	DNA_recombination-dependent_growth_factor_C	>BCFGMOX_1596 DNA_recombination-dependent_growth_factor_C	1	0	0	51.1551	13	100	13	13	1	303	34.288	5.15	128.323	46.8647	11	39	124.422	51.1551	12	37	63.3937	44.5545	9	24
FALSE	High	High	IsMasterProtein	7.27508e+18	13471	Euk_BCGLMT_17476_c1_g1_i1	RecName: Full=Peroxisomal multifunctional enzyme type 2; short chain dehydrogenase	>Euk_BCGLMT_17476_c1_g1_i1 RecName: Full=Peroxisomal multifunctional enzyme type 2; short chain dehydrogenase	1	0	0	63.9946	40	796	40	40	1	736	79.703	8.7	824.908	55.163	35	265	803.247	61.9565	36	264	781.72	57.2011	37	267
FALSE	High	High	IsMasterProtein	6.45849e+18	12803	Euk_BCGLMT_89106_c0_g1_i1	RecName: Full=Calnexin; Calreticulin family	>Euk_BCGLMT_89106_c0_g1_i1 RecName: Full=Calnexin; Calreticulin family	1	0	0	62.7517	17	217	17	17	1	298	34.07	5.22	155.076	60.7383	15	71	176.695	47.3154	15	73	161.761	62.0805	16	73
FALSE	High	High	IsMasterProtein	6.43363e+18	12785	Euk_BCGLMT_8557_c0_g1_i1	RecName: Full=Radial spoke head protein 9 homolog; Radial spokehead-like protein	>Euk_BCGLMT_8557_c0_g1_i1 RecName: Full=Radial spoke head protein 9 homolog; Radial spokehead-like protein	1	0	0	63.0508	18	141	18	18	1	295	33.574	6.06	100.393	48.1356	14	44	116.406	48.1356	13	49	122.69	58.6441	17	48
FALSE	High	High	IsMasterProtein	6.38272e+18	12746	Euk_BCGLMT_36541_c1_g1_i1	RecName: Full=60 kDa SS-A/Ro ribonucleoprotein; TROVE domain	>Euk_BCGLMT_36541_c1_g1_i1 RecName: Full=60 kDa SS-A/Ro ribonucleoprotein; TROVE domain	1	0	0	50.3448	25	202	19	19	1	580	65.099	7.3	155.888	42.931	21	74	133.898	43.2759	21	59	158.349	43.6207	21	69
FALSE	High	High	IsMasterProtein	5.91882e+18	12350	Euk_BCGLMT_22869_c0_g1_i1	RecName: Full=Nicotinamide phosphoribosyltransferase; Nicotinate phosphoribosyltransferase (NAPRTase) family	>Euk_BCGLMT_22869_c0_g1_i1 RecName: Full=Nicotinamide phosphoribosyltransferase; Nicotinate phosphoribosyltransferase (NAPRTase) family	1	0	0	68.0412	26	325	26	26	1	485	54.457	7.83	324.842	39.5876	17	102	363.857	52.3711	18	102	342.166	62.268	22	121
FALSE	High	High	IsMasterProtein	5.89179e+18	12326	BCFGMOX_611	Chaperone_protein_HtpG	>BCFGMOX_611 Chaperone_protein_HtpG	1	0	0	66.3551	35	427	32	33	1	642	72.338	5.02	335.429	60.2804	33	148	378.225	62.1495	33	175	220.117	54.6729	27	104
FALSE	High	High	IsMasterProtein	5.83608e+18	12287	BCFGMOX_1252	Cytochrome_c551_peroxidase_(EC_1.11.1.5)	>BCFGMOX_1252 Cytochrome_c551_peroxidase_(EC_1.11.1.5)	1	0	0	68.8623	21	418	21	21	1	334	35.579	8.35	358.686	68.8623	20	157	367.224	58.0838	19	159	259.532	55.988	17	102
FALSE	High	High	IsMasterProtein	5.82368e+18	12274	Euk_BCGLMT_40569_c0_g1_i1	RecName: Full=60S ribosomal protein L18a; Ribosomal proteins 50S-L18Ae/60S-L20/60S-L18A	>Euk_BCGLMT_40569_c0_g1_i1 RecName: Full=60S ribosomal protein L18a; Ribosomal proteins 50S-L18Ae/60S-L20/60S-L18A	1	0	0	62.7119	16	233	16	16	1	177	20.886	10.76	151.532	62.7119	15	80	137.931	62.7119	16	75	137.087	62.7119	16	78
FALSE	High	High	IsMasterProtein	5.78076e+18	12238	Euk_BCGLMT_34572_c0_g1_i1	RecName: Full=Choline dehydrogenase, mitochondrial; haloacid dehalogenase-like hydrolase	>Euk_BCGLMT_34572_c0_g1_i1 RecName: Full=Choline dehydrogenase, mitochondrial; haloacid dehalogenase-like hydrolase	1	0	0	31.096	29	148	28	29	1	1177	131.186	7.03	45.3036	17.4172	14	25	122.179	23.9592	24	55	136.689	26.593	25	68
FALSE	High	High	IsMasterProtein	5.77207e+18	12230	Euk_BCGLMT_28414_c0_g1_i2	RecName: Full=Desmoplakin; .	>Euk_BCGLMT_28414_c0_g1_i2 RecName: Full=Desmoplakin; .	1	0	0	60.8894	36	378	36	36	1	877	100.066	5.6	435.728	59.179	34	149	282.309	45.1539	29	89	396.56	56.6705	33	140
FALSE	High	High	IsMasterProtein	5.76903e+18	12226	Euk_BCGLMT_1231_c0_g2_i1	RecName: Full=ATP-citrate synthase; Citrate synthase, C-terminal domain	>Euk_BCGLMT_1231_c0_g2_i1 RecName: Full=ATP-citrate synthase; Citrate synthase, C-terminal domain	1	0	0	51.8293	14	333	14	14	1	328	36.356	5.73	353.694	51.8293	14	136	185.974	45.4268	11	79	280.351	51.8293	13	118
FALSE	High	High	IsMasterProtein	5.95848e+18	12376	Euk_BCGLMT_35088_c0_g1_i1	RecName: Full=Serine/threonine-protein phosphatase 2B catalytic subunit 2; Calcineurin-like phosphoesterase	>Euk_BCGLMT_35088_c0_g1_i1 RecName: Full=Serine/threonine-protein phosphatase 2B catalytic subunit 2; Calcineurin-like phosphoesterase	1	0	0	56.9072	19	92	18	18	1	485	55.208	6.27	65.3455	42.268	13	26	58.9252	34.0206	12	27	74.0424	44.9485	16	39
FALSE	High	High	IsMasterProtein	5.72778e+18	12191	BCFGMOX_1233	Succinyl-CoA_ligase_[ADP-forming]_beta_chain_(EC6.2.1.5)	>BCFGMOX_1233 Succinyl-CoA_ligase_[ADP-forming]_beta_chain_(EC6.2.1.5)	1	0	0	55.1899	19	130	19	19	1	395	42.304	5.36	115.299	41.2658	15	44	134.394	45.8228	17	49	90.1179	50.1266	15	37
FALSE	High	High	IsMasterProtein	5.68164e+18	12148	Euk_BCGLMT_17257_c0_g1_i1	RecName: Full=Endoplasmic reticulum resident protein 44; Calsequestrin	>Euk_BCGLMT_17257_c0_g1_i1 RecName: Full=Endoplasmic reticulum resident protein 44; Calsequestrin	1	0	0	50.5882	20	134	20	20	1	425	48.263	6.54	109.159	39.0588	17	45	98.8161	50.5882	19	43	91.8406	38.5882	16	46
FALSE	High	High	IsMasterProtein	5.62885e+18	12105	Euk_BCGLMT_35587_c0_g1_i1	RecName: Full=Gelsolin-like protein 2; Gelsolin repeat	>Euk_BCGLMT_35587_c0_g1_i1 RecName: Full=Gelsolin-like protein 2; Gelsolin repeat	1	0	0	84.2818	38	1069	34	35	1	369	42.441	5.41	772.396	65.0407	33	343	804.901	67.7507	34	387	777.396	72.0867	32	339
FALSE	High	High	IsMasterProtein	5.62865e+18	12104	Euk_BCGLMT_33627_c0_g1_i2	RecName: Full=N(G),N(G)-dimethylarginine dimethylaminohydrolase 1; Amidinotransferase	>Euk_BCGLMT_33627_c0_g1_i2 RecName: Full=N(G),N(G)-dimethylarginine dimethylaminohydrolase 1; Amidinotransferase	1	0	0	72.5806	23	500	23	23	1	310	34.875	6.42	479.149	60.3226	17	175	427.156	71.9355	19	156	430.119	70.9677	19	169
FALSE	High	High	IsMasterProtein	5.56213e+18	12053	Euk_BCGLMT_27035_c0_g1_i1	RecName: Full=60S ribosomal protein L19; Ribosomal protein L19e	>Euk_BCGLMT_27035_c0_g1_i1 RecName: Full=60S ribosomal protein L19; Ribosomal protein L19e	1	0	0	45.3202	15	193	14	14	1	203	23.911	11.37	165.435	45.3202	14	67	159.488	41.8719	13	60	175.587	39.4089	11	66
FALSE	High	High	IsMasterProtein	5.55512e+18	12049	Euk_BCGLMT_24606_c0_g1_i1	RecName: Full=Tektin-3; Tektin family	>Euk_BCGLMT_24606_c0_g1_i1 RecName: Full=Tektin-3; Tektin family	1	0	0	75.6356	42	797	42	42	1	472	54.397	9.22	622.781	70.1271	38	236	716.788	71.822	39	258	731.71	73.9407	41	303
FALSE	High	High	IsMasterProtein	5.55351e+18	12048	Euk_BCGLMT_35972_c1_g1_i1	RecName: Full=Collagen alpha-2(I) chain; Low-density lipoprotein receptor domain class A	>Euk_BCGLMT_35972_c1_g1_i1 RecName: Full=Collagen alpha-2(I) chain; Low-density lipoprotein receptor domain class A	1	0	0	35.1812	36	494	36	36	1	1407	141.79	5.2	455.149	27.3632	30	156	510.159	22.9566	26	168	488.245	29.3532	31	170
FALSE	High	High	IsMasterProtein	5.52431e+18	12021	Euk_BCGLMT_30779_c0_g1_i1	RecName: Full=Basement membrane-specific heparan sulfate proteoglycan core protein; Laminin B (Domain IV)	>Euk_BCGLMT_30779_c0_g1_i1 RecName: Full=Basement membrane-specific heparan sulfate proteoglycan core protein; Laminin B (Domain IV)	1	0	0	63.4208	64	876	64	64	1	1181	128.519	6	746.772	57.917	54	253	823.013	54.4454	55	287	984.478	57.5783	57	336
FALSE	High	High	IsMasterProtein	5.7268e+18	12189	Euk_BCGLMT_34185_c0_g1_i1	RecName: Full=Glucose dehydrogenase [FAD, quinone]; GMC oxidoreductase	>Euk_BCGLMT_34185_c0_g1_i1 RecName: Full=Glucose dehydrogenase [FAD, quinone]; GMC oxidoreductase	1	0	0	69.419	18	291	16	17	1	327	36.801	8.44	189.843	53.8226	13	90	193.991	67.5841	16	94	213.936	65.1376	16	107
FALSE	High	High	IsMasterProtein	7.407e+18	13584	Euk_BCGLMT_71394_c0_g1_i1	RecName: Full=Mechanosensory protein 2; SPFH domain / Band 7 family	>Euk_BCGLMT_71394_c0_g1_i1 RecName: Full=Mechanosensory protein 2; SPFH domain / Band 7 family	1	0	0	56.7568	16	179	11	11	1	296	32.436	5.77	130.907	44.9324	14	59	163.781	56.7568	16	70	95.3052	44.9324	13	50
FALSE	High	High	IsMasterProtein	5.96944e+18	12386	BCM6EPS_503	Heat_shock_protein_60_family_chaperone_GroEL	>BCM6EPS_503 Heat_shock_protein_60_family_chaperone_GroEL	1	0	0	53.8321	23	92	23	23	1	548	58.118	4.98	49.3016	42.3358	16	22	126.773	52.7372	21	47	63.743	30.6569	12	23
FALSE	High	High	IsMasterProtein	5.98728e+18	12400	Euk_BCGLMT_34070_c0_g1_i1	RecName: Full=14-3-3 protein zeta; 14-3-3 protein	>Euk_BCGLMT_34070_c0_g1_i1 RecName: Full=14-3-3 protein zeta; 14-3-3 protein	1	0	0	74.8062	29	917	25	26	1	258	29.735	4.89	722.762	72.093	27	303	802.574	72.093	26	323	663.43	74.8062	27	291
FALSE	High	High	IsMasterProtein	6.37307e+18	12738	Bac_BCGLMT_29064_c0_g1_i1 RecName: Full=Membrane protein insertase YidC {ECO:0000255	60Kd inner membrane protein	>Bac_BCGLMT_29064_c0_g1_i1 RecName: Full=Membrane protein insertase YidC {ECO:0000255|HAMAP-Rule:MF_01810}; 60Kd inner membrane protein	1	0	0	22.3172	17	70	17	17	1	1053	118.543	9.25	71.8519	18.3286	14	23	59.7863	16.0494	14	27	38.3874	16.2393	12	20
FALSE	High	High	IsMasterProtein	6.36592e+18	12731	Euk_BCGLMT_20248_c0_g2_i1	RecName: Full=Transaldolase; Transaldolase/Fructose-6-phosphate aldolase	>Euk_BCGLMT_20248_c0_g2_i1 RecName: Full=Transaldolase; Transaldolase/Fructose-6-phosphate aldolase	1	0	0	59.8187	21	640	15	20	1	331	36.97	5.87	744.283	59.8187	20	206	755.814	59.5166	19	211	761.858	59.5166	19	223
FALSE	High	High	IsMasterProtein	6.35158e+18	12720	Euk_BCGLMT_36982_c11_g2_i1	RecName: Full=Rab GDP dissociation inhibitor beta; GDP dissociation inhibitor	>Euk_BCGLMT_36982_c11_g2_i1 RecName: Full=Rab GDP dissociation inhibitor beta; GDP dissociation inhibitor	1	0	0	93.6508	50	1456	47	50	1	441	49.872	6.18	1489.44	89.1156	43	520	1400.77	89.3424	41	465	1212.58	93.6508	46	471
FALSE	High	High	IsMasterProtein	6.33233e+18	12700	BCFGMOX_227	Hydroxyacylglutathione_hydrolase_(EC_3.1.2.6)	>BCFGMOX_227 Hydroxyacylglutathione_hydrolase_(EC_3.1.2.6)	1	0	0	57.8512	16	102	16	16	1	363	40	4.96	108.156	57.8512	16	48	66.332	42.9752	12	31	37.5849	47.1074	10	23
FALSE	High	High	IsMasterProtein	6.32006e+18	12689	Euk_BCGLMT_18204_c0_g1_i1	RecName: Full=Collagen alpha-4(VI) chain; von Willebrand factor type A domain	>Euk_BCGLMT_18204_c0_g1_i1 RecName: Full=Collagen alpha-4(VI) chain; von Willebrand factor type A domain	1	0	0	57.9611	40	364	40	40	1	873	98.358	6.96	230.403	49.5991	33	108	163.623	38.0298	26	71	410.571	48.7973	37	185
FALSE	High	High	IsMasterProtein	6.3149e+18	12686	Euk_BCGLMT_17801_c0_g2_i1	RecName: Full=Filamin-C; Filamin/ABP280 repeat	>Euk_BCGLMT_17801_c0_g2_i1 RecName: Full=Filamin-C; Filamin/ABP280 repeat	1	0	0	88.189	13	154	13	13	1	127	13.208	7.4	109.816	88.189	12	53	112.469	88.189	12	45	125.546	77.1654	12	56
FALSE	High	High	IsMasterProtein	6.31262e+18	12681	BCFGMOX_981	Glucose-1-phosphate_adenylyltransferase_(EC_2.7.7.27)	>BCFGMOX_981 Glucose-1-phosphate_adenylyltransferase_(EC_2.7.7.27)	1	0	0	66.0422	25	547	25	25	1	427	48.054	5.97	498.622	66.0422	23	186	606.694	65.5738	24	222	364.418	55.7377	20	139
FALSE	High	High	IsMasterProtein	5.98265e+18	12398	BCFGMOX_17	Phosphoribosylamine--glycine_ligase_(EC_6.3.4.13)	>BCFGMOX_17 Phosphoribosylamine--glycine_ligase_(EC_6.3.4.13)	1	0	0	62.9717	17	118	16	16	1	424	45.133	5.01	119.911	51.4151	14	48	138.949	50.9434	15	49	43.2693	37.2642	10	21
FALSE	High	High	IsMasterProtein	6.28351e+18	12660	Arch_BCGLMT_71991_c0_g1_i1	RecName: Full=Amidase; Amidase	>Arch_BCGLMT_71991_c0_g1_i1 RecName: Full=Amidase; Amidase	1	0	0	74.8649	26	777	26	26	1	370	39.747	5.73	658.707	73.5135	24	291	534.446	71.6216	23	242	596.12	73.5135	24	244
FALSE	High	High	IsMasterProtein	6.21178e+18	12604	Euk_BCGLMT_32278_c0_g1_i2	RecName: Full=Thioredoxin domain-containing protein 5; Thioredoxin	>Euk_BCGLMT_32278_c0_g1_i2 RecName: Full=Thioredoxin domain-containing protein 5; Thioredoxin	1	0	0	59.4771	19	363	16	16	1	306	34.81	4.96	359.063	59.4771	18	135	218.332	48.6928	13	93	341.015	52.9412	17	135
FALSE	High	High	IsMasterProtein	6.20145e+18	12590	BCFGMOX_466	Transaldolase_(EC_2.2.1.2)	>BCFGMOX_466 Transaldolase_(EC_2.2.1.2)	1	0	0	84.4037	31	2154	16	30	1	327	34.97	4.67	2580.41	82.5688	29	768	2570.68	75.5352	28	791	1910.79	77.0642	26	595
FALSE	High	High	IsMasterProtein	6.18979e+18	12580	Euk_BCGLMT_19089_c0_g1_i1	RecName: Full=Cofilin-1B; Cofilin/tropomyosin-type actin-binding protein	>Euk_BCGLMT_19089_c0_g1_i1 RecName: Full=Cofilin-1B; Cofilin/tropomyosin-type actin-binding protein	1	0	0	79.4521	21	1053	21	21	1	146	16.776	5.52	802.791	68.4932	15	355	803.431	71.9178	13	349	801.638	72.6027	16	349
FALSE	High	High	IsMasterProtein	6.15137e+18	12538	Euk_BCGLMT_36757_c3_g2_i1	RecName: Full=Retinal dehydrogenase 2; Aldehyde dehydrogenase family	>Euk_BCGLMT_36757_c3_g2_i1 RecName: Full=Retinal dehydrogenase 2; Aldehyde dehydrogenase family	1	0	0	79.4769	48	1455	48	48	1	497	54.649	7.28	978.733	78.4708	45	395	1306.86	78.0684	46	503	1297.17	78.4708	44	557
FALSE	High	High	IsMasterProtein	6.0954e+18	12496	Euk_BCGLMT_96586_c0_g1_i1	RecName: Full=Dipeptidyl peptidase 3; Peptidase family M49	>Euk_BCGLMT_96586_c0_g1_i1 RecName: Full=Dipeptidyl peptidase 3; Peptidase family M49	1	0	0	53.9749	34	333	33	33	1	717	80.184	5.49	232.463	43.2357	27	118	228.795	49.0934	29	100	221.834	42.9568	26	115
FALSE	High	High	IsMasterProtein	6.07209e+18	12473	hyp_BCGLMT_94703_c0_g1_i1	. Endonuclease/Exonuclease/phosphatase family	>hyp_BCGLMT_94703_c0_g1_i1 . Endonuclease/Exonuclease/phosphatase family	1	0	0	63.3846	14	52	14	14	1	325	36.283	6.18	13.7089	20.3077	3	3	67.7305	29.5385	8	23	48.7633	48.3077	11	26
FALSE	High	High	IsMasterProtein	5.99006e+18	12406	Euk_BCGLMT_102589_c0_g1_i1	RecName: Full=Calmodulin-like protein 3; EF-hand domain	>Euk_BCGLMT_102589_c0_g1_i1 RecName: Full=Calmodulin-like protein 3; EF-hand domain	1	0	0	84.375	16	94	16	16	1	128	14.475	4.98	113.615	84.375	16	47	70.7387	73.4375	12	29	30.301	65.625	9	18
FALSE	High	High	IsMasterProtein	6.26049e+18	12638	Euk_BCGLMT_8658_c0_g1_i1	RecName: Full=Glycerol-3-phosphate dehydrogenase, mitochondrial; FAD dependent oxidoreductase	>Euk_BCGLMT_8658_c0_g1_i1 RecName: Full=Glycerol-3-phosphate dehydrogenase, mitochondrial; FAD dependent oxidoreductase	1	0	0	51.8657	22	154	22	22	1	536	61.228	9.09	110.918	48.1343	18	52	92.6466	43.6567	18	47	114.347	50.1866	20	55
FALSE	High	High	IsMasterProtein	5.48896e+18	11984	Euk_BCGLMT_8636_c0_g1_i1	RecName: Full=40S ribosomal protein S2; Ribosomal protein S5, N-terminal domain	>Euk_BCGLMT_8636_c0_g1_i1 RecName: Full=40S ribosomal protein S2; Ribosomal protein S5, N-terminal domain	1	0	0	57.0934	15	477	10	13	1	289	31.457	10.05	342.583	57.0934	15	160	335.473	57.0934	15	153	344.564	55.0173	14	164
FALSE	High	High	IsMasterProtein	7.44282e+18	13627	Euk_BCGLMT_703_c0_g1_i1	RecName: Full=High mobility group protein DSP1; HMG-box domain	>Euk_BCGLMT_703_c0_g1_i1 RecName: Full=High mobility group protein DSP1; HMG-box domain	1	0	0	52.7094	24	441	24	24	1	203	23.714	8.41	207.973	50.2463	20	142	223.449	52.2167	22	148	215.965	50.2463	20	151
FALSE	High	High	IsMasterProtein	7.45227e+18	13642	Euk_BCGLMT_28552_c0_g2_i1	RecName: Full=Glycine dehydrogenase (decarboxylating), mitochondrial; Glycine cleavage system P-protein	>Euk_BCGLMT_28552_c0_g2_i1 RecName: Full=Glycine dehydrogenase (decarboxylating), mitochondrial; Glycine cleavage system P-protein	1	0	0	53.4091	29	224	24	29	1	792	88.688	6.86	159.68	48.2323	27	75	153.261	43.8131	23	72	163.17	43.0556	23	77
FALSE	High	High	IsMasterProtein	8.6858e+18	14640	hyp_BCGLMT_35066_c0_g1_i1	. .	>hyp_BCGLMT_35066_c0_g1_i1 . .	1	0	0	69.214	27	310	26	26	1	458	51.919	5.43	262.362	47.5983	24	120	172.099	60.4803	20	84	222.529	54.5852	22	106
FALSE	High	High	IsMasterProtein	8.67229e+18	14629	Euk_BCGLMT_36263_c0_g3_i2 RecName: Full=Major vault protein {ECO:0000312	EMBL:DAA05661.1}; Major Vault Protein repeat	>Euk_BCGLMT_36263_c0_g3_i2 RecName: Full=Major vault protein {ECO:0000312|EMBL:DAA05661.1}; Major Vault Protein repeat	1	0	0	79.3946	82	2680	82	82	1	859	96.796	5.76	2398.07	77.8813	77	871	2440.84	79.2782	77	883	2587.96	75.553	71	926
FALSE	High	High	IsMasterProtein	8.57398e+18	14555	Euk_BCGLMT_17448_c0_g1_i1	RecName: Full=Thioredoxin domain-containing protein 16; Thioredoxin-like domain	>Euk_BCGLMT_17448_c0_g1_i1 RecName: Full=Thioredoxin domain-containing protein 16; Thioredoxin-like domain	1	0	0	43.9597	36	195	36	36	1	894	103.087	5.29	120.099	33.8926	27	63	94.3793	30.2013	22	53	104.539	38.7025	31	79
FALSE	High	High	IsMasterProtein	8.4747e+18	14475	Euk_BCGLMT_29411_c0_g1_i1	RecName: Full=Clathrin heavy chain 1; Clathrin propeller repeat	>Euk_BCGLMT_29411_c0_g1_i1 RecName: Full=Clathrin heavy chain 1; Clathrin propeller repeat	1	0	0	62.7603	105	2645	105	105	1	1681	192.091	5.58	2608.58	57.8822	95	882	2644.19	59.072	92	860	2589.09	56.9899	90	903
FALSE	High	High	IsMasterProtein	8.45221e+18	14456	Euk_BCGLMT_20666_c0_g1_i1	RecName: Full=Heat shock 70 kDa protein 4L; Hsp70 protein	>Euk_BCGLMT_20666_c0_g1_i1 RecName: Full=Heat shock 70 kDa protein 4L; Hsp70 protein	1	0	0	58.9474	22	201	22	22	1	475	54.744	4.91	153.699	52.8421	18	73	122.357	56.2105	18	54	168.239	55.3684	19	74
FALSE	High	High	IsMasterProtein	8.43358e+18	14441	Euk_BCGLMT_5533_c0_g1_i1	RecName: Full=Glucose-repressible alcohol dehydrogenase transcriptional effector; Endonuclease/Exonuclease/phosphatase family	>Euk_BCGLMT_5533_c0_g1_i1 RecName: Full=Glucose-repressible alcohol dehydrogenase transcriptional effector; Endonuclease/Exonuclease/phosphatase family	1	0	0	35.4136	25	227	25	25	1	689	76.272	4.2	180.225	35.4136	22	69	128.84	33.8171	18	52	267.373	33.672	22	106
FALSE	High	High	IsMasterProtein	8.40421e+18	14412	Euk_BCGLMT_36224_c0_g1_i1	RecName: Full=Hemocyte protein-glutamine gamma-glutamyltransferase; Transglutaminase family	>Euk_BCGLMT_36224_c0_g1_i1 RecName: Full=Hemocyte protein-glutamine gamma-glutamyltransferase; Transglutaminase family	1	0	0	63.8681	43	1903	16	37	1	667	76.281	6.37	2335.37	57.2714	38	648	1982.92	59.0705	39	560	2439.63	62.3688	39	695
FALSE	High	High	IsMasterProtein	8.3993e+18	14407	BCFGMOX_129	hypothetical_protein	>BCFGMOX_129 hypothetical_protein	1	0	0	71.1268	15	180	15	15	1	142	16.053	4.92	193.435	71.1268	15	75	168.46	71.1268	13	60	111.896	71.1268	11	45
FALSE	High	High	IsMasterProtein	8.35176e+18	14376	Euk_BCGLMT_12747_c0_g1_i1	RecName: Full=Mitochondrial-processing peptidase subunit beta; Insulinase (Peptidase family M16)	>Euk_BCGLMT_12747_c0_g1_i1 RecName: Full=Mitochondrial-processing peptidase subunit beta; Insulinase (Peptidase family M16)	1	0	0	67.7632	29	895	29	29	1	456	50.731	5.52	1118.57	65.5702	25	320	1024.08	65.5702	26	291	944.314	64.693	25	284
FALSE	High	High	IsMasterProtein	8.30242e+18	14328	Euk_BCGLMT_17509_c0_g1_i1	RecName: Full=Heterogeneous nuclear ribonucleoprotein A1; RNA recognition motif. (a.k.a. RRM, RBD, or RNP domain)	>Euk_BCGLMT_17509_c0_g1_i1 RecName: Full=Heterogeneous nuclear ribonucleoprotein A1; RNA recognition motif. (a.k.a. RRM, RBD, or RNP domain)	1	0	0	73.516	28	620	25	25	1	219	24.319	8.46	448.006	72.6027	26	206	440.291	72.6027	27	209	421.068	73.516	24	205
FALSE	High	High	IsMasterProtein	8.29237e+18	14315	Euk_BCGLMT_29094_c0_g1_i1	RecName: Full=Endophilin-B1; BAR domain	>Euk_BCGLMT_29094_c0_g1_i1 RecName: Full=Endophilin-B1; BAR domain	1	0	0	73.9255	24	508	24	24	1	349	39.121	6.96	487.625	73.639	23	181	430.966	70.2006	23	160	374.282	73.9255	24	167
FALSE	High	High	IsMasterProtein	8.25358e+18	14280	Euk_BCGLMT_29687_c0_g1_i1	RecName: Full=NADH dehydrogenase [ubiquinone] flavoprotein 1, mitochondrial; Respiratory-chain NADH dehydrogenase 51 Kd subunit	>Euk_BCGLMT_29687_c0_g1_i1 RecName: Full=NADH dehydrogenase [ubiquinone] flavoprotein 1, mitochondrial; Respiratory-chain NADH dehydrogenase 51 Kd subunit	1	0	0	85.274	14	376	14	14	1	292	31.508	5.91	414.967	82.5342	13	128	389.963	85.274	14	116	399.058	85.274	14	132
FALSE	High	High	IsMasterProtein	8.23089e+18	14260	Euk_BCGLMT_36104_c0_g1_i2	RecName: Full=2'-5'-oligoadenylate synthase 1; 2'-5'-oligoadenylate synthetase 1, domain 2, C-terminus	>Euk_BCGLMT_36104_c0_g1_i2 RecName: Full=2'-5'-oligoadenylate synthase 1; 2'-5'-oligoadenylate synthetase 1, domain 2, C-terminus	1	0	0	48.125	15	134	15	15	1	320	36.576	8.84	92.5735	44.0625	13	46	63.5102	46.875	13	28	133.396	48.125	15	60
FALSE	High	High	IsMasterProtein	8.21642e+18	14250	Bac_BCGLMT_35163_c0_g1_i1	RecName: Full=Streptavidin-V1; Avidin family	>Bac_BCGLMT_35163_c0_g1_i1 RecName: Full=Streptavidin-V1; Avidin family	1	0	0	94.2675	14	243	14	14	1	157	17.334	5.07	0	42.6752	2	4	272.175	42.0382	11	128	257.61	51.5924	12	111
FALSE	High	High	IsMasterProtein	8.20457e+18	14243	Euk_BCGLMT_34237_c0_g1_i1	RecName: Full=Ribosomal protein S6 kinase alpha-3; Protein kinase domain	>Euk_BCGLMT_34237_c0_g1_i1 RecName: Full=Ribosomal protein S6 kinase alpha-3; Protein kinase domain	1	0	0	46.5772	31	257	25	31	1	745	83.668	7.24	199.143	44.9664	29	82	194.444	46.5772	30	78	213.181	44.8322	28	97
FALSE	High	High	IsMasterProtein	8.71262e+18	14663	Euk_BCGLMT_50557_c0_g1_i1	RecName: Full=40S ribosomal protein S9; Ribosomal protein S4/S9 N-terminal domain	>Euk_BCGLMT_50557_c0_g1_i1 RecName: Full=40S ribosomal protein S9; Ribosomal protein S4/S9 N-terminal domain	1	0	0	59.7884	22	408	22	22	1	189	22.172	10.56	125.839	59.7884	21	132	130.538	59.7884	21	128	153.529	59.7884	20	148
FALSE	High	High	IsMasterProtein	8.77776e+18	14717	BCFGMOX_887	ATP_synthase_alpha_chain_(EC_3.6.3.14)	>BCFGMOX_887 ATP_synthase_alpha_chain_(EC_3.6.3.14)	1	0	0	67.4464	34	1150	26	26	1	513	55.597	5.16	948.216	67.4464	32	383	1121.25	67.4464	32	444	711.489	61.4035	27	323
FALSE	High	High	IsMasterProtein	8.81266e+18	14745	Euk_BCGLMT_36421_c2_g1_i1	RecName: Full=Kynurenine--oxoglutarate transaminase 3; Aminotransferase class I and II	>Euk_BCGLMT_36421_c2_g1_i1 RecName: Full=Kynurenine--oxoglutarate transaminase 3; Aminotransferase class I and II	1	0	0	52.7897	23	512	23	23	1	466	52.223	7.55	335.289	40.1288	20	165	378.8	52.1459	22	175	368.088	50.2146	21	172
FALSE	High	High	IsMasterProtein	8.86273e+18	14797	Euk_BCGLMT_34474_c2_g1_i1	RecName: Full=NADH-cytochrome b5 reductase 2; Oxidoreductase FAD-binding domain	>Euk_BCGLMT_34474_c2_g1_i1 RecName: Full=NADH-cytochrome b5 reductase 2; Oxidoreductase FAD-binding domain	1	0	0	74.5819	27	733	27	27	1	299	33.453	6.81	553.349	74.5819	25	246	514.943	72.5753	24	219	610.358	74.5819	25	268
FALSE	High	High	IsMasterProtein	9.20017e+18	15072	Euk_BCGLMT_25240_c0_g2_i1	RecName: Full=Transcriptional activator protein Pur-alpha; PurA ssDNA and RNA-binding protein	>Euk_BCGLMT_25240_c0_g2_i1 RecName: Full=Transcriptional activator protein Pur-alpha; PurA ssDNA and RNA-binding protein	1	0	0	58.4314	15	169	15	15	1	255	29.023	6.64	89.2625	45.4902	11	47	76.0161	48.2353	12	52	124.666	58.4314	14	70
FALSE	High	High	IsMasterProtein	9.14581e+18	15016	Euk_BCGLMT_10764_c0_g1_i1	RecName: Full=Radial spoke head protein 4 homolog A; Radial spokehead-like protein	>Euk_BCGLMT_10764_c0_g1_i1 RecName: Full=Radial spoke head protein 4 homolog A; Radial spokehead-like protein	1	0	0	49.8106	20	362	20	20	1	528	60.535	4.39	382.969	48.2955	19	120	394.171	45.4545	18	113	381.771	49.8106	19	129
FALSE	High	High	IsMasterProtein	9.12927e+18	15005	Euk_BCGLMT_49971_c0_g1_i1	RecName: Full=C-type lectin domain family 6 member A; Lectin C-type domain	>Euk_BCGLMT_49971_c0_g1_i1 RecName: Full=C-type lectin domain family 6 member A; Lectin C-type domain	1	0	0	62.5	19	502	18	19	1	192	21.644	9.19	271.913	61.9792	16	128	337.133	55.2083	15	171	405.525	58.8542	17	203
FALSE	High	High	IsMasterProtein	9.09658e+18	14978	Euk_BCGLMT_41651_c0_g1_i1	RecName: Full=Williams-Beuren syndrome chromosomal region 27 protein; ubiE/COQ5 methyltransferase family	>Euk_BCGLMT_41651_c0_g1_i1 RecName: Full=Williams-Beuren syndrome chromosomal region 27 protein; ubiE/COQ5 methyltransferase family	1	0	0	65.1584	16	406	15	16	1	221	25.156	6.64	285.803	61.991	14	113	296.846	65.1584	14	104	530.824	65.1584	15	189
FALSE	High	High	IsMasterProtein	9.08168e+18	14965	Bac_BCGLMT_31780_c0_g1_i1	RecName: Full=Probable deferrochelatase/peroxidase YfeX; Dyp-type peroxidase family	>Bac_BCGLMT_31780_c0_g1_i1 RecName: Full=Probable deferrochelatase/peroxidase YfeX; Dyp-type peroxidase family	1	0	0	51.6667	31	1800	31	31	1	420	46.217	8.56	1056.63	50.9524	28	620	1140.61	49.7619	29	626	982.636	50.9524	28	554
FALSE	High	High	IsMasterProtein	9.06525e+18	14954	hyp_BCGLMT_51713_c0_g1_i1	. .	>hyp_BCGLMT_51713_c0_g1_i1 . .	1	0	0	69.5122	16	160	16	16	1	246	28.233	7.58	94.204	64.6341	14	54	106.084	69.5122	16	51	107.16	69.5122	15	55
FALSE	High	High	IsMasterProtein	9.03701e+18	14930	Euk_BCGLMT_3642_c0_g1_i1	RecName: Full=Dynein intermediate chain 3, ciliary; .	>Euk_BCGLMT_3642_c0_g1_i1 RecName: Full=Dynein intermediate chain 3, ciliary; .	1	0	0	50.1656	22	94	22	22	1	604	69.687	5.2	97.4783	44.0397	18	34	81.0682	43.8742	16	31	73.4931	41.2252	18	29
FALSE	High	High	IsMasterProtein	8.18856e+18	14235	Euk_BCGLMT_36279_c1_g1_i1	RecName: Full=Neural cell adhesion molecule L1; Immunoglobulin I-set domain	>Euk_BCGLMT_36279_c1_g1_i1 RecName: Full=Neural cell adhesion molecule L1; Immunoglobulin I-set domain	1	0	0	50.4854	18	192	18	18	1	515	57.334	5.07	119.602	34.9515	12	61	104.513	41.165	14	70	101.661	35.9223	14	61
FALSE	High	High	IsMasterProtein	9.02984e+18	14926	Bac_BCGLMT_30439_c0_g1_i1	RecName: Full=Beta-hexosaminidase; Putative carbohydrate binding domain	>Bac_BCGLMT_30439_c0_g1_i1 RecName: Full=Beta-hexosaminidase; Putative carbohydrate binding domain	1	0	0	32.0399	20	81	20	20	1	902	102.759	6.1	53.5515	28.0488	17	36	49.4206	23.5033	13	23	31.3081	16.7406	10	22
FALSE	High	High	IsMasterProtein	9.0033e+18	14903	Euk_BCGLMT_35198_c0_g1_i1	RecName: Full=Cathepsin F; Cystatin domain	>Euk_BCGLMT_35198_c0_g1_i1 RecName: Full=Cathepsin F; Cystatin domain	1	0	0	38.9892	16	183	16	16	1	554	62.481	6.65	182.47	37.9061	15	64	158.829	35.7401	14	64	122.61	36.1011	14	55
FALSE	High	High	IsMasterProtein	9.00062e+18	14901	Euk_BCGLMT_33730_c0_g1_i1	RecName: Full=Methenyltetrahydrofolate synthase domain-containing protein; 5-formyltetrahydrofolate cyclo-ligase family	>Euk_BCGLMT_33730_c0_g1_i1 RecName: Full=Methenyltetrahydrofolate synthase domain-containing protein; 5-formyltetrahydrofolate cyclo-ligase family	1	0	0	37.3162	20	165	20	20	1	544	62.612	9.32	89.9691	27.9412	15	50	73.37	31.9853	15	50	118.388	37.3162	20	65
FALSE	High	High	IsMasterProtein	8.98071e+18	14886	Euk_BCGLMT_71736_c0_g1_i1	RecName: Full=Electron transfer flavoprotein subunit beta {ECO:0000305}; Electron transfer flavoprotein domain	>Euk_BCGLMT_71736_c0_g1_i1 RecName: Full=Electron transfer flavoprotein subunit beta {ECO:0000305}; Electron transfer flavoprotein domain	1	0	0	75.7709	18	357	18	18	1	227	24.756	5.41	269.546	72.6872	16	120	295.723	75.7709	17	119	288.111	72.6872	16	118
FALSE	High	High	IsMasterProtein	8.95929e+18	14869	Euk_BCGLMT_35231_c0_g1_i1	RecName: Full=Sorting nexin-12; PX domain	>Euk_BCGLMT_35231_c0_g1_i1 RecName: Full=Sorting nexin-12; PX domain	1	0	0	62.963	16	204	16	16	1	162	18.732	8.59	114.344	61.7284	14	60	134.045	58.642	14	80	102.392	55.5556	11	64
FALSE	High	High	IsMasterProtein	8.92681e+18	14854	Euk_BCGLMT_24995_c0_g1_i1	RecName: Full=Alcohol dehydrogenase class-3; Alcohol dehydrogenase GroES-like domain	>Euk_BCGLMT_24995_c0_g1_i1 RecName: Full=Alcohol dehydrogenase class-3; Alcohol dehydrogenase GroES-like domain	1	0	0	59.3668	22	362	22	22	1	379	40.634	7.52	239.565	46.1741	17	121	241.995	56.9921	20	112	295.427	50.6596	18	129
FALSE	High	High	IsMasterProtein	8.90542e+18	14831	Euk_BCGLMT_8824_c0_g1_i2	RecName: Full=Medium-chain specific acyl-CoA dehydrogenase, mitochondrial; Acyl-CoA dehydrogenase, N-terminal domain	>Euk_BCGLMT_8824_c0_g1_i2 RecName: Full=Medium-chain specific acyl-CoA dehydrogenase, mitochondrial; Acyl-CoA dehydrogenase, N-terminal domain	1	0	0	49.8829	22	568	13	22	1	427	46.417	7.62	579.197	49.8829	20	228	495.614	46.37	18	181	404.154	40.9836	15	159
FALSE	High	High	IsMasterProtein	8.88599e+18	14813	Euk_BCGLMT_15113_c0_g2_i1	RecName: Full=Calmodulin; EF hand	>Euk_BCGLMT_15113_c0_g2_i1 RecName: Full=Calmodulin; EF hand	1	0	0	90.6667	13	293	13	13	1	150	17.035	4.82	284.503	90.6667	13	99	331.853	83.3333	11	105	257.729	80	11	89
FALSE	High	High	IsMasterProtein	9.01171e+18	14911	Euk_BCGLMT_37254_c4_g3_i1	RecName: Full=Neurogenic locus notch homolog protein 1; CUB domain	>Euk_BCGLMT_37254_c4_g3_i1 RecName: Full=Neurogenic locus notch homolog protein 1; CUB domain	1	0	0	31.2119	51	638	51	51	1	2294	250.927	4.83	489.523	28.1168	43	219	476.745	19.5728	34	209	410.674	27.6373	42	210
FALSE	High	High	IsMasterProtein	8.15906e+18	14214	Euk_BCGLMT_34481_c0_g1_i4	RecName: Full=Actin-related protein 3; Actin	>Euk_BCGLMT_34481_c0_g1_i4 RecName: Full=Actin-related protein 3; Actin	1	0	0	71.7647	27	951	27	27	1	425	47.925	5.86	875.776	60.9412	25	298	924.681	71.7647	27	327	908.851	60.9412	24	326
FALSE	High	High	IsMasterProtein	8.15657e+18	14213	BCFGMOX_88	RNA_polymerase_sigma_factor_RpoD	>BCFGMOX_88 RNA_polymerase_sigma_factor_RpoD	1	0	0	43.2343	17	75	15	15	1	606	69.174	5.16	78.4754	36.6337	13	26	111.551	39.769	14	34	45.6854	15.3465	6	15
FALSE	High	High	IsMasterProtein	8.15195e+18	14206	Euk_BCGLMT_34040_c1_g1_i1	RecName: Full=Lysosomal alpha-glucosidase; Trefoil (P-type) domain	>Euk_BCGLMT_34040_c1_g1_i1 RecName: Full=Lysosomal alpha-glucosidase; Trefoil (P-type) domain	1	0	0	38.6022	27	727	27	27	1	930	106.292	7.05	656.067	29.4624	22	245	730.873	30.7527	22	272	501.202	33.2258	23	210
FALSE	High	High	IsMasterProtein	7.63537e+18	13812	Euk_BCGLMT_31680_c0_g1_i1	RecName: Full=Eukaryotic translation initiation factor 4 gamma 3; MIF4G domain	>Euk_BCGLMT_31680_c0_g1_i1 RecName: Full=Eukaryotic translation initiation factor 4 gamma 3; MIF4G domain	1	0	0	32.1519	31	194	31	31	1	1580	176.542	5.81	173.303	25.6329	25	67	130.568	22.6582	21	52	216.226	23.9873	22	75
FALSE	High	High	IsMasterProtein	7.59993e+18	13780	Euk_BCGLMT_6090_c0_g2_i1	RecName: Full=Propionyl-CoA carboxylase beta chain, mitochondrial; Carboxyl transferase domain	>Euk_BCGLMT_6090_c0_g2_i1 RecName: Full=Propionyl-CoA carboxylase beta chain, mitochondrial; Carboxyl transferase domain	1	0	0	84.1026	16	283	15	16	1	195	21.307	9.6	180.573	68.2051	15	83	224.203	81.0256	15	113	168.573	65.1282	13	87
FALSE	High	High	IsMasterProtein	7.59172e+18	13773	Euk_BCGLMT_16365_c0_g1_i1	RecName: Full=60S ribosomal protein L6; Ribosomal protein L6e	>Euk_BCGLMT_16365_c0_g1_i1 RecName: Full=60S ribosomal protein L6; Ribosomal protein L6e	1	0	0	52.8037	17	211	17	17	1	214	24.688	10.49	120.399	52.8037	15	69	125.688	52.8037	16	67	138.837	52.8037	17	75
FALSE	High	High	IsMasterProtein	7.57235e+18	13762	BCFGMOX_1031	General_secretion_pathway_protein_D	>BCFGMOX_1031 General_secretion_pathway_protein_D	1	0	0	37.4339	18	261	18	18	1	756	81.649	5.08	344.949	35.4497	17	110	276.305	33.8624	16	94	162.786	30.0265	14	57
FALSE	High	High	IsMasterProtein	7.5635e+18	13752	Euk_BCGLMT_79943_c0_g1_i1	RecName: Full=26S protease regulatory subunit 6A-A; Holliday junction DNA helicase ruvB N-terminus	>Euk_BCGLMT_79943_c0_g1_i1 RecName: Full=26S protease regulatory subunit 6A-A; Holliday junction DNA helicase ruvB N-terminus	1	0	0	73.2143	18	168	13	13	1	280	31.031	5.1	142.948	67.5	16	56	115.17	66.4286	14	43	168.973	66.4286	15	69
FALSE	High	High	IsMasterProtein	7.55392e+18	13745	Euk_BCGLMT_33016_c0_g1_i3	RecName: Full=Extended synaptotagmin-2; Synaptotagmin-like mitochondrial-lipid-binding domain	>Euk_BCGLMT_33016_c0_g1_i3 RecName: Full=Extended synaptotagmin-2; Synaptotagmin-like mitochondrial-lipid-binding domain	1	0	0	53.4462	38	593	23	38	1	827	93.792	6.6	564.872	46.7956	31	217	412.337	49.0931	31	163	524.805	53.4462	37	213
FALSE	High	High	IsMasterProtein	7.52916e+18	13719	Euk_BCGLMT_95472_c0_g1_i1	RecName: Full=NADH dehydrogenase [ubiquinone] 1 alpha subcomplex subunit 10, mitochondrial; Deoxynucleoside kinase	>Euk_BCGLMT_95472_c0_g1_i1 RecName: Full=NADH dehydrogenase [ubiquinone] 1 alpha subcomplex subunit 10, mitochondrial; Deoxynucleoside kinase	1	0	0	44.878	18	148	18	18	1	410	48.284	6.18	73.5508	38.5366	16	48	73.6205	41.9512	15	42	76.4302	36.5854	14	58
FALSE	High	High	IsMasterProtein	7.66046e+18	13827	Euk_BCGLMT_4713_c0_g1_i1	RecName: Full=Calcium uniporter protein, mitochondrial; Mitochondrial calcium uniporter	>Euk_BCGLMT_4713_c0_g1_i1 RecName: Full=Calcium uniporter protein, mitochondrial; Mitochondrial calcium uniporter	1	0	0	61.4907	23	348	23	23	1	322	37.767	8.84	326.207	55.5901	19	114	320.105	49.3789	19	114	268.97	58.3851	21	120
FALSE	High	High	IsMasterProtein	7.52251e+18	13714	Euk_BCGLMT_3324_c0_g1_i1	RecName: Full=Vesicle-fusing ATPase; AAA domain (Cdc48 subfamily)	>Euk_BCGLMT_3324_c0_g1_i1 RecName: Full=Vesicle-fusing ATPase; AAA domain (Cdc48 subfamily)	1	0	0	53.9683	18	101	16	17	1	378	41.382	6.47	84.889	45.7672	14	41	75.4438	46.8254	14	30	60.1561	42.8571	12	30
FALSE	High	High	IsMasterProtein	7.51889e+18	13710	BCFGMOX_1188	Respiratory_nitrate_reductase_alpha_chain_(EC_1.7.99.4)	>BCFGMOX_1188 Respiratory_nitrate_reductase_alpha_chain_(EC_1.7.99.4)	1	0	0	67.5955	68	708	68	68	1	1256	141.425	6.47	476.927	62.0223	58	207	670.236	62.1815	64	284	497.389	57.5637	57	217
FALSE	High	High	IsMasterProtein	7.51835e+18	13708	Euk_BCGLMT_28073_c0_g1_i1	RecName: Full=Gelsolin-like protein 1; Gelsolin repeat	>Euk_BCGLMT_28073_c0_g1_i1 RecName: Full=Gelsolin-like protein 1; Gelsolin repeat	1	0	0	73.1959	19	495	16	16	1	194	22.284	9.04	393.414	73.1959	18	180	364.943	67.0103	18	174	317.068	72.1649	17	141
FALSE	High	High	IsMasterProtein	7.46984e+18	13662	Euk_BCGLMT_32553_c0_g1_i1	RecName: Full=Sperm-associated antigen 6; Armadillo/beta-catenin-like repeat	>Euk_BCGLMT_32553_c0_g1_i1 RecName: Full=Sperm-associated antigen 6; Armadillo/beta-catenin-like repeat	1	0	0	59.8425	23	300	23	23	1	508	55.196	6.84	269.14	54.3307	19	101	234.3	51.5748	20	100	246.662	42.5197	17	99
FALSE	High	High	IsMasterProtein	7.46968e+18	13661	Euk_BCGLMT_42128_c0_g1_i1	RecName: Full=Ras-related protein Rab-14; ADP-ribosylation factor family	>Euk_BCGLMT_42128_c0_g1_i1 RecName: Full=Ras-related protein Rab-14; ADP-ribosylation factor family	1	0	0	69.2308	21	318	20	20	1	234	26.091	7.01	264.455	68.8034	18	111	281.764	69.2308	20	119	242.082	68.8034	16	88
FALSE	High	High	IsMasterProtein	7.46509e+18	13658	Euk_BCGLMT_36792_c1_g1_i3	RecName: Full=Serine/threonine-protein kinase Nek4; Protein kinase domain	>Euk_BCGLMT_36792_c1_g1_i3 RecName: Full=Serine/threonine-protein kinase Nek4; Protein kinase domain	1	0	0	54.1176	27	273	27	27	1	510	58.06	6.98	233.525	46.8627	22	88	233.44	52.549	25	90	232.812	49.4118	23	95
FALSE	High	High	IsMasterProtein	7.45507e+18	13648	BCFGMOX_1242	Dihydroxy-acid_dehydratase_(EC_4.2.1.9)	>BCFGMOX_1242 Dihydroxy-acid_dehydratase_(EC_4.2.1.9)	1	0	0	49.4071	17	169	17	17	1	506	52.987	5.66	137.432	43.4783	15	69	111.697	35.1779	13	56	75.414	38.5375	14	44
FALSE	High	High	IsMasterProtein	7.45229e+18	13643	Euk_BCGLMT_34877_c0_g1_i1	RecName: Full=Programmed cell death 6-interacting protein; BRO1-like domain	>Euk_BCGLMT_34877_c0_g1_i1 RecName: Full=Programmed cell death 6-interacting protein; BRO1-like domain	1	0	0	69.1057	44	401	44	44	1	861	96.277	6.23	335.182	59.5819	39	147	272.406	54.007	36	113	310.847	54.5877	36	141
FALSE	High	High	IsMasterProtein	7.52087e+18	13713	Euk_BCGLMT_32941_c0_g1_i1	RecName: Full=Nck-associated protein 1; Membrane-associated apoptosis protein	>Euk_BCGLMT_32941_c0_g1_i1 RecName: Full=Nck-associated protein 1; Membrane-associated apoptosis protein	1	0	0	29.7297	26	81	24	26	1	1147	131.453	6.98	76.5401	26.6783	20	28	70.413	22.755	17	26	67.8654	22.8422	18	27
FALSE	High	High	IsMasterProtein	7.44625e+18	13632	Bac_BCGLMT_21983_c0_g1_i1	RecName: Full=S-(hydroxymethyl)glutathione dehydrogenase; Alcohol dehydrogenase GroES-like domain	>Bac_BCGLMT_21983_c0_g1_i1 RecName: Full=S-(hydroxymethyl)glutathione dehydrogenase; Alcohol dehydrogenase GroES-like domain	1	0	0	60.6469	17	157	16	17	1	371	39.69	5.19	195.892	60.6469	16	63	203.031	60.6469	16	68	84.9466	45.8221	11	26
FALSE	High	High	IsMasterProtein	7.74468e+18	13885	BCFGMOX_1998	3-isopropylmalate_dehydratase_large_subunit_(EC_4.2.1.33)	>BCFGMOX_1998 3-isopropylmalate_dehydratase_large_subunit_(EC_4.2.1.33)	1	0	0	50.1075	18	128	17	17	1	465	50.196	5.86	96.3274	32.9032	11	38	136.969	41.2903	15	57	71.6202	41.7204	12	33
FALSE	High	High	IsMasterProtein	7.78287e+18	13914	Euk_BCGLMT_34143_c0_g1_i1	RecName: Full=Switch-associated protein 70; PH domain	>Euk_BCGLMT_34143_c0_g1_i1 RecName: Full=Switch-associated protein 70; PH domain	1	0	0	62.561	40	566	40	40	1	820	94.064	6.3	384.105	50.7317	31	159	415.916	58.7805	36	172	535.623	57.9268	35	235
FALSE	High	High	IsMasterProtein	8.09734e+18	14165	Euk_BCGLMT_36555_c2_g1_i2	RecName: Full=Radixin; FERM N-terminal domain	>Euk_BCGLMT_36555_c2_g1_i2 RecName: Full=Radixin; FERM N-terminal domain	1	0	0	64.0857	59	1481	54	59	1	607	71.993	5.03	1190.74	59.9671	52	497	1133.96	63.7562	51	452	1288.96	61.285	50	532
FALSE	High	High	IsMasterProtein	8.09204e+18	14161	Euk_BCGLMT_3856_c0_g1_i1	RecName: Full=ATP-citrate synthase; CoA binding domain	>Euk_BCGLMT_3856_c0_g1_i1 RecName: Full=ATP-citrate synthase; CoA binding domain	1	0	0	64.2857	16	187	16	16	1	252	27.56	8.72	210.414	56.746	12	76	117.676	55.1587	12	50	139.281	60.3175	14	61
FALSE	High	High	IsMasterProtein	8.07678e+18	14147	Euk_BCGLMT_37101_c1_g1_i9	RecName: Full=Myosin heavy chain, non-muscle; Myosin N-terminal SH3-like domain	>Euk_BCGLMT_37101_c1_g1_i9 RecName: Full=Myosin heavy chain, non-muscle; Myosin N-terminal SH3-like domain	1	0	0	72.4469	195	5498	79	79	1	1978	229.281	5.55	5691.1	71.0313	185	1941	5457.38	70.5763	179	1864	4840.77	69.7674	173	1693
FALSE	High	High	IsMasterProtein	8.04339e+18	14123	Euk_BCGLMT_34155_c0_g1_i1	RecName: Full=NADP-dependent malic enzyme, mitochondrial; Malic enzyme, N-terminal domain	>Euk_BCGLMT_34155_c0_g1_i1 RecName: Full=NADP-dependent malic enzyme, mitochondrial; Malic enzyme, N-terminal domain	1	0	0	76.6436	34	708	33	33	1	578	64.387	6.76	557.606	67.8201	29	263	485.532	68.1661	32	248	370.636	59.5156	27	197
FALSE	High	High	IsMasterProtein	8.03939e+18	14118	Euk_BCGLMT_29668_c0_g1_i1	RecName: Full=Chitotriosidase-1; Glycosyl hydrolases family 18	>Euk_BCGLMT_29668_c0_g1_i1 RecName: Full=Chitotriosidase-1; Glycosyl hydrolases family 18	1	0	0	50.8993	21	277	21	21	1	556	62.14	8.48	208.428	49.2806	19	106	182.893	49.2806	19	79	172.7	43.705	15	92
FALSE	High	High	IsMasterProtein	8.01962e+18	14106	Euk_BCGLMT_13019_c0_g1_i1	RecName: Full=Dihydrolipoyl dehydrogenase, mitochondrial; Pyridine nucleotide-disulphide oxidoreductase	>Euk_BCGLMT_13019_c0_g1_i1 RecName: Full=Dihydrolipoyl dehydrogenase, mitochondrial; Pyridine nucleotide-disulphide oxidoreductase	1	0	0	76.3333	18	246	18	18	1	300	32.067	5.24	259.731	72.6667	16	86	238	74	16	82	241.236	74	16	78
FALSE	High	High	IsMasterProtein	7.99794e+18	14092	Euk_BCGLMT_31001_c0_g1_i1	RecName: Full=Isocitrate dehydrogenase [NADP] cytoplasmic; Isocitrate/isopropylmalate dehydrogenase	>Euk_BCGLMT_31001_c0_g1_i1 RecName: Full=Isocitrate dehydrogenase [NADP] cytoplasmic; Isocitrate/isopropylmalate dehydrogenase	1	0	0	73.8035	34	732	30	32	1	397	44.872	6.73	568.761	69.0176	30	265	522.866	70.7809	31	230	459.531	64.9874	28	237
FALSE	High	High	IsMasterProtein	7.77427e+18	13906	Euk_BCGLMT_29032_c0_g1_i1	RecName: Full=ATP synthase subunit beta, mitochondrial; ATP synthase alpha/beta family, beta-barrel domain	>Euk_BCGLMT_29032_c0_g1_i1 RecName: Full=ATP synthase subunit beta, mitochondrial; ATP synthase alpha/beta family, beta-barrel domain	1	0	0	77.4379	38	4071	27	29	1	523	56.432	5.48	3888.69	77.4379	37	1380	3833.98	77.4379	36	1373	3617.69	76.8642	35	1318
FALSE	High	High	IsMasterProtein	7.96954e+18	14073	Euk_BCGLMT_25779_c0_g1_i2	RecName: Full=Dihydropyrimidinase; Amidohydrolase family	>Euk_BCGLMT_25779_c0_g1_i2 RecName: Full=Dihydropyrimidinase; Amidohydrolase family	1	0	0	76.2136	21	453	21	21	1	412	45.409	7.36	490.574	72.5728	18	149	476.488	70.6311	16	146	451.713	74.2718	20	158
FALSE	High	High	IsMasterProtein	7.95926e+18	14061	Euk_BCGLMT_2886_c0_g1_i1	RecName: Full=Laminin subunit beta-1; Laminin N-terminal (Domain VI)	>Euk_BCGLMT_2886_c0_g1_i1 RecName: Full=Laminin subunit beta-1; Laminin N-terminal (Domain VI)	1	0	0	36.1374	42	253	41	41	1	1688	187.206	4.93	208.486	26.3626	30	79	183.303	28.6137	30	79	270.967	28.7915	32	95
FALSE	High	High	IsMasterProtein	7.93892e+18	14043	Euk_BCGLMT_37209_c2_g2_i1	RecName: Full=Protocadherin Fat 4; Cadherin domain	>Euk_BCGLMT_37209_c2_g2_i1 RecName: Full=Protocadherin Fat 4; Cadherin domain	1	0	0	26.3878	23	171	18	19	1	1243	136.359	4.64	210.141	18.9863	17	77	112.945	18.0209	15	46	101.854	19.469	16	48
FALSE	High	High	IsMasterProtein	7.8785e+18	14004	Euk_BCGLMT_34333_c0_g1_i1	RecName: Full=UDP-N-acetylhexosamine pyrophosphorylase; UTP--glucose-1-phosphate uridylyltransferase	>Euk_BCGLMT_34333_c0_g1_i1 RecName: Full=UDP-N-acetylhexosamine pyrophosphorylase; UTP--glucose-1-phosphate uridylyltransferase	1	0	0	64.8752	32	367	32	32	1	521	58.519	6.76	318.89	64.8752	30	130	283.1	64.8752	30	119	275.838	63.1478	30	118
FALSE	High	High	IsMasterProtein	7.86132e+18	13990	Euk_BCGLMT_7862_c0_g1_i1	RecName: Full=UDP-glucose 6-dehydrogenase; UDP-glucose/GDP-mannose dehydrogenase family, NAD binding domain	>Euk_BCGLMT_7862_c0_g1_i1 RecName: Full=UDP-glucose 6-dehydrogenase; UDP-glucose/GDP-mannose dehydrogenase family, NAD binding domain	1	0	0	50.1253	15	112	15	15	1	399	44.46	7.68	45.8625	38.5965	10	30	84.7762	48.3709	14	38	96.3089	50.1253	14	44
FALSE	High	High	IsMasterProtein	7.79303e+18	13924	Euk_BCGLMT_37320_c0_g1_i1	RecName: Full=Dynamin-1-like protein; 50S ribosome-binding GTPase	>Euk_BCGLMT_37320_c0_g1_i1 RecName: Full=Dynamin-1-like protein; 50S ribosome-binding GTPase	1	0	0	57.4257	27	238	27	27	1	606	67.498	6.83	214.527	50.33	22	78	183.17	54.2904	24	73	217.171	48.6799	21	87
FALSE	High	High	IsMasterProtein	7.79101e+18	13922	Euk_BCGLMT_49177_c0_g1_i1	RecName: Full=Inorganic pyrophosphatase; Inorganic pyrophosphatase	>Euk_BCGLMT_49177_c0_g1_i1 RecName: Full=Inorganic pyrophosphatase; Inorganic pyrophosphatase	1	0	0	72.1519	22	181	22	22	1	237	26.726	5.94	162.482	71.73	21	69	130.648	68.3544	21	51	135.264	72.1519	19	61
FALSE	High	High	IsMasterProtein	7.78934e+18	13920	Euk_BCGLMT_34784_c0_g1_i7	RecName: Full=Tropomyosin; Tropomyosin like	>Euk_BCGLMT_34784_c0_g1_i7 RecName: Full=Tropomyosin; Tropomyosin like	1	0	0	92.4603	35	1615	18	26	1	252	28.653	4.69	1147.29	92.4603	35	551	1023.73	92.4603	35	496	1209.16	92.4603	34	568
FALSE	High	High	IsMasterProtein	7.96081e+18	14064	BCFGMOX_1526	Prolyl-tRNA_synthetase_(EC_6.1.1.15),_bacterial_type	>BCFGMOX_1526 Prolyl-tRNA_synthetase_(EC_6.1.1.15),_bacterial_type	1	0	0	55.1845	22	101	22	22	1	569	63.246	5.76	69.8884	51.3181	19	38	58.2606	51.6696	19	39	53.8857	43.761	16	24
FALSE	High	High	IsMasterProtein	5.44182e+18	11956	Euk_BCGLMT_792_c0_g2_i1	RecName: Full=Protein FAM166B; Protein of unknown function (DUF2475)	>Euk_BCGLMT_792_c0_g2_i1 RecName: Full=Protein FAM166B; Protein of unknown function (DUF2475)	1	0	0	74.0506	16	157	16	16	1	316	35.7	9.22	171.769	69.3038	15	57	138.111	70.8861	15	53	133.408	57.9114	13	47
FALSE	High	High	IsMasterProtein	5.42121e+18	11938	BCFGMOX_14	Glutamate_synthase_[NADPH]_large_chain_(EC_1.4.1.13)	>BCFGMOX_14 Glutamate_synthase_[NADPH]_large_chain_(EC_1.4.1.13)	1	0	0	33.8098	35	134	35	35	1	1819	199.69	5.67	98.3177	25.2886	25	40	154.527	30.5113	30	59	71.7421	18.4717	18	35
FALSE	High	High	IsMasterProtein	5.4061e+18	11925	Euk_BCGLMT_17254_c0_g1_i1	RecName: Full=2-amino-3-carboxymuconate-6-semialdehyde decarboxylase; Amidohydrolase	>Euk_BCGLMT_17254_c0_g1_i1 RecName: Full=2-amino-3-carboxymuconate-6-semialdehyde decarboxylase; Amidohydrolase	1	0	0	71.134	17	110	17	17	1	291	32.723	5.39	67.5799	70.1031	15	40	68.9172	68.3849	13	32	68.5844	71.134	15	38
FALSE	High	High	IsMasterProtein	2.8919e+18	9875	Euk_BCGLMT_30280_c0_g2_i1	RecName: Full=Vesicle-associated membrane protein/synaptobrevin-binding protein; MSP (Major sperm protein) domain	>Euk_BCGLMT_30280_c0_g2_i1 RecName: Full=Vesicle-associated membrane protein/synaptobrevin-binding protein; MSP (Major sperm protein) domain	1	0	0	65.4321	18	207	18	18	1	243	27.66	8.09	99.6707	53.9095	15	67	99.0671	60.9053	16	65	115.98	65.4321	16	75
FALSE	High	High	IsMasterProtein	2.88258e+18	9862	Euk_BCGLMT_39963_c0_g1_i1	RecName: Full=Malectin-A; Di-glucose binding within endoplasmic reticulum	>Euk_BCGLMT_39963_c0_g1_i1 RecName: Full=Malectin-A; Di-glucose binding within endoplasmic reticulum	1	0	0	58.7549	16	219	16	16	1	257	28.591	5.71	141.213	53.6965	15	72	156.581	49.8054	12	77	123.74	51.3619	13	70
FALSE	High	High	IsMasterProtein	2.85349e+18	9838	Euk_BCGLMT_35857_c0_g3_i6	RecName: Full=Syntaxin-binding protein 1; Sec1 family	>Euk_BCGLMT_35857_c0_g3_i6 RecName: Full=Syntaxin-binding protein 1; Sec1 family	1	0	0	49.3103	27	157	27	27	1	580	66.363	6.65	126.341	40.1724	20	50	98.8357	40.8621	23	49	130.148	48.2759	23	58
FALSE	High	High	IsMasterProtein	2.83641e+18	9827	Euk_BCGLMT_29546_c0_g1_i3	RecName: Full=Echinoderm microtubule-associated protein-like 1; HELP motif	>Euk_BCGLMT_29546_c0_g1_i3 RecName: Full=Echinoderm microtubule-associated protein-like 1; HELP motif	1	0	0	44.9564	34	311	34	34	1	803	89.089	6.58	309.703	42.8394	31	111	287.785	44.8319	32	106	256.701	38.6052	25	94
FALSE	High	High	IsMasterProtein	2.82928e+18	9821	BCFGMOX_581	Cytosol_aminopeptidase_PepA_(EC_3.4.11.1)	>BCFGMOX_581 Cytosol_aminopeptidase_PepA_(EC_3.4.11.1)	1	0	0	61.8474	20	122	20	20	1	498	52.722	5.21	135.574	59.6386	18	41	155.281	57.2289	17	54	79.6522	38.5542	12	27
FALSE	High	High	IsMasterProtein	2.81477e+18	9807	Euk_BCGLMT_29196_c0_g1_i1	RecName: Full=60S ribosomal protein L3; Ribosomal protein L3	>Euk_BCGLMT_29196_c0_g1_i1 RecName: Full=60S ribosomal protein L3; Ribosomal protein L3	1	0	0	45.098	21	320	19	19	1	408	46.594	10.18	200.382	38.2353	19	116	176.174	40.9314	17	97	188.948	38.4804	17	107
FALSE	High	High	IsMasterProtein	2.77877e+18	9777	Euk_BCGLMT_24514_c0_g2_i1	RecName: Full=RNA-binding protein 4.1; RNA recognition motif. (a.k.a. RRM, RBD, or RNP domain)	>Euk_BCGLMT_24514_c0_g2_i1 RecName: Full=RNA-binding protein 4.1; RNA recognition motif. (a.k.a. RRM, RBD, or RNP domain)	1	0	0	71.9807	19	519	19	19	1	207	22.789	9.51	443.604	68.599	18	163	465.108	71.9807	19	175	444.959	71.9807	18	181
FALSE	High	High	IsMasterProtein	2.77712e+18	9774	BCFGMOX_737	Methanol_dehydrogenase_large_subunit_protein_(EC1.1.99.8)	>BCFGMOX_737 Methanol_dehydrogenase_large_subunit_protein_(EC1.1.99.8)	1	0	0	59.8055	40	3357	38	38	1	617	66.503	5.59	3103.69	57.8606	36	1292	3300.69	57.8606	36	1296	1764.1	55.9157	30	769
FALSE	High	High	IsMasterProtein	2.77492e+18	9768	Euk_BCGLMT_8493_c0_g1_i1	RecName: Full=Putative ATP-dependent RNA helicase me31b; DEAD/DEAH box helicase	>Euk_BCGLMT_8493_c0_g1_i1 RecName: Full=Putative ATP-dependent RNA helicase me31b; DEAD/DEAH box helicase	1	0	0	56.6292	19	141	18	18	1	445	50.288	7.88	120.311	48.764	16	42	104.499	44.4944	15	40	135.069	47.191	16	59
FALSE	High	High	IsMasterProtein	2.71384e+18	9713	Euk_BCGLMT_561_c0_g1_i1	RecName: Full=Basement membrane-specific heparan sulfate proteoglycan core protein; Laminin B (Domain IV)	>Euk_BCGLMT_561_c0_g1_i1 RecName: Full=Basement membrane-specific heparan sulfate proteoglycan core protein; Laminin B (Domain IV)	1	0	0	56.9863	35	441	35	35	1	730	80.96	5.3	303.197	52.0548	29	127	361.726	47.6712	30	140	442.434	43.1507	27	174
FALSE	High	High	IsMasterProtein	2.67798e+18	9679	Euk_BCGLMT_31147_c0_g1_i3	RecName: Full=Guanine nucleotide-binding protein G(s) subunit alpha; G-protein alpha subunit	>Euk_BCGLMT_31147_c0_g1_i3 RecName: Full=Guanine nucleotide-binding protein G(s) subunit alpha; G-protein alpha subunit	1	0	0	55.2632	21	240	14	14	1	380	44.682	7.21	148.276	52.3684	18	88	139.863	55.2632	20	83	136.171	49.7368	16	69
FALSE	High	High	IsMasterProtein	2.66658e+18	9669	Euk_BCGLMT_35964_c5_g1_i3	RecName: Full=Lysosomal aspartic protease; Eukaryotic aspartyl protease	>Euk_BCGLMT_35964_c5_g1_i3 RecName: Full=Lysosomal aspartic protease; Eukaryotic aspartyl protease	1	0	0	48.2143	16	911	16	16	1	392	42.369	8.05	906.311	42.8571	14	287	947.627	40.5612	13	296	985.978	45.9184	14	328
FALSE	High	High	IsMasterProtein	2.64491e+18	9652	Euk_BCGLMT_18476_c0_g1_i1	RecName: Full=Septin-7; Septin	>Euk_BCGLMT_18476_c0_g1_i1 RecName: Full=Septin-7; Septin	1	0	0	64.5833	23	178	22	22	1	384	43.945	7.81	111.02	60.1562	20	62	92.6712	53.3854	18	54	110.598	48.1771	17	62
FALSE	High	High	IsMasterProtein	2.58954e+18	9611	Euk_BCGLMT_36450_c0_g1_i1	RecName: Full=Interferon-induced protein 44; TLD	>Euk_BCGLMT_36450_c0_g1_i1 RecName: Full=Interferon-induced protein 44; TLD	1	0	0	63.125	24	209	24	24	1	480	54.302	5.9	209.364	43.3333	17	76	99.0153	25.4167	8	35	274.983	61.25	21	98
FALSE	High	High	IsMasterProtein	2.58932e+18	9610	Euk_BCGLMT_39073_c0_g1_i1	RecName: Full=RIB43A-like with coiled-coils protein 2; RIB43A	>Euk_BCGLMT_39073_c0_g1_i1 RecName: Full=RIB43A-like with coiled-coils protein 2; RIB43A	1	0	0	56.7282	20	81	20	20	1	379	45.529	6.11	36.8215	47.7573	14	22	55.7891	49.6042	17	30	55.9241	49.8681	16	29
FALSE	High	High	IsMasterProtein	2.89434e+18	9880	Euk_BCGLMT_26778_c0_g2_i1	RecName: Full=Trifunctional enzyme subunit alpha, mitochondrial; Enoyl-CoA hydratase/isomerase	>Euk_BCGLMT_26778_c0_g2_i1 RecName: Full=Trifunctional enzyme subunit alpha, mitochondrial; Enoyl-CoA hydratase/isomerase	1	0	0	72.3632	51	1419	51	51	1	749	81.482	8.02	1375.8	68.2243	45	502	1233.69	70.0935	47	443	1203.18	65.6876	41	474
FALSE	High	High	IsMasterProtein	2.94319e+18	9927	Euk_BCGLMT_35962_c0_g2_i10	RecName: Full=Phosphoenolpyruvate carboxykinase, cytosolic [GTP]; Phosphoenolpyruvate carboxykinase N-terminal domain	>Euk_BCGLMT_35962_c0_g2_i10 RecName: Full=Phosphoenolpyruvate carboxykinase, cytosolic [GTP]; Phosphoenolpyruvate carboxykinase N-terminal domain	1	0	0	73.1411	47	1625	29	29	1	659	73.835	6.65	1483.42	71.7754	43	547	1494.35	70.258	44	531	1432.37	67.3748	38	547
FALSE	High	High	IsMasterProtein	3.04108e+18	9995	Euk_BCGLMT_37040_c5_g19_i4	RecName: Full=Protein PIF; von Willebrand factor type A domain	>Euk_BCGLMT_37040_c5_g19_i4 RecName: Full=Protein PIF; von Willebrand factor type A domain	1	0	0	66.348	38	1192	19	19	1	523	56.936	7.34	1022.21	57.3614	31	404	1087.4	63.0975	35	445	892.906	54.3021	31	343
FALSE	High	High	IsMasterProtein	3.0411e+18	9996	Euk_BCGLMT_33333_c0_g1_i1	RecName: Full=Valine--tRNA ligase; tRNA synthetases class I (I, L, M and V)	>Euk_BCGLMT_33333_c0_g1_i1 RecName: Full=Valine--tRNA ligase; tRNA synthetases class I (I, L, M and V)	1	0	0	40.0189	38	305	38	38	1	1057	121.331	6.55	273.476	30.0851	27	109	213.836	33.964	27	87	268.981	34.9101	29	109
FALSE	High	High	IsMasterProtein	3.45224e+18	10322	Euk_BCGLMT_32590_c0_g1_i1	RecName: Full=Sodium/potassium-transporting ATPase subunit alpha; Cation transporter/ATPase, N-terminus	>Euk_BCGLMT_32590_c0_g1_i1 RecName: Full=Sodium/potassium-transporting ATPase subunit alpha; Cation transporter/ATPase, N-terminus	1	0	0	63.1528	74	2514	73	73	1	1034	114.188	5.3	2285.96	61.7988	68	856	2087.41	62.5725	68	774	2313.43	62.8627	68	884
FALSE	High	High	IsMasterProtein	3.43726e+18	10310	Euk_BCGLMT_43488_c0_g1_i1 RecName: Full=3-hydroxyanthranilate 3,4-dioxygenase {ECO:0000255	3-hydroxyanthranilic acid dioxygenase	>Euk_BCGLMT_43488_c0_g1_i1 RecName: Full=3-hydroxyanthranilate 3,4-dioxygenase {ECO:0000255|HAMAP-Rule:MF_03019}; 3-hydroxyanthranilic acid dioxygenase	1	0	0	67.7536	22	458	22	22	1	276	31.798	6.38	321	62.6812	20	143	350.623	64.1304	19	146	413.006	64.1304	18	169
FALSE	High	High	IsMasterProtein	3.35058e+18	10241	Euk_BCGLMT_29754_c0_g1_i1	RecName: Full=Enkurin; Calmodulin-binding	>Euk_BCGLMT_29754_c0_g1_i1 RecName: Full=Enkurin; Calmodulin-binding	1	0	0	50.7812	16	148	16	16	1	256	30.399	9.09	84.4908	50.7812	16	47	121.451	47.2656	13	51	100.065	50.7812	14	50
FALSE	High	High	IsMasterProtein	3.34493e+18	10238	Euk_BCGLMT_19602_c0_g2_i1	RecName: Full=26S protease regulatory subunit 7; ATPase family associated with various cellular activities (AAA)	>Euk_BCGLMT_19602_c0_g2_i1 RecName: Full=26S protease regulatory subunit 7; ATPase family associated with various cellular activities (AAA)	1	0	0	70.5069	29	263	27	29	1	434	48.372	6.13	196.78	67.2811	24	93	192.655	54.8387	17	73	209.977	69.8157	24	97
FALSE	High	High	IsMasterProtein	3.33317e+18	10224	Euk_BCGLMT_23847_c0_g1_i1	RecName: Full=ATP synthase subunit d, mitochondrial; ATP synthase D chain, mitochondrial (ATP5H)	>Euk_BCGLMT_23847_c0_g1_i1 RecName: Full=ATP synthase subunit d, mitochondrial; ATP synthase D chain, mitochondrial (ATP5H)	1	0	0	83.8542	21	840	21	21	1	192	21.521	9.28	915.655	79.1667	19	261	870.627	80.7292	20	259	1139.17	79.1667	19	320
FALSE	High	High	IsMasterProtein	3.31911e+18	10212	Euk_BCGLMT_30020_c0_g1_i1 RecName: Full=Adenylosuccinate synthetase isozyme 2 {ECO:0000255	Adenylosuccinate synthetase	>Euk_BCGLMT_30020_c0_g1_i1 RecName: Full=Adenylosuccinate synthetase isozyme 2 {ECO:0000255|HAMAP-Rule:MF_03127}; Adenylosuccinate synthetase	1	0	0	41.5138	17	127	17	17	1	436	48.28	6.76	73.7281	32.5688	12	34	98.3949	38.9908	15	41	130.406	36.2385	14	52
FALSE	High	High	IsMasterProtein	3.30849e+18	10197	BCFGMOX_1921	Aconitate_hydratase_2_(EC_4.2.1.3)	>BCFGMOX_1921 Aconitate_hydratase_2_(EC_4.2.1.3)	1	0	0	49.0741	31	203	27	27	1	864	93.629	5.05	154.898	47.2222	27	72	148.265	40.0463	24	70	102.285	38.6574	23	61
FALSE	High	High	IsMasterProtein	2.52079e+18	9554	Euk_BCGLMT_48289_c0_g1_i1	RecName: Full=Putative uncharacterized oxidoreductase YDR541C; KR domain	>Euk_BCGLMT_48289_c0_g1_i1 RecName: Full=Putative uncharacterized oxidoreductase YDR541C; KR domain	1	0	0	68.7773	29	462	29	29	1	458	51.373	4.97	382.5	60.262	25	137	403.164	59.1703	23	137	505.71	64.4105	26	188
FALSE	High	High	IsMasterProtein	3.2849e+18	10183	Euk_BCGLMT_95344_c0_g1_i1	RecName: Full=26S protease regulatory subunit 6B; AAA domain (dynein-related subfamily)	>Euk_BCGLMT_95344_c0_g1_i1 RecName: Full=26S protease regulatory subunit 6B; AAA domain (dynein-related subfamily)	1	0	0	86.087	23	190	22	22	1	230	26.013	7.37	151.391	71.7391	17	57	137.625	52.1739	12	51	215.421	64.3478	17	82
FALSE	High	High	IsMasterProtein	3.24871e+18	10153	Euk_BCGLMT_19531_c0_g1_i1	RecName: Full=Programmed cell death protein 6; EF-hand domain pair	>Euk_BCGLMT_19531_c0_g1_i1 RecName: Full=Programmed cell death protein 6; EF-hand domain pair	1	0	0	67.3469	13	178	13	13	1	196	22.573	5.06	100.29	62.2449	11	52	117.974	64.7959	12	57	143.538	64.2857	12	69
FALSE	High	High	IsMasterProtein	3.23748e+18	10147	BCFGMOX_865	Biotin_carboxylase_of_acetyl-CoA_carboxylase_(EC6.3.4.14)	>BCFGMOX_865 Biotin_carboxylase_of_acetyl-CoA_carboxylase_(EC6.3.4.14)	1	0	0	57.4944	17	123	17	17	1	447	48.576	5.44	128.417	50.5593	13	44	140.064	53.915	16	51	72.1636	33.1096	8	28
FALSE	High	High	IsMasterProtein	3.21682e+18	10134	Euk_BCGLMT_34686_c0_g1_i2	RecName: Full=Flotillin-1; SPFH domain / Band 7 family	>Euk_BCGLMT_34686_c0_g1_i2 RecName: Full=Flotillin-1; SPFH domain / Band 7 family	1	0	0	58.5202	35	435	35	35	1	446	49.586	8.06	296.245	58.5202	33	149	293.53	56.5022	30	141	341.008	56.278	29	145
FALSE	High	High	IsMasterProtein	3.18223e+18	10112	Euk_BCGLMT_24956_c0_g1_i2	RecName: Full=Armadillo repeat-containing protein 4; Armadillo/beta-catenin-like repeat	>Euk_BCGLMT_24956_c0_g1_i2 RecName: Full=Armadillo repeat-containing protein 4; Armadillo/beta-catenin-like repeat	1	0	0	52.3207	27	172	27	27	1	711	80.502	6.14	127.138	36.1463	20	50	137.714	49.9297	25	55	158.23	44.0225	22	67
FALSE	High	High	IsMasterProtein	3.08911e+18	10040	Euk_BCGLMT_74751_c0_g1_i1	RecName: Full=3-ketoacyl-CoA thiolase A, peroxisomal; Thiolase, N-terminal domain	>Euk_BCGLMT_74751_c0_g1_i1 RecName: Full=3-ketoacyl-CoA thiolase A, peroxisomal; Thiolase, N-terminal domain	1	0	0	80.4965	17	131	17	17	1	282	30.079	7.34	103.1	73.7589	15	38	130.045	68.7943	13	46	133.993	55.6738	13	47
FALSE	High	High	IsMasterProtein	3.06574e+18	10019	Bac_BCGLMT_32098_c0_g2_i2 RecName: Full=Hydroxylamine reductase {ECO:0000255	Prismane/CO dehydrogenase family	>Bac_BCGLMT_32098_c0_g2_i2 RecName: Full=Hydroxylamine reductase {ECO:0000255|HAMAP-Rule:MF_00069}; Prismane/CO dehydrogenase family	1	0	0	68.328	39	1133	39	39	1	622	68.473	7.42	1151.58	67.2026	37	426	991.42	64.9518	36	375	818.113	64.9518	36	332
FALSE	High	High	IsMasterProtein	3.05049e+18	10006	Euk_BCGLMT_18060_c0_g1_i1	RecName: Full=Phosphate carrier protein, mitochondrial; Mitochondrial carrier protein	>Euk_BCGLMT_18060_c0_g1_i1 RecName: Full=Phosphate carrier protein, mitochondrial; Mitochondrial carrier protein	1	0	0	56	22	293	22	22	1	350	38.822	8.75	119.302	41.4286	18	87	126.786	48.2857	20	97	124.834	47.7143	20	109
FALSE	High	High	IsMasterProtein	3.2801e+18	10177	BCFGMOX_1769	Heat_shock_protein_60_family_chaperone_GroEL	>BCFGMOX_1769 Heat_shock_protein_60_family_chaperone_GroEL	1	0	0	92.3636	49	2210	43	46	1	550	56.991	4.82	2440.23	92.3636	47	828	2637.94	92.3636	47	920	1405.87	85.4545	36	462
FALSE	High	High	IsMasterProtein	2.49599e+18	9529	Euk_BCGLMT_5047_c0_g1_i1 RecName: Full=40S ribosomal protein SA {ECO:0000255	Ribosomal protein S2	>Euk_BCGLMT_5047_c0_g1_i1 RecName: Full=40S ribosomal protein SA {ECO:0000255|HAMAP-Rule:MF_03015}; Ribosomal protein S2	1	0	0	57.8778	14	558	14	14	1	311	33.788	4.83	643.492	43.0868	12	182	579.249	52.4116	13	173	686.598	48.5531	12	203
FALSE	High	High	IsMasterProtein	2.4443e+18	9490	BCFGMOX_1558	Carboxyl-terminal_protease_(EC_3.4.21.102)	>BCFGMOX_1558 Carboxyl-terminal_protease_(EC_3.4.21.102)	1	0	0	44.843	16	135	15	15	1	446	47.967	6.19	121.294	40.3587	15	47	163.622	42.1525	15	60	66.086	29.5964	10	28
FALSE	High	High	IsMasterProtein	2.43554e+18	9484	Euk_BCGLMT_37252_c18_g4_i1	RecName: Full=Selenium-binding protein 1-A; 56kDa selenium binding protein (SBP56)	>Euk_BCGLMT_37252_c18_g4_i1 RecName: Full=Selenium-binding protein 1-A; 56kDa selenium binding protein (SBP56)	1	0	0	81.1983	40	1694	40	40	1	484	54.4	5.8	1523.5	69.2149	37	538	1709.38	79.7521	38	628	1539.34	70.4545	32	528
FALSE	High	High	IsMasterProtein	2.02304e+18	9136	BCFGMOX_1517	hypothetical_protein	>BCFGMOX_1517 hypothetical_protein	1	0	0	62.3037	15	213	15	15	1	191	20.842	5.16	176.565	62.3037	13	76	252.812	62.3037	15	98	96.821	54.9738	10	39
FALSE	High	High	IsMasterProtein	2.01454e+18	9126	Euk_BCGLMT_72849_c0_g1_i1	RecName: Full=Aspartate aminotransferase, cytoplasmic; Aminotransferase class I and II	>Euk_BCGLMT_72849_c0_g1_i1 RecName: Full=Aspartate aminotransferase, cytoplasmic; Aminotransferase class I and II	1	0	0	62.5	13	132	13	13	1	264	30.081	7.77	115.962	51.8939	11	39	107.147	47.7273	8	38	141.786	62.5	13	55
FALSE	High	High	IsMasterProtein	2.00193e+18	9122	Euk_BCGLMT_60018_c0_g1_i1	RecName: Full=T-complex protein 1 subunit beta; TCP-1/cpn60 chaperonin family	>Euk_BCGLMT_60018_c0_g1_i1 RecName: Full=T-complex protein 1 subunit beta; TCP-1/cpn60 chaperonin family	1	0	0	80.0813	15	274	15	15	1	246	27.101	5.14	255.132	80.0813	14	98	227.732	73.9837	12	81	234.705	80.0813	14	95
FALSE	High	High	IsMasterProtein	1.98772e+18	9113	Euk_BCGLMT_35479_c0_g2_i4	RecName: Full=Thioredoxin reductase 3; Glutaredoxin	>Euk_BCGLMT_35479_c0_g2_i4 RecName: Full=Thioredoxin reductase 3; Glutaredoxin	1	0	0	68.0672	36	439	32	36	1	595	65.179	6.73	470.408	68.0672	36	172	402.046	58.6555	30	141	331.698	57.6471	27	126
FALSE	High	High	IsMasterProtein	1.96793e+18	9095	Bac_BCGLMT_35973_c1_g2_i2	RecName: Full=Putative amino-acid ABC transporter-binding protein YhdW; Bacterial extracellular solute-binding proteins, family 3	>Bac_BCGLMT_35973_c1_g2_i2 RecName: Full=Putative amino-acid ABC transporter-binding protein YhdW; Bacterial extracellular solute-binding proteins, family 3	1	0	0	49.5575	18	57	15	15	1	339	37.077	9.63	17.9775	33.3333	9	11	89.227	46.6077	16	35	19.5233	33.9233	9	11
FALSE	High	High	IsMasterProtein	1.90098e+18	9039	Euk_BCGLMT_84927_c0_g1_i1	RecName: Full=Prelamin-A/C; Intermediate filament protein	>Euk_BCGLMT_84927_c0_g1_i1 RecName: Full=Prelamin-A/C; Intermediate filament protein	1	0	0	75.6219	19	245	19	19	1	201	24.003	5.01	155.56	75.1244	18	91	152.798	75.6219	19	80	146.556	75.6219	18	74
FALSE	High	High	IsMasterProtein	1.89691e+18	9033	Euk_BCGLMT_23305_c0_g1_i1	RecName: Full=SCO-spondin; Thrombospondin type 1 domain	>Euk_BCGLMT_23305_c0_g1_i1 RecName: Full=SCO-spondin; Thrombospondin type 1 domain	1	0	0	33.0726	28	286	27	27	1	895	97.848	4.89	228.373	24.6927	21	85	255.546	27.5978	23	98	251.731	20.3352	22	103
FALSE	High	High	IsMasterProtein	2.03283e+18	9146	Euk_BCGLMT_27339_c0_g2_i1	RecName: Full=AFG3-like protein 2; FtsH Extracellular	>Euk_BCGLMT_27339_c0_g2_i1 RecName: Full=AFG3-like protein 2; FtsH Extracellular	1	0	0	36.6606	17	120	15	15	1	551	60.57	9.52	93.6673	31.5789	15	39	92.5923	35.2087	16	44	84.7368	26.6788	13	37
FALSE	High	High	IsMasterProtein	1.86828e+18	9004	Euk_BCGLMT_21575_c0_g1_i1	RecName: Full=Heterogeneous nuclear ribonucleoprotein C; RNA recognition motif. (a.k.a. RRM, RBD, or RNP domain)	>Euk_BCGLMT_21575_c0_g1_i1 RecName: Full=Heterogeneous nuclear ribonucleoprotein C; RNA recognition motif. (a.k.a. RRM, RBD, or RNP domain)	1	0	0	58.8957	18	133	18	18	1	326	35.114	9.72	65.8513	49.3865	14	38	81.2872	50.9202	12	37	111.946	52.454	17	58
FALSE	High	High	IsMasterProtein	1.82989e+18	8970	Euk_BCGLMT_28558_c0_g1_i1	RecName: Full=Allene oxide synthase-lipoxygenase protein; Lipoxygenase	>Euk_BCGLMT_28558_c0_g1_i1 RecName: Full=Allene oxide synthase-lipoxygenase protein; Lipoxygenase	1	0	0	46.7091	19	112	19	19	1	471	53.354	6.37	77.1901	46.0722	18	34	98.0468	35.8811	15	42	81.7176	35.2442	14	36
FALSE	High	High	IsMasterProtein	1.80169e+18	8942	Euk_BCGLMT_28385_c0_g1_i1	RecName: Full=RNA-binding protein 45; RNA recognition motif. (a.k.a. RRM, RBD, or RNP domain)	>Euk_BCGLMT_28385_c0_g1_i1 RecName: Full=RNA-binding protein 45; RNA recognition motif. (a.k.a. RRM, RBD, or RNP domain)	1	0	0	69.3878	36	307	36	36	1	539	60.333	8.03	159.166	60.2968	27	84	183.932	58.256	28	97	266.067	58.4416	31	126
FALSE	High	High	IsMasterProtein	1.79481e+18	8937	Euk_BCGLMT_30048_c0_g1_i1	RecName: Full=Early endosome antigen 1; .	>Euk_BCGLMT_30048_c0_g1_i1 RecName: Full=Early endosome antigen 1; .	1	0	0	70.6522	17	73	12	12	1	276	32.172	4.63	57.603	53.9855	12	25	88.0657	54.3478	14	28	50.5589	52.8986	11	20
FALSE	High	High	IsMasterProtein	1.78004e+18	8917	BCFGMOX_550	Cell_division_protein_FtsH_(EC_3.4.24.-)	>BCFGMOX_550 Cell_division_protein_FtsH_(EC_3.4.24.-)	1	0	0	50.6231	20	125	19	19	1	642	70.553	5.22	97.4562	38.162	14	41	142.735	49.2212	19	53	57.7372	32.243	12	31
FALSE	High	High	IsMasterProtein	1.7783e+18	8911	Euk_BCGLMT_32483_c0_g1_i1	RecName: Full=Unconventional myosin-VI; Myosin head (motor domain)	>Euk_BCGLMT_32483_c0_g1_i1 RecName: Full=Unconventional myosin-VI; Myosin head (motor domain)	1	0	0	44.2708	32	227	32	32	1	576	68.323	9.36	166.519	39.7569	26	78	160.138	40.625	27	79	153.343	40.2778	27	70
FALSE	High	High	IsMasterProtein	1.75272e+18	8881	Euk_BCGLMT_19558_c0_g1_i1	RecName: Full=Thiosulfate sulfurtransferase; Rhodanese-like domain	>Euk_BCGLMT_19558_c0_g1_i1 RecName: Full=Thiosulfate sulfurtransferase; Rhodanese-like domain	1	0	0	78.6408	25	356	25	25	1	309	35.738	6.2	222.006	69.5793	18	124	235.266	70.8738	21	117	198.853	71.1974	20	115
FALSE	High	High	IsMasterProtein	1.70658e+18	8842	Euk_BCGLMT_31580_c0_g2_i1	RecName: Full=Vinculin; Vinculin family	>Euk_BCGLMT_31580_c0_g2_i1 RecName: Full=Vinculin; Vinculin family	1	0	0	69.9687	72	1083	72	72	1	959	105.751	5.68	1011.44	69.5516	65	360	986.789	68.5089	62	343	1112.29	68.3003	63	380
FALSE	High	High	IsMasterProtein	1.84437e+18	8984	BCFGMOX_1725	Enolase_(EC_4.2.1.11)	>BCFGMOX_1725 Enolase_(EC_4.2.1.11)	1	0	0	54.5667	18	325	13	13	1	427	45.503	4.82	467.069	53.63	17	122	477.325	54.5667	17	120	295.804	42.623	12	83
FALSE	High	High	IsMasterProtein	3.47525e+18	10341	Euk_BCGLMT_26937_c0_g1_i1	RecName: Full=T-complex protein 1 subunit eta; TCP-1/cpn60 chaperonin family	>Euk_BCGLMT_26937_c0_g1_i1 RecName: Full=T-complex protein 1 subunit eta; TCP-1/cpn60 chaperonin family	1	0	0	73.2496	35	687	32	33	1	557	60.786	5.97	725.699	67.8636	28	238	640.552	65.7092	28	206	747.277	71.0952	32	243
FALSE	High	High	IsMasterProtein	2.0779e+18	9184	Euk_BCGLMT_24651_c0_g1_i1	RecName: Full=Actin-related protein 2; Actin	>Euk_BCGLMT_24651_c0_g1_i1 RecName: Full=Actin-related protein 2; Actin	1	0	0	45.6853	21	291	19	19	1	394	44.573	6.95	178.716	43.401	19	97	225.994	45.6853	20	100	187.246	44.1624	17	94
FALSE	High	High	IsMasterProtein	2.1244e+18	9222	BCFGMOX_1700	A/G-specific_adenine_glycosylase_(EC_3.2.2.-)	>BCFGMOX_1700 A/G-specific_adenine_glycosylase_(EC_3.2.2.-)	1	0	0	52.7548	28	141	28	28	1	726	78.346	6.99	134.981	44.3526	20	46	167.602	49.3113	24	55	105.369	35.124	15	40
FALSE	High	High	IsMasterProtein	2.41928e+18	9466	Euk_BCGLMT_39153_c0_g1_i1	RecName: Full=Prohibitin; SPFH domain / Band 7 family	>Euk_BCGLMT_39153_c0_g1_i1 RecName: Full=Prohibitin; SPFH domain / Band 7 family	1	0	0	79.5349	14	459	14	14	1	215	24.056	5.1	312.838	67.907	12	140	356.481	68.3721	12	156	402.309	63.2558	12	163
FALSE	High	High	IsMasterProtein	2.41552e+18	9463	Euk_BCGLMT_34190_c0_g3_i1	RecName: Full=Septin-2; Septin	>Euk_BCGLMT_34190_c0_g3_i1 RecName: Full=Septin-2; Septin	1	0	0	60.5081	25	220	25	25	1	433	50.042	7.85	130.333	49.6536	19	73	133.091	49.4226	17	72	138.984	58.4296	20	75
FALSE	High	High	IsMasterProtein	2.40905e+18	9458	Euk_BCGLMT_96057_c0_g1_i1	RecName: Full=T-complex protein 1 subunit beta; TCP-1/cpn60 chaperonin family	>Euk_BCGLMT_96057_c0_g1_i1 RecName: Full=T-complex protein 1 subunit beta; TCP-1/cpn60 chaperonin family	1	0	0	75.3623	23	490	22	22	1	276	29.917	7.3	482.328	72.4638	22	172	420.629	69.9275	19	144	486.552	68.4783	22	174
FALSE	High	High	IsMasterProtein	2.38617e+18	9442	Euk_BCGLMT_30291_c0_g1_i2	RecName: Full=Tyrosine-protein kinase CSK; SH3 domain	>Euk_BCGLMT_30291_c0_g1_i2 RecName: Full=Tyrosine-protein kinase CSK; SH3 domain	1	0	0	61.1842	33	222	33	33	1	456	52.172	7.75	143.713	58.7719	24	68	158.306	56.1404	27	74	145.073	55.4825	24	80
FALSE	High	High	IsMasterProtein	2.33225e+18	9405	BCFGMOX_1632	Inosine-5'-monophosphate_dehydrogenase_(EC_1.1.1.205)	>BCFGMOX_1632 Inosine-5'-monophosphate_dehydrogenase_(EC_1.1.1.205)	1	0	0	65.7084	20	148	18	18	1	487	51.963	5.95	177.63	58.1109	16	53	158.771	51.54	16	49	144.465	48.8706	15	46
FALSE	High	High	IsMasterProtein	2.29344e+18	9359	Euk_BCGLMT_25318_c0_g1_i1	RecName: Full=Transforming growth factor-beta-induced protein ig-h3; Fasciclin domain	>Euk_BCGLMT_25318_c0_g1_i1 RecName: Full=Transforming growth factor-beta-induced protein ig-h3; Fasciclin domain	1	0	0	34.188	16	155	16	16	1	702	78.499	5.76	181.459	29.7721	14	51	137.165	24.0741	11	41	226.775	34.188	16	63
FALSE	High	High	IsMasterProtein	2.28284e+18	9353	Euk_BCGLMT_27453_c0_g2_i1	RecName: Full=Kinesin heavy chain; Kinesin motor domain	>Euk_BCGLMT_27453_c0_g2_i1 RecName: Full=Kinesin heavy chain; Kinesin motor domain	1	0	0	53.8043	23	101	17	23	1	552	61.958	5.31	70.3558	44.0217	17	29	71.907	43.6594	16	29	106.584	46.0145	19	43
FALSE	High	High	IsMasterProtein	2.09873e+18	9201	Euk_BCGLMT_29024_c0_g1_i1	RecName: Full=Cytochrome b-c1 complex subunit 2, mitochondrial; Insulinase (Peptidase family M16)	>Euk_BCGLMT_29024_c0_g1_i1 RecName: Full=Cytochrome b-c1 complex subunit 2, mitochondrial; Insulinase (Peptidase family M16)	1	0	0	78.6813	28	693	28	28	1	455	49.026	7.15	620.705	78.6813	26	238	566.622	69.6703	26	239	537.447	69.6703	25	216
FALSE	High	High	IsMasterProtein	2.28171e+18	9352	Euk_BCGLMT_8699_c0_g1_i1 RecName: Full=S-methyl-5'-thioadenosine phosphorylase {ECO:0000255	Phosphorylase superfamily	>Euk_BCGLMT_8699_c0_g1_i1 RecName: Full=S-methyl-5'-thioadenosine phosphorylase {ECO:0000255|HAMAP-Rule:MF_03155}; Phosphorylase superfamily	1	0	0	88.7597	19	426	19	19	1	258	28.443	6.71	357.073	86.0465	18	132	451.812	77.5194	16	144	428	70.9302	15	150
FALSE	High	High	IsMasterProtein	2.22082e+18	9301	BCFGMOX_1611	Ribulose-phosphate_3-epimerase_(EC_5.1.3.1)	>BCFGMOX_1611 Ribulose-phosphate_3-epimerase_(EC_5.1.3.1)	1	0	0	66.6667	16	431	16	16	1	222	24.249	5.14	405.163	66.2162	14	168	426.292	66.6667	14	175	177.13	62.6126	10	88
FALSE	High	High	IsMasterProtein	2.2207e+18	9300	Euk_BCGLMT_30645_c0_g1_i4	RecName: Full=Ras-related protein Rap-1b; ADP-ribosylation factor family	>Euk_BCGLMT_30645_c0_g1_i4 RecName: Full=Ras-related protein Rap-1b; ADP-ribosylation factor family	1	0	0	66.3102	13	254	13	13	1	187	21.167	6.21	175.933	66.3102	13	79	178.433	66.3102	13	77	223.71	66.3102	13	98
FALSE	High	High	IsMasterProtein	2.17711e+18	9263	BCFGMOX_1187	Respiratory_nitrate_reductase_beta_chain_(EC_1.7.99.4)	>BCFGMOX_1187 Respiratory_nitrate_reductase_beta_chain_(EC_1.7.99.4)	1	0	0	57.1702	23	205	23	23	1	523	59.857	5.54	128.944	45.3155	19	59	163.143	52.7725	22	84	109.121	54.4933	20	62
FALSE	High	High	IsMasterProtein	2.17034e+18	9258	BCFGMOX_1394	Phenylalanyl-tRNA_synthetase_beta_chain_(EC_6.1.1.20)	>BCFGMOX_1394 Phenylalanyl-tRNA_synthetase_beta_chain_(EC_6.1.1.20)	1	0	0	48.8608	25	152	25	25	1	790	86.585	4.91	133.738	39.7468	19	56	185.024	45.9494	23	75	67.1782	20.1266	9	21
FALSE	High	High	IsMasterProtein	2.16691e+18	9255	BCFGMOX_1324	Na(+)-translocating_NADH-quinone_reductase_subunit_F_(EC_1.6.5.-)	>BCFGMOX_1324 Na(+)-translocating_NADH-quinone_reductase_subunit_F_(EC_1.6.5.-)	1	0	0	70.936	22	213	22	22	1	406	45.025	4.82	167.786	56.4039	18	72	210.136	66.7488	20	96	101.884	45.5665	14	45
FALSE	High	High	IsMasterProtein	2.16625e+18	9253	Euk_BCGLMT_27161_c0_g1_i1	RecName: Full=Tropomodulin-1; Tropomodulin	>Euk_BCGLMT_27161_c0_g1_i1 RecName: Full=Tropomodulin-1; Tropomodulin	1	0	0	45.4802	19	133	19	19	1	354	40.418	5.1	91.1683	37.0056	16	47	77.9118	39.2655	14	39	105.81	38.9831	15	47
FALSE	High	High	IsMasterProtein	2.12871e+18	9230	Euk_BCGLMT_23367_c0_g1_i1	RecName: Full=Mitogen-activated protein kinase 1; Protein kinase domain	>Euk_BCGLMT_23367_c0_g1_i1 RecName: Full=Mitogen-activated protein kinase 1; Protein kinase domain	1	0	0	68.169	22	286	21	21	1	355	41.197	6.34	192.846	57.7465	17	97	219.61	56.9014	17	102	165.782	65.6338	17	87
FALSE	High	High	IsMasterProtein	2.23201e+18	9309	BCFGMOX_416	Transcription_termination_protein_NusA	>BCFGMOX_416 Transcription_termination_protein_NusA	1	0	0	38.4615	18	135	18	18	1	507	56.146	4.49	105.723	38.2643	15	50	102.39	35.3057	16	56	68.66	26.0355	8	29
FALSE	High	High	IsMasterProtein	3.47877e+18	10344	BCFGMOX_190	TonB-dependent_receptor	>BCFGMOX_190 TonB-dependent_receptor	1	0	0	26.6854	15	38	15	15	1	712	78.322	4.64	30.3323	17.4157	9	14	32.2378	18.2584	11	16	11.1037	12.9213	7	8
FALSE	High	High	IsMasterProtein	3.56424e+18	10423	Euk_BCGLMT_29505_c0_g1_i1	RecName: Full=Glutathione S-transferase A; Glutathione S-transferase, N-terminal domain	>Euk_BCGLMT_29505_c0_g1_i1 RecName: Full=Glutathione S-transferase A; Glutathione S-transferase, N-terminal domain	1	0	0	59.9174	19	731	19	19	1	242	28.039	6.57	317.202	59.9174	17	214	365.359	59.9174	18	262	347.708	59.9174	17	255
FALSE	High	High	IsMasterProtein	3.61381e+18	10470	Euk_BCGLMT_32745_c0_g1_i6	RecName: Full=Kinectin; .	>Euk_BCGLMT_32745_c0_g1_i6 RecName: Full=Kinectin; .	1	0	0	53.229	69	481	56	56	1	1022	117.008	7.84	336.913	47.5538	53	165	297.731	40.998	49	142	361.573	47.0646	57	174
FALSE	High	High	IsMasterProtein	4.8596e+18	11525	Euk_BCGLMT_83299_c0_g1_i1	RecName: Full=Tektin-3; Tektin family	>Euk_BCGLMT_83299_c0_g1_i1 RecName: Full=Tektin-3; Tektin family	1	0	0	81.0651	44	1136	44	44	1	507	58.28	8.21	1007.87	78.501	38	346	1192	80.4734	41	425	1083.32	78.6982	40	365
FALSE	High	High	IsMasterProtein	4.83347e+18	11501	BCFGMOX_2015	3-oxoacyl-[acyl-carrier-protein]_synthase,_KASII(EC_2.3.1.179)	>BCFGMOX_2015 3-oxoacyl-[acyl-carrier-protein]_synthase,_KASII(EC_2.3.1.179)	1	0	0	67.1498	16	162	16	16	1	414	43.213	5.38	197.608	66.9082	15	64	162.172	67.1498	15	53	129.849	54.1063	11	45
FALSE	High	High	IsMasterProtein	4.81154e+18	11486	hyp_BCGLMT_35321_c1_g1_i1	. .	>hyp_BCGLMT_35321_c1_g1_i1 . .	1	0	0	69.0367	19	157	15	15	1	436	50.757	5.99	104.814	59.8624	15	56	112.675	56.422	16	63	59.7972	59.633	14	38
FALSE	High	High	IsMasterProtein	4.80499e+18	11483	Euk_BCGLMT_38528_c0_g1_i1	RecName: Full=Eukaryotic initiation factor 4A-II; DEAD/DEAH box helicase	>Euk_BCGLMT_38528_c0_g1_i1 RecName: Full=Eukaryotic initiation factor 4A-II; DEAD/DEAH box helicase	1	0	0	69.5755	29	676	24	25	1	424	48.325	5.3	484.869	68.3962	26	225	451.308	66.9811	27	212	487.11	60.8491	24	239
FALSE	High	High	IsMasterProtein	4.79574e+18	11469	Euk_BCGLMT_48269_c0_g1_i1	RecName: Full=Protein-glutamine gamma-glutamyltransferase K; Transglutaminase family	>Euk_BCGLMT_48269_c0_g1_i1 RecName: Full=Protein-glutamine gamma-glutamyltransferase K; Transglutaminase family	1	0	0	70.4156	26	462	26	26	1	409	47.449	6.71	349.371	66.5037	22	134	461.337	58.1907	23	193	362.659	56.2347	21	135
FALSE	High	High	IsMasterProtein	4.78852e+18	11467	Euk_BCGLMT_31796_c1_g2_i1	RecName: Full=Malate dehydrogenase, mitochondrial; lactate/malate dehydrogenase, NAD binding domain	>Euk_BCGLMT_31796_c1_g2_i1 RecName: Full=Malate dehydrogenase, mitochondrial; lactate/malate dehydrogenase, NAD binding domain	1	0	0	85.4651	27	2309	21	27	1	344	36.362	8.32	2355.86	84.8837	24	697	2125.06	84.3023	24	652	3272.3	82.5581	23	960
FALSE	High	High	IsMasterProtein	4.76492e+18	11446	BCFGMOX_1980	LSU_ribosomal_protein_L9p	>BCFGMOX_1980 LSU_ribosomal_protein_L9p	1	0	0	69.1275	16	303	15	16	1	149	15.964	6.21	349.672	63.0872	13	101	466.79	69.1275	16	137	205.654	55.7047	12	65
FALSE	High	High	IsMasterProtein	4.89592e+18	11554	Euk_BCGLMT_33677_c0_g1_i1	RecName: Full=Enolase; Enolase, N-terminal domain	>Euk_BCGLMT_33677_c0_g1_i1 RecName: Full=Enolase; Enolase, N-terminal domain	1	0	0	87.2979	39	2376	36	36	1	433	46.857	5.69	2584.84	85.6813	35	818	2278.2	76.9053	36	716	2496.02	83.8337	35	842
FALSE	High	High	IsMasterProtein	4.75643e+18	11439	Euk_BCGLMT_31838_c0_g1_i1	RecName: Full=Fructose-bisphosphate aldolase; Fructose-bisphosphate aldolase class-I	>Euk_BCGLMT_31838_c0_g1_i1 RecName: Full=Fructose-bisphosphate aldolase; Fructose-bisphosphate aldolase class-I	1	0	0	79.5	30	1196	29	29	1	400	43.29	6.86	959.323	71	27	385	943.925	74.75	29	364	1075.6	79	28	447
FALSE	High	High	IsMasterProtein	4.66114e+18	11367	BCFGMOX_2097	2,3,4,5-tetrahydropyridine-2,6-dicarboxylate_N-succinyltransferase_(EC_2.3.1.117)	>BCFGMOX_2097 2,3,4,5-tetrahydropyridine-2,6-dicarboxylate_N-succinyltransferase_(EC_2.3.1.117)	1	0	0	62.1324	16	141	15	16	1	272	29.064	5.94	151.101	58.8235	15	51	148.3	55.1471	14	50	99.5927	62.1324	16	40
FALSE	High	High	IsMasterProtein	4.65392e+18	11360	Euk_BCGLMT_23200_c0_g1_i1	RecName: Full=Myosin regulatory light chain A, smooth adductor muscle; EF-hand domain	>Euk_BCGLMT_23200_c0_g1_i1 RecName: Full=Myosin regulatory light chain A, smooth adductor muscle; EF-hand domain	1	0	0	69.5122	15	219	14	14	1	164	18.508	4.61	184.815	62.1951	12	73	155.778	67.0732	13	58	255.658	64.6341	13	88
FALSE	High	High	IsMasterProtein	4.62909e+18	11344	hyp_BCGLMT_38455_c0_g1_i1	. .	>hyp_BCGLMT_38455_c0_g1_i1 . .	1	0	0	59.3716	40	247	40	40	1	923	108.252	6.93	153.438	45.9372	31	82	169.423	50.4875	33	82	174.759	52.0043	33	83
FALSE	High	High	IsMasterProtein	4.60413e+18	11323	Euk_BCGLMT_30035_c0_g1_i1	RecName: Full=60S ribosomal protein L4; Ribosomal protein L4/L1 family	>Euk_BCGLMT_30035_c0_g1_i1 RecName: Full=60S ribosomal protein L4; Ribosomal protein L4/L1 family	1	0	0	63.2546	34	580	33	34	1	381	42.805	11.12	392.093	61.1549	29	200	330.123	59.3176	28	150	480.324	61.1549	30	230
FALSE	High	High	IsMasterProtein	4.59701e+18	11317	Euk_BCGLMT_12365_c0_g1_i1	RecName: Full=Histone H3; Core histone H2A/H2B/H3/H4	>Euk_BCGLMT_12365_c0_g1_i1 RecName: Full=Histone H3; Core histone H2A/H2B/H3/H4	1	0	0	63.0137	14	2816	14	14	1	146	16.607	10.87	3242.13	63.0137	13	956	3436.79	63.0137	14	992	2527.12	62.3288	12	868
FALSE	High	High	IsMasterProtein	4.58639e+18	11307	Euk_BCGLMT_28166_c0_g2_i1	RecName: Full=Acidic leucine-rich nuclear phosphoprotein 32 family member A; Leucine-rich repeat	>Euk_BCGLMT_28166_c0_g2_i1 RecName: Full=Acidic leucine-rich nuclear phosphoprotein 32 family member A; Leucine-rich repeat	1	0	0	49.4915	21	855	20	21	1	295	33.058	4.03	818.319	49.4915	20	278	828.683	49.4915	21	276	713.3	49.4915	20	301
FALSE	High	High	IsMasterProtein	4.57494e+18	11298	hyp_BCGLMT_11424_c0_g1_i1	. .	>hyp_BCGLMT_11424_c0_g1_i1 . .	1	0	0	49.4643	20	92	20	20	1	560	62.467	5.39	33.6223	21.25	10	18	56.8709	35.8929	15	28	94.4323	43.9286	18	46
FALSE	High	High	IsMasterProtein	4.72787e+18	11413	BCFGMOX_465	hypothetical_protein	>BCFGMOX_465 hypothetical_protein	1	0	0	75.3425	17	412	17	17	1	219	23.945	5.52	318.786	75.3425	16	137	464.874	75.3425	16	188	226.157	71.2329	13	87
FALSE	High	High	IsMasterProtein	4.56356e+18	11285	Euk_BCGLMT_1204_c0_g1_i1	RecName: Full=Tektin-2; Tektin family	>Euk_BCGLMT_1204_c0_g1_i1 RecName: Full=Tektin-2; Tektin family	1	0	0	76.7773	35	586	35	35	1	422	49.157	5.66	498.147	74.6445	32	194	536.04	73.9336	30	203	484.917	71.564	31	189
FALSE	High	High	IsMasterProtein	4.95089e+18	11596	BCFGMOX_889	ATP_synthase_beta_chain_(EC_3.6.3.14)	>BCFGMOX_889 ATP_synthase_beta_chain_(EC_3.6.3.14)	1	0	0	93.0131	35	979	25	26	1	458	49.76	4.81	946.762	92.5764	32	346	988.196	93.0131	34	379	713.565	92.5764	30	254
FALSE	High	High	IsMasterProtein	5.0183e+18	11649	Euk_BCGLMT_72749_c0_g1_i1	RecName: Full=Putative oxidoreductase GLYR1; NAD binding domain of 6-phosphogluconate dehydrogenase	>Euk_BCGLMT_72749_c0_g1_i1 RecName: Full=Putative oxidoreductase GLYR1; NAD binding domain of 6-phosphogluconate dehydrogenase	1	0	0	77.1654	14	105	14	14	1	254	27.362	5.34	75.0185	70.0787	11	28	99.957	57.874	9	29	123.97	77.1654	14	48
FALSE	High	High	IsMasterProtein	5.3952e+18	11915	Euk_BCGLMT_34107_c0_g1_i2	RecName: Full=Sulfide:quinone oxidoreductase, mitochondrial; Pyridine nucleotide-disulphide oxidoreductase	>Euk_BCGLMT_34107_c0_g1_i2 RecName: Full=Sulfide:quinone oxidoreductase, mitochondrial; Pyridine nucleotide-disulphide oxidoreductase	1	0	0	82.1029	46	1748	46	46	1	447	49.651	9.2	1271.09	78.5235	41	520	1233.92	82.1029	40	501	1810.67	78.5235	41	727
FALSE	High	High	IsMasterProtein	5.3937e+18	11914	Euk_BCGLMT_36732_c0_g3_i3	RecName: Full=E3 ubiquitin-protein ligase MIB2; Mib_herc2	>Euk_BCGLMT_36732_c0_g3_i3 RecName: Full=E3 ubiquitin-protein ligase MIB2; Mib_herc2	1	0	0	40.8687	30	231	30	30	1	1013	112.692	7.24	224.726	37.9072	24	86	169.402	29.3189	18	62	159.528	30.5035	24	83
FALSE	High	High	IsMasterProtein	5.37613e+18	11896	Euk_BCGLMT_8844_c0_g1_i1	RecName: Full=Microtubule-associated protein futsch; .	>Euk_BCGLMT_8844_c0_g1_i1 RecName: Full=Microtubule-associated protein futsch; .	1	0	0	33.6296	18	200	18	18	1	675	75.193	9.39	116.414	30.8148	16	71	73.4541	27.4074	14	48	114.633	25.1852	14	81
FALSE	High	High	IsMasterProtein	5.36468e+18	11887	Euk_BCGLMT_21966_c0_g2_i1	RecName: Full=Propionyl-CoA carboxylase alpha chain, mitochondrial; Biotin carboxylase, N-terminal domain	>Euk_BCGLMT_21966_c0_g2_i1 RecName: Full=Propionyl-CoA carboxylase alpha chain, mitochondrial; Biotin carboxylase, N-terminal domain	1	0	0	68	24	441	23	23	1	375	41.29	8.1	401.926	68	22	142	433.169	68	24	153	400.169	63.4667	20	146
FALSE	High	High	IsMasterProtein	5.3621e+18	11886	Euk_BCGLMT_21959_c0_g2_i1	RecName: Full=Dual serine/threonine and tyrosine protein kinase; Dynamin family	>Euk_BCGLMT_21959_c0_g2_i1 RecName: Full=Dual serine/threonine and tyrosine protein kinase; Dynamin family	1	0	0	51.9467	41	262	41	41	1	976	111.526	7.81	226.119	44.6721	36	96	208.894	47.1311	35	82	171.8	43.2377	33	84
FALSE	High	High	IsMasterProtein	5.33854e+18	11873	Euk_BCGLMT_75226_c0_g1_i1	RecName: Full=Puromycin-sensitive aminopeptidase; Peptidase family M1 domain	>Euk_BCGLMT_75226_c0_g1_i1 RecName: Full=Puromycin-sensitive aminopeptidase; Peptidase family M1 domain	1	0	0	63.6364	23	482	23	23	1	341	38.803	5.11	318.892	55.4252	22	151	336.859	61.2903	22	159	338.686	53.0792	21	172
FALSE	High	High	IsMasterProtein	5.33446e+18	11870	Euk_BCGLMT_19278_c0_g1_i1	RecName: Full=Prohibitin-2; SPFH domain / Band 7 family	>Euk_BCGLMT_19278_c0_g1_i1 RecName: Full=Prohibitin-2; SPFH domain / Band 7 family	1	0	0	60.7973	24	416	22	22	1	301	33.535	9.64	310.371	60.7973	22	142	276.463	60.7973	22	124	301.327	54.1528	19	150
FALSE	High	High	IsMasterProtein	4.99761e+18	11635	BCFGMOX_1037	Glycogen_phosphorylase_(EC_2.4.1.1)	>BCFGMOX_1037 Glycogen_phosphorylase_(EC_2.4.1.1)	1	0	0	59.3037	40	551	40	40	1	833	94.584	5.73	566.67	57.1429	35	209	585.227	54.1417	36	220	304.436	47.0588	29	122
FALSE	High	High	IsMasterProtein	5.33272e+18	11869	Euk_BCGLMT_62420_c0_g1_i1	RecName: Full=Protein disulfide-isomerase A3; Thioredoxin	>Euk_BCGLMT_62420_c0_g1_i1 RecName: Full=Protein disulfide-isomerase A3; Thioredoxin	1	0	0	71.3615	35	762	34	34	1	426	47.512	5.45	676.468	71.3615	33	273	632.726	65.2582	33	256	535.249	54.4601	30	233
FALSE	High	High	IsMasterProtein	5.29421e+18	11824	Euk_BCGLMT_20591_c0_g1_i3	RecName: Full=EF-hand domain-containing family member C2; DUF1126 PH-like domain	>Euk_BCGLMT_20591_c0_g1_i3 RecName: Full=EF-hand domain-containing family member C2; DUF1126 PH-like domain	1	0	0	73.2759	38	350	13	13	1	580	66.908	6.15	295.899	64.3103	29	117	264.462	62.931	27	109	302.06	62.7586	31	124
FALSE	High	High	IsMasterProtein	5.26878e+18	11813	Euk_BCGLMT_3354_c0_g2_i1	RecName: Full=Putative aldehyde dehydrogenase family 7 member A1 homolog; Aldehyde dehydrogenase family	>Euk_BCGLMT_3354_c0_g2_i1 RecName: Full=Putative aldehyde dehydrogenase family 7 member A1 homolog; Aldehyde dehydrogenase family	1	0	0	74.2739	15	330	15	15	1	241	26.036	6.14	305.422	74.2739	13	94	336.065	69.7095	12	100	414.533	69.7095	14	136
FALSE	High	High	IsMasterProtein	5.19392e+18	11763	Euk_BCGLMT_12787_c0_g2_i1	RecName: Full=Eukaryotic translation initiation factor 2 subunit 1; S1 RNA binding domain	>Euk_BCGLMT_12787_c0_g2_i1 RecName: Full=Eukaryotic translation initiation factor 2 subunit 1; S1 RNA binding domain	1	0	0	59.6875	16	82	16	16	1	320	36.469	5.14	73.9037	33.125	7	23	66.7298	41.25	11	21	108.549	50.625	12	38
FALSE	High	High	IsMasterProtein	5.15312e+18	11740	hyp_BCGLMT_36437_c0_g1_i1	. .	>hyp_BCGLMT_36437_c0_g1_i1 . .	1	0	0	38	14	224	13	13	1	450	50.626	7.56	210.057	38	14	81	157.257	35.1111	12	69	181.809	36	13	74
FALSE	High	High	IsMasterProtein	5.06337e+18	11686	Euk_BCGLMT_97543_c0_g1_i1	RecName: Full=60S ribosomal protein L10; Ribosomal protein L16p/L10e	>Euk_BCGLMT_97543_c0_g1_i1 RecName: Full=60S ribosomal protein L10; Ribosomal protein L16p/L10e	1	0	0	55.9633	16	713	15	16	1	218	25.056	10.17	737.294	55.9633	15	250	789.176	55.9633	16	255	677.294	50	11	208
FALSE	High	High	IsMasterProtein	5.05659e+18	11680	Euk_BCGLMT_29045_c0_g1_i1	RecName: Full=Acyl-CoA synthetase family member 2, mitochondrial; AMP-binding enzyme	>Euk_BCGLMT_29045_c0_g1_i1 RecName: Full=Acyl-CoA synthetase family member 2, mitochondrial; AMP-binding enzyme	1	0	0	62.6506	32	396	32	32	1	581	65.231	6.58	458.623	60.4131	31	160	371.114	46.8158	24	127	321.287	51.2909	25	109
FALSE	High	High	IsMasterProtein	5.02885e+18	11658	Euk_BCGLMT_2212_c0_g1_i1 RecName: Full=Eukaryotic translation initiation factor 3 subunit A {ECO:0000255	.	>Euk_BCGLMT_2212_c0_g1_i1 RecName: Full=Eukaryotic translation initiation factor 3 subunit A {ECO:0000255|HAMAP-Rule:MF_03000}; .	1	0	0	61.413	20	84	19	19	1	368	43.117	7.84	73.0458	46.7391	14	28	63.9195	48.0978	13	24	83.4465	52.1739	15	32
FALSE	High	High	IsMasterProtein	5.31573e+18	11852	Euk_BCGLMT_2168_c0_g1_i1	RecName: Full=Stress-70 protein, mitochondrial; Hsp70 protein	>Euk_BCGLMT_2168_c0_g1_i1 RecName: Full=Stress-70 protein, mitochondrial; Hsp70 protein	1	0	0	65.2278	26	395	23	25	1	417	45.95	8.85	356.803	63.0695	24	143	309.696	56.8345	21	118	316.272	57.0743	24	134
FALSE	High	High	IsMasterProtein	1.62734e+18	8768	Euk_BCGLMT_8598_c0_g1_i1	RecName: Full=Gelsolin-like protein 2; Gelsolin repeat	>Euk_BCGLMT_8598_c0_g1_i1 RecName: Full=Gelsolin-like protein 2; Gelsolin repeat	1	0	0	67.03	27	388	26	26	1	367	41.871	6.01	252.294	58.3106	23	117	307.313	67.03	27	147	259.231	60.7629	23	124
FALSE	High	High	IsMasterProtein	4.54578e+18	11273	BCFGMOX_1883	Peptidyl-prolyl_cis-trans_isomerase_PpiC_(EC_5.2.1.8)	>BCFGMOX_1883 Peptidyl-prolyl_cis-trans_isomerase_PpiC_(EC_5.2.1.8)	1	0	0	79.4872	31	1169	31	31	1	312	33.802	4.89	993.267	79.4872	29	420	1474.57	62.5	29	564	428.487	55.4487	23	185
FALSE	High	High	IsMasterProtein	4.51236e+18	11245	Euk_BCGLMT_34226_c0_g1_i1	RecName: Full=Kyphoscoliosis peptidase; Transglutaminase-like superfamily	>Euk_BCGLMT_34226_c0_g1_i1 RecName: Full=Kyphoscoliosis peptidase; Transglutaminase-like superfamily	1	0	0	65.565	81	1380	80	80	1	1301	147.714	6.52	889.569	60.6457	74	465	689.671	56.9562	65	370	1018.33	57.5711	74	545
FALSE	High	High	IsMasterProtein	4.00207e+18	10794	BCFGMOX_1475	Transcription_termination_factor_Rho	>BCFGMOX_1475 Transcription_termination_factor_Rho	1	0	0	57.8947	23	171	21	22	1	418	46.89	6.83	155.163	52.8708	20	60	166.764	56.2201	21	71	121.147	42.5837	14	40
FALSE	High	High	IsMasterProtein	3.97238e+18	10768	Bac_BCGLMT_73927_c0_g1_i1 RecName: Full=Urease subunit alpha {ECO:0000255	Amidohydrolase family	>Bac_BCGLMT_73927_c0_g1_i1 RecName: Full=Urease subunit alpha {ECO:0000255|HAMAP-Rule:MF_01953}; Amidohydrolase family	1	0	0	67.893	16	115	16	16	1	299	32.979	8.92	76.8351	59.1973	13	40	38.2853	52.1739	10	21	86.7799	64.8829	15	54
FALSE	High	High	IsMasterProtein	3.9307e+18	10722	Euk_BCGLMT_33699_c1_g4_i1	RecName: Full=Glucose-6-phosphate 1-dehydrogenase; Glucose-6-phosphate dehydrogenase, NAD binding domain	>Euk_BCGLMT_33699_c1_g4_i1 RecName: Full=Glucose-6-phosphate 1-dehydrogenase; Glucose-6-phosphate dehydrogenase, NAD binding domain	1	0	0	60.3516	31	408	30	30	1	512	58.378	8.22	304.015	49.8047	24	129	365.268	51.7578	27	149	291.425	52.9297	24	130
FALSE	High	High	IsMasterProtein	3.88023e+18	10679	Euk_BCGLMT_31829_c0_g1_i1	RecName: Full=Pyruvate kinase PKM; Pyruvate kinase, barrel domain	>Euk_BCGLMT_31829_c0_g1_i1 RecName: Full=Pyruvate kinase PKM; Pyruvate kinase, barrel domain	1	0	0	75.9536	47	1059	46	46	1	603	66.137	6.92	821.184	72.8027	43	328	903.696	70.4809	40	344	995.979	74.7927	42	387
FALSE	High	High	IsMasterProtein	3.85334e+18	10659	BCFGMOX_1869	Dihydrolipoamide_succinyltransferase_component_(E2)_of_2-oxoglutarate_dehydrogenase_complex_(EC_2.3.1.61)	>BCFGMOX_1869 Dihydrolipoamide_succinyltransferase_component_(E2)_of_2-oxoglutarate_dehydrogenase_complex_(EC_2.3.1.61)	1	0	0	38.5922	15	100	15	15	1	412	44.582	5.34	54.7124	38.5922	14	33	70.9162	38.5922	14	40	45.2128	36.165	12	27
FALSE	High	High	IsMasterProtein	3.84644e+18	10655	Euk_BCGLMT_36652_c2_g4_i1	RecName: Full=Actin-related protein 2/3 complex subunit 2; Arp2/3 complex, 34 kD subunit p34-Arc	>Euk_BCGLMT_36652_c2_g4_i1 RecName: Full=Actin-related protein 2/3 complex subunit 2; Arp2/3 complex, 34 kD subunit p34-Arc	1	0	0	62.8763	20	269	20	20	1	299	34.413	7.61	248.242	60.8696	17	99	211.956	52.1739	15	87	196.157	58.5284	14	83
FALSE	High	High	IsMasterProtein	3.83497e+18	10644	Bac_BCGLMT_33884_c0_g1_i1 RecName: Full=Xylan 1,4-beta-xylosidase {ECO:0000250	UniProtKB:P45702}; Glycosyl hydrolase family 3 N terminal domain	>Bac_BCGLMT_33884_c0_g1_i1 RecName: Full=Xylan 1,4-beta-xylosidase {ECO:0000250|UniProtKB:P45702}; Glycosyl hydrolase family 3 N terminal domain	1	0	0	42.4431	16	196	16	16	1	483	53.322	6.3	141.005	41.2008	15	66	141.147	35.4037	15	64	138.985	35.4037	15	66
FALSE	High	High	IsMasterProtein	4.00438e+18	10796	BCFGMOX_1278	LSU_ribosomal_protein_L2p_(L8e)	>BCFGMOX_1278 LSU_ribosomal_protein_L2p_(L8e)	1	0	0	59.6364	22	296	17	22	1	275	30.054	10.95	189.307	59.2727	20	107	213.917	59.6364	22	112	135.692	56	16	77
FALSE	High	High	IsMasterProtein	3.82727e+18	10638	Euk_BCGLMT_36184_c0_g1_i1	RecName: Full=Neutral and basic amino acid transport protein rBAT; Solute carrier family 3 member 2 N-terminus	>Euk_BCGLMT_36184_c0_g1_i1 RecName: Full=Neutral and basic amino acid transport protein rBAT; Solute carrier family 3 member 2 N-terminus	1	0	0	48.074	28	197	21	28	1	649	73.344	6.1	119.946	47.1495	26	71	98.0178	39.2912	19	46	153.682	42.9892	21	80
FALSE	High	High	IsMasterProtein	3.73512e+18	10579	Euk_BCGLMT_48904_c0_g1_i1	RecName: Full=NADP-dependent malic enzyme; Malic enzyme, N-terminal domain	>Euk_BCGLMT_48904_c0_g1_i1 RecName: Full=NADP-dependent malic enzyme; Malic enzyme, N-terminal domain	1	0	0	69.2308	29	335	28	28	1	624	69.33	6.49	302.534	58.3333	26	109	342.566	67.3077	28	113	337.499	55.2885	23	113
FALSE	High	High	IsMasterProtein	3.71454e+18	10562	Euk_BCGLMT_749_c0_g1_i1	RecName: Full=Glutamine--tRNA ligase; Glutaminyl-tRNA synthetase, non-specific RNA binding region part 1	>Euk_BCGLMT_749_c0_g1_i1 RecName: Full=Glutamine--tRNA ligase; Glutaminyl-tRNA synthetase, non-specific RNA binding region part 1	1	0	0	53.7967	33	172	33	33	1	777	88.221	7.96	110.959	42.0849	25	58	102.768	42.7284	24	53	104.476	42.8571	27	61
FALSE	High	High	IsMasterProtein	3.71431e+18	10561	hyp_BCGLMT_35830_c0_g1_i1	. WD domain, G-beta repeat	>hyp_BCGLMT_35830_c0_g1_i1 . WD domain, G-beta repeat	1	0	0	88.3281	24	804	23	23	1	317	35.008	7.44	717.348	87.6972	23	259	631.289	88.3281	24	251	760.721	80.4416	23	294
FALSE	High	High	IsMasterProtein	3.71158e+18	10557	BCFGMOX_709	ATP-dependent_hsl_protease_ATP-binding_subunit_HslU	>BCFGMOX_709 ATP-dependent_hsl_protease_ATP-binding_subunit_HslU	1	0	0	52.6196	17	106	16	17	1	439	49.164	4.96	94.4631	41.6856	13	35	115.53	49.8861	15	41	58.5948	32.574	8	30
FALSE	High	High	IsMasterProtein	3.69295e+18	10537	BCFGMOX_1777	ATP_phosphoribosyltransferase_regulatory_subunit(EC_2.4.2.17)	>BCFGMOX_1777 ATP_phosphoribosyltransferase_regulatory_subunit(EC_2.4.2.17)	1	0	0	37.7215	14	64	14	14	1	395	43.303	5.07	59.9353	37.2152	13	22	53.7012	37.7215	14	27	37.8432	26.0759	8	15
FALSE	High	High	IsMasterProtein	3.68899e+18	10535	BCFGMOX_1011	FAD-dependent_pyridine_nucleotide-disulphide_oxidoreductase	>BCFGMOX_1011 FAD-dependent_pyridine_nucleotide-disulphide_oxidoreductase	1	0	0	61.5566	26	320	26	26	1	424	46.841	6.18	243.361	55.4245	23	105	315.618	59.9057	25	131	176.669	56.6038	23	84
FALSE	High	High	IsMasterProtein	3.67927e+18	10527	Euk_BCGLMT_36965_c0_g1_i3	RecName: Full=Sushi, von Willebrand factor type A, EGF and pentraxin domain-containing protein 1; EGF-like domain	>Euk_BCGLMT_36965_c0_g1_i3 RecName: Full=Sushi, von Willebrand factor type A, EGF and pentraxin domain-containing protein 1; EGF-like domain	1	0	0	42.0011	50	569	48	50	1	1769	193.23	5.24	487.384	34.2566	42	163	652.625	36.6874	45	231	492.699	32.9565	42	175
FALSE	High	High	IsMasterProtein	3.80637e+18	10624	BCFGMOX_239	Aspartate-semialdehyde_dehydrogenase_(EC_1.2.1.11)	>BCFGMOX_239 Aspartate-semialdehyde_dehydrogenase_(EC_1.2.1.11)	1	0	0	82.6471	15	68	15	15	1	340	36.917	5.11	86.4605	82.6471	15	32	79.4443	58.8235	11	25	30.421	35.8824	7	11
FALSE	High	High	IsMasterProtein	4.52626e+18	11256	hyp_BCGLMT_34104_c0_g1_i1	. .	>hyp_BCGLMT_34104_c0_g1_i1 . .	1	0	0	65.4737	31	297	28	28	1	475	54.516	6.84	90.5897	20.4211	6	28	609.663	65.4737	31	245	83.5723	20	6	24
FALSE	High	High	IsMasterProtein	4.0544e+18	10828	Euk_BCGLMT_33912_c0_g1_i1	RecName: Full=Eukaryotic translation initiation factor 5A-1; Eukaryotic elongation factor 5A hypusine, DNA-binding OB fold	>Euk_BCGLMT_33912_c0_g1_i1 RecName: Full=Eukaryotic translation initiation factor 5A-1; Eukaryotic elongation factor 5A hypusine, DNA-binding OB fold	1	0	0	70.9677	14	342	13	13	1	155	17.26	5.4	222.293	66.4516	13	100	190.173	66.4516	11	103	246.051	70.9677	14	139
FALSE	High	High	IsMasterProtein	4.20875e+18	10960	Euk_BCGLMT_24672_c0_g1_i1	RecName: Full=ATPase inhibitor mai-2, mitochondrial; Mitochondrial ATPase inhibitor, IATP	>Euk_BCGLMT_24672_c0_g1_i1 RecName: Full=ATPase inhibitor mai-2, mitochondrial; Mitochondrial ATPase inhibitor, IATP	1	0	0	55.1724	13	132	13	13	1	116	13.142	9.23	68.4435	54.3103	11	51	66.5192	49.1379	12	48	49.0515	48.2759	10	33
FALSE	High	High	IsMasterProtein	4.50811e+18	11238	Euk_BCGLMT_12451_c0_g1_i1	RecName: Full=Sodium/potassium-transporting ATPase subunit beta; Sodium / potassium ATPase beta chain	>Euk_BCGLMT_12451_c0_g1_i1 RecName: Full=Sodium/potassium-transporting ATPase subunit beta; Sodium / potassium ATPase beta chain	1	0	0	63.0573	22	716	22	22	1	314	35.373	7.18	515.647	59.2357	20	245	448.584	57.3248	19	219	555.076	57.3248	20	252
FALSE	High	High	IsMasterProtein	4.46711e+18	11201	Euk_BCGLMT_39051_c0_g1_i1	RecName: Full=C-1-tetrahydrofolate synthase, cytoplasmic; Formate--tetrahydrofolate ligase	>Euk_BCGLMT_39051_c0_g1_i1 RecName: Full=C-1-tetrahydrofolate synthase, cytoplasmic; Formate--tetrahydrofolate ligase	1	0	0	55.9406	15	108	15	15	1	404	43.663	8.94	130.147	46.7822	14	43	91.2399	31.4356	11	30	83.5142	44.0594	11	35
FALSE	High	High	IsMasterProtein	4.45938e+18	11195	Euk_BCGLMT_33075_c0_g1_i1	RecName: Full=Long-chain fatty acid transport protein 6; AMP-binding enzyme	>Euk_BCGLMT_33075_c0_g1_i1 RecName: Full=Long-chain fatty acid transport protein 6; AMP-binding enzyme	1	0	0	43.1677	25	235	25	25	1	644	73.212	7.36	228.834	41.6149	23	91	208.91	38.1988	21	80	165.768	39.2857	22	64
FALSE	High	High	IsMasterProtein	4.45873e+18	11192	Euk_BCGLMT_31901_c0_g1_i2	RecName: Full=E3 ubiquitin-protein ligase MIB2; Mib_herc2	>Euk_BCGLMT_31901_c0_g1_i2 RecName: Full=E3 ubiquitin-protein ligase MIB2; Mib_herc2	1	0	0	45.3071	25	177	25	25	1	863	96.113	6.25	137.528	37.08	20	62	164.213	37.08	19	60	133.119	32.7926	19	55
FALSE	High	High	IsMasterProtein	4.37267e+18	11113	Euk_BCGLMT_28449_c0_g1_i1	RecName: Full=Collagen alpha-3(VI) chain; von Willebrand factor type A domain	>Euk_BCGLMT_28449_c0_g1_i1 RecName: Full=Collagen alpha-3(VI) chain; von Willebrand factor type A domain	1	0	0	42.7928	25	362	25	25	1	666	74.456	8.59	260.215	32.2823	19	81	436.451	32.8829	21	129	446.116	41.5916	23	152
FALSE	High	High	IsMasterProtein	4.36554e+18	11106	BCFGMOX_378	NAD-dependent_glyceraldehyde-3-phosphate_dehydrogenase_(EC_1.2.1.12)	>BCFGMOX_378 NAD-dependent_glyceraldehyde-3-phosphate_dehydrogenase_(EC_1.2.1.12)	1	0	0	74.4986	24	503	24	24	1	349	37.365	5.67	649.156	74.4986	23	178	853.925	74.4986	22	225	320.498	71.6332	17	100
FALSE	High	High	IsMasterProtein	4.35438e+18	11097	Euk_BCGLMT_24877_c0_g1_i1	RecName: Full=Calcium/calmodulin-dependent protein kinase type II delta chain; Protein kinase domain	>Euk_BCGLMT_24877_c0_g1_i1 RecName: Full=Calcium/calmodulin-dependent protein kinase type II delta chain; Protein kinase domain	1	0	0	44.958	16	219	16	16	1	476	53.952	7.42	168.935	42.2269	13	74	134.874	39.2857	13	65	188.036	40.9664	14	80
FALSE	High	High	IsMasterProtein	4.06174e+18	10833	Euk_BCGLMT_19399_c0_g3_i1	RecName: Full=Integrin alpha-PS1; FG-GAP repeat	>Euk_BCGLMT_19399_c0_g3_i1 RecName: Full=Integrin alpha-PS1; FG-GAP repeat	1	0	0	31.3313	21	151	19	19	1	999	111.19	6.02	116.918	26.8268	18	56	107.175	27.8278	18	48	113.505	25.3253	15	47
FALSE	High	High	IsMasterProtein	4.34779e+18	11093	Euk_BCGLMT_12964_c0_g1_i1	RecName: Full=Filamin-A; Calponin homology (CH) domain	>Euk_BCGLMT_12964_c0_g1_i1 RecName: Full=Filamin-A; Calponin homology (CH) domain	1	0	0	58.1509	29	529	29	29	1	411	45.68	5.77	441.439	57.4209	26	165	466.11	57.9075	25	170	483.526	57.1776	26	194
FALSE	High	High	IsMasterProtein	4.28458e+18	11034	BCFGMOX_387	Aspartyl-tRNA_synthetase_(EC_6.1.1.12)_@_Aspartyl-tRNA(Asn)_synthetase_(EC_6.1.1.23)	>BCFGMOX_387 Aspartyl-tRNA_synthetase_(EC_6.1.1.12)_@_Aspartyl-tRNA(Asn)_synthetase_(EC_6.1.1.23)	1	0	0	41.0774	19	173	18	18	1	594	66.877	5.29	166.824	32.1549	15	68	203.334	37.037	16	72	88.1833	26.2626	11	33
FALSE	High	High	IsMasterProtein	4.27523e+18	11020	Euk_BCGLMT_31101_c0_g1_i1	RecName: Full=14-3-3 protein epsilon; 14-3-3 protein	>Euk_BCGLMT_31101_c0_g1_i1 RecName: Full=14-3-3 protein epsilon; 14-3-3 protein	1	0	0	63.4146	27	1057	26	26	1	287	32.469	4.78	1097.52	57.1429	25	369	1111.28	55.0523	22	362	848.187	62.7178	24	326
FALSE	High	High	IsMasterProtein	4.24643e+18	10995	BCFGMOX_953	Anthranilate_synthase,_aminase_component_(EC_4.1.3.27)_/_Anthranilate_synthase,_amidotransferase_component_(EC_4.1.3.27)	>BCFGMOX_953 Anthranilate_synthase,_aminase_component_(EC_4.1.3.27)_/_Anthranilate_synthase,_amidotransferase_component_(EC_4.1.3.27)	1	0	0	51.595	29	216	29	29	1	721	80.804	6.25	192.68	44.2441	24	80	219.83	51.595	29	87	117.015	38.0028	18	49
FALSE	High	High	IsMasterProtein	4.24549e+18	10994	Euk_BCGLMT_5087_c0_g1_i1	RecName: Full=Puromycin-sensitive aminopeptidase; ERAP1-like C-terminal domain	>Euk_BCGLMT_5087_c0_g1_i1 RecName: Full=Puromycin-sensitive aminopeptidase; ERAP1-like C-terminal domain	1	0	0	80.9877	32	614	32	32	1	405	45.654	5.66	505.732	72.8395	30	197	450.702	79.0123	31	183	550.768	61.4815	28	234
FALSE	High	High	IsMasterProtein	4.23926e+18	10988	BCFGMOX_1361	Adenylosuccinate_lyase_(EC_4.3.2.2)	>BCFGMOX_1361 Adenylosuccinate_lyase_(EC_4.3.2.2)	1	0	0	40.9692	15	120	13	15	1	454	51.228	5.31	108.295	36.1233	12	38	155.124	40.9692	15	54	86.1577	31.0573	10	28
FALSE	High	High	IsMasterProtein	4.2239e+18	10977	Euk_BCGLMT_31135_c0_g1_i1	RecName: Full=Retinol dehydrogenase 13; short chain dehydrogenase	>Euk_BCGLMT_31135_c0_g1_i1 RecName: Full=Retinol dehydrogenase 13; short chain dehydrogenase	1	0	0	57.0978	16	219	16	16	1	317	34.902	8.79	223.959	57.0978	15	77	231.08	53.9432	15	83	180.966	50.1577	13	59
FALSE	High	High	IsMasterProtein	4.21257e+18	10967	Euk_BCGLMT_29617_c0_g1_i2	RecName: Full=Serine/threonine-protein phosphatase 2A 65 kDa regulatory subunit A alpha isoform; HEAT repeat	>Euk_BCGLMT_29617_c0_g1_i2 RecName: Full=Serine/threonine-protein phosphatase 2A 65 kDa regulatory subunit A alpha isoform; HEAT repeat	1	0	0	65.6357	39	944	39	39	1	582	64.541	5.17	977.928	59.1065	35	298	968.167	61.8557	36	311	1024.46	65.6357	37	335
FALSE	High	High	IsMasterProtein	4.34333e+18	11089	BCFGMOX_27	Nitrite_reductase_[NAD(P)H]_large_subunit_(EC_1.7.1.4)	>BCFGMOX_27 Nitrite_reductase_[NAD(P)H]_large_subunit_(EC_1.7.1.4)	1	0	0	56.213	31	140	31	31	1	845	92.324	5.27	95.5112	39.1716	23	43	134.208	48.6391	26	56	87.3408	35.9763	22	41
FALSE	High	High	IsMasterProtein	-5.94293e+18	2623	BCFGMOX_377	Pyruvate_kinase_(EC_2.7.1.40)	>BCFGMOX_377 Pyruvate_kinase_(EC_2.7.1.40)	1	0	0	62.3967	24	227	24	24	1	484	52.317	5.2	193.227	47.1074	16	70	235.618	56.8182	22	91	134.682	54.7521	17	66
FALSE	High	High	IsMasterProtein	3.24916e+17	7715	BCFGMOX_197	Phosphoenolpyruvate-dihydroxyacetone_phosphotransferase_(EC_2.7.1.121),_ADP-binding_subunit_DhaL	>BCFGMOX_197 Phosphoenolpyruvate-dihydroxyacetone_phosphotransferase_(EC_2.7.1.121),_ADP-binding_subunit_DhaL	1	0	0	82.8571	19	790	19	19	1	210	22.542	5.03	955.992	82.381	18	309	951.405	80	18	297	563.37	73.8095	13	184
FALSE	High	High	IsMasterProtein	9.2223e+18	15098	Euk_BCGLMT_33635_c0_g1_i1	RecName: Full=Beta-hexosaminidase subunit alpha; beta-acetyl hexosaminidase like	>Euk_BCGLMT_33635_c0_g1_i1 RecName: Full=Beta-hexosaminidase subunit alpha; beta-acetyl hexosaminidase like	1	0	0	35.1852	17	227	17	17	1	540	60.943	6.35	126.256	33.5185	16	74	104.8	30.1852	15	58	173.178	27.7778	15	95
FALSE	High	High	IsMasterProtein	-6.76121e+18	1939	Euk_BCGLMT_31706_c0_g1_i2	RecName: Full=78 kDa glucose-regulated protein; Hsp70 protein	>Euk_BCGLMT_31706_c0_g1_i2 RecName: Full=78 kDa glucose-regulated protein; Hsp70 protein	1	0	0	72.0365	55	2862	44	48	1	658	72.207	5.14	2797.69	70.9726	54	1017	2488.73	72.0365	54	920	2445.82	70.5167	51	925
FALSE	High	High	IsMasterProtein	-6.80147e+18	1916	Euk_BCGLMT_24710_c0_g2_i1	RecName: Full=Protein phosphatase 1B; Protein phosphatase 2C	>Euk_BCGLMT_24710_c0_g2_i1 RecName: Full=Protein phosphatase 1B; Protein phosphatase 2C	1	0	0	67.3469	26	364	26	26	1	392	43.435	5.17	247.467	64.0306	22	117	238.076	67.3469	25	124	236.479	64.0306	21	123
FALSE	High	High	IsMasterProtein	-6.81152e+18	1904	BCM6EPS_1532	Ribulose_bisphosphate_carboxylase_large_chain_(EC_4.1.1.39)	>BCM6EPS_1532 Ribulose_bisphosphate_carboxylase_large_chain_(EC_4.1.1.39)	1	0	0	36.4407	21	83	21	21	1	472	52.469	6.25	52.071	30.5085	14	24	100.788	34.5339	18	42	34.2343	25.2119	9	17
FALSE	High	High	IsMasterProtein	-8.94736e+18	223	Euk_BCGLMT_32026_c0_g1_i1	RecName: Full=Probable aminopeptidase NPEPL1; Cytosol aminopeptidase family, catalytic domain	>Euk_BCGLMT_32026_c0_g1_i1 RecName: Full=Probable aminopeptidase NPEPL1; Cytosol aminopeptidase family, catalytic domain	1	0	0	71.869	28	446	28	28	1	519	55.12	6.64	451.946	64.3545	26	161	454.426	64.9326	24	157	358.496	56.8401	20	128
FALSE	High	High	IsMasterProtein	-6.84099e+18	1884	Euk_BCGLMT_34493_c0_g1_i1	RecName: Full=AP-2 complex subunit alpha-2; Adaptin N terminal region	>Euk_BCGLMT_34493_c0_g1_i1 RecName: Full=AP-2 complex subunit alpha-2; Adaptin N terminal region	1	0	0	31.8947	30	199	30	30	1	950	105.399	6.6	144.325	22.7368	19	61	121.204	23.4737	19	53	180.398	29.2632	26	85
FALSE	High	High	IsMasterProtein	-6.85105e+18	1878	hyp_BCGLMT_26054_c0_g1_i1	. Haloacid dehalogenase-like hydrolase	>hyp_BCGLMT_26054_c0_g1_i1 . Haloacid dehalogenase-like hydrolase	1	0	0	51.9814	17	194	17	17	1	429	48.375	5.63	116.304	41.4918	13	58	149.173	51.9814	15	64	171.428	33.7995	12	72
FALSE	High	High	IsMasterProtein	-6.86072e+18	1868	Euk_BCGLMT_30775_c0_g2_i3	RecName: Full=Band 4.1-like protein 3; FERM N-terminal domain	>Euk_BCGLMT_30775_c0_g2_i3 RecName: Full=Band 4.1-like protein 3; FERM N-terminal domain	1	0	0	51.9817	31	339	29	29	1	656	75.16	5.81	312.494	45.122	24	107	254.193	40.0915	23	96	360.899	46.189	27	136
FALSE	High	High	IsMasterProtein	-6.8981e+18	1842	Euk_BCGLMT_33652_c0_g1_i1	RecName: Full=Glutamine synthetase; Glutamine synthetase, beta-Grasp domain	>Euk_BCGLMT_33652_c0_g1_i1 RecName: Full=Glutamine synthetase; Glutamine synthetase, beta-Grasp domain	1	0	0	78.3333	22	325	22	22	1	360	40.359	6.35	288.08	78.3333	21	117	329.168	73.3333	19	125	199.93	65.8333	19	83
FALSE	High	High	IsMasterProtein	-6.91301e+18	1822	Euk_BCGLMT_29319_c0_g1_i3	RecName: Full=V-type proton ATPase catalytic subunit A; ATP synthase alpha/beta family, beta-barrel domain	>Euk_BCGLMT_29319_c0_g1_i3 RecName: Full=V-type proton ATPase catalytic subunit A; ATP synthase alpha/beta family, beta-barrel domain	1	0	0	64.5161	40	800	36	39	1	620	68.875	5.54	700.528	60.8065	38	265	738.33	60.6452	37	265	764.292	62.4194	36	270
FALSE	High	High	IsMasterProtein	-6.91566e+18	1818	BCFGMOX_1256	Phosphate-specific_outer_membrane_porin_OprP_;_Pyrophosphate-specific_outer_membrane_porin_OprO	>BCFGMOX_1256 Phosphate-specific_outer_membrane_porin_OprP_;_Pyrophosphate-specific_outer_membrane_porin_OprO	1	0	0	71.8623	34	852	34	34	1	494	54.68	6.47	803.267	65.587	32	340	653.384	65.587	32	299	492.529	66.5992	30	213
FALSE	High	High	IsMasterProtein	-8.90324e+18	263	Euk_BCGLMT_36126_c3_g5_i1	RecName: Full=Neurexin-4; Laminin G domain	>Euk_BCGLMT_36126_c3_g5_i1 RecName: Full=Neurexin-4; Laminin G domain	1	0	0	46.8144	21	90	19	19	1	722	80.868	5.27	86.7927	39.3352	17	31	75.8538	29.9169	15	29	77.3837	31.4404	15	30
FALSE	High	High	IsMasterProtein	-8.89922e+18	267	Euk_BCGLMT_34856_c3_g1_i3 RecName: Full=Galectin-8 {ECO:0000303	Ref.2}; Galactoside-binding lectin	>Euk_BCGLMT_34856_c3_g1_i3 RecName: Full=Galectin-8 {ECO:0000303|Ref.2}; Galactoside-binding lectin	1	0	0	66.1342	17	490	17	17	1	313	35.567	6.23	2.27115	9.26518	1	1	383.478	61.6613	15	180	677.025	60.0639	15	309
FALSE	High	High	IsMasterProtein	-6.97334e+18	1765	Euk_BCGLMT_17223_c0_g1_i1	RecName: Full=Fructose-bisphosphate aldolase; Fructose-bisphosphate aldolase class-I	>Euk_BCGLMT_17223_c0_g1_i1 RecName: Full=Fructose-bisphosphate aldolase; Fructose-bisphosphate aldolase class-I	1	0	0	86.2259	32	1152	29	31	1	363	39.183	7.74	1265.55	86.2259	31	419	1180.27	86.2259	31	392	1009.74	85.124	27	341
FALSE	High	High	IsMasterProtein	-6.98378e+18	1753	Euk_BCGLMT_11653_c0_g1_i1	RecName: Full=Erlin-2; SPFH domain / Band 7 family	>Euk_BCGLMT_11653_c0_g1_i1 RecName: Full=Erlin-2; SPFH domain / Band 7 family	1	0	0	60.5505	20	257	19	20	1	327	36.856	7.93	169.135	60.5505	18	89	153.557	49.5413	18	78	175.226	39.1437	15	90
FALSE	High	High	IsMasterProtein	-6.98726e+18	1747	Euk_BCGLMT_21635_c0_g1_i1	RecName: Full=Malate dehydrogenase, cytoplasmic; lactate/malate dehydrogenase, NAD binding domain	>Euk_BCGLMT_21635_c0_g1_i1 RecName: Full=Malate dehydrogenase, cytoplasmic; lactate/malate dehydrogenase, NAD binding domain	1	0	0	73.6686	26	1719	21	23	1	338	36.814	6.25	1274.3	62.7219	25	598	1134.23	60.0592	23	520	1195.84	71.0059	25	601
FALSE	High	High	IsMasterProtein	-7.00543e+18	1729	Euk_BCGLMT_36317_c0_g1_i4	RecName: Full=CUB domain-containing protein 2; Low-density lipoprotein receptor domain class A	>Euk_BCGLMT_36317_c0_g1_i4 RecName: Full=CUB domain-containing protein 2; Low-density lipoprotein receptor domain class A	1	0	0	49.7784	26	471	26	26	1	677	74.407	7.46	499.504	43.1315	21	176	358.846	33.5303	19	130	478.672	47.7105	24	165
FALSE	High	High	IsMasterProtein	-7.01964e+18	1719	Euk_BCGLMT_36602_c0_g1_i4	RecName: Full=Laccase-4; Multicopper oxidase	>Euk_BCGLMT_36602_c0_g1_i4 RecName: Full=Laccase-4; Multicopper oxidase	1	0	0	26.1236	14	153	14	14	1	712	80.151	5.41	85.4106	23.3146	13	39	109.571	21.2079	12	47	146.539	26.1236	14	67
FALSE	High	High	IsMasterProtein	-8.86657e+18	295	BCFGMOX_1560	2,3-bisphosphoglycerate-independent_phosphoglycerate_mutase_(EC_5.4.2.1)	>BCFGMOX_1560 2,3-bisphosphoglycerate-independent_phosphoglycerate_mutase_(EC_5.4.2.1)	1	0	0	56.0547	16	123	16	16	1	512	55.677	5.17	139.61	46.0938	14	44	158.127	56.0547	16	52	62.0239	39.0625	12	27
FALSE	High	High	IsMasterProtein	-7.10395e+18	1663	Euk_BCGLMT_7345_c0_g1_i1	RecName: Full=Protein disulfide-isomerase A3; Thioredoxin	>Euk_BCGLMT_7345_c0_g1_i1 RecName: Full=Protein disulfide-isomerase A3; Thioredoxin	1	0	0	60	13	451	12	12	1	120	13.721	7.12	382.538	60	12	151	393.595	60	13	160	321.532	59.1667	11	140
FALSE	High	High	IsMasterProtein	-7.11539e+18	1651	Euk_BCGLMT_30912_c0_g1_i3	RecName: Full=Ubiquitin-like modifier-activating enzyme 1; ThiF family	>Euk_BCGLMT_30912_c0_g1_i3 RecName: Full=Ubiquitin-like modifier-activating enzyme 1; ThiF family	1	0	0	72.7728	58	1271	58	58	1	999	111.905	5.45	1271.32	68.2683	51	441	1132.45	64.8649	53	382	1275.26	64.965	49	448
FALSE	High	High	IsMasterProtein	-7.13947e+18	1630	Euk_BCGLMT_28292_c0_g1_i1	RecName: Full=Myosin heavy chain, striated muscle; Myosin N-terminal SH3-like domain	>Euk_BCGLMT_28292_c0_g1_i1 RecName: Full=Myosin heavy chain, striated muscle; Myosin N-terminal SH3-like domain	1	0	0	70.7031	17	272	15	15	1	256	28.895	8.91	270.092	64.8438	14	75	266.379	60.5469	11	75	361.627	70.7031	16	122
FALSE	High	High	IsMasterProtein	-8.83212e+18	328	Euk_BCGLMT_28084_c0_g2_i1	RecName: Full=ATP synthase subunit gamma, mitochondrial; ATP synthase	>Euk_BCGLMT_28084_c0_g2_i1 RecName: Full=ATP synthase subunit gamma, mitochondrial; ATP synthase	1	0	0	70.2509	19	166	18	19	1	279	30.8	9.31	90.0614	70.2509	19	50	99.2711	69.1756	18	51	130.097	59.8566	15	65
FALSE	High	High	IsMasterProtein	-7.1415e+18	1626	Euk_BCGLMT_29609_c0_g1_i1	RecName: Full=Probable D-lactate dehydrogenase, mitochondrial; FAD binding domain	>Euk_BCGLMT_29609_c0_g1_i1 RecName: Full=Probable D-lactate dehydrogenase, mitochondrial; FAD binding domain	1	0	0	84.87	25	289	25	25	1	423	45.71	6.2	311.675	79.4326	20	99	299.281	84.3972	22	103	269.368	76.1229	19	87
FALSE	High	High	IsMasterProtein	-8.98052e+18	202	Euk_BCGLMT_36126_c3_g8_i1	RecName: Full=Neurexin-4; F5/8 type C domain	>Euk_BCGLMT_36126_c3_g8_i1 RecName: Full=Neurexin-4; F5/8 type C domain	1	0	0	42.1136	22	109	20	20	1	634	70.792	6.3	77.6873	41.7981	17	39	69.5604	37.224	18	37	57.2119	31.388	13	33
FALSE	High	High	IsMasterProtein	-9.00709e+18	174	BCFGMOX_338	Phosphoglycerate_kinase_(EC_2.7.2.3)	>BCFGMOX_338 Phosphoglycerate_kinase_(EC_2.7.2.3)	1	0	0	85.3846	24	207	24	24	1	390	40.867	5.33	195.06	74.8718	20	76	230.661	74.8718	21	83	130.559	62.0513	18	48
FALSE	High	High	IsMasterProtein	-6.63037e+18	2048	Euk_BCGLMT_27727_c0_g1_i4	RecName: Full=B-cell linker protein; SH2 domain	>Euk_BCGLMT_27727_c0_g1_i4 RecName: Full=B-cell linker protein; SH2 domain	1	0	0	46.7442	16	96	16	16	1	430	48.487	4.86	62.3055	46.7442	15	34	59.4538	41.8605	12	33	50.5383	41.8605	11	29
FALSE	High	High	IsMasterProtein	-6.57906e+18	2083	Euk_BCGLMT_25678_c0_g1_i1	RecName: Full=Insulin-like growth factor 2 mRNA-binding protein 2; RNA recognition motif. (a.k.a. RRM, RBD, or RNP domain)	>Euk_BCGLMT_25678_c0_g1_i1 RecName: Full=Insulin-like growth factor 2 mRNA-binding protein 2; RNA recognition motif. (a.k.a. RRM, RBD, or RNP domain)	1	0	0	62.7551	36	502	36	36	1	588	65.31	8.81	407.762	58.1633	32	158	367.292	59.5238	30	138	519.913	61.2245	33	206
FALSE	High	High	IsMasterProtein	-9.13142e+18	67	Euk_BCGLMT_33787_c0_g1_i1	RecName: Full=Adenosylhomocysteinase B; S-adenosyl-L-homocysteine hydrolase	>Euk_BCGLMT_33787_c0_g1_i1 RecName: Full=Adenosylhomocysteinase B; S-adenosyl-L-homocysteine hydrolase	1	0	0	73.0684	42	2369	34	34	1	453	49.905	7.11	2030.71	63.3554	37	748	2476.62	72.1854	39	883	2015.58	64.2384	40	738
FALSE	High	High	IsMasterProtein	-6.1794e+18	2411	Euk_BCGLMT_36702_c3_g6_i2	RecName: Full=Circularly permutated Ras protein 1; Sec23/Sec24 zinc finger	>Euk_BCGLMT_36702_c3_g6_i2 RecName: Full=Circularly permutated Ras protein 1; Sec23/Sec24 zinc finger	1	0	0	34.1804	22	136	17	22	1	787	87.116	5.6	129.474	32.6557	21	50	88.8061	28.3355	15	39	108.622	30.6226	19	47
FALSE	High	High	IsMasterProtein	-6.22647e+18	2383	Euk_BCGLMT_36655_c0_g1_i1	RecName: Full=E3 ubiquitin-protein ligase MIB2; Mib_herc2	>Euk_BCGLMT_36655_c0_g1_i1 RecName: Full=E3 ubiquitin-protein ligase MIB2; Mib_herc2	1	0	0	32.0498	25	101	12	20	1	883	96.697	7.78	48.6005	28.6523	18	34	64.4075	27.9728	19	34	51.8349	24.8018	17	33
FALSE	High	High	IsMasterProtein	-6.24271e+18	2371	Euk_BCGLMT_26493_c0_g2_i1	RecName: Full=Cytochrome b-c1 complex subunit Rieske, mitochondrial; Ubiquinol cytochrome reductase transmembrane region	>Euk_BCGLMT_26493_c0_g2_i1 RecName: Full=Cytochrome b-c1 complex subunit Rieske, mitochondrial; Ubiquinol cytochrome reductase transmembrane region	1	0	0	50.1805	13	345	13	13	1	277	30.121	8.4	260.192	50.1805	13	126	182.059	42.5993	12	100	226.236	42.5993	12	119
FALSE	High	High	IsMasterProtein	-6.266e+18	2357	Euk_BCGLMT_35013_c1_g1_i2	RecName: Full=Guanine nucleotide-binding protein G(q) subunit alpha; G-protein alpha subunit	>Euk_BCGLMT_35013_c1_g1_i2 RecName: Full=Guanine nucleotide-binding protein G(q) subunit alpha; G-protein alpha subunit	1	0	0	50.8108	19	262	19	19	1	370	43.439	5.96	233.955	43.7838	14	86	228.942	40.5405	13	78	244.428	46.2162	16	98
FALSE	High	High	IsMasterProtein	-9.12094e+18	79	Euk_BCGLMT_87342_c0_g1_i1	RecName: Full=26S protease regulatory subunit 4; Holliday junction DNA helicase ruvB N-terminus	>Euk_BCGLMT_87342_c0_g1_i1 RecName: Full=26S protease regulatory subunit 4; Holliday junction DNA helicase ruvB N-terminus	1	0	0	62.7451	18	148	17	18	1	306	34.123	5.92	145.821	58.8235	13	55	121.231	53.268	14	40	154.123	52.2876	14	53
FALSE	High	High	IsMasterProtein	-6.31855e+18	2312	Euk_BCGLMT_15244_c0_g2_i1	RecName: Full=Septin-2; Septin	>Euk_BCGLMT_15244_c0_g2_i1 RecName: Full=Septin-2; Septin	1	0	0	62.1693	16	195	16	16	1	378	42.762	7.49	171.77	53.9683	13	59	155.661	62.1693	16	61	171.349	60.582	15	75
FALSE	High	High	IsMasterProtein	-6.34281e+18	2281	Euk_BCGLMT_33620_c0_g2_i1 RecName: Full=Guanine nucleotide-binding protein subunit beta {ECO:0000250	UniProtKB:P23232}; WD domain, G-beta repeat	>Euk_BCGLMT_33620_c0_g2_i1 RecName: Full=Guanine nucleotide-binding protein subunit beta {ECO:0000250|UniProtKB:P23232}; WD domain, G-beta repeat	1	0	0	72.1408	18	694	18	18	1	341	37.369	6.13	638.76	60.1173	15	221	638.587	59.824	16	227	700.26	72.1408	18	246
FALSE	High	High	IsMasterProtein	-6.36338e+18	2263	Euk_BCGLMT_30218_c0_g1_i1	RecName: Full=UTP--glucose-1-phosphate uridylyltransferase; UTP--glucose-1-phosphate uridylyltransferase	>Euk_BCGLMT_30218_c0_g1_i1 RecName: Full=UTP--glucose-1-phosphate uridylyltransferase; UTP--glucose-1-phosphate uridylyltransferase	1	0	0	44	14	230	14	14	1	300	34.114	6.27	197.625	44	14	77	157.779	32.6667	12	60	262.606	44	14	93
FALSE	High	High	IsMasterProtein	-6.37104e+18	2253	Euk_BCGLMT_1530_c0_g1_i1	RecName: Full=MICOS complex subunit Mic60; Mitochondrial inner membrane protein	>Euk_BCGLMT_1530_c0_g1_i1 RecName: Full=MICOS complex subunit Mic60; Mitochondrial inner membrane protein	1	0	0	63.0769	14	106	14	14	1	195	21.362	8.31	116.663	63.0769	14	42	94.8718	40.5128	9	32	85.7504	53.3333	7	32
FALSE	High	High	IsMasterProtein	-6.38176e+18	2245	BCFGMOX_910	Chaperone_protein_DnaK	>BCFGMOX_910 Chaperone_protein_DnaK	1	0	0	73.7578	49	1004	45	47	1	644	69.044	4.73	945.227	68.323	44	358	1116.86	73.7578	49	420	560.002	64.441	37	226
FALSE	High	High	IsMasterProtein	-8.816e+18	343	Euk_BCGLMT_34862_c0_g1_i1	RecName: Full=Glucose-6-phosphate isomerase; Phosphoglucose isomerase	>Euk_BCGLMT_34862_c0_g1_i1 RecName: Full=Glucose-6-phosphate isomerase; Phosphoglucose isomerase	1	0	0	62.1864	31	419	31	31	1	558	62.989	6.58	346.266	61.1111	29	158	244.322	48.0287	23	113	363.577	56.4516	27	148
FALSE	High	High	IsMasterProtein	-9.09659e+18	104	Euk_BCGLMT_35175_c0_g1_i1	RecName: Full=Alkaline phosphatase, tissue-nonspecific isozyme; Alkaline phosphatase	>Euk_BCGLMT_35175_c0_g1_i1 RecName: Full=Alkaline phosphatase, tissue-nonspecific isozyme; Alkaline phosphatase	1	0	0	58.7084	19	93	19	19	1	511	56.648	5.9	73.4397	37.5734	12	28	95.9284	56.3601	18	41	55.7292	27.0059	10	24
FALSE	High	High	IsMasterProtein	-6.48017e+18	2171	Euk_BCGLMT_35103_c0_g3_i1	RecName: Full=Signal transducer and activator of transcription 5A; STAT protein, protein interaction domain	>Euk_BCGLMT_35103_c0_g3_i1 RecName: Full=Signal transducer and activator of transcription 5A; STAT protein, protein interaction domain	1	0	0	30.6346	22	183	22	22	1	914	103.24	5.36	171.289	24.8359	16	60	151.378	23.1947	16	53	199.758	23.3042	16	70
FALSE	High	High	IsMasterProtein	-6.51829e+18	2138	Euk_BCGLMT_17309_c0_g2_i1	RecName: Full=Mitochondrial enolase superfamily member 1; Mandelate racemase / muconate lactonizing enzyme, N-terminal domain	>Euk_BCGLMT_17309_c0_g2_i1 RecName: Full=Mitochondrial enolase superfamily member 1; Mandelate racemase / muconate lactonizing enzyme, N-terminal domain	1	0	0	57.4032	22	401	17	22	1	439	49.229	5.67	376.698	57.4032	22	131	433.128	56.9476	20	156	301.163	52.6196	18	114
FALSE	High	High	IsMasterProtein	-6.51965e+18	2137	Euk_BCGLMT_19361_c0_g1_i1	RecName: Full=Hypoxia up-regulated protein 1; .	>Euk_BCGLMT_19361_c0_g1_i1 RecName: Full=Hypoxia up-regulated protein 1; .	1	0	0	32.9218	16	69	15	15	1	486	55.595	5.08	64.5645	30.4527	14	25	64.1405	26.3374	10	22	57.9435	23.0453	10	22
FALSE	High	High	IsMasterProtein	-9.06898e+18	128	Euk_BCGLMT_28953_c0_g1_i1	RecName: Full=Annexin A7; Annexin	>Euk_BCGLMT_28953_c0_g1_i1 RecName: Full=Annexin A7; Annexin	1	0	0	44.4444	28	424	28	28	1	486	52.4	8.13	303.712	42.7984	27	152	287.002	42.7984	24	145	263.567	40.9465	23	127
FALSE	High	High	IsMasterProtein	-9.06781e+18	130	Euk_BCGLMT_13386_c0_g1_i1	RecName: Full=40S ribosomal protein S18; Ribosomal protein S13/S18	>Euk_BCGLMT_13386_c0_g1_i1 RecName: Full=40S ribosomal protein S18; Ribosomal protein S13/S18	1	0	0	63.871	19	416	18	19	1	155	18.05	10.55	325.591	54.8387	16	146	290.511	61.2903	16	120	333.411	56.7742	15	150
FALSE	High	High	IsMasterProtein	-6.54274e+18	2116	BCFGMOX_835	Glucose-6-phosphate_1-dehydrogenase_(EC_1.1.1.49)	>BCFGMOX_835 Glucose-6-phosphate_1-dehydrogenase_(EC_1.1.1.49)	1	0	0	51.3185	22	142	21	21	1	493	57.284	6.01	99.6112	46.2475	18	54	108.119	45.4361	20	58	60.4183	35.497	14	30
FALSE	High	High	IsMasterProtein	-6.54944e+18	2109	Euk_BCGLMT_94717_c0_g1_i1	RecName: Full=Enoyl-CoA hydratase, mitochondrial; Enoyl-CoA hydratase/isomerase	>Euk_BCGLMT_94717_c0_g1_i1 RecName: Full=Enoyl-CoA hydratase, mitochondrial; Enoyl-CoA hydratase/isomerase	1	0	0	52.3973	19	277	18	18	1	292	31.968	8.25	253.963	45.5479	14	89	303.952	52.0548	16	97	257.134	45.8904	15	91
FALSE	High	High	IsMasterProtein	-9.0575e+18	139	Bac_BCGLMT_36783_c1_g30_i3 RecName: Full=Chaperone protein DnaK {ECO:0000255	Hsp70 protein	>Bac_BCGLMT_36783_c1_g30_i3 RecName: Full=Chaperone protein DnaK {ECO:0000255|HAMAP-Rule:MF_00332}; Hsp70 protein	1	0	0	52.7119	25	584	25	25	1	590	64.355	4.49	544.401	44.4068	20	191	652.335	48.1356	23	245	370.88	48.9831	21	148
FALSE	High	High	IsMasterProtein	-9.0516e+18	141	Euk_BCGLMT_9592_c0_g2_i1	RecName: Full=Calbindin-32; EF-hand domain pair	>Euk_BCGLMT_9592_c0_g2_i1 RecName: Full=Calbindin-32; EF-hand domain pair	1	0	0	69.6552	20	202	20	20	1	290	33.548	4.48	192.607	64.4828	15	63	199.374	63.7931	16	66	201.049	68.9655	17	73
FALSE	High	High	IsMasterProtein	-6.57235e+18	2095	Euk_BCGLMT_14769_c0_g2_i1	RecName: Full=Myosin heavy chain, striated muscle; Myosin tail	>Euk_BCGLMT_14769_c0_g2_i1 RecName: Full=Myosin heavy chain, striated muscle; Myosin tail	1	0	0	67.4556	15	207	15	15	1	169	19.427	9.39	201.001	58.5799	12	62	253.338	67.4556	14	74	236.488	52.6627	12	71
FALSE	High	High	IsMasterProtein	-9.05014e+18	143	hyp_BCGLMT_36731_c2_g7_i1	. .	>hyp_BCGLMT_36731_c2_g7_i1 . .	1	0	0	50.1661	13	909	13	13	1	301	33.818	4.61	815.844	50.1661	13	266	1257.45	50.1661	13	397	712.771	48.505	11	246
FALSE	High	High	IsMasterProtein	-9.09483e+18	107	Euk_BCGLMT_71408_c0_g1_i1	RecName: Full=Elongation factor Tu, mitochondrial; Elongation factor Tu GTP binding domain	>Euk_BCGLMT_71408_c0_g1_i1 RecName: Full=Elongation factor Tu, mitochondrial; Elongation factor Tu GTP binding domain	1	0	0	77.8426	18	282	17	17	1	343	38.428	5.35	253.473	73.4694	17	101	252.755	63.8484	15	91	232.969	76.0933	17	90
FALSE	High	High	IsMasterProtein	-7.18213e+18	1596	Euk_BCGLMT_96838_c0_g1_i1	RecName: Full=Sorting nexin-6; PX domain	>Euk_BCGLMT_96838_c0_g1_i1 RecName: Full=Sorting nexin-6; PX domain	1	0	0	63.8142	26	263	26	26	1	409	46.97	6.62	205.975	58.9242	21	87	200.154	61.8582	25	95	189.407	63.3252	24	81
FALSE	High	High	IsMasterProtein	-7.1911e+18	1587	BCFGMOX_421	Polyribonucleotide_nucleotidyltransferase_(EC_2.7.7.8)	>BCFGMOX_421 Polyribonucleotide_nucleotidyltransferase_(EC_2.7.7.8)	1	0	0	52.7299	31	856	26	29	1	696	75.176	4.93	983.649	45.2586	26	321	1022.65	50.7184	29	345	492.091	43.2471	22	190
FALSE	High	High	IsMasterProtein	-7.20378e+18	1576	Euk_BCGLMT_33118_c0_g1_i1	RecName: Full=Polyadenylate-binding protein 1; RNA recognition motif. (a.k.a. RRM, RBD, or RNP domain)	>Euk_BCGLMT_33118_c0_g1_i1 RecName: Full=Polyadenylate-binding protein 1; RNA recognition motif. (a.k.a. RRM, RBD, or RNP domain)	1	0	0	51.3097	34	389	33	33	1	649	72.043	9.33	281.494	44.9923	29	125	287.444	39.9076	26	127	303.41	44.2219	29	137
FALSE	High	High	IsMasterProtein	-8.03759e+18	945	Euk_BCGLMT_32386_c0_g1_i1	RecName: Full=Sorting nexin-2; PX domain	>Euk_BCGLMT_32386_c0_g1_i1 RecName: Full=Sorting nexin-2; PX domain	1	0	0	53.9652	28	272	28	28	1	517	58.898	5.14	144.806	46.2282	22	90	182.941	52.4178	26	97	141.207	45.4545	21	85
FALSE	High	High	IsMasterProtein	-8.04756e+18	937	Euk_BCGLMT_21_c0_g1_i1	RecName: Full=Putative ATP synthase subunit f, mitochondrial; Mitochondrial F1F0-ATP synthase, subunit f	>Euk_BCGLMT_21_c0_g1_i1 RecName: Full=Putative ATP synthase subunit f, mitochondrial; Mitochondrial F1F0-ATP synthase, subunit f	1	0	0	51.7857	14	245	14	14	1	168	19.923	9.92	289.533	51.7857	14	90	267.134	51.7857	12	81	229.499	51.7857	12	74
FALSE	High	High	IsMasterProtein	-8.06896e+18	921	Euk_BCGLMT_25150_c0_g1_i1	RecName: Full=Dynamin-1; Dynamin family	>Euk_BCGLMT_25150_c0_g1_i1 RecName: Full=Dynamin-1; Dynamin family	1	0	0	38.5501	27	128	27	27	1	869	97.474	8.02	91.8306	32.1059	20	45	54.672	28.9988	18	40	70.7653	30.3797	19	43
FALSE	High	High	IsMasterProtein	-8.09656e+18	895	Euk_BCGLMT_12004_c0_g2_i1	RecName: Full=Dolichyl-diphosphooligosaccharide--protein glycosyltransferase 48 kDa subunit; Oligosaccharyltransferase 48 kDa subunit beta	>Euk_BCGLMT_12004_c0_g2_i1 RecName: Full=Dolichyl-diphosphooligosaccharide--protein glycosyltransferase 48 kDa subunit; Oligosaccharyltransferase 48 kDa subunit beta	1	0	0	53.4351	13	406	13	13	1	262	28.465	4.96	384.538	49.2366	11	142	346.693	49.6183	11	127	376.272	50	10	137
FALSE	High	High	IsMasterProtein	-8.09854e+18	894	BCFGMOX_2064	ATP-dependent_RNA_helicase_RhlE	>BCFGMOX_2064 ATP-dependent_RNA_helicase_RhlE	1	0	0	51.2821	15	117	12	15	1	429	47.424	10.08	116.228	45.4545	13	44	165.645	51.2821	15	56	52.9786	32.8671	9	17
FALSE	High	High	IsMasterProtein	-8.11069e+18	884	Euk_BCGLMT_36873_c3_g1_i1	RecName: Full=Galectin-4; Galactoside-binding lectin	>Euk_BCGLMT_36873_c3_g1_i1 RecName: Full=Galectin-4; Galactoside-binding lectin	1	0	0	80.6798	37	1192	36	36	1	559	63.663	5.11	984.935	79.7853	36	451	862.555	80.6798	37	395	611.441	78.8909	33	346
FALSE	High	High	IsMasterProtein	-8.14544e+18	858	Euk_BCGLMT_28882_c0_g1_i1	RecName: Full=Glycerol-3-phosphate dehydrogenase [NAD(+)], cytoplasmic; NAD-dependent glycerol-3-phosphate dehydrogenase N-terminus	>Euk_BCGLMT_28882_c0_g1_i1 RecName: Full=Glycerol-3-phosphate dehydrogenase [NAD(+)], cytoplasmic; NAD-dependent glycerol-3-phosphate dehydrogenase N-terminus	1	0	0	66.1017	22	331	22	22	1	354	39.196	5.77	174.906	61.8644	19	101	222.021	65.8192	21	123	182.347	64.1243	19	107
FALSE	High	High	IsMasterProtein	-8.1526e+18	852	Euk_BCGLMT_33989_c0_g2_i1	RecName: Full=MAGUK p55 subfamily member 2; L27 domain	>Euk_BCGLMT_33989_c0_g2_i1 RecName: Full=MAGUK p55 subfamily member 2; L27 domain	1	0	0	71.0526	38	476	38	38	1	570	64.991	5.83	424.391	67.193	33	165	402.954	64.9123	30	150	394.533	70	32	161
FALSE	High	High	IsMasterProtein	-8.18937e+18	824	Euk_BCGLMT_33044_c0_g1_i1	RecName: Full=Coiled-coil domain-containing protein 170; .	>Euk_BCGLMT_33044_c0_g1_i1 RecName: Full=Coiled-coil domain-containing protein 170; .	1	0	0	41.5323	25	110	25	25	1	744	86.033	6.54	77.2544	30.6452	19	35	81.1143	36.0215	22	38	83.0991	26.2097	15	37
FALSE	High	High	IsMasterProtein	-8.54275e+18	569	BCFGMOX_980	1,4-alpha-glucan_(glycogen)_branching_enzyme,_GH-13-type_(EC_2.4.1.18)	>BCFGMOX_980 1,4-alpha-glucan_(glycogen)_branching_enzyme,_GH-13-type_(EC_2.4.1.18)	1	0	0	42.8375	22	242	21	21	1	726	84.243	5.92	161.112	37.1901	19	85	193.178	36.5014	18	103	104.564	29.2011	15	54
FALSE	High	High	IsMasterProtein	-8.20864e+18	811	hyp_BCGLMT_24569_c0_g1_i1	. .	>hyp_BCGLMT_24569_c0_g1_i1 . .	1	0	0	63.1336	18	350	18	18	1	217	26.034	6.14	255.417	61.7512	15	129	241.403	54.8387	14	127	181.965	61.7512	15	94
FALSE	High	High	IsMasterProtein	-8.01598e+18	959	Euk_BCGLMT_71490_c0_g1_i1	RecName: Full=40S ribosomal protein S6; Ribosomal protein S6e	>Euk_BCGLMT_71490_c0_g1_i1 RecName: Full=40S ribosomal protein S6; Ribosomal protein S6e	1	0	0	63.2231	19	294	17	19	1	242	27.754	11.11	251.737	63.2231	17	100	230.908	63.2231	17	96	231.157	55.3719	15	98
FALSE	High	High	IsMasterProtein	-8.20979e+18	810	Euk_BCGLMT_32297_c0_g1_i1	RecName: Full=ATP synthase subunit alpha, mitochondrial; ATP synthase alpha/beta family, beta-barrel domain	>Euk_BCGLMT_32297_c0_g1_i1 RecName: Full=ATP synthase subunit alpha, mitochondrial; ATP synthase alpha/beta family, beta-barrel domain	1	0	0	69.7345	51	2456	37	37	1	565	61.093	8.9	1850.56	64.2478	47	816	1833.65	66.7257	46	803	1928.18	62.1239	47	837
FALSE	High	High	IsMasterProtein	-8.254e+18	779	Euk_BCGLMT_31437_c0_g1_i1	RecName: Full=Protein transport protein Sec24C; Sec23/Sec24 zinc finger	>Euk_BCGLMT_31437_c0_g1_i1 RecName: Full=Protein transport protein Sec24C; Sec23/Sec24 zinc finger	1	0	0	32.8982	25	219	25	25	1	1149	124.801	6.6	131.915	25.4134	18	61	119.203	26.8059	19	62	190.971	30.6353	23	96
FALSE	High	High	IsMasterProtein	-8.2581e+18	777	BCFGMOX_252	Peptidyl-prolyl_cis-trans_isomerase_PpiD_(EC_5.2.1.8)	>BCFGMOX_252 Peptidyl-prolyl_cis-trans_isomerase_PpiD_(EC_5.2.1.8)	1	0	0	56.8659	26	311	26	26	1	619	68.533	4.73	357.171	54.6042	25	120	426.047	54.2811	24	131	182.07	43.6187	17	60
FALSE	High	High	IsMasterProtein	-8.3197e+18	741	Euk_BCGLMT_26935_c0_g2_i1	RecName: Full=ATP synthase subunit b, mitochondrial; Mitochondrial ATP synthase B chain precursor (ATP-synt_B)	>Euk_BCGLMT_26935_c0_g2_i1 RecName: Full=ATP synthase subunit b, mitochondrial; Mitochondrial ATP synthase B chain precursor (ATP-synt_B)	1	0	0	60.6061	28	634	28	28	1	297	34.051	9.29	533.057	57.2391	26	219	539.21	54.8822	25	204	551.856	52.5253	24	211
FALSE	High	High	IsMasterProtein	-8.45764e+18	633	Euk_BCGLMT_43824_c0_g1_i1	RecName: Full=Mitochondrial amidoxime reducing component 2; MOSC N-terminal beta barrel domain	>Euk_BCGLMT_43824_c0_g1_i1 RecName: Full=Mitochondrial amidoxime reducing component 2; MOSC N-terminal beta barrel domain	1	0	0	68.5185	17	161	17	17	1	270	30.148	7.21	76.6502	58.8889	13	35	148.856	66.6667	15	67	141.176	66.2963	13	59
FALSE	High	High	IsMasterProtein	-8.45696e+18	634	Euk_BCGLMT_36402_c1_g1_i1	RecName: Full=Hemocyte protein-glutamine gamma-glutamyltransferase; Transglutaminase family	>Euk_BCGLMT_36402_c1_g1_i1 RecName: Full=Hemocyte protein-glutamine gamma-glutamyltransferase; Transglutaminase family	1	0	0	62.963	69	3399	63	63	1	756	86.371	6.7	3654.71	61.9048	61	1227	3319.32	62.963	67	1132	3005.57	59.3915	55	1040
FALSE	High	High	IsMasterProtein	-8.44629e+18	641	Euk_BCGLMT_71762_c0_g1_i1	RecName: Full=Hydroxyacylglutathione hydrolase, mitochondrial; Metallo-beta-lactamase superfamily	>Euk_BCGLMT_71762_c0_g1_i1 RecName: Full=Hydroxyacylglutathione hydrolase, mitochondrial; Metallo-beta-lactamase superfamily	1	0	0	62.6667	15	71	15	15	1	300	33.275	7.93	42.0529	48.3333	9	16	46.3422	42.6667	9	15	113.397	55.3333	13	40
FALSE	High	High	IsMasterProtein	-8.44138e+18	648	Euk_BCGLMT_83417_c0_g1_i1 RecName: Full=40S ribosomal protein S3a {ECO:0000255	Ribosomal S3Ae family	>Euk_BCGLMT_83417_c0_g1_i1 RecName: Full=40S ribosomal protein S3a {ECO:0000255|HAMAP-Rule:MF_03122}; Ribosomal S3Ae family	1	0	0	72.0149	28	612	27	28	1	268	30.23	9.67	418.757	67.9104	24	209	427.25	71.6418	26	194	420.306	70.5224	25	209
FALSE	High	High	IsMasterProtein	-8.3656e+18	698	Euk_BCGLMT_24162_c0_g1_i1 RecName: Full=Succinate--CoA ligase [ADP-forming] subunit beta, mitochondrial {ECO:0000255	ATP-grasp domain	>Euk_BCGLMT_24162_c0_g1_i1 RecName: Full=Succinate--CoA ligase [ADP-forming] subunit beta, mitochondrial {ECO:0000255|HAMAP-Rule:MF_03220}; ATP-grasp domain	1	0	0	56.9507	21	358	21	21	1	446	47.986	6.14	314.237	50	17	116	339.33	47.9821	18	114	356.19	51.7937	18	128
FALSE	High	High	IsMasterProtein	-8.38009e+18	687	Euk_BCGLMT_36070_c0_g1_i2	RecName: Full=Circularly permutated Ras protein 1; Ras of Complex, Roc, domain of DAPkinase	>Euk_BCGLMT_36070_c0_g1_i2 RecName: Full=Circularly permutated Ras protein 1; Ras of Complex, Roc, domain of DAPkinase	1	0	0	28.8037	23	153	19	23	1	861	95.157	5.72	168.642	27.2938	21	76	50.7459	24.158	15	24	106.033	27.1777	20	53
FALSE	High	High	IsMasterProtein	-8.41233e+18	661	BCFGMOX_1352	Multicopper_oxidase	>BCFGMOX_1352 Multicopper_oxidase	1	0	0	42.9565	19	184	19	19	1	575	63.562	5.64	140.272	40	17	66	174.153	42.9565	19	80	98.803	34.4348	13	38
FALSE	High	High	IsMasterProtein	-8.41459e+18	658	Euk_BCGLMT_15224_c0_g1_i1	RecName: Full=S-phase kinase-associated protein 1; Skp1 family, tetramerisation domain	>Euk_BCGLMT_15224_c0_g1_i1 RecName: Full=S-phase kinase-associated protein 1; Skp1 family, tetramerisation domain	1	0	0	75.3086	12	140	12	12	1	162	18.603	4.5	111.421	75.3086	11	51	83.476	69.7531	9	37	111.272	75.3086	11	52
FALSE	High	High	IsMasterProtein	-8.53921e+18	573	Euk_BCGLMT_37017_c0_g1_i4	RecName: Full=Heat shock 70 kDa protein 12A; Hsp70 protein	>Euk_BCGLMT_37017_c0_g1_i4 RecName: Full=Heat shock 70 kDa protein 12A; Hsp70 protein	1	0	0	59.3162	26	315	19	26	1	585	65.968	5.82	308.083	52.8205	22	117	257.062	47.5214	20	92	289.777	44.4444	20	106
FALSE	High	High	IsMasterProtein	-6.14081e+18	2455	Euk_BCGLMT_29719_c0_g1_i1	RecName: Full=Major vault protein; Major Vault Protein repeat	>Euk_BCGLMT_29719_c0_g1_i1 RecName: Full=Major vault protein; Major Vault Protein repeat	1	0	0	59.9432	32	241	32	32	1	704	78.881	6.46	193.487	54.2614	28	76	210.918	56.6761	27	88	211.122	50.142	24	77
FALSE	High	High	IsMasterProtein	-7.97673e+18	984	Euk_BCGLMT_59940_c0_g1_i1	RecName: Full=Mitochondrial carrier homolog 2; Mitochondrial carrier protein	>Euk_BCGLMT_59940_c0_g1_i1 RecName: Full=Mitochondrial carrier homolog 2; Mitochondrial carrier protein	1	0	0	49.0323	13	297	13	13	1	310	34.844	8.95	195.696	49.0323	13	105	183.583	49.0323	13	93	188.064	49.0323	13	99
FALSE	High	High	IsMasterProtein	-7.95551e+18	998	Euk_BCGLMT_85784_c0_g1_i1	RecName: Full=Glycogen debranching enzyme; Central domain of human glycogen debranching enzyme	>Euk_BCGLMT_85784_c0_g1_i1 RecName: Full=Glycogen debranching enzyme; Central domain of human glycogen debranching enzyme	1	0	0	55.9796	13	53	13	13	1	393	44.499	6.67	41.7149	48.6005	12	19	35.8755	37.659	9	18	44.933	37.9135	8	16
FALSE	High	High	IsMasterProtein	-7.21612e+18	1568	Euk_BCGLMT_37830_c0_g1_i1	RecName: Full=Annexin B9; Annexin	>Euk_BCGLMT_37830_c0_g1_i1 RecName: Full=Annexin B9; Annexin	1	0	0	84.375	21	562	21	21	1	320	35.737	4.37	589.494	82.5	19	175	956.742	80.3125	18	263	445.102	67.8125	17	124
FALSE	High	High	IsMasterProtein	-7.23509e+18	1555	Euk_BCGLMT_36700_c0_g1_i1	RecName: Full=Erythrocyte band 7 integral membrane protein; SPFH domain / Band 7 family	>Euk_BCGLMT_36700_c0_g1_i1 RecName: Full=Erythrocyte band 7 integral membrane protein; SPFH domain / Band 7 family	1	0	0	64.5756	21	233	12	12	1	271	29.745	5.82	161.107	64.5756	20	72	201.901	59.7786	17	83	166.384	54.6125	14	78
FALSE	High	High	IsMasterProtein	-7.25931e+18	1535	Euk_BCGLMT_30052_c0_g1_i3	RecName: Full=Calpain-B; Calpain family cysteine protease	>Euk_BCGLMT_30052_c0_g1_i3 RecName: Full=Calpain-B; Calpain family cysteine protease	1	0	0	69.7823	51	868	36	51	1	781	88.239	5.15	719.171	68.886	47	292	668.551	68.63	47	276	744.133	69.6543	48	300
FALSE	High	High	IsMasterProtein	-7.34845e+18	1463	Euk_BCGLMT_96505_c0_g1_i1	RecName: Full=T-complex protein 1 subunit gamma; TCP-1/cpn60 chaperonin family	>Euk_BCGLMT_96505_c0_g1_i1 RecName: Full=T-complex protein 1 subunit gamma; TCP-1/cpn60 chaperonin family	1	0	0	77.9264	24	367	24	24	1	299	33.544	7.58	259.401	73.2441	22	118	244.173	77.592	21	107	301.744	77.9264	23	142
FALSE	High	High	IsMasterProtein	-8.80497e+18	358	BCFGMOX_1270	DNA-directed_RNA_polymerase_beta'_subunit_(EC_2.7.7.6)	>BCFGMOX_1270 DNA-directed_RNA_polymerase_beta'_subunit_(EC_2.7.7.6)	1	0	0	65.5025	74	676	40	57	1	1403	155.155	6.02	618.175	59.444	63	242	724.08	62.6515	69	278	363.639	41.4113	44	156
FALSE	High	High	IsMasterProtein	-7.35254e+18	1459	Euk_BCGLMT_36200_c0_g2_i1	RecName: Full=Talin-1; N-terminal or F0 domain of Talin-head FERM	>Euk_BCGLMT_36200_c0_g2_i1 RecName: Full=Talin-1; N-terminal or F0 domain of Talin-head FERM	1	0	0	69.7611	128	1336	128	128	1	2553	274.121	6.34	1272.44	63.8465	105	429	1235.2	60.7129	104	424	1426.25	60.9087	105	483
FALSE	High	High	IsMasterProtein	-8.79337e+18	370	Euk_BCGLMT_35523_c0_g1_i1	RecName: Full=Kinesin-like protein KIF28P; Kinesin motor domain	>Euk_BCGLMT_35523_c0_g1_i1 RecName: Full=Kinesin-like protein KIF28P; Kinesin motor domain	1	0	0	38.2383	27	121	25	26	1	965	109.404	6.1	72.7835	26.943	17	31	112.769	31.7098	24	46	99.4734	32.8497	21	44
FALSE	High	High	IsMasterProtein	-8.76579e+18	397	BCFGMOX_1266	LSU_ribosomal_protein_L1p_(L10Ae)	>BCFGMOX_1266 LSU_ribosomal_protein_L1p_(L10Ae)	1	0	0	70.1299	18	351	17	17	1	231	24.241	9.29	296.311	69.2641	16	118	369.539	70.1299	17	150	179.959	64.9351	13	83
FALSE	High	High	IsMasterProtein	-7.56643e+18	1296	Euk_BCGLMT_35418_c0_g1_i1	RecName: Full=Putative ATP-dependent RNA helicase an3; DEAD/DEAH box helicase	>Euk_BCGLMT_35418_c0_g1_i1 RecName: Full=Putative ATP-dependent RNA helicase an3; DEAD/DEAH box helicase	1	0	0	48.9104	47	495	45	45	1	826	90.376	8.56	434.182	43.3414	38	168	360.354	41.5254	35	138	442.687	48.9104	43	189
FALSE	High	High	IsMasterProtein	-7.59675e+18	1269	Euk_BCGLMT_20267_c0_g1_i1	RecName: Full=Bleomycin hydrolase; Peptidase C1-like family	>Euk_BCGLMT_20267_c0_g1_i1 RecName: Full=Bleomycin hydrolase; Peptidase C1-like family	1	0	0	64.1758	21	209	21	21	1	455	52.041	6.71	187.873	56.2637	19	72	165.957	50.7692	16	65	148.937	58.6813	17	72
FALSE	High	High	IsMasterProtein	-7.62673e+18	1247	Bac_BCGLMT_27585_c0_g1_i1	RecName: Full=O-methyltransferase MdmC; O-methyltransferase	>Bac_BCGLMT_27585_c0_g1_i1 RecName: Full=O-methyltransferase MdmC; O-methyltransferase	1	0	0	71.7472	17	334	16	16	1	269	29.999	5.36	351.909	60.9665	13	121	373.368	54.2751	13	119	313.213	66.5428	15	94
FALSE	High	High	IsMasterProtein	-8.65863e+18	480	Euk_BCGLMT_95123_c0_g1_i1	RecName: Full=Cystathionine beta-synthase {ECO:0000305}; Pyridoxal-phosphate dependent enzyme	>Euk_BCGLMT_95123_c0_g1_i1 RecName: Full=Cystathionine beta-synthase {ECO:0000305}; Pyridoxal-phosphate dependent enzyme	1	0	0	62.9098	26	257	26	26	1	488	53.853	7.27	218.228	56.5574	22	82	167.364	53.4836	19	70	279.986	55.3279	22	105
FALSE	High	High	IsMasterProtein	-7.63588e+18	1242	Euk_BCGLMT_34766_c0_g2_i2	RecName: Full=GDP-mannose 4,6 dehydratase; NAD dependent epimerase/dehydratase family	>Euk_BCGLMT_34766_c0_g2_i2 RecName: Full=GDP-mannose 4,6 dehydratase; NAD dependent epimerase/dehydratase family	1	0	0	61.0028	22	433	22	22	1	359	40.513	7.05	328.753	56.8245	18	132	335.101	59.0529	19	134	405.226	58.7744	20	167
FALSE	High	High	IsMasterProtein	-7.66783e+18	1218	Euk_BCGLMT_32536_c0_g1_i3	RecName: Full=Annexin A7; Annexin	>Euk_BCGLMT_32536_c0_g1_i3 RecName: Full=Annexin A7; Annexin	1	0	0	43.0335	27	610	27	27	1	567	60.778	8.16	573.942	38.0952	25	221	443.08	43.0335	27	196	450.065	34.0388	24	193
FALSE	High	High	IsMasterProtein	-8.72556e+18	428	Bac_BCGLMT_22958_c0_g1_i1 RecName: Full=Elongation factor Tu {ECO:0000255	Elongation factor Tu GTP binding domain	>Bac_BCGLMT_22958_c0_g1_i1 RecName: Full=Elongation factor Tu {ECO:0000255|HAMAP-Rule:MF_00118}; Elongation factor Tu GTP binding domain	1	0	0	81.5029	23	2493	18	18	1	346	37.519	4.77	2514.58	81.5029	22	847	2673.04	81.5029	22	895	2104.08	80.0578	22	751
FALSE	High	High	IsMasterProtein	-7.71978e+18	1178	Euk_BCGLMT_36115_c1_g2_i1	RecName: Full=Peroxisomal carnitine O-octanoyltransferase; Choline/Carnitine o-acyltransferase	>Euk_BCGLMT_36115_c1_g2_i1 RecName: Full=Peroxisomal carnitine O-octanoyltransferase; Choline/Carnitine o-acyltransferase	1	0	0	54.1796	33	888	33	33	1	646	74.228	6.84	864.259	45.9752	26	285	1006.5	52.1672	30	352	704.722	48.2972	27	251
FALSE	High	High	IsMasterProtein	-7.73532e+18	1168	Euk_BCGLMT_30315_c0_g1_i1	RecName: Full=Heterogeneous nuclear ribonucleoprotein Q; RNA recognition motif. (a.k.a. RRM, RBD, or RNP domain)	>Euk_BCGLMT_30315_c0_g1_i1 RecName: Full=Heterogeneous nuclear ribonucleoprotein Q; RNA recognition motif. (a.k.a. RRM, RBD, or RNP domain)	1	0	0	70.7364	45	1007	45	45	1	516	58.366	7.08	805.989	67.2481	41	343	719.685	68.7984	40	319	784.272	68.6047	41	345
FALSE	High	High	IsMasterProtein	-7.75631e+18	1147	Euk_BCGLMT_2653_c0_g1_i1	RecName: Full=Protein-glutamine gamma-glutamyltransferase K; Transglutaminase family, C-terminal ig like domain	>Euk_BCGLMT_2653_c0_g1_i1 RecName: Full=Protein-glutamine gamma-glutamyltransferase K; Transglutaminase family, C-terminal ig like domain	1	0	0	58	25	399	25	25	1	350	40.395	5.58	293.539	57.1429	23	107	409.567	55.1429	21	153	322.571	55.7143	24	139
FALSE	High	High	IsMasterProtein	-7.77629e+18	1135	Euk_BCGLMT_32947_c0_g1_i1	RecName: Full=Protein kinase C and casein kinase substrate in neurons protein 2; Fes/CIP4, and EFC/F-BAR homology domain	>Euk_BCGLMT_32947_c0_g1_i1 RecName: Full=Protein kinase C and casein kinase substrate in neurons protein 2; Fes/CIP4, and EFC/F-BAR homology domain	1	0	0	41.8947	19	123	18	18	1	475	54.629	5.57	108.851	38.7368	16	42	128.932	35.5789	15	42	89.1304	37.0526	14	39
FALSE	High	High	IsMasterProtein	-7.79376e+18	1122	Euk_BCGLMT_33867_c0_g1_i2	RecName: Full=Serine hydroxymethyltransferase, cytosolic; Serine hydroxymethyltransferase	>Euk_BCGLMT_33867_c0_g1_i2 RecName: Full=Serine hydroxymethyltransferase, cytosolic; Serine hydroxymethyltransferase	1	0	0	85.7143	43	1152	42	43	1	469	51.69	8.16	655.904	83.7953	36	311	899.824	76.7591	40	412	926.572	76.7591	40	429
FALSE	High	High	IsMasterProtein	-7.82753e+18	1089	Euk_BCGLMT_19223_c0_g1_i1	RecName: Full=Heat shock 70 kDa protein 12B; Hsp70 protein	>Euk_BCGLMT_19223_c0_g1_i1 RecName: Full=Heat shock 70 kDa protein 12B; Hsp70 protein	1	0	0	43.1933	20	136	20	20	1	595	66.628	6.55	102.712	43.1933	19	42	98.9953	35.6303	15	40	118.492	37.479	16	54
FALSE	High	High	IsMasterProtein	-8.67507e+18	469	BCFGMOX_1610	Ribose_5-phosphate_isomerase_A_(EC_5.3.1.6)	>BCFGMOX_1610 Ribose_5-phosphate_isomerase_A_(EC_5.3.1.6)	1	0	0	70.7763	13	155	13	13	1	219	23.5	4.88	144.538	70.7763	12	60	128.331	70.7763	13	58	73.6041	68.9498	10	37
FALSE	High	High	IsMasterProtein	-7.93815e+18	1017	Euk_BCGLMT_8197_c0_g2_i1	RecName: Full=60S ribosomal protein L5; Ribosomal large subunit proteins 60S L5, and 50S L18	>Euk_BCGLMT_8197_c0_g2_i1 RecName: Full=60S ribosomal protein L5; Ribosomal large subunit proteins 60S L5, and 50S L18	1	0	0	67.1186	22	580	19	21	1	295	33.847	9.67	501.173	64.7458	20	191	463.583	66.7797	20	179	505.927	63.3898	20	210
FALSE	High	High	IsMasterProtein	-7.9521e+18	1002	Euk_BCGLMT_34883_c0_g1_i2	RecName: Full=Myosin-2 essential light chain; EF-hand domain	>Euk_BCGLMT_34883_c0_g1_i2 RecName: Full=Myosin-2 essential light chain; EF-hand domain	1	0	0	78.7671	13	682	13	13	1	146	16.513	4.44	640.817	78.7671	13	233	652.295	78.7671	12	239	595.579	78.7671	12	210
FALSE	High	High	IsMasterProtein	-7.64423e+18	1236	Euk_BCGLMT_36494_c1_g1_i1	RecName: Full=Fasciclin-2; Immunoglobulin domain	>Euk_BCGLMT_36494_c1_g1_i1 RecName: Full=Fasciclin-2; Immunoglobulin domain	1	0	0	46.5333	29	254	29	29	1	750	82.23	6.39	236.728	44.4	25	96	169.553	39.8667	22	68	226.821	38.2667	24	90
FALSE	High	High	IsMasterProtein	-9.14405e+18	59	BCFGMOX_208	Formaldehyde_activating_enzyme	>BCFGMOX_208 Formaldehyde_activating_enzyme	1	0	0	91.2281	11	1186	11	11	1	171	17.867	5.3	1097.45	61.9883	9	422	1301.54	87.1345	10	468	756.715	63.7427	9	296
FALSE	High	High	IsMasterProtein	-7.19958e+18	1580	Euk_BCGLMT_25757_c0_g1_i1	RecName: Full=NAD(P) transhydrogenase, mitochondrial; Alanine dehydrogenase/PNT, N-terminal domain	>Euk_BCGLMT_25757_c0_g1_i1 RecName: Full=NAD(P) transhydrogenase, mitochondrial; Alanine dehydrogenase/PNT, N-terminal domain	1	0	0	44.4757	46	833	44	45	1	1068	112.964	6.83	691.153	42.3221	43	278	642.449	43.3521	42	261	647.302	41.573	42	294
FALSE	High	High	IsMasterProtein	-6.00107e+18	2574	Euk_BCGLMT_32955_c0_g2_i1	RecName: Full=Dolichyl-diphosphooligosaccharide--protein glycosyltransferase subunit 1; Ribophorin I	>Euk_BCGLMT_32955_c0_g2_i1 RecName: Full=Dolichyl-diphosphooligosaccharide--protein glycosyltransferase subunit 1; Ribophorin I	1	0	0	64.8918	44	928	43	44	1	601	68.095	7.2	875.575	60.7321	41	317	821.243	64.8918	43	311	757.186	60.3993	39	300
FALSE	High	High	IsMasterProtein	-9.1636e+18	43	Euk_BCGLMT_9990_c0_g2_i1	RecName: Full=Hypoxia up-regulated protein 1; Hsp70 protein	>Euk_BCGLMT_9990_c0_g2_i1 RecName: Full=Hypoxia up-regulated protein 1; Hsp70 protein	1	0	0	51.7241	16	137	16	16	1	319	35.782	9.01	105.522	51.7241	15	51	94.335	51.7241	13	43	102.646	47.3354	12	43
FALSE	High	High	IsMasterProtein	-9.1657e+18	42	Euk_BCGLMT_4356_c0_g1_i1 RecName: Full=Enolase-phosphatase E1 {ECO:0000255	haloacid dehalogenase-like hydrolase	>Euk_BCGLMT_4356_c0_g1_i1 RecName: Full=Enolase-phosphatase E1 {ECO:0000255|HAMAP-Rule:MF_03117}; haloacid dehalogenase-like hydrolase	1	0	0	75.8621	22	1003	22	22	1	319	35.481	4.16	1324.38	65.5172	19	349	1354.25	75.8621	20	351	1091.75	65.5172	18	303
FALSE	High	High	IsMasterProtein	-2.34305e+18	5549	hyp_BCGLMT_37202_c13_g4_i2	. .	>hyp_BCGLMT_37202_c13_g4_i2 . .	1	1.9984e-15	2.66809e-18	25.9615	16	116	7	15	1	624	65.712	4.63	66.2761	21.6346	11	29	111.019	25.9615	16	58	65.1793	21.6346	11	29
FALSE	High	High	IsMasterProtein	-6.55082e+18	2106	hyp_BCGLMT_24076_c0_g1_i1	. .	>hyp_BCGLMT_24076_c0_g1_i1 . .	1	1.9984e-15	5.32907e-18	46.6216	17	64	17	17	1	444	51.257	5.81	37.0631	31.3063	13	19	40.686	36.7117	14	22	39.104	43.6937	15	23
FALSE	High	High	IsMasterProtein	-3.60576e+18	4481	Euk_BCGLMT_49296_c0_g1_i1	RecName: Full=Actin, cytoplasmic; Actin	>Euk_BCGLMT_49296_c0_g1_i1 RecName: Full=Actin, cytoplasmic; Actin	1	1.9984e-15	7.98296e-18	80.1105	21	2456	14	14	1	181	20.472	5.43	1604.66	80.1105	19	807	1560.96	80.1105	20	850	1379.43	79.558	18	799
FALSE	High	High	IsMasterProtein	5.70298e+17	7922	Euk_BCGLMT_76210_c0_g1_i1	RecName: Full=Cysteine--tRNA ligase, cytoplasmic; tRNA synthetases class I (C) catalytic domain	>Euk_BCGLMT_76210_c0_g1_i1 RecName: Full=Cysteine--tRNA ligase, cytoplasmic; tRNA synthetases class I (C) catalytic domain	1	3.9968e-15	1.32872e-17	62.3288	16	164	16	16	1	292	33.594	5.38	114.408	56.5068	13	51	116.956	56.1644	11	50	109.44	61.9863	15	63
FALSE	High	High	IsMasterProtein	-2.65662e+18	5292	BCFGMOX_1831	Serine--glyoxylate_aminotransferase_(EC_2.6.1.45)	>BCFGMOX_1831 Serine--glyoxylate_aminotransferase_(EC_2.6.1.45)	1	3.9968e-15	1.85774e-17	51.2887	14	117	14	14	1	388	41.784	5.52	105.016	44.5876	10	33	155.6	45.1031	12	51	92.0737	41.2371	11	33
FALSE	High	High	IsMasterProtein	-3.37926e+18	4673	Euk_BCGLMT_34360_c0_g1_i1	RecName: Full=Ras-related protein Rab-7a; Ras family	>Euk_BCGLMT_34360_c0_g1_i1 RecName: Full=Ras-related protein Rab-7a; Ras family	1	3.9968e-15	2.38536e-17	81.8182	12	290	11	12	1	143	16.096	4.74	220.81	81.8182	12	84	245.567	81.8182	12	93	315.207	81.1189	11	113
FALSE	High	High	IsMasterProtein	-1.53671e+18	6249	BCFGMOX_1660	D-3-phosphoglycerate_dehydrogenase_(EC_1.1.1.95)	>BCFGMOX_1660 D-3-phosphoglycerate_dehydrogenase_(EC_1.1.1.95)	1	3.9968e-15	2.91158e-17	57.3055	16	128	16	16	1	527	56.204	5.03	116.786	42.8843	12	42	155.479	55.9772	15	56	90.0135	36.8121	9	30
FALSE	High	High	IsMasterProtein	8.32248e+18	14348	Euk_BCGLMT_96284_c0_g1_i1	RecName: Full=Collagen alpha-1(XXIV) chain; Collagen triple helix repeat (20 copies)	>Euk_BCGLMT_96284_c0_g1_i1 RecName: Full=Collagen alpha-1(XXIV) chain; Collagen triple helix repeat (20 copies)	1	3.9968e-15	3.4364e-17	66.4384	12	754	12	12	1	292	28.688	6.52	563.708	50	11	227	767.204	53.4247	11	309	540.723	50	10	218
FALSE	High	High	IsMasterProtein	-3.37114e+18	4679	Euk_BCGLMT_33866_c0_g1_i1	RecName: Full=5'-AMP-activated protein kinase subunit beta-1; Glycogen recognition site of AMP-activated protein kinase	>Euk_BCGLMT_33866_c0_g1_i1 RecName: Full=5'-AMP-activated protein kinase subunit beta-1; Glycogen recognition site of AMP-activated protein kinase	1	3.9968e-15	3.95984e-17	53.4884	15	180	15	15	1	344	39.22	4.35	140.195	53.4884	14	64	146.608	40.9884	12	63	140.325	46.2209	12	53
FALSE	High	High	IsMasterProtein	-5.46367e+18	2987	Euk_BCGLMT_31982_c0_g1_i1	RecName: Full=Dynein light chain 2, cytoplasmic; Dynein light chain type 1	>Euk_BCGLMT_31982_c0_g1_i1 RecName: Full=Dynein light chain 2, cytoplasmic; Dynein light chain type 1	1	3.9968e-15	4.4819e-17	60.7843	11	527	11	11	1	102	11.766	7.96	432.769	60.7843	11	179	416.797	50	8	168	478.147	50	10	180
FALSE	High	High	IsMasterProtein	-1.15787e+18	6563	Euk_BCGLMT_72156_c0_g1_i1	RecName: Full=NADH dehydrogenase [ubiquinone] 1 alpha subcomplex subunit 5; ETC complex I subunit conserved region	>Euk_BCGLMT_72156_c0_g1_i1 RecName: Full=NADH dehydrogenase [ubiquinone] 1 alpha subcomplex subunit 5; ETC complex I subunit conserved region	1	3.9968e-15	5.00259e-17	80.8696	12	100	12	12	1	115	13.172	9.23	75.3496	60.8696	8	32	79.3467	74.7826	9	35	78.0193	80	10	33
FALSE	High	High	IsMasterProtein	-3.73136e+18	4381	BCFGMOX_340	Phosphoribosylformimino-5-aminoimidazole_carboxamide_ribotide_isomerase_(EC_5.3.1.16)	>BCFGMOX_340 Phosphoribosylformimino-5-aminoimidazole_carboxamide_ribotide_isomerase_(EC_5.3.1.16)	1	3.9968e-15	5.5219e-17	65.9836	13	74	13	13	1	244	26.203	5.11	54.8661	59.8361	10	28	80.9019	65.9836	12	34	28.8016	31.9672	5	12
FALSE	High	High	IsMasterProtein	6.68251e+18	13002	Euk_BCGLMT_52194_c0_g1_i1	RecName: Full=Endoplasmic reticulum-Golgi intermediate compartment protein 1; Endoplasmic Reticulum-Golgi Intermediate Compartment (ERGIC)	>Euk_BCGLMT_52194_c0_g1_i1 RecName: Full=Endoplasmic reticulum-Golgi intermediate compartment protein 1; Endoplasmic Reticulum-Golgi Intermediate Compartment (ERGIC)	1	3.9968e-15	6.03985e-17	65.2174	14	129	14	14	1	276	31.234	6.52	89.3415	51.087	12	43	84.4925	65.2174	14	42	78.2101	43.1159	11	44
FALSE	High	High	IsMasterProtein	-4.79427e+18	3514	BCFGMOX_242	Adenylate_kinase_(EC_2.7.4.3)	>BCFGMOX_242 Adenylate_kinase_(EC_2.7.4.3)	1	3.9968e-15	6.55644e-17	64.486	13	104	13	13	1	214	23.336	5.94	106.792	62.6168	12	43	88.3854	58.4112	12	33	79.1867	48.1308	10	28
FALSE	High	High	IsMasterProtein	7.59695e+18	13777	Euk_BCGLMT_24321_c0_g1_i1	RecName: Full=3-ketoacyl-CoA thiolase, mitochondrial; Thiolase, N-terminal domain	>Euk_BCGLMT_24321_c0_g1_i1 RecName: Full=3-ketoacyl-CoA thiolase, mitochondrial; Thiolase, N-terminal domain	1	3.9968e-15	7.07167e-17	69.3642	12	184	12	12	1	173	18.679	5.57	174.92	69.3642	11	71	150.159	69.3642	10	54	148.7	68.2081	10	59
FALSE	High	High	IsMasterProtein	8.08839e+18	14158	BCFGMOX_1285	LSU_ribosomal_protein_L24p_(L26e)	>BCFGMOX_1285 LSU_ribosomal_protein_L24p_(L26e)	1	3.9968e-15	7.58556e-17	77.3585	13	123	13	13	1	106	11.808	9.86	69.2848	77.3585	12	45	72.9917	71.6981	11	46	32.1662	53.7736	7	32
FALSE	High	High	IsMasterProtein	-5.08846e+17	7078	Euk_BCGLMT_26272_c0_g1_i1	RecName: Full=Xylulose kinase; FGGY family of carbohydrate kinases, N-terminal domain	>Euk_BCGLMT_26272_c0_g1_i1 RecName: Full=Xylulose kinase; FGGY family of carbohydrate kinases, N-terminal domain	1	3.9968e-15	8.0981e-17	60.2941	14	146	12	14	1	408	45.05	5.21	92.5712	48.7745	11	53	96.1821	50	12	53	74.1681	58.0882	12	40
FALSE	High	High	IsMasterProtein	6.5841e+18	12911	Euk_BCGLMT_36252_c0_g2_i1	RecName: Full=Interferon-induced protein 44-like; 50S ribosome-binding GTPase	>Euk_BCGLMT_36252_c0_g2_i1 RecName: Full=Interferon-induced protein 44-like; 50S ribosome-binding GTPase	1	3.9968e-15	8.6093e-17	61.2795	14	49	13	14	1	297	33.783	5.82	4.503	15.4882	3	3	12.3401	20.8754	4	5	73.8213	52.862	13	41
FALSE	High	High	IsMasterProtein	-7.57911e+18	1291	Euk_BCGLMT_38324_c0_g1_i1	RecName: Full=Glyoxylate reductase/hydroxypyruvate reductase; D-isomer specific 2-hydroxyacid dehydrogenase, catalytic domain	>Euk_BCGLMT_38324_c0_g1_i1 RecName: Full=Glyoxylate reductase/hydroxypyruvate reductase; D-isomer specific 2-hydroxyacid dehydrogenase, catalytic domain	1	6.99441e-15	9.50999e-17	61.7978	12	121	12	12	1	267	29.451	7.28	53.6509	61.7978	12	37	58.6719	54.6816	10	37	79.3196	61.7978	12	47
FALSE	High	High	IsMasterProtein	3.06149e+18	10014	Euk_BCGLMT_20169_c0_g4_i1	RecName: Full=Far upstream element-binding protein 3; KH domain	>Euk_BCGLMT_20169_c0_g4_i1 RecName: Full=Far upstream element-binding protein 3; KH domain	1	6.99441e-15	1.04083e-16	48.7395	13	244	13	13	1	238	24.36	8.43	150.377	48.7395	13	69	149.315	48.7395	12	69	159.447	48.7395	13	106
FALSE	High	High	IsMasterProtein	5.65305e+18	12121	Euk_BCGLMT_27847_c0_g1_i1	RecName: Full=V-type proton ATPase subunit d; ATP synthase (C/AC39) subunit	>Euk_BCGLMT_27847_c0_g1_i1 RecName: Full=V-type proton ATPase subunit d; ATP synthase (C/AC39) subunit	1	6.99441e-15	1.13044e-16	46.1538	16	132	16	16	1	338	38.659	4.91	105.477	45.5621	14	46	108.973	45.5621	11	43	96.3012	46.1538	13	43
FALSE	High	High	IsMasterProtein	4.20637e+18	10957	Euk_BCGLMT_11414_c0_g1_i1	RecName: Full=60S ribosomal protein L14; Ribosomal protein L14	>Euk_BCGLMT_11414_c0_g1_i1 RecName: Full=60S ribosomal protein L14; Ribosomal protein L14	1	6.99441e-15	1.2198e-16	47.561	14	301	14	14	1	164	19.082	10.84	170.793	44.5122	13	99	147.701	44.5122	12	94	175.767	46.3415	12	108
FALSE	High	High	IsMasterProtein	-7.10453e+18	1662	Euk_BCGLMT_35762_c2_g1_i2	RecName: Full=Sortilin-related receptor; Low-density lipoprotein receptor domain class A	>Euk_BCGLMT_35762_c2_g1_i2 RecName: Full=Sortilin-related receptor; Low-density lipoprotein receptor domain class A	1	6.99441e-15	1.30894e-16	37.0288	19	112	19	19	1	902	101.589	5.74	116.416	31.2639	16	48	102.513	22.2838	12	35	73.4021	20.7317	12	29
FALSE	High	High	IsMasterProtein	1.97287e+18	9100	BCFGMOX_911	Chaperone_protein_DnaJ	>BCFGMOX_911 Chaperone_protein_DnaJ	1	6.99441e-15	1.39785e-16	60.8355	18	73	15	17	1	383	40.963	8.75	62.968	34.4648	11	19	105.786	60.8355	16	37	48.3621	30.5483	8	17
FALSE	High	High	IsMasterProtein	3.12868e+18	10072	Euk_BCGLMT_34781_c0_g1_i1	RecName: Full=Carbonyl reductase [NADPH] 1; short chain dehydrogenase	>Euk_BCGLMT_34781_c0_g1_i1 RecName: Full=Carbonyl reductase [NADPH] 1; short chain dehydrogenase	1	6.99441e-15	1.48652e-16	63.37	14	174	14	14	1	273	29.779	7.87	72.8247	48.3516	11	37	163.387	55.3114	11	61	198.409	63.37	13	76
FALSE	High	High	IsMasterProtein	6.50726e+18	12845	Euk_BCGLMT_41235_c0_g1_i1	RecName: Full=NADH dehydrogenase [ubiquinone] 1 beta subcomplex subunit 8, mitochondrial; NADH-ubiquinone oxidoreductase ASHI subunit (CI-ASHI or NDUFB8)	>Euk_BCGLMT_41235_c0_g1_i1 RecName: Full=NADH dehydrogenase [ubiquinone] 1 beta subcomplex subunit 8, mitochondrial; NADH-ubiquinone oxidoreductase ASHI subunit (CI-ASHI or NDUFB8)	1	6.99441e-15	1.57497e-16	57.3684	13	107	13	13	1	190	22.097	5.47	74.7994	54.7368	11	35	80.1957	45.2632	9	32	80.2397	57.3684	12	40
FALSE	High	High	IsMasterProtein	3.08452e+18	10036	BCFGMOX_158	Isoleucyl-tRNA_synthetase_(EC_6.1.1.5)	>BCFGMOX_158 Isoleucyl-tRNA_synthetase_(EC_6.1.1.5)	1	6.99441e-15	1.66319e-16	34.0403	20	106	20	20	1	943	106.925	5.96	72.6556	30.3287	17	42	99.8406	28.7381	16	43	32.4065	18.5578	11	21
FALSE	High	High	IsMasterProtein	-8.47846e+18	614	Euk_BCGLMT_19251_c0_g1_i1	RecName: Full=Fatty acid synthase; Acyl transferase domain	>Euk_BCGLMT_19251_c0_g1_i1 RecName: Full=Fatty acid synthase; Acyl transferase domain	1	6.99441e-15	1.75118e-16	36.6032	16	55	16	16	1	683	75.075	5.73	32.001	28.4041	12	18	37.7685	23.7189	10	18	29.1399	24.0117	10	19
FALSE	High	High	IsMasterProtein	2.85535e+18	9841	Euk_BCGLMT_6040_c0_g1_i1	RecName: Full=Cullin-associated NEDD8-dissociated protein 1; .	>Euk_BCGLMT_6040_c0_g1_i1 RecName: Full=Cullin-associated NEDD8-dissociated protein 1; .	1	6.99441e-15	1.83894e-16	56.2044	15	92	15	15	1	274	30.677	5.97	92.41	53.2847	13	31	94.1479	45.2555	11	30	91.8868	40.8759	11	31
FALSE	High	High	IsMasterProtein	-2.84507e+18	5133	Euk_BCGLMT_85734_c0_g1_i1	RecName: Full=DnaJ homolog subfamily A member 2; DnaJ domain	>Euk_BCGLMT_85734_c0_g1_i1 RecName: Full=DnaJ homolog subfamily A member 2; DnaJ domain	1	6.99441e-15	1.92648e-16	43.257	17	71	17	17	1	393	43.565	6.98	60.0396	32.57	13	24	73.5983	43.257	15	30	33.215	21.1196	8	17
FALSE	High	High	IsMasterProtein	-2.79732e+18	5173	Euk_BCGLMT_34391_c0_g1_i1	RecName: Full=Matrix metalloproteinase-19; Putative peptidoglycan binding domain	>Euk_BCGLMT_34391_c0_g1_i1 RecName: Full=Matrix metalloproteinase-19; Putative peptidoglycan binding domain	1	6.99441e-15	2.01379e-16	29.3413	16	95	16	16	1	501	57.499	9.69	49.1138	26.7465	15	40	30.6644	24.7505	13	22	47.5136	27.7445	14	33
FALSE	High	High	IsMasterProtein	1.47433e+18	8627	BCFGMOX_1286	LSU_ribosomal_protein_L5p_(L11e)	>BCFGMOX_1286 LSU_ribosomal_protein_L5p_(L11e)	1	6.99441e-15	2.10088e-16	78.7709	16	202	16	16	1	179	20.121	9.36	162.837	75.9777	14	76	165.35	75.419	14	77	93.057	58.6592	10	49
FALSE	High	High	IsMasterProtein	-5.36314e+18	3083	Euk_BCGLMT_88002_c0_g1_i1	RecName: Full=Phosphoenolpyruvate phosphomutase; Phosphoenolpyruvate phosphomutase	>Euk_BCGLMT_88002_c0_g1_i1 RecName: Full=Phosphoenolpyruvate phosphomutase; Phosphoenolpyruvate phosphomutase	1	6.99441e-15	2.18775e-16	65.1934	13	254	13	13	1	181	20.38	6.92	221.789	65.1934	13	80	199.467	61.326	11	71	262.914	61.326	12	103
FALSE	High	High	IsMasterProtein	-7.49274e+18	1343	Euk_BCGLMT_58683_c0_g1_i1	RecName: Full=Fatty acid-binding protein, brain; Lipocalin / cytosolic fatty-acid binding protein family	>Euk_BCGLMT_58683_c0_g1_i1 RecName: Full=Fatty acid-binding protein, brain; Lipocalin / cytosolic fatty-acid binding protein family	1	6.99441e-15	2.2744e-16	89.6	12	277	12	12	1	125	13.886	5.16	247.303	85.6	10	81	251.582	85.6	11	79	338.346	89.6	9	117
FALSE	High	High	IsMasterProtein	6.71311e+18	13026	Euk_BCGLMT_38607_c0_g1_i1	RecName: Full=Stress-70 protein, mitochondrial; Hsp70 protein	>Euk_BCGLMT_38607_c0_g1_i1 RecName: Full=Stress-70 protein, mitochondrial; Hsp70 protein	1	7.99361e-15	2.37358e-16	57.4007	14	116	13	13	1	277	30.102	4.87	139.085	48.7365	11	49	101.052	42.2383	11	31	109.626	44.0433	10	36
FALSE	High	High	IsMasterProtein	-2.637e+18	5304	Euk_BCGLMT_5428_c0_g2_i1	RecName: Full=40S ribosomal protein S5; Ribosomal protein S7p/S5e	>Euk_BCGLMT_5428_c0_g2_i1 RecName: Full=40S ribosomal protein S5; Ribosomal protein S7p/S5e	1	1.09912e-14	2.51075e-16	48.8152	14	460	10	14	1	211	23.607	9.63	415.754	48.3412	13	157	400.615	45.9716	12	140	420.734	40.7583	10	163
FALSE	High	High	IsMasterProtein	8.90641e+18	14832	Euk_BCGLMT_36279_c1_g2_i2	RecName: Full=Contactin-5; Immunoglobulin domain	>Euk_BCGLMT_36279_c1_g2_i2 RecName: Full=Contactin-5; Immunoglobulin domain	1	1.09912e-14	2.64756e-16	59.1133	11	205	11	11	1	203	22.947	6.64	207.241	43.3498	8	74	158.006	43.3498	8	61	179.612	59.1133	11	70
FALSE	High	High	IsMasterProtein	-1.14951e+18	6579	BCFGMOX_462	6-phospho-3-hexuloisomerase	>BCFGMOX_462 6-phospho-3-hexuloisomerase	1	1.09912e-14	2.78403e-16	68.5083	11	372	11	11	1	181	20.038	5.25	356.483	68.5083	11	141	358.96	55.8011	10	128	250.063	55.2486	9	103
FALSE	High	High	IsMasterProtein	9.60056e+17	8241	BCFGMOX_1446	Porphobilinogen_deaminase_(EC_2.5.1.61)	>BCFGMOX_1446 Porphobilinogen_deaminase_(EC_2.5.1.61)	1	1.09912e-14	2.92015e-16	50.6494	13	73	13	13	1	308	33.294	5.48	83.2702	46.7532	12	31	75.2144	37.013	10	28	39.1897	34.0909	7	14
FALSE	High	High	IsMasterProtein	-7.36031e+18	1455	Euk_BCGLMT_86252_c0_g1_i1 RecName: Full=Eukaryotic translation initiation factor 3 subunit F {ECO:0000255	JAB1/Mov34/MPN/PAD-1 ubiquitin protease	>Euk_BCGLMT_86252_c0_g1_i1 RecName: Full=Eukaryotic translation initiation factor 3 subunit F {ECO:0000255|HAMAP-Rule:MF_03005}; JAB1/Mov34/MPN/PAD-1 ubiquitin protease	1	1.09912e-14	3.05593e-16	64.5522	15	100	15	15	1	268	30.226	5.85	79.6805	50.7463	9	30	80.4722	55.9701	13	35	77.373	62.3134	13	35
FALSE	High	High	IsMasterProtein	-7.34964e+18	1462	Euk_BCGLMT_88319_c0_g1_i1	RecName: Full=NADH dehydrogenase [ubiquinone] 1 beta subcomplex subunit 10; NADH-ubiquinone oxidoreductase subunit 10	>Euk_BCGLMT_88319_c0_g1_i1 RecName: Full=NADH dehydrogenase [ubiquinone] 1 beta subcomplex subunit 10; NADH-ubiquinone oxidoreductase subunit 10	1	1.09912e-14	3.19136e-16	67.6829	12	132	12	12	1	164	19.611	9.23	113.47	61.5854	11	47	98.5566	67.0732	11	36	128.832	67.6829	12	49
FALSE	High	High	IsMasterProtein	-1.45501e+18	6306	Euk_BCGLMT_37046_c3_g9_i1	RecName: Full=Countin-1; .	>Euk_BCGLMT_37046_c3_g9_i1 RecName: Full=Countin-1; .	1	1.09912e-14	3.32645e-16	45.1049	13	330	13	13	1	286	31.018	5.49	326.962	45.1049	13	143	212.203	41.2587	12	97	211.071	41.2587	12	90
FALSE	High	High	IsMasterProtein	-3.27375e+18	4765	BCFGMOX_1762	N(5),N(10)-methenyltetrahydromethanopterin_cyclohydrolase_(EC_3.5.4.27)	>BCFGMOX_1762 N(5),N(10)-methenyltetrahydromethanopterin_cyclohydrolase_(EC_3.5.4.27)	1	1.09912e-14	3.4612e-16	61.4679	13	77	13	13	1	327	34.969	5.12	89.8391	48.318	10	28	86.6383	40.9786	8	30	56.5769	27.8287	6	19
FALSE	High	High	IsMasterProtein	7.11083e+18	13346	Euk_BCGLMT_64148_c0_g1_i1	RecName: Full=60S ribosomal protein L13a; Ribosomal protein L13	>Euk_BCGLMT_64148_c0_g1_i1 RecName: Full=60S ribosomal protein L13a; Ribosomal protein L13	1	1.39888e-14	3.63346e-16	51.2315	15	366	15	15	1	203	23.61	10.58	201.503	51.2315	14	122	185.686	51.2315	14	119	203.216	51.2315	15	125
FALSE	High	High	IsMasterProtein	-3.50837e+18	4561	Euk_BCGLMT_84681_c0_g1_i1	RecName: Full=Eukaryotic initiation factor 4A-III; DEAD/DEAH box helicase	>Euk_BCGLMT_84681_c0_g1_i1 RecName: Full=Eukaryotic initiation factor 4A-III; DEAD/DEAH box helicase	1	1.39888e-14	3.80528e-16	54.5918	17	229	14	14	1	392	44.882	6.02	176.544	41.0714	14	79	163.05	43.6224	15	78	140.407	52.0408	15	72
FALSE	High	High	IsMasterProtein	5.30444e+18	11839	Euk_BCGLMT_12371_c0_g1_i1	RecName: Full=Cdc42 homolog; ADP-ribosylation factor family	>Euk_BCGLMT_12371_c0_g1_i1 RecName: Full=Cdc42 homolog; ADP-ribosylation factor family	1	1.39888e-14	3.97667e-16	51.8325	12	231	11	11	1	191	21.233	6.55	165.991	46.0733	11	75	175.996	46.0733	11	79	164.75	50.7853	11	77
FALSE	High	High	IsMasterProtein	-5.37368e+18	3068	Euk_BCGLMT_33630_c0_g1_i1	RecName: Full=GTPase IMAP family member 4; AIG1 family	>Euk_BCGLMT_33630_c0_g1_i1 RecName: Full=GTPase IMAP family member 4; AIG1 family	1	1.39888e-14	4.14763e-16	54.9153	15	70	14	14	1	295	34.172	7.93		0			72.8933	48.1356	12	32	96.9394	52.5424	13	38
FALSE	High	High	IsMasterProtein	1.99762e+18	9121	Euk_BCGLMT_8678_c0_g1_i1	RecName: Full=Phytanoyl-CoA dioxygenase, peroxisomal; Phytanoyl-CoA dioxygenase (PhyH)	>Euk_BCGLMT_8678_c0_g1_i1 RecName: Full=Phytanoyl-CoA dioxygenase, peroxisomal; Phytanoyl-CoA dioxygenase (PhyH)	1	1.39888e-14	4.31815e-16	49.8638	16	115	12	16	1	367	42.105	8.25	86.3198	36.7847	12	39	105.299	33.515	13	44	53.8333	43.3243	11	32
FALSE	High	High	IsMasterProtein	6.68646e+18	13009	Euk_BCGLMT_72556_c0_g1_i1 RecName: Full=Nodal modulator 1 {ECO:0000312	EMBL:AAH72630.1}; SdrD B-like domain	>Euk_BCGLMT_72556_c0_g1_i1 RecName: Full=Nodal modulator 1 {ECO:0000312|EMBL:AAH72630.1}; SdrD B-like domain	1	1.39888e-14	4.48825e-16	45.8629	14	46	14	14	1	423	46.312	5.8	38.4647	31.9149	9	15	30.9673	28.6052	8	12	38.2596	45.8629	14	19
FALSE	High	High	IsMasterProtein	-2.04736e+18	5809	BCFGMOX_886	ATP_synthase_delta_chain_(EC_3.6.3.14)	>BCFGMOX_886 ATP_synthase_delta_chain_(EC_3.6.3.14)	1	1.39888e-14	4.65793e-16	85.7955	13	89	13	13	1	176	19.396	4.94	115.979	52.8409	7	29	126.553	85.7955	12	35	76.164	69.8864	8	25
FALSE	High	High	IsMasterProtein	-7.84181e+18	1082	hyp_BCGLMT_90490_c0_g1_i1	. RFX DNA-binding domain	>hyp_BCGLMT_90490_c0_g1_i1 . RFX DNA-binding domain	1	1.39888e-14	4.82718e-16	51.9757	16	139	16	16	1	329	38.172	8.85	74.7999	48.3283	13	39	84.6765	51.9757	15	52	94.9735	50.4559	15	48
FALSE	High	High	IsMasterProtein	-4.2247e+18	3981	Euk_BCGLMT_68219_c0_g1_i1	RecName: Full=Thioredoxin domain-containing protein 5; Thioredoxin	>Euk_BCGLMT_68219_c0_g1_i1 RecName: Full=Thioredoxin domain-containing protein 5; Thioredoxin	1	1.39888e-14	4.996e-16	68.9655	13	112	12	12	1	116	13.444	5.19	57.1157	68.9655	12	37	39.6017	62.069	9	29	52.2181	68.9655	12	46
FALSE	High	High	IsMasterProtein	-4.81931e+18	3496	Euk_BCGLMT_34578_c4_g1_i1 RecName: Full=Semaphorin-2A {ECO:0000312	FlyBase:FBgn0011260}; Sema domain	>Euk_BCGLMT_34578_c4_g1_i1 RecName: Full=Semaphorin-2A {ECO:0000312|FlyBase:FBgn0011260}; Sema domain	1	1.39888e-14	5.16441e-16	32.6055	18	134	18	18	1	687	78.563	6.49	77.9849	22.2707	12	42	86.158	30.2766	16	50	68.8729	24.7453	15	42
FALSE	High	High	IsMasterProtein	3.86187e+18	10667	Euk_BCGLMT_14319_c0_g1_i1	RecName: Full=40S ribosomal protein S17 {ECO:0000305}; Ribosomal S17	>Euk_BCGLMT_14319_c0_g1_i1 RecName: Full=40S ribosomal protein S17 {ECO:0000305}; Ribosomal S17	1	1.39888e-14	5.33239e-16	64.2857	12	434	10	12	1	154	17.943	10.15	564.751	64.2857	10	149	536.463	64.2857	12	139	524.761	62.987	10	146
FALSE	High	High	IsMasterProtein	1.98166e+18	9109	Euk_BCGLMT_80_c0_g1_i1	RecName: Full=Aconitate hydratase, mitochondrial; Aconitase family (aconitate hydratase)	>Euk_BCGLMT_80_c0_g1_i1 RecName: Full=Aconitate hydratase, mitochondrial; Aconitase family (aconitate hydratase)	1	1.39888e-14	5.49996e-16	64.7303	12	225	11	11	1	241	25.849	5.76	259.005	62.2407	11	80	205.197	62.2407	11	64	278.215	62.6556	11	81
FALSE	High	High	IsMasterProtein	3.02186e+18	9981	Euk_BCGLMT_38001_c0_g1_i1	RecName: Full=Pregnancy zone protein; Alpha-2-macroglobulin family	>Euk_BCGLMT_38001_c0_g1_i1 RecName: Full=Pregnancy zone protein; Alpha-2-macroglobulin family	1	1.39888e-14	5.66711e-16	36.971	20	120	20	20	1	898	100.231	7.96	61.4709	31.2918	16	33	87.1716	28.5078	15	40	108.076	29.7327	17	47
FALSE	High	High	IsMasterProtein	-6.56128e+17	6946	Euk_BCGLMT_36168_c1_g1_i3	RecName: Full=Protein NLRC5; Leucine Rich repeat	>Euk_BCGLMT_36168_c1_g1_i3 RecName: Full=Protein NLRC5; Leucine Rich repeat	1	1.39888e-14	5.83384e-16	28.0392	19	86	18	19	1	1020	115.562	5.87	56.0346	21.3725	15	25	51.8739	19.6078	12	19	94.1904	24.902	15	42
FALSE	High	High	IsMasterProtein	8.32325e+17	8131	BCFGMOX_1260	Alanyl-tRNA_synthetase_(EC_6.1.1.7)	>BCFGMOX_1260 Alanyl-tRNA_synthetase_(EC_6.1.1.7)	1	1.39888e-14	6.00016e-16	30.0804	19	42	18	19	1	871	95.051	5.35	41.9361	18.0253	12	20	24.3219	15.0402	11	14	12.6976	13.7773	8	8
FALSE	High	High	IsMasterProtein	-8.09221e+18	899	Euk_BCGLMT_33922_c0_g3_i2	RecName: Full=D-3-phosphoglycerate dehydrogenase; D-isomer specific 2-hydroxyacid dehydrogenase, catalytic domain	>Euk_BCGLMT_33922_c0_g3_i2 RecName: Full=D-3-phosphoglycerate dehydrogenase; D-isomer specific 2-hydroxyacid dehydrogenase, catalytic domain	1	1.39888e-14	6.16607e-16	75.947	33	1088	10	33	1	528	56.079	7.62	738.81	69.5076	29	276	1334.92	70.2652	32	465	928.948	65.1515	29	347
FALSE	High	High	IsMasterProtein	-2.05478e+18	5806	Euk_BCGLMT_23119_c0_g1_i1	RecName: Full=4-hydroxyphenylpyruvate dioxygenase; Glyoxalase/Bleomycin resistance protein/Dioxygenase superfamily	>Euk_BCGLMT_23119_c0_g1_i1 RecName: Full=4-hydroxyphenylpyruvate dioxygenase; Glyoxalase/Bleomycin resistance protein/Dioxygenase superfamily	1	1.79856e-14	6.38103e-16	68.8581	12	84	12	12	1	289	33.227	5.87	72.8035	56.0554	9	21	101.544	65.0519	11	29	99.9753	59.5156	11	34
FALSE	High	High	IsMasterProtein	-5.26628e+18	3149	Euk_BCGLMT_34472_c0_g1_i1	RecName: Full=Syntaxin-7; Syntaxin	>Euk_BCGLMT_34472_c0_g1_i1 RecName: Full=Syntaxin-7; Syntaxin	1	1.79856e-14	6.59547e-16	60.2362	12	95	12	12	1	254	28.62	6	98.4895	54.3307	9	37	79.6693	43.7008	9	29	78.5962	43.7008	10	29
FALSE	High	High	IsMasterProtein	8.69875e+18	14652	Euk_BCGLMT_9929_c0_g1_i1	RecName: Full=60S ribosomal protein L17; Ribosomal protein L22p/L17e	>Euk_BCGLMT_9929_c0_g1_i1 RecName: Full=60S ribosomal protein L17; Ribosomal protein L22p/L17e	1	1.79856e-14	6.80937e-16	55.4404	14	373	13	14	1	193	22.383	10.26	295.512	51.2953	13	121	280.514	51.2953	13	119	307.216	55.4404	14	133
FALSE	High	High	IsMasterProtein	-2.90877e+16	7449	Euk_BCGLMT_17600_c0_g1_i1	RecName: Full=Peptidyl-prolyl cis-trans isomerase FKBP1A; FKBP-type peptidyl-prolyl cis-trans isomerase	>Euk_BCGLMT_17600_c0_g1_i1 RecName: Full=Peptidyl-prolyl cis-trans isomerase FKBP1A; FKBP-type peptidyl-prolyl cis-trans isomerase	1	1.79856e-14	7.02274e-16	73.1481	11	395	11	11	1	108	11.764	8.63	271.828	73.1481	11	138	268.353	73.1481	11	129	256.92	73.1481	11	128
FALSE	High	High	IsMasterProtein	3.46414e+18	10331	Euk_BCGLMT_30216_c0_g1_i1	RecName: Full=Xanthine dehydrogenase/oxidase; Aldehyde oxidase and xanthine dehydrogenase, a/b hammerhead domain	>Euk_BCGLMT_30216_c0_g1_i1 RecName: Full=Xanthine dehydrogenase/oxidase; Aldehyde oxidase and xanthine dehydrogenase, a/b hammerhead domain	1	1.79856e-14	7.23559e-16	46.7532	15	136	15	15	1	462	50.974	6.25	74.0785	39.3939	12	45	70.8052	32.0346	9	45	84.9198	42.4242	12	46
FALSE	High	High	IsMasterProtein	9.13994e+18	15011	Euk_BCGLMT_36302_c2_g1_i2	RecName: Full=EF-hand domain-containing protein D2; EF-hand domain	>Euk_BCGLMT_36302_c2_g1_i2 RecName: Full=EF-hand domain-containing protein D2; EF-hand domain	1	1.79856e-14	7.44792e-16	65.1042	13	105	13	13	1	192	22.572	5.27	69.2913	59.375	12	37	70.7466	65.1042	13	33	72.8455	60.4167	10	35
FALSE	High	High	IsMasterProtein	-6.05679e+18	2525	Euk_BCGLMT_37264_c7_g1_i6	RecName: Full=Epidermal growth factor receptor kinase substrate 8; Phosphotyrosine-binding domain	>Euk_BCGLMT_37264_c7_g1_i6 RecName: Full=Epidermal growth factor receptor kinase substrate 8; Phosphotyrosine-binding domain	1	2.09832e-14	7.69655e-16	57.5492	23	155	11	13	1	457	51.535	5.92	94.0116	41.1379	18	50	105.326	49.6718	20	50	126.589	51.2035	20	55
FALSE	High	High	IsMasterProtein	-2.99073e+18	5006	Euk_BCGLMT_23209_c0_g1_i1	RecName: Full=Nucleoside diphosphate kinase 7; DUF1126 PH-like domain	>Euk_BCGLMT_23209_c0_g1_i1 RecName: Full=Nucleoside diphosphate kinase 7; DUF1126 PH-like domain	1	2.09832e-14	7.94457e-16	48.2051	14	82	14	14	1	390	44.471	6.32	87.9772	45.1282	13	30	63.4619	41.5385	11	22	82.2264	45.8974	12	30
FALSE	High	High	IsMasterProtein	9.40236e+17	8228	Euk_BCGLMT_12130_c0_g1_i1	RecName: Full=Caprin-1; .	>Euk_BCGLMT_12130_c0_g1_i1 RecName: Full=Caprin-1; .	1	2.09832e-14	8.19198e-16	28.6169	15	137	15	15	1	629	68.702	5.59	159.501	22.5755	13	45	130.25	22.5755	11	39	153.418	28.6169	13	53
FALSE	High	High	IsMasterProtein	9.21655e+17	8208	Euk_BCGLMT_12486_c0_g1_i1	RecName: Full=40S ribosomal protein S13; Ribosomal S13/S15 N-terminal domain	>Euk_BCGLMT_12486_c0_g1_i1 RecName: Full=40S ribosomal protein S13; Ribosomal S13/S15 N-terminal domain	1	2.09832e-14	8.43878e-16	66.4474	15	504	15	15	1	152	17.465	10.61	297.238	56.5789	12	172	256.716	66.4474	14	155	282.225	62.5	14	177
FALSE	High	High	IsMasterProtein	5.62508e+18	12102	Euk_BCGLMT_60565_c0_g1_i1	RecName: Full=Calcyphosin-like protein; EF-hand domain pair	>Euk_BCGLMT_60565_c0_g1_i1 RecName: Full=Calcyphosin-like protein; EF-hand domain pair	1	2.498e-14	8.73384e-16	54.5894	12	89	12	12	1	207	23.469	6.14	70.0356	54.5894	12	31	57.4126	54.1063	11	31	57.934	54.1063	8	27
FALSE	High	High	IsMasterProtein	-9.07575e+18	121	Euk_BCGLMT_20412_c0_g2_i1	RecName: Full=Protein FAM49B; Protein of unknown function (DUF1394)	>Euk_BCGLMT_20412_c0_g2_i1 RecName: Full=Protein FAM49B; Protein of unknown function (DUF1394)	1	2.498e-14	9.02819e-16	52.454	15	235	15	15	1	326	36.977	5.91	219.59	52.454	15	81	196.476	50	13	67	242.434	50	13	87
FALSE	High	High	IsMasterProtein	-1.1457e+18	6583	Euk_BCGLMT_73070_c0_g1_i1	RecName: Full=Gamma-glutamyltranspeptidase 1; Gamma-glutamyltranspeptidase	>Euk_BCGLMT_73070_c0_g1_i1 RecName: Full=Gamma-glutamyltranspeptidase 1; Gamma-glutamyltranspeptidase	1	2.79776e-14	9.35837e-16	36.4501	16	306	15	15	1	631	68.163	5.55	465.827	31.2203	15	154	271.246	24.4057	10	82	225.979	27.7338	10	70
FALSE	High	High	IsMasterProtein	8.41972e+18	14431	Euk_BCGLMT_21691_c0_g1_i1	RecName: Full=Protein farnesyltransferase/geranylgeranyltransferase type-1 subunit alpha; Protein prenyltransferase alpha subunit repeat	>Euk_BCGLMT_21691_c0_g1_i1 RecName: Full=Protein farnesyltransferase/geranylgeranyltransferase type-1 subunit alpha; Protein prenyltransferase alpha subunit repeat	1	2.79776e-14	9.68774e-16	60.6154	13	43	13	13	1	325	38.859	5.12	35.6062	47.6923	10	14	40.0883	51.6923	12	18	23.3626	45.2308	8	11
FALSE	High	High	IsMasterProtein	-3.73074e+18	4382	Euk_BCGLMT_18078_c0_g1_i1	RecName: Full=Cytochrome c oxidase subunit 5A, mitochondrial; Cytochrome c oxidase subunit Va	>Euk_BCGLMT_18078_c0_g1_i1 RecName: Full=Cytochrome c oxidase subunit 5A, mitochondrial; Cytochrome c oxidase subunit Va	1	2.79776e-14	1.00163e-15	61.0063	12	466	12	12	1	159	17.977	7.88	375.937	61.0063	12	148	456.379	61.0063	12	177	319.94	50.3145	10	141
FALSE	High	High	IsMasterProtein	7.30895e+18	13501	Euk_BCGLMT_27518_c0_g1_i1	RecName: Full=Aspartate--tRNA ligase, cytoplasmic; tRNA synthetases class II (D, K and N)	>Euk_BCGLMT_27518_c0_g1_i1 RecName: Full=Aspartate--tRNA ligase, cytoplasmic; tRNA synthetases class II (D, K and N)	1	2.79776e-14	1.03441e-15	42.3423	19	116	18	19	1	555	63.557	6.55	99.9135	33.3333	13	39	82.9371	25.045	12	28	126.409	33.3333	16	49
FALSE	High	High	IsMasterProtein	-6.7719e+17	6931	hyp_BCGLMT_60824_c0_g1_i1	. .	>hyp_BCGLMT_60824_c0_g1_i1 . .	1	2.79776e-14	1.06711e-15	49.1304	16	547	16	16	1	230	24.961	9.99	370.394	49.1304	14	158	449.412	49.1304	16	192	427.957	49.1304	14	197
FALSE	High	High	IsMasterProtein	-8.04442e+18	939	Euk_BCGLMT_35263_c4_g2_i2	RecName: Full=Thiopurine S-methyltransferase; Thiopurine S-methyltransferase (TPMT)	>Euk_BCGLMT_35263_c4_g2_i2 RecName: Full=Thiopurine S-methyltransferase; Thiopurine S-methyltransferase (TPMT)	1	2.79776e-14	1.09973e-15	65	12	119	11	12	1	240	27.75	5.64	96.1842	65	12	47	67.9076	58.75	9	35	75.6293	61.6667	9	37
FALSE	High	High	IsMasterProtein	-6.90278e+18	1835	BCFGMOX_454	Thioredoxin_reductase_(EC_1.8.1.9)	>BCFGMOX_454 Thioredoxin_reductase_(EC_1.8.1.9)	1	3.19744e-14	1.1371e-15	76.8025	12	84	10	12	1	319	34.195	5.11	82.5089	76.1755	11	30	98.2151	76.8025	11	33	73.0219	40.4389	6	21
FALSE	High	High	IsMasterProtein	1.76597e+18	8898	Euk_BCGLMT_32951_c0_g1_i1	RecName: Full=Legumain; Peptidase C13 family	>Euk_BCGLMT_32951_c0_g1_i1 RecName: Full=Legumain; Peptidase C13 family	1	3.59712e-14	1.17923e-15	41.9501	14	181	14	14	1	441	50.532	6.11	180.106	36.5079	11	83	103.942	41.9501	13	48	94.4597	38.322	11	50
FALSE	High	High	IsMasterProtein	-4.74896e+18	3550	Euk_BCGLMT_36242_c0_g2_i2	RecName: Full=Copper-transporting ATPase 1; Heavy-metal-associated domain	>Euk_BCGLMT_36242_c0_g2_i2 RecName: Full=Copper-transporting ATPase 1; Heavy-metal-associated domain	1	3.59712e-14	1.22125e-15	31.8389	26	70	26	26	1	1316	143.262	5.77	75.6635	23.0243	16	24	51.3923	20.8207	14	23	67.776	18.921	14	23
FALSE	High	High	IsMasterProtein	-6.5114e+18	2140	hyp_BCGLMT_37202_c13_g17_i1	. .	>hyp_BCGLMT_37202_c13_g17_i1 . .	1	3.59712e-14	1.26316e-15	40.5405	14	153	8	13	1	444	47.345	5.92	91.4877	26.5766	10	39	171.534	40.5405	14	72	82.7254	26.5766	10	42
FALSE	High	High	IsMasterProtein	-3.69641e+18	4414	Euk_BCGLMT_34175_c0_g1_i1	RecName: Full=Serine/threonine-protein phosphatase 6 regulatory subunit 3; SIT4 phosphatase-associated protein	>Euk_BCGLMT_34175_c0_g1_i1 RecName: Full=Serine/threonine-protein phosphatase 6 regulatory subunit 3; SIT4 phosphatase-associated protein	1	3.59712e-14	1.30498e-15	32.5482	17	106	17	17	1	934	104.816	4.45	94.4328	27.3019	15	33	99.5861	25.9101	12	30	112.917	32.227	16	43
FALSE	High	High	IsMasterProtein	1.51856e+18	8672	Euk_BCGLMT_41368_c0_g1_i1	RecName: Full=Major egg antigen; Hsp20/alpha crystallin family	>Euk_BCGLMT_41368_c0_g1_i1 RecName: Full=Major egg antigen; Hsp20/alpha crystallin family	1	3.89688e-14	1.3503e-15	76	12	103	12	12	1	150	17.817	7.43	62.0339	66.6667	9	32	76.1795	68	11	44	59.1826	51.3333	7	27
FALSE	High	High	IsMasterProtein	9.20775e+17	8207	Euk_BCGLMT_31818_c0_g1_i1	RecName: Full=Thioredoxin domain-containing protein 3 homolog; Thioredoxin	>Euk_BCGLMT_31818_c0_g1_i1 RecName: Full=Thioredoxin domain-containing protein 3 homolog; Thioredoxin	1	4.29656e-14	1.40032e-15	46.0371	22	88	22	22	1	593	66.877	5.06	62.8165	24.4519	11	25	80.5681	41.6526	18	34	92.5213	33.0523	14	29
FALSE	High	High	IsMasterProtein	2.04942e+18	9160	Euk_BCGLMT_10742_c0_g3_i1 RecName: Full=PAB-dependent poly(A)-specific ribonuclease subunit PAN2 {ECO:0000255	Ubiquitin carboxyl-terminal hydrolase	>Euk_BCGLMT_10742_c0_g3_i1 RecName: Full=PAB-dependent poly(A)-specific ribonuclease subunit PAN2 {ECO:0000255|HAMAP-Rule:MF_03182}; Ubiquitin carboxyl-terminal hydrolase	1	4.29656e-14	1.45022e-15	34.32	26	89	23	26	1	1250	141.799	6.16	52.348	21.84	14	27	43.3443	16.72	13	19	83.1751	23.68	20	43
FALSE	High	High	IsMasterProtein	-6.252e+18	2364	BCFGMOX_608	Peptidyl-prolyl_cis-trans_isomerase_PpiB_(EC_5.2.1.8)	>BCFGMOX_608 Peptidyl-prolyl_cis-trans_isomerase_PpiB_(EC_5.2.1.8)	1	4.29656e-14	1.5e-15	81.1765	11	133	11	11	1	170	18.584	6.1	148.787	81.1765	10	50	173.279	81.1765	11	61	56.7493	78.2353	9	22
FALSE	High	High	IsMasterProtein	-4.48315e+18	3776	Euk_BCGLMT_18206_c0_g1_i1	RecName: Full=Radial spoke head 1 homolog; MORN repeat	>Euk_BCGLMT_18206_c0_g1_i1 RecName: Full=Radial spoke head 1 homolog; MORN repeat	1	4.29656e-14	1.54966e-15	45.3674	11	76	11	11	1	313	36.013	4.55	42.8407	45.3674	9	25	52.4697	45.3674	10	24	59.9535	42.1725	9	27
FALSE	High	High	IsMasterProtein	-4.83811e+18	3474	Euk_BCGLMT_34468_c2_g1_i2	RecName: Full=Eukaryotic peptide chain release factor subunit 1; eRF1 domain 1	>Euk_BCGLMT_34468_c2_g1_i2 RecName: Full=Eukaryotic peptide chain release factor subunit 1; eRF1 domain 1	1	4.59632e-14	1.60278e-15	38.0631	14	106	12	13	1	444	49.644	5.6	75.0342	27.027	9	33	69.4911	26.3514	8	27	103.7	34.009	12	46
FALSE	High	High	IsMasterProtein	8.29659e+18	14319	Euk_BCGLMT_96972_c0_g1_i1 RecName: Full=Cysteine synthase 1 {ECO:0000303	PubMed:9108143}; Pyridoxal-phosphate dependent enzyme	>Euk_BCGLMT_96972_c0_g1_i1 RecName: Full=Cysteine synthase 1 {ECO:0000303|PubMed:9108143}; Pyridoxal-phosphate dependent enzyme	1	4.59632e-14	1.65578e-15	63.8655	11	218	11	11	1	238	25.753	8.13	213.811	52.9412	9	67	225.672	52.9412	9	70	244.988	63.8655	11	81
FALSE	High	High	IsMasterProtein	-3.30984e+18	4728	Euk_BCGLMT_8978_c0_g1_i1	RecName: Full=60S ribosomal protein L13; Ribosomal protein L13e	>Euk_BCGLMT_8978_c0_g1_i1 RecName: Full=60S ribosomal protein L13; Ribosomal protein L13e	1	4.996e-14	1.71343e-15	58.9623	15	321	15	15	1	212	24.551	10.9	119.958	46.2264	11	104	105.643	55.1887	14	98	127.515	45.7547	13	119
FALSE	High	High	IsMasterProtein	-1.40012e+18	6356	Euk_BCGLMT_15656_c0_g2_i1	RecName: Full=Proteasome subunit alpha type-3; Proteasome subunit A N-terminal signature	>Euk_BCGLMT_15656_c0_g2_i1 RecName: Full=Proteasome subunit alpha type-3; Proteasome subunit A N-terminal signature	1	4.996e-14	1.77093e-15	47.0588	13	137	13	13	1	255	28.091	5.11	73.524	47.0588	13	52	66.6373	40.7843	11	37	71.1428	47.0588	13	48
FALSE	High	High	IsMasterProtein	4.38008e+18	11119	Euk_BCGLMT_95223_c0_g1_i1	RecName: Full=Threonine--tRNA ligase, cytoplasmic; TGS domain	>Euk_BCGLMT_95223_c0_g1_i1 RecName: Full=Threonine--tRNA ligase, cytoplasmic; TGS domain	1	4.996e-14	1.8283e-15	59.8071	15	112	14	15	1	311	36.269	7.25	41.4092	55.9486	13	40	34.8455	43.7299	12	33	45.7291	45.6592	13	39
FALSE	High	High	IsMasterProtein	-4.25248e+18	3952	Euk_BCGLMT_18541_c0_g1_i1	RecName: Full=DnaJ homolog subfamily B member 13; DnaJ domain	>Euk_BCGLMT_18541_c0_g1_i1 RecName: Full=DnaJ homolog subfamily B member 13; DnaJ domain	1	4.996e-14	1.88553e-15	54.8896	14	130	14	14	1	317	35.758	7.9	82.9178	43.2177	11	43	79.8257	43.8486	11	41	91.6746	47.0032	12	46
FALSE	High	High	IsMasterProtein	-7.77398e+18	1136	Euk_BCGLMT_26357_c0_g2_i1	RecName: Full=Ubiquitin carboxyl-terminal hydrolase isozyme L3; Ubiquitin carboxyl-terminal hydrolase, family 1	>Euk_BCGLMT_26357_c0_g2_i1 RecName: Full=Ubiquitin carboxyl-terminal hydrolase isozyme L3; Ubiquitin carboxyl-terminal hydrolase, family 1	1	5.29576e-14	1.94619e-15	80.4124	13	160	13	13	1	194	21.124	5.16	175.174	65.9794	12	61	140.694	62.3711	10	44	185.833	71.134	11	55
FALSE	High	High	IsMasterProtein	6.53023e+18	12869	Euk_BCGLMT_37579_c0_g1_i1	RecName: Full=Xaa-Pro dipeptidase; Aminopeptidase P, N-terminal domain	>Euk_BCGLMT_37579_c0_g1_i1 RecName: Full=Xaa-Pro dipeptidase; Aminopeptidase P, N-terminal domain	1	5.29576e-14	2.0067e-15	70.8333	11	71	11	11	1	120	13.382	4.84	62.3202	70.8333	9	27	62.543	69.1667	9	29	27.255	56.6667	8	15
FALSE	High	High	IsMasterProtein	1.89922e+18	9037	Euk_BCGLMT_85664_c0_g1_i1	RecName: Full=Proteasome subunit beta type-2; Proteasome subunit	>Euk_BCGLMT_85664_c0_g1_i1 RecName: Full=Proteasome subunit beta type-2; Proteasome subunit	1	5.29576e-14	2.06707e-15	90.3061	14	125	14	14	1	196	22.164	7.93	93.3449	71.9388	12	42	53.1729	80.6122	12	38	62.66	60.7143	11	45
FALSE	High	High	IsMasterProtein	1.82416e+18	8963	Euk_BCGLMT_21561_c0_g1_i1	RecName: Full=GTP-binding nuclear protein Ran; ADP-ribosylation factor family	>Euk_BCGLMT_21561_c0_g1_i1 RecName: Full=GTP-binding nuclear protein Ran; ADP-ribosylation factor family	1	5.69544e-14	2.13202e-15	67.6056	13	165	9	9	1	213	24.342	7.44	104.707	58.6854	11	44	113.593	67.6056	12	51	179.686	58.6854	11	70
FALSE	High	High	IsMasterProtein	-1.70008e+18	6114	Euk_BCGLMT_17528_c0_g1_i1	RecName: Full=Tubulin beta chain; Tubulin/FtsZ family, GTPase domain	>Euk_BCGLMT_17528_c0_g1_i1 RecName: Full=Tubulin beta chain; Tubulin/FtsZ family, GTPase domain	1	5.69544e-14	2.19682e-15	86.119	23	6179	9	11	1	353	39.257	5.76	6171.33	86.119	23	2135	5772.45	86.119	23	2064	5140.15	86.119	23	1980
FALSE	High	High	IsMasterProtein	4.78223e+18	11463	Euk_BCGLMT_25603_c0_g1_i1	RecName: Full=Coatomer subunit gamma-2; Coatomer gamma subunit appendage platform subdomain	>Euk_BCGLMT_25603_c0_g1_i1 RecName: Full=Coatomer subunit gamma-2; Coatomer gamma subunit appendage platform subdomain	1	5.9952e-14	2.26501e-15	74.9164	14	276	14	14	1	299	32.999	4.59	284.782	68.2274	11	90	257.329	74.9164	13	85	319.571	66.5552	11	101
FALSE	High	High	IsMasterProtein	-5.75479e+18	2770	Euk_BCGLMT_33610_c0_g1_i1	RecName: Full=Lysosomal acid phosphatase; Histidine phosphatase superfamily (branch 2)	>Euk_BCGLMT_33610_c0_g1_i1 RecName: Full=Lysosomal acid phosphatase; Histidine phosphatase superfamily (branch 2)	1	5.9952e-14	2.33304e-15	27.7778	13	226	13	13	1	414	47.456	8.78	163.515	27.7778	13	79	107.779	27.5362	12	58	189.578	26.8116	12	89
FALSE	High	High	IsMasterProtein	9.64906e+16	7533	Euk_BCGLMT_12982_c0_g1_i1	RecName: Full=Williams-Beuren syndrome chromosomal region 27 protein; ubiE/COQ5 methyltransferase family	>Euk_BCGLMT_12982_c0_g1_i1 RecName: Full=Williams-Beuren syndrome chromosomal region 27 protein; ubiE/COQ5 methyltransferase family	1	5.9952e-14	2.40091e-15	55.1546	11	67	10	10	1	194	22.067	5.07	67.1037	55.1546	11	23	75.3834	54.6392	8	24	46.0987	41.2371	8	20
FALSE	High	High	IsMasterProtein	-2.63899e+18	5302	Euk_BCGLMT_31745_c0_g1_i1	RecName: Full=Laminin subunit alpha; Laminin N-terminal (Domain VI)	>Euk_BCGLMT_31745_c0_g1_i1 RecName: Full=Laminin subunit alpha; Laminin N-terminal (Domain VI)	1	6.39488e-14	2.47332e-15	36.5766	14	41	14	14	1	555	61.724	5.3	29.9299	17.2973	7	10	14.9309	15.1351	6	8	40.51	30.2703	11	23
FALSE	High	High	IsMasterProtein	-3.62971e+18	4461	Bac_BCGLMT_22044_c0_g1_i1 RecName: Full=Anhydro-N-acetylmuramic acid kinase {ECO:0000255	Anhydro-N-acetylmuramic acid kinase	>Bac_BCGLMT_22044_c0_g1_i1 RecName: Full=Anhydro-N-acetylmuramic acid kinase {ECO:0000255|HAMAP-Rule:MF_01270}; Anhydro-N-acetylmuramic acid kinase	1	6.39488e-14	2.54555e-15	49.6278	15	94	15	15	1	403	44.798	6.15	53.2793	38.7097	12	27	52.3484	35.9801	10	25	64.4652	45.6576	14	42
FALSE	High	High	IsMasterProtein	7.88983e+18	14011	Euk_BCGLMT_37004_c1_g8_i2	RecName: Full=Serine/threonine-protein kinase 24; Protein kinase domain	>Euk_BCGLMT_37004_c1_g8_i2 RecName: Full=Serine/threonine-protein kinase 24; Protein kinase domain	1	6.39488e-14	2.61762e-15	40.2135	16	126	16	16	1	562	63.481	6.98	109.169	40.2135	16	47	70.2748	29.1815	11	32	103.703	40.2135	16	47
FALSE	High	High	IsMasterProtein	-2.32593e+18	5567	BCFGMOX_2117	Inner_membrane_protein_translocase_component_YidC,_long_form	>BCFGMOX_2117 Inner_membrane_protein_translocase_component_YidC,_long_form	1	6.69464e-14	2.69304e-15	31.9312	11	61	11	11	1	523	59.293	5.29	47.2786	24.0918	8	20	80.6394	29.8279	10	31	26.7987	17.782	6	10
FALSE	High	High	IsMasterProtein	7.22585e+18	13429	Euk_BCGLMT_31817_c0_g1_i1	RecName: Full=SH3 domain-binding glutamic acid-rich protein homolog; SH3-binding, glutamic acid-rich protein	>Euk_BCGLMT_31817_c0_g1_i1 RecName: Full=SH3 domain-binding glutamic acid-rich protein homolog; SH3-binding, glutamic acid-rich protein	1	6.69464e-14	2.76828e-15	84.4828	12	230	12	12	1	116	13.143	4.86	273.244	84.4828	9	89	250.405	84.4828	11	77	147.08	84.4828	11	64
FALSE	High	High	IsMasterProtein	8.56191e+18	14541	hyp_BCGLMT_15298_c0_g1_i1	. .	>hyp_BCGLMT_15298_c0_g1_i1 . .	1	6.89448e-14	2.84568e-15	90.5983	10	96	10	10	1	117	13.036	4.28	72.913	70.9402	6	24	94.7678	90.5983	9	27	147.237	89.7436	8	45
FALSE	High	High	IsMasterProtein	-7.6199e+18	1252	Euk_BCGLMT_18949_c0_g1_i1	RecName: Full=Proteasome subunit beta type-6; Proteasome subunit	>Euk_BCGLMT_18949_c0_g1_i1 RecName: Full=Proteasome subunit beta type-6; Proteasome subunit	1	7.10543e-14	2.92536e-15	69.697	14	169	12	12	1	231	25.035	5.44	171.281	63.6364	12	55	141.697	51.9481	10	47	219.809	63.2035	12	67
FALSE	High	High	IsMasterProtein	-7.45075e+18	1378	hyp_BCGLMT_21726_c0_g1_i1	. .	>hyp_BCGLMT_21726_c0_g1_i1 . .	1	7.10543e-14	3.00486e-15	46.7492	14	39	14	14	1	323	38.195	5.88	88.3685	46.7492	14	37		0			3.36768	9.90712	2	2
FALSE	High	High	IsMasterProtein	1.82673e+18	8968	Euk_BCGLMT_34563_c0_g1_i1	RecName: Full=Alpha-L-fucosidase; Alpha-L-fucosidase	>Euk_BCGLMT_34563_c0_g1_i1 RecName: Full=Alpha-L-fucosidase; Alpha-L-fucosidase	1	7.10543e-14	3.08417e-15	30.6867	16	215	12	14	1	466	53.03	6.68	183.371	23.3906	11	68	178.898	30.6867	12	73	195.592	23.6052	13	74
FALSE	High	High	IsMasterProtein	-5.78505e+18	2747	Euk_BCGLMT_36700_c0_g1_i3	RecName: Full=Erythrocyte band 7 integral membrane protein; SPFH domain / Band 7 family	>Euk_BCGLMT_36700_c0_g1_i3 RecName: Full=Erythrocyte band 7 integral membrane protein; SPFH domain / Band 7 family	1	7.10543e-14	3.1633e-15	75	18	247	12	12	1	272	29.899	5.05	170.161	75	15	76	247.371	71.3235	16	106	156.225	37.1324	10	65
FALSE	High	High	IsMasterProtein	5.84313e+18	12292	Euk_BCGLMT_32544_c0_g1_i1	RecName: Full=Peptidyl-prolyl cis-trans isomerase B; Cyclophilin type peptidyl-prolyl cis-trans isomerase/CLD	>Euk_BCGLMT_32544_c0_g1_i1 RecName: Full=Peptidyl-prolyl cis-trans isomerase B; Cyclophilin type peptidyl-prolyl cis-trans isomerase/CLD	1	7.10543e-14	3.24224e-15	58.6498	13	657	12	12	1	237	25.944	7.46	550.059	55.6962	12	228	518.1	55.6962	12	202	480.462	58.6498	13	227
FALSE	High	High	IsMasterProtein	2.76081e+18	9748	Euk_BCGLMT_72070_c0_g1_i1	RecName: Full=ATP synthase subunit delta, mitochondrial; ATP synthase, Delta/Epsilon chain, beta-sandwich domain	>Euk_BCGLMT_72070_c0_g1_i1 RecName: Full=ATP synthase subunit delta, mitochondrial; ATP synthase, Delta/Epsilon chain, beta-sandwich domain	1	7.50511e-14	3.32564e-15	71.1538	10	277	10	10	1	156	16.747	5.49	373.613	71.1538	8	105	322.884	71.1538	9	87	286.583	65.3846	7	85
FALSE	High	High	IsMasterProtein	2.63882e+18	9648	BCFGMOX_393	Cell_division_protein_FtsH_(EC_3.4.24.-)	>BCFGMOX_393 Cell_division_protein_FtsH_(EC_3.4.24.-)	1	7.80487e-14	3.41233e-15	33.3874	15	121	15	15	1	617	67.824	5.02	86.9678	31.2804	14	44	122.682	33.3874	15	52	67.7112	23.3387	9	25
FALSE	High	High	IsMasterProtein	-7.51208e+18	1332	Euk_BCGLMT_13234_c0_g2_i1	RecName: Full=Proteasome subunit alpha type-4; Proteasome subunit	>Euk_BCGLMT_13234_c0_g2_i1 RecName: Full=Proteasome subunit alpha type-4; Proteasome subunit	1	7.80487e-14	3.49881e-15	58.8983	13	403	13	13	1	236	26.096	5.72	318.773	54.661	11	124	342.76	50	10	118	453.14	53.8136	11	161
FALSE	High	High	IsMasterProtein	-8.49255e+17	6803	Euk_BCGLMT_19341_c0_g1_i1	RecName: Full=Armadillo repeat-containing protein 3; HEAT repeats	>Euk_BCGLMT_19341_c0_g1_i1 RecName: Full=Armadillo repeat-containing protein 3; HEAT repeats	1	7.80487e-14	3.5851e-15	23.3721	15	67	15	15	1	860	94.117	5.41	36.455	11.7442	6	16	61.3273	17.5581	10	24	52.4738	17.907	11	27
FALSE	High	High	IsMasterProtein	7.89502e+17	8105	BCFGMOX_1289	LSU_ribosomal_protein_L6p_(L9e)	>BCFGMOX_1289 LSU_ribosomal_protein_L6p_(L9e)	1	8.20455e-14	3.6758e-15	55.9322	11	127	11	11	1	177	19.135	9.73	86.238	49.7175	10	40	121.602	55.9322	11	54	83.7142	39.548	8	33
FALSE	High	High	IsMasterProtein	-5.08219e+18	3293	Euk_BCGLMT_36397_c3_g3_i1	RecName: Full=Cadherin EGF LAG seven-pass G-type receptor 3; Cadherin domain	>Euk_BCGLMT_36397_c3_g3_i1 RecName: Full=Cadherin EGF LAG seven-pass G-type receptor 3; Cadherin domain	1	8.20455e-14	3.7663e-15	33.1352	16	78	16	16	1	673	74.789	4.89	42.9839	21.0996	12	31	46.051	23.1798	12	24	43.0823	25.5572	10	23
FALSE	High	High	IsMasterProtein	6.20784e+17	7962	BCFGMOX_1310	Sulfate_permease	>BCFGMOX_1310 Sulfate_permease	1	8.20455e-14	3.85658e-15	37.8336	13	116	13	13	1	637	69.359	4.78	124.468	36.2637	12	40	173.546	30.9262	11	43	97.1175	30.9262	11	33
FALSE	High	High	IsMasterProtein	-3.85328e+18	4295	Euk_BCGLMT_33174_c0_g1_i5	RecName: Full=Mitochondria-eating protein; Mitochondria-eating protein	>Euk_BCGLMT_33174_c0_g1_i5 RecName: Full=Mitochondria-eating protein; Mitochondria-eating protein	1	8.50431e-14	3.95012e-15	72.9207	38	1273	10	10	1	517	58.573	8.92	1290.59	69.6325	35	403	1487.63	72.9207	37	454	1324.59	70.2128	33	416
FALSE	High	High	IsMasterProtein	7.45845e+18	13651	Euk_BCGLMT_24350_c0_g1_i1	RecName: Full=Tripeptidyl-peptidase 2; Tripeptidyl peptidase II	>Euk_BCGLMT_24350_c0_g1_i1 RecName: Full=Tripeptidyl-peptidase 2; Tripeptidyl peptidase II	1	8.50431e-14	4.04343e-15	39.726	15	125	15	15	1	511	58.434	6.57	79.0298	35.8121	13	41	79.4867	33.4638	11	38	90.2168	32.8767	11	46
FALSE	High	High	IsMasterProtein	-1.75205e+18	6071	BCM6EPS_346	Glutamine_ABC_transporter,_periplasmic_glutamine-binding_protein_(TC_3.A.1.3.2)	>BCM6EPS_346 Glutamine_ABC_transporter,_periplasmic_glutamine-binding_protein_(TC_3.A.1.3.2)	1	8.50431e-14	4.13654e-15	52.5097	12	51	12	12	1	259	28.582	9.7	41.6669	44.0154	9	15	55.4963	51.3514	10	22	38.4962	34.749	9	14
FALSE	High	High	IsMasterProtein	-6.46945e+18	2178	Euk_BCGLMT_33906_c0_g1_i2	RecName: Full=Centrosomal protein of 135 kDa; .	>Euk_BCGLMT_33906_c0_g1_i2 RecName: Full=Centrosomal protein of 135 kDa; .	1	8.50431e-14	4.22943e-15	35.4994	26	138	26	26	1	831	96.746	5.77	111.124	28.5199	20	50	97.557	34.5367	25	50	84.2011	23.225	16	38
FALSE	High	High	IsMasterProtein	-3.25277e+17	7230	Euk_BCGLMT_7125_c0_g1_i1	RecName: Full=Cullin-associated NEDD8-dissociated protein 1; .	>Euk_BCGLMT_7125_c0_g1_i1 RecName: Full=Cullin-associated NEDD8-dissociated protein 1; .	1	8.50431e-14	4.3221e-15	41.9263	12	103	12	12	1	353	40.064	5.17	48.2164	34.8442	10	28	65.1546	40.7932	10	35	81.3758	41.9263	12	40
FALSE	High	High	IsMasterProtein	2.92033e+17	7694	Euk_BCGLMT_15090_c0_g1_i1	RecName: Full=Coatomer subunit gamma-1; Adaptin N terminal region	>Euk_BCGLMT_15090_c0_g1_i1 RecName: Full=Coatomer subunit gamma-1; Adaptin N terminal region	1	9.20375e-14	4.42258e-15	48.5222	14	193	14	14	1	406	45.604	9	163.404	44.0887	11	60	165.557	46.0591	12	59	185.816	46.5517	13	74
FALSE	High	High	IsMasterProtein	1.59518e+18	8739	Euk_BCGLMT_59920_c0_g1_i1	RecName: Full=Ester hydrolase C11orf54 homolog; Domain of Unknown Function (DUF1907)	>Euk_BCGLMT_59920_c0_g1_i1 RecName: Full=Ester hydrolase C11orf54 homolog; Domain of Unknown Function (DUF1907)	1	9.20375e-14	4.52283e-15	61.0526	13	128	13	13	1	285	31.276	6.58	100.847	54.386	11	37	124.153	59.2982	12	50	116.356	58.9474	11	41
FALSE	High	High	IsMasterProtein	-8.78481e+18	380	hyp_BCGLMT_33433_c0_g1_i1	. Ependymin	>hyp_BCGLMT_33433_c0_g1_i1 . Ependymin	1	9.20375e-14	4.62284e-15	68.018	16	501	11	11	1	222	24.76	9.06	405.036	49.5495	12	151	365.157	55.4054	13	140	527.042	68.018	16	210
FALSE	High	High	IsMasterProtein	-2.7496e+18	5209	Euk_BCGLMT_71414_c0_g1_i1	RecName: Full=GTP-binding protein SAR1b; ADP-ribosylation factor family	>Euk_BCGLMT_71414_c0_g1_i1 RecName: Full=GTP-binding protein SAR1b; ADP-ribosylation factor family	1	9.60343e-14	4.72719e-15	67.3575	12	229	12	12	1	193	21.892	6.79	207.994	67.3575	12	80	197.796	63.2124	11	76	192.698	63.2124	11	73
FALSE	High	High	IsMasterProtein	-2.43181e+18	5469	BCFGMOX_320	Aspartate_aminotransferase_(EC_2.6.1.1)	>BCFGMOX_320 Aspartate_aminotransferase_(EC_2.6.1.1)	1	9.90319e-14	4.83472e-15	43.6548	13	49	13	13	1	394	42.751	6.01	45.8367	40.8629	10	15	47.6481	36.802	11	19	43.863	36.2944	8	15
FALSE	High	High	IsMasterProtein	-3.3886e+18	4664	BCFGMOX_637	Signal_recognition_particle,_subunit_Ffh_SRP54_(TC_3.A.5.1.1)	>BCFGMOX_637 Signal_recognition_particle,_subunit_Ffh_SRP54_(TC_3.A.5.1.1)	1	9.90319e-14	4.94201e-15	57.8714	18	110	18	18	1	451	49.744	9.1	123.997	46.7849	12	38	155.697	56.0976	17	48	81.852	37.4723	10	24
FALSE	High	High	IsMasterProtein	6.65091e+18	12966	BCFGMOX_1268	LSU_ribosomal_protein_L7/L12_(P1/P2)	>BCFGMOX_1268 LSU_ribosomal_protein_L7/L12_(P1/P2)	1	9.90319e-14	5.04905e-15	70.7317	10	593	10	10	1	123	12.437	4.37	728.189	70.7317	9	247	782.76	70.7317	10	256	222.713	66.6667	8	90
FALSE	High	High	IsMasterProtein	3.49536e+18	10360	BCFGMOX_1274	SSU_ribosomal_protein_S10p_(S20e)	>BCFGMOX_1274 SSU_ribosomal_protein_S10p_(S20e)	1	1.03029e-13	5.16039e-15	70.8738	12	263	11	11	1	103	11.589	9.28	189.301	70.8738	12	93	220.311	70.8738	11	110	127.645	70.8738	10	60
FALSE	High	High	IsMasterProtein	1.20944e+18	8426	Euk_BCGLMT_71737_c0_g1_i1	RecName: Full=40S ribosomal protein S14; Ribosomal protein S11	>Euk_BCGLMT_71737_c0_g1_i1 RecName: Full=40S ribosomal protein S14; Ribosomal protein S11	1	1.10023e-13	5.27942e-15	52.6667	11	278	9	11	1	150	16.082	10.46	266.289	51.3333	10	94	260.058	52.6667	11	95	257.081	51.3333	10	89
FALSE	High	High	IsMasterProtein	5.42968e+18	11945	Euk_BCGLMT_51202_c0_g1_i1	RecName: Full=Electron transfer flavoprotein subunit alpha, mitochondrial; Electron transfer flavoprotein domain	>Euk_BCGLMT_51202_c0_g1_i1 RecName: Full=Electron transfer flavoprotein subunit alpha, mitochondrial; Electron transfer flavoprotein domain	1	1.1402e-13	5.40271e-15	63.5294	11	201	11	11	1	170	17.97	8.41	201.7	61.1765	9	63	203.542	57.6471	9	61	234.36	61.1765	9	77
FALSE	High	High	IsMasterProtein	-2.15976e+18	5718	Euk_BCGLMT_17354_c0_g1_i2	RecName: Full=6-phosphogluconate dehydrogenase, decarboxylating; NAD binding domain of 6-phosphogluconate dehydrogenase	>Euk_BCGLMT_17354_c0_g1_i2 RecName: Full=6-phosphogluconate dehydrogenase, decarboxylating; NAD binding domain of 6-phosphogluconate dehydrogenase	1	1.1402e-13	5.52572e-15	72.1074	35	998	9	33	1	484	53.111	6.93	842.92	66.7355	33	324	793.006	59.0909	29	329	868.755	67.562	31	345
FALSE	High	High	IsMasterProtein	2.75722e+17	7680	Euk_BCGLMT_28150_c0_g3_i2	RecName: Full=Clathrin interactor 1; ENTH domain	>Euk_BCGLMT_28150_c0_g3_i2 RecName: Full=Clathrin interactor 1; ENTH domain	1	1.1402e-13	5.64845e-15	25.1407	13	86	13	13	1	533	60.404	5.54	82.5748	25.1407	12	29	62.6954	21.7636	11	28	76.3647	21.7636	10	29
FALSE	High	High	IsMasterProtein	6.58355e+18	12910	BCFGMOX_2121	Glucose-6-phosphate_isomerase_(EC_5.3.1.9)	>BCFGMOX_2121 Glucose-6-phosphate_isomerase_(EC_5.3.1.9)	1	1.1402e-13	5.7709e-15	36.0444	15	96	15	15	1	541	61.194	6.93	99.7865	28.281	11	38	88.6765	32.902	12	37	40.576	20.1479	8	21
FALSE	High	High	IsMasterProtein	-3.33484e+18	4706	BCFGMOX_1414	MxaD_protein	>BCFGMOX_1414 MxaD_protein	1	1.17018e-13	5.89646e-15	82.8283	13	293	13	13	1	198	21.76	6.81	280.098	68.1818	11	114	296.562	78.7879	12	121	157.58	57.0707	8	58
FALSE	High	High	IsMasterProtein	1.86254e+18	8999	hyp_BCGLMT_30009_c0_g1_i1	. Immunoglobulin C1-set domain	>hyp_BCGLMT_30009_c0_g1_i1 . Immunoglobulin C1-set domain	1	1.17018e-13	6.02174e-15	50.1779	13	446	13	13	1	281	30.915	7.75	265.146	42.7046	11	163	276.317	50.1779	12	157	202.014	42.7046	12	126
FALSE	High	High	IsMasterProtein	4.88615e+18	11544	Bac_BCGLMT_18921_c0_g1_i1	RecName: Full=Extracellular deoxyribonuclease; Endonuclease I	>Bac_BCGLMT_18921_c0_g1_i1 RecName: Full=Extracellular deoxyribonuclease; Endonuclease I	1	1.21014e-13	6.15124e-15	48.3471	14	138	13	13	1	242	27.59	9.64	90.9587	43.8017	12	52	79.8525	47.9339	13	48	52.1201	37.1901	10	38
FALSE	High	High	IsMasterProtein	1.30022e+17	7562	Euk_BCGLMT_11374_c0_g2_i1	RecName: Full=Probable delta-1-pyrroline-5-carboxylate synthase; Aldehyde dehydrogenase family	>Euk_BCGLMT_11374_c0_g2_i1 RecName: Full=Probable delta-1-pyrroline-5-carboxylate synthase; Aldehyde dehydrogenase family	1	1.28009e-13	6.28831e-15	56.25	16	85	16	16	1	400	43.946	6.24	89.2461	52	14	32	113.745	48.75	13	39	36.551	34.5	9	14
FALSE	High	High	IsMasterProtein	-6.4808e+18	2169	BCFGMOX_979	Glycogen_synthase,_ADP-glucose_transglucosylase_(EC_2.4.1.21)	>BCFGMOX_979 Glycogen_synthase,_ADP-glucose_transglucosylase_(EC_2.4.1.21)	1	1.45994e-13	6.44528e-15	37.3166	13	137	13	13	1	477	53.288	5.76	168.845	30.608	10	47	185.064	35.8491	10	53	117.63	27.8826	8	37
FALSE	High	High	IsMasterProtein	-6.11648e+18	2475	BCFGMOX_451	Argininosuccinate_synthase_(EC_6.3.4.5)	>BCFGMOX_451 Argininosuccinate_synthase_(EC_6.3.4.5)	1	1.55986e-13	6.61312e-15	50.1241	12	99	10	10	1	403	45.233	5.27	68.6006	46.402	10	31	88.5492	46.8983	11	39	63.3311	41.6873	9	29
FALSE	High	High	IsMasterProtein	1.64652e+18	8786	BCFGMOX_1280	LSU_ribosomal_protein_L22p_(L17e)	>BCFGMOX_1280 LSU_ribosomal_protein_L22p_(L17e)	1	1.62981e-13	6.78842e-15	64.8649	11	167	10	11	1	111	12.278	9.38	139.038	58.5586	10	61	164.699	64.8649	11	68	89.2985	57.6577	7	38
FALSE	High	High	IsMasterProtein	8.48914e+18	14486	BCFGMOX_1179	Glutamate-1-semialdehyde_aminotransferase_(EC_5.4.3.8)	>BCFGMOX_1179 Glutamate-1-semialdehyde_aminotransferase_(EC_5.4.3.8)	1	1.66978e-13	6.9678e-15	47.6526	12	84	10	10	1	426	45.051	5.73	61.4093	43.4272	11	30	72.6999	36.8545	10	29	53.5839	36.8545	10	25
FALSE	High	High	IsMasterProtein	-4.12959e+18	4053	BCFGMOX_901	ClpB_protein	>BCFGMOX_901 ClpB_protein	1	1.70974e-13	7.15125e-15	35	20	59	18	18	1	860	95.026	5.14	33.0348	12.907	8	11	86.4757	33.6047	17	33	43.9547	17.093	10	15
FALSE	High	High	IsMasterProtein	-6.65833e+18	2017	hyp_BCGLMT_15673_c0_g1_i1	. .	>hyp_BCGLMT_15673_c0_g1_i1 . .	1	1.70974e-13	7.33429e-15	36.9231	13	306	13	13	1	455	51.92	4.39	257.322	33.6264	10	85	470.019	33.6264	12	132	297.457	36.9231	12	89
FALSE	High	High	IsMasterProtein	-6.3216e+18	2308	BCM6EPS_1173	Sulfide_dehydrogenase_[flavocytochrome_C]_flavoprotein_chain_precursor_(EC_1.8.2.-)	>BCM6EPS_1173 Sulfide_dehydrogenase_[flavocytochrome_C]_flavoprotein_chain_precursor_(EC_1.8.2.-)	1	1.70974e-13	7.51693e-15	52.5822	25	481	11	15	1	426	46.147	9.76	238.563	38.9671	20	119	491.285	43.4272	22	223	288.993	47.4178	22	139
FALSE	High	High	IsMasterProtein	-8.70331e+17	6789	Euk_BCGLMT_72166_c0_g1_i1	RecName: Full=Transgelin-2; Calponin homology (CH) domain	>Euk_BCGLMT_72166_c0_g1_i1 RecName: Full=Transgelin-2; Calponin homology (CH) domain	1	1.73972e-13	7.7025e-15	74.4526	12	231	12	12	1	137	15.698	8.79	130.695	63.5036	9	70	81.5805	69.3431	9	44	224.529	68.6131	10	117
FALSE	High	High	IsMasterProtein	4.2692e+18	11016	BCFGMOX_885	ATP_synthase_F0_sector_subunit_b	>BCFGMOX_885 ATP_synthase_F0_sector_subunit_b	1	1.77969e-13	7.8921e-15	62.8931	12	167	12	12	1	159	17.574	8.31	154.605	53.4591	10	60	160.717	62.8931	11	60	121.573	55.3459	9	47
FALSE	High	High	IsMasterProtein	3.22043e+18	10135	Euk_BCGLMT_29037_c0_g2_i2	RecName: Full=3-mercaptopyruvate sulfurtransferase; Rhodanese-like domain	>Euk_BCGLMT_29037_c0_g2_i2 RecName: Full=3-mercaptopyruvate sulfurtransferase; Rhodanese-like domain	1	1.80966e-13	8.08462e-15	58.6207	15	180	15	15	1	319	35.975	6.61	98.275	53.2915	11	52	125.044	48.5893	12	62	116.154	40.1254	12	66
FALSE	High	High	IsMasterProtein	3.73423e+18	10576	Euk_BCGLMT_24379_c0_g1_i1 RecName: Full=ATP-dependent 6-phosphofructokinase {ECO:0000255	Phosphofructokinase	>Euk_BCGLMT_24379_c0_g1_i1 RecName: Full=ATP-dependent 6-phosphofructokinase {ECO:0000255|HAMAP-Rule:MF_03184}; Phosphofructokinase	1	1.94955e-13	8.29226e-15	55.9078	12	139	12	12	1	347	37.092	5.96	148.892	48.415	9	45	138.737	48.415	9	40	175.472	55.9078	12	54
FALSE	High	High	IsMasterProtein	2.40742e+18	9456	Euk_BCGLMT_32466_c0_g1_i1	RecName: Full=Selenide, water dikinase; AIR synthase related protein, N-terminal domain	>Euk_BCGLMT_32466_c0_g1_i1 RecName: Full=Selenide, water dikinase; AIR synthase related protein, N-terminal domain	1	1.94955e-13	8.49943e-15	48	13	84	13	13	1	325	35.546	7.15	32.5226	40	9	22	41.5987	40	12	28	50.3084	38.7692	11	34
FALSE	High	High	IsMasterProtein	4.31325e+18	11065	Euk_BCGLMT_8467_c0_g1_i2 RecName: Full=NADPH--cytochrome P450 reductase {ECO:0000255	Flavodoxin	>Euk_BCGLMT_8467_c0_g1_i2 RecName: Full=NADPH--cytochrome P450 reductase {ECO:0000255|HAMAP-Rule:MF_03212}; Flavodoxin	1	1.98952e-13	8.71057e-15	29.9848	15	58	15	15	1	657	74.919	6.43	56.6065	26.1796	11	24	41.9245	21.4612	9	16	41.1836	28.0061	12	18
FALSE	High	High	IsMasterProtein	-6.30755e+18	2321	Euk_BCGLMT_39716_c0_g1_i1	RecName: Full=COP9 signalosome complex subunit 2; PCI domain	>Euk_BCGLMT_39716_c0_g1_i1 RecName: Full=COP9 signalosome complex subunit 2; PCI domain	1	1.98952e-13	8.92125e-15	44.1463	13	74	13	13	1	410	48.192	5.12	31.2241	44.1463	12	29	24.6124	38.0488	11	22	32.3987	40	11	23
FALSE	High	High	IsMasterProtein	-8.14253e+18	861	Euk_BCGLMT_37411_c0_g1_i1	RecName: Full=40S ribosomal protein S16; Ribosomal protein S9/S16	>Euk_BCGLMT_37411_c0_g1_i1 RecName: Full=40S ribosomal protein S16; Ribosomal protein S9/S16	1	2.05946e-13	9.1392e-15	58.1081	11	287	10	11	1	148	16.715	10.2	136.923	58.1081	11	92	149.657	58.1081	11	91	160.469	58.1081	11	104
FALSE	High	High	IsMasterProtein	7.23485e+18	13437	Bac_BCGLMT_36927_c1_g15_i1 RecName: Full=Secretory immunoglobulin A-binding protein EsiB {ECO:0000303	PubMed:23882011}; Sel1 repeat	>Bac_BCGLMT_36927_c1_g15_i1 RecName: Full=Secretory immunoglobulin A-binding protein EsiB {ECO:0000303|PubMed:23882011}; Sel1 repeat	1	2.05946e-13	9.35667e-15	50	15	76	15	15	1	476	53.943	6.6	45.9897	41.1765	12	22	60.3534	35.084	12	30	55.1508	33.1933	10	24
FALSE	High	High	IsMasterProtein	2.6932e+18	9694	hyp_BCGLMT_18428_c0_g1_i1	. .	>hyp_BCGLMT_18428_c0_g1_i1 . .	1	2.17049e-13	9.58591e-15	44.012	13	35	13	13	1	334	38.368	9.19	21.1694	34.1317	7	10	32.8465	39.2216	9	12	29.1332	28.4431	7	13
FALSE	High	High	IsMasterProtein	7.21531e+18	13421	Euk_BCGLMT_17459_c0_g1_i1	RecName: Full=Protein lin-7 homolog B; L27 domain	>Euk_BCGLMT_17459_c0_g1_i1 RecName: Full=Protein lin-7 homolog B; L27 domain	1	2.34035e-13	9.83337e-15	59.8901	11	159	11	11	1	182	20.152	7.21	108.396	56.5934	10	54	115.531	59.8901	11	51	108.883	56.5934	9	54
FALSE	High	High	IsMasterProtein	3.71601e+18	10564	Bac_BCGLMT_64691_c0_g1_i1	RecName: Full=Extracellular deoxyribonuclease; Endonuclease I	>Bac_BCGLMT_64691_c0_g1_i1 RecName: Full=Extracellular deoxyribonuclease; Endonuclease I	1	2.34035e-13	1.00803e-14	53.8462	12	111	11	11	1	299	34.127	5.82	53.8869	46.4883	10	22	112.433	53.8462	12	50	100.378	53.8462	12	39
FALSE	High	High	IsMasterProtein	-7.45711e+17	6876	Euk_BCGLMT_29515_c0_g1_i1	RecName: Full=Coiled-coil domain-containing protein 151; .	>Euk_BCGLMT_29515_c0_g1_i1 RecName: Full=Coiled-coil domain-containing protein 151; .	1	2.42029e-13	1.03355e-14	40.0362	19	94	19	19	1	552	63.891	7.25	63.0073	26.2681	11	25	96.1123	37.6812	17	38	71.5236	30.6159	13	31
FALSE	High	High	IsMasterProtein	-7.8272e+18	1090	Euk_BCGLMT_5913_c0_g2_i1 RecName: Full=Obg-like ATPase 1 {ECO:0000255	50S ribosome-binding GTPase	>Euk_BCGLMT_5913_c0_g2_i1 RecName: Full=Obg-like ATPase 1 {ECO:0000255|HAMAP-Rule:MF_03167}; 50S ribosome-binding GTPase	1	2.56017e-13	1.06054e-14	48.265	13	264	13	13	1	317	36.22	7.43	192.856	48.265	13	95	175.064	45.1104	12	79	191.448	45.1104	11	90
FALSE	High	High	IsMasterProtein	4.06405e+18	10836	Bac_BCGLMT_31160_c1_g1_i1	RecName: Full=Uncharacterized phosphotransferase YvkC; Pyruvate phosphate dikinase, PEP/pyruvate binding domain	>Bac_BCGLMT_31160_c1_g1_i1 RecName: Full=Uncharacterized phosphotransferase YvkC; Pyruvate phosphate dikinase, PEP/pyruvate binding domain	1	2.63012e-13	1.08825e-14	34.214	18	84	18	18	1	757	84.896	6.55	34.4057	21.5324	10	20	91.7484	33.0251	17	41	69.1194	19.0225	9	23
FALSE	High	High	IsMasterProtein	7.44595e+18	13629	Euk_BCGLMT_34014_c0_g1_i1	RecName: Full=Williams-Beuren syndrome chromosomal region 27 protein; ubiE/COQ5 methyltransferase family	>Euk_BCGLMT_34014_c0_g1_i1 RecName: Full=Williams-Beuren syndrome chromosomal region 27 protein; ubiE/COQ5 methyltransferase family	1	2.70006e-13	1.11666e-14	70.7182	11	75	11	11	1	181	20.117	5.02	100.504	70.7182	11	37	74.8558	67.9558	8	25	27.1624	49.1713	6	13
FALSE	High	High	IsMasterProtein	4.35475e+18	11098	Euk_BCGLMT_614_c0_g1_i1	RecName: Full=Dual oxidase; Animal haem peroxidase	>Euk_BCGLMT_614_c0_g1_i1 RecName: Full=Dual oxidase; Animal haem peroxidase	1	2.77001e-13	1.14578e-14	42.7793	13	82	13	13	1	367	41.441	4.96	71.8932	33.7875	9	27	88.3023	35.9673	9	31	56.6812	36.5123	9	24
FALSE	High	High	IsMasterProtein	-5.2935e+17	7060	BCFGMOX_2035	Ribose-phosphate_pyrophosphokinase_(EC_2.7.6.1)	>BCFGMOX_2035 Ribose-phosphate_pyrophosphokinase_(EC_2.7.6.1)	1	2.90989e-13	1.17636e-14	39.6226	12	88	12	12	1	318	34.594	6.09	96.5905	38.9937	11	33	102.832	35.5346	10	34	47.3484	33.6478	9	21
FALSE	High	High	IsMasterProtein	1.37306e+18	8561	Euk_BCGLMT_17628_c0_g1_i1	RecName: Full=Dehydrogenase/reductase SDR family member 11; short chain dehydrogenase	>Euk_BCGLMT_17628_c0_g1_i1 RecName: Full=Dehydrogenase/reductase SDR family member 11; short chain dehydrogenase	1	2.97984e-13	1.20764e-14	76.6667	12	69	12	12	1	210	23.241	6.06	38.158	42.8571	8	24	58.3441	76.6667	12	30	23.1405	34.2857	6	15
FALSE	High	High	IsMasterProtein	3.06894e+18	10023	BCFGMOX_91	5,10-methylenetetrahydrofolate_reductase_(EC_1.5.1.20)	>BCFGMOX_91 5,10-methylenetetrahydrofolate_reductase_(EC_1.5.1.20)	1	3.01981e-13	1.23929e-14	57.8571	15	56	15	15	1	280	31.372	6.09	48.7612	55.7143	11	23	39.3219	44.2857	10	20	18.4267	37.5	6	13
FALSE	High	High	IsMasterProtein	-5.7679e+18	2761	Arch_BCGLMT_74119_c0_g1_i1	RecName: Full=Uncharacterized protein MJ1187; ADP-ribosylglycohydrolase	>Arch_BCGLMT_74119_c0_g1_i1 RecName: Full=Uncharacterized protein MJ1187; ADP-ribosylglycohydrolase	1	3.33955e-13	1.27436e-14	45.4082	16	73	16	16	1	392	44.508	7.08	47.4168	36.7347	12	24	45.0571	32.6531	12	29	29.5432	36.7347	12	20
FALSE	High	High	IsMasterProtein	-6.36915e+18	2256	BCFGMOX_1555	Citrate_synthase_(si)_(EC_2.3.3.1)	>BCFGMOX_1555 Citrate_synthase_(si)_(EC_2.3.3.1)	1	3.37952e-13	1.30979e-14	48.2517	14	142	14	14	1	429	48.154	6.18	98.5127	37.0629	11	49	114.939	43.1235	13	56	81.0088	36.1305	11	37
FALSE	High	High	IsMasterProtein	6.74353e+18	13046	Euk_BCGLMT_18414_c0_g1_i1	RecName: Full=Actin, non-muscle 6.2; Actin	>Euk_BCGLMT_18414_c0_g1_i1 RecName: Full=Actin, non-muscle 6.2; Actin	1	3.55049e-13	1.34699e-14	61.3861	11	129	11	11	1	202	22.002	4.96	83.9532	45.0495	9	46	87.5981	45.0495	8	48	48.5375	57.4257	8	35
FALSE	High	High	IsMasterProtein	1.20981e+18	8427	Euk_BCGLMT_33834_c1_g1_i1	RecName: Full=Proline-serine-threonine phosphatase-interacting protein 1; Fes/CIP4, and EFC/F-BAR homology domain	>Euk_BCGLMT_33834_c1_g1_i1 RecName: Full=Proline-serine-threonine phosphatase-interacting protein 1; Fes/CIP4, and EFC/F-BAR homology domain	1	3.66041e-13	1.38532e-14	46.5798	12	53	12	12	1	307	36.252	7.08	41.4981	44.6254	10	18	37.3909	42.0195	10	15	46.7556	44.9511	11	20
FALSE	High	High	IsMasterProtein	5.09979e+18	11705	Euk_BCGLMT_36605_c0_g1_i1	RecName: Full=Tumor necrosis factor ligand superfamily member 10; TNF(Tumour Necrosis Factor) family	>Euk_BCGLMT_36605_c0_g1_i1 RecName: Full=Tumor necrosis factor ligand superfamily member 10; TNF(Tumour Necrosis Factor) family	1	3.66041e-13	1.42356e-14	49.0323	13	152	13	13	1	310	35.405	6.54	112.144	36.7742	10	34	161.388	33.871	10	54	169.883	46.129	12	64
FALSE	High	High	IsMasterProtein	-6.64165e+18	2038	Euk_BCGLMT_41110_c0_g1_i1	RecName: Full=Superoxide dismutase [Cu-Zn]; Copper/zinc superoxide dismutase (SODC)	>Euk_BCGLMT_41110_c0_g1_i1 RecName: Full=Superoxide dismutase [Cu-Zn]; Copper/zinc superoxide dismutase (SODC)	1	3.73035e-13	1.46247e-14	67.0588	11	444	11	11	1	170	17.325	6.84	529.981	67.0588	11	163	453.703	48.8235	10	143	485.208	48.8235	10	138
FALSE	High	High	IsMasterProtein	2.19464e+18	9278	Euk_BCGLMT_97980_c0_g1_i1	RecName: Full=Testis, prostate and placenta-expressed protein; .	>Euk_BCGLMT_97980_c0_g1_i1 RecName: Full=Testis, prostate and placenta-expressed protein; .	1	3.84026e-13	1.50249e-14	52.4272	12	39	12	12	1	206	24.14	9.7	21.3117	37.8641	8	10	37.5289	52.4272	12	17	28.9335	44.6602	8	12
FALSE	High	High	IsMasterProtein	5.8963e+18	12333	BCFGMOX_1208	Acetyl-coenzyme_A_synthetase_(EC_6.2.1.1)	>BCFGMOX_1208 Acetyl-coenzyme_A_synthetase_(EC_6.2.1.1)	1	3.84026e-13	1.54243e-14	29.2308	14	166	12	12	1	650	72.503	5.4	173.494	28	13	62	198.301	28.7692	13	69	94.6448	25.0769	12	35
FALSE	High	High	IsMasterProtein	4.36757e+17	7805	Euk_BCGLMT_16454_c0_g1_i1	RecName: Full=Coatomer subunit beta; Adaptin N terminal region	>Euk_BCGLMT_16454_c0_g1_i1 RecName: Full=Coatomer subunit beta; Adaptin N terminal region	1	4.18998e-13	1.58606e-14	40.4199	13	154	13	13	1	381	43.485	6.98	103.275	34.9081	11	55	82.1115	30.7087	10	46	100.584	33.3333	10	53
FALSE	High	High	IsMasterProtein	-1.24994e+18	6481	Euk_BCGLMT_8883_c0_g1_i1	RecName: Full=Tripeptidyl-peptidase 2; Subtilase family	>Euk_BCGLMT_8883_c0_g1_i1 RecName: Full=Tripeptidyl-peptidase 2; Subtilase family	1	4.40981e-13	1.63197e-14	71.4286	11	97	11	11	1	231	25.909	5.22	106.002	71.4286	10	35	108.372	67.5325	9	33	84.5264	58.8745	9	29
FALSE	High	High	IsMasterProtein	-8.09116e+18	901	Euk_BCGLMT_33820_c0_g1_i1	RecName: Full=Lysosomal protective protein; Serine carboxypeptidase	>Euk_BCGLMT_33820_c0_g1_i1 RecName: Full=Lysosomal protective protein; Serine carboxypeptidase	1	4.40981e-13	1.67778e-14	48.4472	15	100	15	15	1	483	55.027	5.72	84.2088	30.0207	11	36	73.4387	44.3064	12	33	65.6435	23.8095	10	31
FALSE	High	High	IsMasterProtein	-6.25683e+18	2362	Euk_BCGLMT_33653_c0_g1_i1	RecName: Full=Multidrug resistance-associated protein 1; ABC transporter transmembrane region	>Euk_BCGLMT_33653_c0_g1_i1 RecName: Full=Multidrug resistance-associated protein 1; ABC transporter transmembrane region	1	4.47975e-13	1.72424e-14	25.2793	14	97	12	12	1	716	80.48	6.34	64.6424	21.648	11	29	66.7868	20.2514	11	28	76.2248	20.3911	12	40
FALSE	High	High	IsMasterProtein	5.30316e+17	7885	BCFGMOX_788	Methylene_tetrahydromethanopterin_dehydrogenase_(EC_1.5.99.9)	>BCFGMOX_788 Methylene_tetrahydromethanopterin_dehydrogenase_(EC_1.5.99.9)	1	4.75953e-13	1.77362e-14	70.6667	11	127	11	11	1	300	31.965	5.69	80.4377	57	10	41	113.759	70.6667	11	55	68.0612	41.3333	7	31
FALSE	High	High	IsMasterProtein	-4.96376e+18	3372	Euk_BCGLMT_39234_c0_g1_i1	RecName: Full=Ras-related protein Rab-32; ADP-ribosylation factor family	>Euk_BCGLMT_39234_c0_g1_i1 RecName: Full=Ras-related protein Rab-32; ADP-ribosylation factor family	1	4.79949e-13	1.82332e-14	56.8075	11	69	11	11	1	213	23.908	6	67.559	56.8075	11	24	45.717	40.8451	8	22	61.7257	49.2958	8	23
FALSE	High	High	IsMasterProtein	8.6465e+17	8160	Bac_BCGLMT_2470_c0_g1_i1 RecName: Full=Fumarate hydratase class I, aerobic {ECO:0000250	UniProtKB:P0AC33}; Fumarate hydratase (Fumerase)	>Bac_BCGLMT_2470_c0_g1_i1 RecName: Full=Fumarate hydratase class I, aerobic {ECO:0000250|UniProtKB:P0AC33}; Fumarate hydratase (Fumerase)	1	4.90052e-13	1.874e-14	77.6256	13	112	13	13	1	219	23.91	7.77	82.0162	73.516	12	42	84.3726	73.9726	12	37	76.832	70.3196	11	33
FALSE	High	High	IsMasterProtein	3.07289e+18	10029	Euk_BCGLMT_37904_c0_g1_i1	RecName: Full=Dual specificity mitogen-activated protein kinase kinase 1; Protein kinase domain	>Euk_BCGLMT_37904_c0_g1_i1 RecName: Full=Dual specificity mitogen-activated protein kinase kinase 1; Protein kinase domain	1	4.94049e-13	1.925e-14	40.9201	14	119	14	14	1	413	45.432	6.95	67.719	40.678	13	38	74.7494	37.7724	11	37	89.5591	34.6247	10	44
FALSE	High	High	IsMasterProtein	2.0492e+18	9159	BCFGMOX_1631	GMP_synthase_[glutamine-hydrolyzing]_(EC_6.3.5.2)	>BCFGMOX_1631 GMP_synthase_[glutamine-hydrolyzing]_(EC_6.3.5.2)	1	5.40012e-13	1.98081e-14	39.5872	14	104	14	14	1	533	58.755	5.69	96.208	39.3996	12	39	105.294	36.5854	12	40	62.2535	30.394	10	25
FALSE	High	High	IsMasterProtein	-4.55697e+18	3725	Euk_BCGLMT_20819_c0_g1_i1	RecName: Full=40S ribosomal protein S10; Plectin/S10 domain	>Euk_BCGLMT_20819_c0_g1_i1 RecName: Full=40S ribosomal protein S10; Plectin/S10 domain	1	5.51004e-13	2.03769e-14	52.8302	12	201	12	12	1	159	17.911	9.95	162.45	35.8491	8	62	136.222	46.5409	8	57	182.362	52.8302	11	82
FALSE	High	High	IsMasterProtein	5.81821e+17	7927	BCFGMOX_267	Protein-export_membrane_protein_SecD_(TC_3.A.5.1.1)	>BCFGMOX_267 Protein-export_membrane_protein_SecD_(TC_3.A.5.1.1)	1	5.57998e-13	2.09519e-14	23.987	12	101	12	12	1	617	67.897	8.09	98.6482	17.5041	9	35	117.515	23.987	12	41	65.6935	15.7212	7	25
FALSE	High	High	IsMasterProtein	7.37303e+18	13558	BCFGMOX_1358	FIG01057001:_hypothetical_protein	>BCFGMOX_1358 FIG01057001:_hypothetical_protein	1	5.60996e-13	2.15288e-14	52	11	62	11	11	1	200	22.494	9.64	59.3351	48.5	10	24	59.8879	48.5	8	24	27.3322	33.5	6	14
FALSE	High	High	IsMasterProtein	7.59987e+16	7514	Euk_BCGLMT_25608_c0_g1_i1	RecName: Full=Protein ABHD14B {ECO:0000305}; .	>Euk_BCGLMT_25608_c0_g1_i1 RecName: Full=Protein ABHD14B {ECO:0000305}; .	1	5.60996e-13	2.21046e-14	40	17	117	16	16	1	410	46.911	8.92	58.2793	35.8537	14	38	88.3408	35.8537	14	48	52.2066	29.0244	11	31
FALSE	High	High	IsMasterProtein	2.08412e+18	9189	Euk_BCGLMT_71453_c0_g1_i1	RecName: Full=Peroxiredoxin-4; AhpC/TSA family	>Euk_BCGLMT_71453_c0_g1_i1 RecName: Full=Peroxiredoxin-4; AhpC/TSA family	1	5.6799e-13	2.26865e-14	53.876	11	193	10	10	1	258	28.756	6.42	123.829	51.1628	10	56	113.185	53.876	11	56	160.249	42.2481	10	81
FALSE	High	High	IsMasterProtein	-6.46889e+18	2179	Euk_BCGLMT_24268_c0_g1_i1	RecName: Full=T-complex protein 1 subunit delta; TCP-1/cpn60 chaperonin family	>Euk_BCGLMT_24268_c0_g1_i1 RecName: Full=T-complex protein 1 subunit delta; TCP-1/cpn60 chaperonin family	1	5.6799e-13	2.32673e-14	86.4734	13	243	9	12	1	207	22.345	6.2	255.53	70.5314	10	90	248.119	57.971	7	75	223.883	86.4734	13	78
FALSE	High	High	IsMasterProtein	4.60292e+18	11322	BCFGMOX_1327	Na(+)-translocating_NADH-quinone_reductase_subunit_C_(EC_1.6.5.-)	>BCFGMOX_1327 Na(+)-translocating_NADH-quinone_reductase_subunit_C_(EC_1.6.5.-)	1	6.61027e-13	2.39457e-14	40.2062	12	125	12	12	1	291	31.749	6.05	158.05	40.2062	12	48	166.076	35.3952	10	53	62.7154	28.866	6	24
FALSE	High	High	IsMasterProtein	4.2587e+18	11009	BCFGMOX_67	Histidinol_dehydrogenase_(EC_1.1.1.23)	>BCFGMOX_67 Histidinol_dehydrogenase_(EC_1.1.1.23)	1	6.71019e-13	2.46334e-14	48.037	12	41	10	10	1	433	46.492	4.97	36.422	45.2656	11	18	30.7823	31.1778	8	16	27.5035	27.0208	6	7
FALSE	High	High	IsMasterProtein	-2.94796e+18	5037	BCFGMOX_948	Acetolactate_synthase_large_subunit_(EC_2.2.1.6)	>BCFGMOX_948 Acetolactate_synthase_large_subunit_(EC_2.2.1.6)	1	6.8201e-13	2.53312e-14	42.5606	17	80	17	17	1	578	63.651	6.9	63.7374	38.2353	14	36	50.6842	35.1211	14	32	28.8134	22.4913	8	12
FALSE	High	High	IsMasterProtein	4.83939e+18	11510	Euk_BCGLMT_35295_c0_g1_i1	RecName: Full=Endonuclease domain-containing 1 protein; DNA/RNA non-specific endonuclease	>Euk_BCGLMT_35295_c0_g1_i1 RecName: Full=Endonuclease domain-containing 1 protein; DNA/RNA non-specific endonuclease	1	6.8201e-13	2.60276e-14	49.7283	24	455	10	10	1	368	42.006	8.12	409.116	49.7283	24	173	300.476	42.663	19	121	392.478	49.7283	22	161
FALSE	High	High	IsMasterProtein	-5.29054e+18	3130	Euk_BCGLMT_3440_c0_g1_i1	RecName: Full=Basigin; Immunoglobulin I-set domain	>Euk_BCGLMT_3440_c0_g1_i1 RecName: Full=Basigin; Immunoglobulin I-set domain	1	6.86007e-13	2.67267e-14	40.806	13	88	13	13	1	397	45.019	6.47	55.3807	29.2191	8	27	54.2897	34.005	11	27	56.9394	36.0202	10	34
FALSE	High	High	IsMasterProtein	-4.73958e+18	3555	Euk_BCGLMT_12781_c0_g1_i1	RecName: Full=60S ribosomal protein L9; Ribosomal protein L6	>Euk_BCGLMT_12781_c0_g1_i1 RecName: Full=60S ribosomal protein L9; Ribosomal protein L6	1	7.02993e-13	2.74424e-14	64.7668	12	292	12	12	1	193	21.593	9.96	221.593	53.3679	11	96	226.482	50.2591	10	104	225.462	61.658	11	92
FALSE	High	High	IsMasterProtein	3.94321e+18	10741	Euk_BCGLMT_36299_c1_g5_i1	RecName: Full=Collagen alpha-4(VI) chain; von Willebrand factor type A domain	>Euk_BCGLMT_36299_c1_g5_i1 RecName: Full=Collagen alpha-4(VI) chain; von Willebrand factor type A domain	1	7.10987e-13	2.81649e-14	64.9123	18	362	10	10	1	171	18.353	6.74	288.918	64.9123	15	125	315.785	64.9123	13	129	233.787	60.8187	13	108
FALSE	High	High	IsMasterProtein	3.20365e+18	10128	Euk_BCGLMT_74135_c0_g1_i1	RecName: Full=Protein disulfide-isomerase A4; Thioredoxin	>Euk_BCGLMT_74135_c0_g1_i1 RecName: Full=Protein disulfide-isomerase A4; Thioredoxin	1	7.13984e-13	2.88891e-14	59.434	13	157	13	13	1	212	23.853	5.36	91.9154	51.8868	11	57	87.562	51.8868	11	48	96.3033	59.434	13	52
FALSE	High	High	IsMasterProtein	-1.19347e+18	6525	BCFGMOX_1078	Stringent_starvation_protein_A	>BCFGMOX_1078 Stringent_starvation_protein_A	1	7.17981e-13	2.9616e-14	83.3333	11	101	11	11	1	216	24.616	5.64	97.3377	83.3333	11	36	103.967	66.2037	9	38	52.5153	56.4815	8	27
FALSE	High	High	IsMasterProtein	1.55957e+18	8716	Euk_BCGLMT_32639_c0_g1_i1	RecName: Full=Poly [ADP-ribose] polymerase 3; WGR domain	>Euk_BCGLMT_32639_c0_g1_i1 RecName: Full=Poly [ADP-ribose] polymerase 3; WGR domain	1	7.38964e-13	3.03635e-14	34.6591	16	80	16	16	1	528	59.926	9	33.994	20.2652	10	24	26.3039	23.6742	11	23	49.8673	28.5985	13	33
FALSE	High	High	IsMasterProtein	8.85513e+18	14791	Euk_BCGLMT_36023_c1_g1_i1 RecName: Full=UMP-CMP kinase {ECO:0000255	PAS domain	>Euk_BCGLMT_36023_c1_g1_i1 RecName: Full=UMP-CMP kinase {ECO:0000255|HAMAP-Rule:MF_03172}; PAS domain	1	7.42961e-13	3.11136e-14	63.7838	12	100	12	12	1	185	20.893	5.66	85.6412	54.0541	9	32	73.9476	58.9189	10	32	85.2302	58.9189	11	36
FALSE	High	High	IsMasterProtein	-2.39316e+18	5496	Euk_BCGLMT_12196_c0_g1_i1	RecName: Full=Fibrinogen C domain-containing protein 1; Fibrinogen beta and gamma chains, C-terminal globular domain	>Euk_BCGLMT_12196_c0_g1_i1 RecName: Full=Fibrinogen C domain-containing protein 1; Fibrinogen beta and gamma chains, C-terminal globular domain	1	8.03024e-13	3.19253e-14	55.2542	15	124	14	14	1	295	32.765	6.32	122.283	55.2542	13	49	84.7978	34.9153	11	42	80.0616	29.1525	7	33
FALSE	High	High	IsMasterProtein	9.09326e+18	14975	Euk_BCGLMT_40784_c0_g1_i1	RecName: Full=Myosin essential light chain, striated adductor muscle; EF-hand domain pair	>Euk_BCGLMT_40784_c0_g1_i1 RecName: Full=Myosin essential light chain, striated adductor muscle; EF-hand domain pair	1	9.20042e-13	3.28582e-14	52.2222	12	141	12	12	1	180	20.753	4.67	113.01	41.6667	10	48	77.9548	48.8889	10	36	136.886	38.3333	10	57
FALSE	High	High	IsMasterProtein	-3.36853e+18	4682	Euk_BCGLMT_26073_c0_g1_i1	RecName: Full=ADP-ribosylation factor 4; ADP-ribosylation factor family	>Euk_BCGLMT_26073_c0_g1_i1 RecName: Full=ADP-ribosylation factor 4; ADP-ribosylation factor family	1	9.38027e-13	3.3808e-14	86.6667	14	468	9	9	1	180	20.444	6.19	466.994	80	12	156	423.329	85.5556	13	139	494.39	71.1111	13	173
FALSE	High	High	IsMasterProtein	6.14286e+18	12531	Euk_BCGLMT_24695_c0_g1_i1	RecName: Full=Probable protein phosphatase 2C T23F11.1; Protein phosphatase 2C	>Euk_BCGLMT_24695_c0_g1_i1 RecName: Full=Probable protein phosphatase 2C T23F11.1; Protein phosphatase 2C	1	9.87987e-13	3.48082e-14	57.5	12	97	12	12	1	320	34.997	5.44	48.1183	44.375	10	31	61.03	53.75	11	32	59.2788	48.125	11	34
FALSE	High	High	IsMasterProtein	1.65319e+18	8792	Euk_BCGLMT_19484_c0_g1_i1	RecName: Full=Collagen alpha-1(XXIV) chain; Collagen triple helix repeat (20 copies)	>Euk_BCGLMT_19484_c0_g1_i1 RecName: Full=Collagen alpha-1(XXIV) chain; Collagen triple helix repeat (20 copies)	1	1.03695e-12	3.58575e-14	37.8947	14	260	13	13	1	475	50.176	4.94	185.836	30.1053	13	79	237.156	37.8947	13	98	177.699	20.6316	10	83
FALSE	High	High	IsMasterProtein	6.38032e+18	12743	Euk_BCGLMT_28223_c0_g1_i1	RecName: Full=von Willebrand factor A domain-containing protein 5A; von Willebrand factor type A domain	>Euk_BCGLMT_28223_c0_g1_i1 RecName: Full=von Willebrand factor A domain-containing protein 5A; von Willebrand factor type A domain	1	1.08002e-12	3.69498e-14	42.2062	14	63	14	14	1	417	46.301	5.8	47.0341	35.2518	11	18	120.749	42.2062	13	39	20.6088	22.542	5	6
FALSE	High	High	IsMasterProtein	-7.6191e+18	1255	Euk_BCGLMT_33456_c0_g1_i1 RecName: Full=Eukaryotic translation initiation factor 3 subunit H {ECO:0000255	JAB1/Mov34/MPN/PAD-1 ubiquitin protease	>Euk_BCGLMT_33456_c0_g1_i1 RecName: Full=Eukaryotic translation initiation factor 3 subunit H {ECO:0000255|HAMAP-Rule:MF_03007}; JAB1/Mov34/MPN/PAD-1 ubiquitin protease	1	1.09102e-12	3.80512e-14	52.3077	11	124	11	11	1	325	38.026	5.1	104.053	44.6154	9	40	98.8294	44.3077	8	40	122.848	48.9231	10	44
FALSE	High	High	IsMasterProtein	2.3034e+18	9374	Euk_BCGLMT_76304_c0_g1_i1	RecName: Full=Mesencephalic astrocyte-derived neurotrophic factor; Degradation arginine-rich protein for mis-folding	>Euk_BCGLMT_76304_c0_g1_i1 RecName: Full=Mesencephalic astrocyte-derived neurotrophic factor; Degradation arginine-rich protein for mis-folding	1	1.13298e-12	3.91941e-14	70.4762	10	106	10	10	1	105	11.938	8.65	63.889	70.4762	10	38	53.2426	53.3333	8	32	62.4189	70.4762	10	36
FALSE	High	High	IsMasterProtein	-3.14141e+18	4879	Euk_BCGLMT_6169_c0_g1_i1	RecName: Full=Aspartate aminotransferase, cytoplasmic; Aminotransferase class I and II	>Euk_BCGLMT_6169_c0_g1_i1 RecName: Full=Aspartate aminotransferase, cytoplasmic; Aminotransferase class I and II	1	1.15097e-12	4.03534e-14	66.4474	9	332	9	9	1	152	16.638	6.79	246.531	66.4474	9	104	275.576	66.4474	9	104	298.538	66.4474	9	124
FALSE	High	High	IsMasterProtein	6.28826e+18	12664	Euk_BCGLMT_62528_c0_g1_i1 RecName: Full=Coactosin-like protein {ECO:0000250	UniProtKB:Q14019}; Cofilin/tropomyosin-type actin-binding protein	>Euk_BCGLMT_62528_c0_g1_i1 RecName: Full=Coactosin-like protein {ECO:0000250|UniProtKB:Q14019}; Cofilin/tropomyosin-type actin-binding protein	1	1.19704e-12	4.15583e-14	61.8056	11	105	11	11	1	144	16.24	5.16	71.4773	61.8056	10	33	94.6745	56.9444	9	41	70.915	45.1389	8	31
FALSE	High	High	IsMasterProtein	-2.51429e+18	5394	Euk_BCGLMT_1874_c0_g1_i1	RecName: Full=Maestro heat-like repeat-containing protein family member 1; HEAT repeat associated with sister chromatid cohesion	>Euk_BCGLMT_1874_c0_g1_i1 RecName: Full=Maestro heat-like repeat-containing protein family member 1; HEAT repeat associated with sister chromatid cohesion	1	1.23601e-12	4.28012e-14	38.9171	15	59	15	15	1	591	65.936	5.86	48.5343	36.379	13	20	49.7941	33.1641	13	20	43.861	27.4112	11	19
FALSE	High	High	IsMasterProtein	-3.78891e+18	4345	Euk_BCGLMT_96282_c0_g1_i1	RecName: Full=Ornithine aminotransferase, mitochondrial; Aminotransferase class-III	>Euk_BCGLMT_96282_c0_g1_i1 RecName: Full=Ornithine aminotransferase, mitochondrial; Aminotransferase class-III	1	1.28597e-12	4.40935e-14	79.0909	10	113	10	10	1	220	23.885	5.2	58.8461	77.2727	9	26	80.0964	77.2727	9	34	99.8651	79.0909	10	53
FALSE	High	High	IsMasterProtein	-4.43862e+18	3812	BCFGMOX_1522	Transcription_elongation_factor_GreA	>BCFGMOX_1522 Transcription_elongation_factor_GreA	1	1.35003e-12	4.54496e-14	84.1772	11	87	11	11	1	158	17.261	4.84	54.1148	84.1772	10	31	72.5627	77.8481	9	37	30.735	68.9873	8	19
FALSE	High	High	IsMasterProtein	-3.61304e+18	4473	Euk_BCGLMT_11068_c0_g1_i1	RecName: Full=Coronin-7; Domain of unknown function (DUF1899)	>Euk_BCGLMT_11068_c0_g1_i1 RecName: Full=Coronin-7; Domain of unknown function (DUF1899)	1	1.37101e-12	4.68247e-14	70.3704	10	97	10	10	1	216	23.81	5.83	76.8884	69.9074	9	33	83.1607	70.3704	10	35	64.7974	62.5	8	29
FALSE	High	High	IsMasterProtein	-6.52742e+18	2131	Euk_BCGLMT_20837_c0_g1_i1	RecName: Full=Aldehyde dehydrogenase family 9 member A1; Aldehyde dehydrogenase family	>Euk_BCGLMT_20837_c0_g1_i1 RecName: Full=Aldehyde dehydrogenase family 9 member A1; Aldehyde dehydrogenase family	1	1.44995e-12	4.82787e-14	62.5	12	82	12	12	1	304	32.597	5.48	60.7985	41.4474	10	24	65.1638	50	10	28	67.8545	48.0263	10	30
FALSE	High	High	IsMasterProtein	5.19817e+18	11767	BCFGMOX_656	Mg/Co/Ni_transporter_MgtE_/_CBS_domain	>BCFGMOX_656 Mg/Co/Ni_transporter_MgtE_/_CBS_domain	1	1.44995e-12	4.97297e-14	46.1024	14	127	10	10	1	449	48.288	5.07	139.359	39.8664	13	46	170.339	36.0802	12	51	93.2409	26.7261	9	30
FALSE	High	High	IsMasterProtein	-7.8211e+18	1095	BCFGMOX_1823	Glycogen_debranching_enzyme_(EC_3.2.1.-)	>BCFGMOX_1823 Glycogen_debranching_enzyme_(EC_3.2.1.-)	1	1.53499e-12	5.12657e-14	36.96	14	68	14	14	1	625	70.376	5.4	59.2714	29.12	11	27	62.2343	28.32	11	25	30.9879	23.2	8	16
FALSE	High	High	IsMasterProtein	9.02059e+17	8191	Euk_BCGLMT_9722_c0_g1_i1 RecName: Full=Eukaryotic translation initiation factor 3 subunit J {ECO:0000255	Translation initiation factor eIF3 subunit	>Euk_BCGLMT_9722_c0_g1_i1 RecName: Full=Eukaryotic translation initiation factor 3 subunit J {ECO:0000255|HAMAP-Rule:MF_03009}; Translation initiation factor eIF3 subunit	1	1.60905e-12	5.28749e-14	52.4272	12	65	12	12	1	206	24.105	4.93	35.281	39.3204	9	21	25.7806	31.068	6	12	45.1514	52.4272	12	32
FALSE	High	High	IsMasterProtein	-2.37337e+18	5523	Euk_BCGLMT_94807_c0_g1_i1	RecName: Full=60S ribosomal protein L8; Ribosomal Proteins L2, RNA binding domain	>Euk_BCGLMT_94807_c0_g1_i1 RecName: Full=60S ribosomal protein L8; Ribosomal Proteins L2, RNA binding domain	1	1.75904e-12	5.46357e-14	59.176	15	463	14	15	1	267	28.998	10.74	369.513	50.5618	11	147	407.977	48.6891	12	147	413.549	53.5581	13	169
FALSE	High	High	IsMasterProtein	-6.81926e+18	1899	Euk_BCGLMT_28645_c0_g1_i1	RecName: Full=Elongation factor 1-beta; Eukaryotic elongation factor 1 beta central acidic region	>Euk_BCGLMT_28645_c0_g1_i1 RecName: Full=Elongation factor 1-beta; Eukaryotic elongation factor 1 beta central acidic region	1	1.76203e-12	5.63959e-14	67.382	14	383	11	11	1	233	25.256	4.75	335.868	66.5236	12	132	329.409	64.3777	12	121	345.724	58.3691	11	130
FALSE	High	High	IsMasterProtein	-7.84119e+18	1084	BCFGMOX_12	Pyruvate-flavodoxin_oxidoreductase_(EC_1.2.7.-)	>BCFGMOX_12 Pyruvate-flavodoxin_oxidoreductase_(EC_1.2.7.-)	1	1.84697e-12	5.82399e-14	27.4896	26	75	26	26	1	1677	185.902	5.48	76.8467	20.8706	17	26	94.7257	18.8432	17	27	60.8049	16.6965	17	22
FALSE	High	High	IsMasterProtein	7.09751e+18	13336	BCFGMOX_1060	Formylmethanofuran--tetrahydromethanopterin_N-formyltransferase_(EC_2.3.1.101)	>BCFGMOX_1060 Formylmethanofuran--tetrahydromethanopterin_N-formyltransferase_(EC_2.3.1.101)	1	1.85096e-12	6.00843e-14	58.3893	12	140	12	12	1	298	31.555	5.39	124.571	57.3826	11	49	145.234	58.3893	12	52	87.7576	38.255	7	39
FALSE	High	High	IsMasterProtein	-7.13448e+18	1632	Euk_BCGLMT_31036_c0_g1_i1	RecName: Full=C-Myc-binding protein; .	>Euk_BCGLMT_31036_c0_g1_i1 RecName: Full=C-Myc-binding protein; .	1	1.86995e-12	6.19444e-14	73.8739	10	184	10	10	1	111	12.714	4.7	185.019	73.8739	8	56	176.053	73.8739	10	60	200.03	73.8739	9	68
FALSE	High	High	IsMasterProtein	8.06951e+18	14141	Euk_BCGLMT_102981_c0_g1_i1	RecName: Full=Proteasome subunit alpha type-5; Proteasome subunit A N-terminal signature	>Euk_BCGLMT_102981_c0_g1_i1 RecName: Full=Proteasome subunit alpha type-5; Proteasome subunit A N-terminal signature	1	1.88105e-12	6.38121e-14	55.0725	10	130	10	10	1	138	15.344	5.35	121.624	53.6232	8	43	109.479	55.0725	8	39	134.551	51.4493	9	48
FALSE	High	High	IsMasterProtein	-1.58776e+18	6203	BCFGMOX_230	ATP-dependent_Clp_protease_ATP-binding_subunit_ClpX	>BCFGMOX_230 ATP-dependent_Clp_protease_ATP-binding_subunit_ClpX	1	1.90403e-12	6.56995e-14	45.9906	11	88	9	9	1	424	46.716	4.86	79.7889	42.4528	10	29	95.7544	45.9906	11	37	49.1503	40.3302	9	22
FALSE	High	High	IsMasterProtein	1.28588e+18	8495	BCFGMOX_243	CBS_domain_protein	>BCFGMOX_243 CBS_domain_protein	1	1.93601e-12	6.76158e-14	74.5098	11	94	11	11	1	153	16.855	9.36	86.0828	68.6275	10	36	72.3253	61.4379	9	35	53.9024	55.5556	8	23
FALSE	High	High	IsMasterProtein	2.96209e+18	9938	hyp_BCGLMT_6288_c0_g1_i1	. .	>hyp_BCGLMT_6288_c0_g1_i1 . .	1	2.04303e-12	6.96377e-14	54.878	12	207	12	12	1	246	28.229	10.14	180.113	54.878	10	61	150.61	54.878	10	51	262.921	50.813	11	95
FALSE	High	High	IsMasterProtein	3.88021e+18	10678	Euk_BCGLMT_10762_c0_g1_i1	RecName: Full=Uncharacterized protein C1orf194 homolog; Protein of unknown function (DUF3695)	>Euk_BCGLMT_10762_c0_g1_i1 RecName: Full=Uncharacterized protein C1orf194 homolog; Protein of unknown function (DUF3695)	1	2.29505e-12	7.19132e-14	65.625	11	53	11	11	1	160	18.506	7.31	25.9254	56.875	8	18	37.4334	65.625	10	17	35.0753	65	10	18
FALSE	High	High	IsMasterProtein	-6.74637e+17	6935	Euk_BCGLMT_34724_c0_g1_i1	RecName: Full=Heat shock 70 kDa protein 12B; Hsp70 protein	>Euk_BCGLMT_34724_c0_g1_i1 RecName: Full=Heat shock 70 kDa protein 12B; Hsp70 protein	1	2.40896e-12	7.43003e-14	35.3448	15	86	13	13	1	580	65.122	8.43	61.2302	27.7586	11	24	64.2392	31.8966	13	25	94.7072	35.3448	15	37
FALSE	High	High	IsMasterProtein	-3.44946e+18	4615	BCFGMOX_69	UDP-N-acetylglucosamine_1-carboxyvinyltransferase_(EC_2.5.1.7)	>BCFGMOX_69 UDP-N-acetylglucosamine_1-carboxyvinyltransferase_(EC_2.5.1.7)	1	2.48002e-12	7.67552e-14	46.3183	12	87	12	12	1	421	45.278	6.8	105.33	46.3183	12	32	82.3828	42.7553	11	31	73.1465	37.5297	9	24
FALSE	High	High	IsMasterProtein	-7.52665e+18	1315	hyp_BCGLMT_37040_c5_g20_i2	. .	>hyp_BCGLMT_37040_c5_g20_i2 . .	1	2.58604e-12	7.9313e-14	47.2081	16	462	8	8	1	197	21.871	6.68	356.952	47.2081	16	169	294.184	47.2081	14	152	312.094	47.2081	16	141
FALSE	High	High	IsMasterProtein	3.46483e+18	10333	Euk_BCGLMT_14324_c0_g1_i1	RecName: Full=Nucleolar protein 56; NOP5NT (NUC127) domain	>Euk_BCGLMT_14324_c0_g1_i1 RecName: Full=Nucleolar protein 56; NOP5NT (NUC127) domain	1	2.59304e-12	8.18728e-14	38.7716	14	98	13	14	1	521	58.658	9.28	61.3045	23.0326	7	24	65.8486	27.0633	8	24	126.036	38.7716	14	50
FALSE	High	High	IsMasterProtein	-7.42331e+18	1408	Euk_BCGLMT_8868_c0_g1_i1	RecName: Full=ATP synthase-coupling factor 6, mitochondrial; Mitochondrial ATP synthase coupling factor 6	>Euk_BCGLMT_8868_c0_g1_i1 RecName: Full=ATP synthase-coupling factor 6, mitochondrial; Mitochondrial ATP synthase coupling factor 6	1	2.67197e-12	8.45077e-14	61.6352	10	303	10	10	1	159	17.729	4.81	250.352	61.6352	10	96	250.611	61.6352	10	98	266.242	61.6352	10	109
FALSE	High	High	IsMasterProtein	-1.08209e+17	7388	Euk_BCGLMT_14360_c0_g1_i1	RecName: Full=Cytochrome c oxidase subunit 4 isoform 1, mitochondrial; Cytochrome c oxidase subunit IV	>Euk_BCGLMT_14360_c0_g1_i1 RecName: Full=Cytochrome c oxidase subunit 4 isoform 1, mitochondrial; Cytochrome c oxidase subunit IV	1	2.775e-12	8.7242e-14	46.0784	11	380	10	10	1	204	23.525	9.14	234.361	45.098	9	131	288.667	46.0784	11	137	215.231	45.098	9	112
FALSE	High	High	IsMasterProtein	-8.58728e+18	543	Euk_BCGLMT_19119_c0_g1_i1	RecName: Full=TAR DNA-binding protein 43; RNA recognition motif. (a.k.a. RRM, RBD, or RNP domain)	>Euk_BCGLMT_19119_c0_g1_i1 RecName: Full=TAR DNA-binding protein 43; RNA recognition motif. (a.k.a. RRM, RBD, or RNP domain)	1	2.85605e-12	9.0053e-14	40.3712	12	68	11	11	1	431	46.331	7.06	46.9819	28.0742	9	20	35.5599	30.6265	10	19	56.5316	37.819	10	29
FALSE	High	High	IsMasterProtein	-2.27684e+18	5608	Euk_BCGLMT_15670_c0_g1_i1	RecName: Full=Interferon-inducible GTPase 1; Interferon-inducible GTPase (IIGP)	>Euk_BCGLMT_15670_c0_g1_i1 RecName: Full=Interferon-inducible GTPase 1; Interferon-inducible GTPase (IIGP)	1	2.87403e-12	9.28765e-14	34.8039	13	51	12	13	1	408	46.184	8.91	25.1258	23.0392	8	12	41.5234	34.8039	13	27	24.9131	21.5686	7	12
FALSE	High	High	IsMasterProtein	1.74177e+18	8872	Euk_BCGLMT_96856_c0_g1_i1	RecName: Full=Alanine aminotransferase 1; .	>Euk_BCGLMT_96856_c0_g1_i1 RecName: Full=Alanine aminotransferase 1; .	1	2.95597e-12	9.57773e-14	64.3836	11	136	11	11	1	146	16.173	9.33	116.7	56.8493	8	45	142.944	64.3836	11	57	95.5244	63.0137	10	34
FALSE	High	High	IsMasterProtein	8.63421e+18	14601	hyp_BCGLMT_49175_c0_g1_i1	. .	>hyp_BCGLMT_49175_c0_g1_i1 . .	1	2.99505e-12	9.87117e-14	78.169	15	119	15	15	1	142	16.416	8.59	61.8116	65.493	10	42	62.3456	71.1268	9	32	69.7221	72.5352	13	45
FALSE	High	High	IsMasterProtein	8.77949e+18	14718	Euk_BCGLMT_8897_c0_g1_i1	RecName: Full=Serine/threonine-protein kinase 3; Protein kinase domain	>Euk_BCGLMT_8897_c0_g1_i1 RecName: Full=Serine/threonine-protein kinase 3; Protein kinase domain	1	3.11595e-12	1.01763e-13	32.2314	12	47	12	12	1	484	54.419	5.25	33.7337	28.719	10	15	29.7354	27.4793	10	18	34.6288	26.0331	9	14
FALSE	High	High	IsMasterProtein	5.18051e+18	11759	BCFGMOX_1509	Vanillate_O-demethylase_oxygenase_subunit_(EC_1.14.13.82)	>BCFGMOX_1509 Vanillate_O-demethylase_oxygenase_subunit_(EC_1.14.13.82)	1	3.25795e-12	1.04951e-13	34.005	13	79	13	13	1	397	46.172	7.21	37.2165	31.9899	12	25	53.2021	33.7531	12	30	44.6937	28.7154	8	24
FALSE	High	High	IsMasterProtein	-6.57649e+18	2090	BCFGMOX_1476	Thioredoxin	>BCFGMOX_1476 Thioredoxin	1	3.31501e-12	1.0819e-13	82.4074	9	309	8	9	1	108	11.792	4.63	265.89	82.4074	9	103	281.416	82.4074	9	112	228.465	76.8519	7	94
FALSE	High	High	IsMasterProtein	-7.01151e+18	1726	Euk_BCGLMT_10434_c0_g1_i1	RecName: Full=[Protein ADP-ribosylarginine] hydrolase; ADP-ribosylglycohydrolase	>Euk_BCGLMT_10434_c0_g1_i1 RecName: Full=[Protein ADP-ribosylarginine] hydrolase; ADP-ribosylglycohydrolase	1	3.471e-12	1.1158e-13	44.5434	15	123	15	15	1	449	49.537	6.39	113.972	41.8708	12	47	96.6852	37.8619	12	40	79.4047	33.4076	11	36
FALSE	High	High	IsMasterProtein	7.82479e+18	13954	Euk_BCGLMT_35313_c0_g1_i1	RecName: Full=Cation-independent mannose-6-phosphate receptor; Cation-independent mannose-6-phosphate receptor repeat	>Euk_BCGLMT_35313_c0_g1_i1 RecName: Full=Cation-independent mannose-6-phosphate receptor; Cation-independent mannose-6-phosphate receptor repeat	1	3.49598e-12	1.14988e-13	28.9825	41	111	41	41	1	2398	264.772	6.44	103.509	20.6422	29	52	45.4829	12.5104	16	31	45.4812	12.6772	19	28
FALSE	High	High	IsMasterProtein	-9.94404e+17	6697	BCFGMOX_260	Mlr7403_protein	>BCFGMOX_260 Mlr7403_protein	1	3.86202e-12	1.18758e-13	42.7907	10	61	10	10	1	215	23.566	4.58	41.1771	33.9535	8	18	76.2057	42.7907	10	27	28.3623	28.3721	7	16
FALSE	High	High	IsMasterProtein	7.05995e+18	13310	Euk_BCGLMT_36299_c1_g5_i3	RecName: Full=Collagen alpha-4(VI) chain; von Willebrand factor type A domain	>Euk_BCGLMT_36299_c1_g5_i3 RecName: Full=Collagen alpha-4(VI) chain; von Willebrand factor type A domain	1	3.86502e-12	1.22523e-13	89.3855	21	855	11	16	1	179	19.16	7.91	678.127	88.8268	19	296	634.827	75.419	16	277	661.928	89.3855	20	282
FALSE	High	High	IsMasterProtein	3.89024e+18	10684	Euk_BCGLMT_5400_c0_g1_i1	RecName: Full=Glycerol-3-phosphate dehydrogenase [NAD(+)], cytoplasmic; NAD-dependent glycerol-3-phosphate dehydrogenase N-terminus	>Euk_BCGLMT_5400_c0_g1_i1 RecName: Full=Glycerol-3-phosphate dehydrogenase [NAD(+)], cytoplasmic; NAD-dependent glycerol-3-phosphate dehydrogenase N-terminus	1	3.89599e-12	1.26311e-13	75.8065	9	65	9	9	1	124	13.598	7.85	59.5263	75.8065	8	20	57.0712	68.5484	8	21	45.2456	75.8065	9	24
FALSE	High	High	IsMasterProtein	1.5725e+18	8724	BCFGMOX_945	Sulfate_adenylyltransferase_subunit_1_(EC_2.7.7.4)	>BCFGMOX_945 Sulfate_adenylyltransferase_subunit_1_(EC_2.7.7.4)	1	4.022e-12	1.30219e-13	35.0554	14	51	14	14	1	542	59.368	5.21	23.7021	30.8118	11	18	37.9646	27.6753	10	20	22.7466	13.8376	7	13
FALSE	High	High	IsMasterProtein	-8.81231e+18	349	Euk_BCGLMT_10303_c0_g2_i1	RecName: Full=Complement component 1 Q subcomponent-binding protein, mitochondrial; Mitochondrial glycoprotein	>Euk_BCGLMT_10303_c0_g2_i1 RecName: Full=Complement component 1 Q subcomponent-binding protein, mitochondrial; Mitochondrial glycoprotein	1	4.07097e-12	1.34167e-13	58.4699	10	116	10	10	1	183	20.054	4.73	92.7424	57.9235	8	40	106.981	58.4699	7	36	114.621	57.9235	8	40
FALSE	High	High	IsMasterProtein	1.81001e+18	8947	BCFGMOX_2105	Tryptophanyl-tRNA_synthetase_(EC_6.1.1.2)	>BCFGMOX_2105 Tryptophanyl-tRNA_synthetase_(EC_6.1.1.2)	1	4.43701e-12	1.38475e-13	57.7381	13	61	13	13	1	336	37.277	6.55	68.6501	56.25	12	25	87.5067	52.9762	12	27	26.6578	33.3333	6	9
FALSE	High	High	IsMasterProtein	-8.0144e+18	961	Euk_BCGLMT_34685_c0_g2_i1	RecName: Full=Ras-like GTP-binding protein Rho1; Ras family	>Euk_BCGLMT_34685_c0_g2_i1 RecName: Full=Ras-like GTP-binding protein Rho1; Ras family	1	4.444e-12	1.4278e-13	80.2083	15	374	8	15	1	192	21.805	7.15	361.878	80.2083	15	127	344.769	80.2083	15	128	318.602	80.2083	14	119
FALSE	High	High	IsMasterProtein	5.24988e+18	11806	Euk_BCGLMT_41260_c0_g1_i1	RecName: Full=Armadillo repeat-containing protein 4; Armadillo/beta-catenin-like repeat	>Euk_BCGLMT_41260_c0_g1_i1 RecName: Full=Armadillo repeat-containing protein 4; Armadillo/beta-catenin-like repeat	1	4.54703e-12	1.4718e-13	41.1429	11	48	11	11	1	350	37.961	6.55	26.7764	36.8571	9	15	27.3043	24.8571	7	18	19.9928	38.2857	10	15
FALSE	High	High	IsMasterProtein	4.53675e+18	11265	BCFGMOX_427	3-isopropylmalate_dehydrogenase_(EC_1.1.1.85)	>BCFGMOX_427 3-isopropylmalate_dehydrogenase_(EC_1.1.1.85)	1	4.66804e-12	1.51692e-13	40.4891	11	59	11	11	1	368	40.239	5.1	53.022	29.8913	8	18	67.2079	40.4891	10	28	37.5129	14.6739	4	13
FALSE	High	High	IsMasterProtein	-5.97013e+18	2599	hyp_BCGLMT_94723_c0_g1_i1	. Domain of unknown function (DUF4476)	>hyp_BCGLMT_94723_c0_g1_i1 . Domain of unknown function (DUF4476)	1	4.67204e-12	1.56199e-13	55.0388	10	86	10	10	1	258	28.263	6.87	50.0742	55.0388	10	26	55.8232	50.3876	9	31	48.6187	51.938	9	29
FALSE	High	High	IsMasterProtein	1.9795e+18	9108	Euk_BCGLMT_37037_c0_g2_i6	RecName: Full=Stimulator of interferon genes protein; TIR domain	>Euk_BCGLMT_37037_c0_g2_i6 RecName: Full=Stimulator of interferon genes protein; TIR domain	1	4.86e-12	1.60884e-13	49.3844	26	161	17	17	1	731	83.461	6.77	66.1562	35.2941	18	53	93.9012	33.7893	19	58	64.4494	31.3269	17	50
FALSE	High	High	IsMasterProtein	-8.35336e+18	704	BCFGMOX_1612	Thiol:disulfide_interchange_protein_DsbC	>BCFGMOX_1612 Thiol:disulfide_interchange_protein_DsbC	1	4.88498e-12	1.65584e-13	57.2614	12	122	12	12	1	241	26.91	6.79	107.835	52.2822	9	44	110.748	57.2614	12	50	52.7132	45.2282	8	28
FALSE	High	High	IsMasterProtein	3.30667e+18	10195	BCFGMOX_1947	Rod_shape-determining_protein_MreB	>BCFGMOX_1947 Rod_shape-determining_protein_MreB	1	4.92795e-12	1.70318e-13	49.5677	11	88	10	11	1	347	36.95	5.07	67.6422	33.4294	7	26	102.322	44.9568	10	37	77.3722	35.7349	8	25
FALSE	High	High	IsMasterProtein	3.60287e+18	10460	Bac_BCGLMT_9384_c0_g1_i1	RecName: Full=Uncharacterized WD repeat-containing protein alr3466; WD domain, G-beta repeat	>Bac_BCGLMT_9384_c0_g1_i1 RecName: Full=Uncharacterized WD repeat-containing protein alr3466; WD domain, G-beta repeat	1	4.93505e-12	1.7505e-13	62.5806	11	49	11	11	1	310	34.938	6.7	40.2518	55.1613	9	14	46.5171	61.2903	10	17	37.2096	61.2903	10	18
FALSE	High	High	IsMasterProtein	-3.68613e+18	4419	Euk_BCGLMT_32866_c0_g1_i1	RecName: Full=Bifunctional arginine demethylase and lysyl-hydroxylase PSR; Cupin-like domain	>Euk_BCGLMT_32866_c0_g1_i1 RecName: Full=Bifunctional arginine demethylase and lysyl-hydroxylase PSR; Cupin-like domain	1	4.97702e-12	1.79814e-13	33.2335	10	87	10	10	1	334	38.475	5.12	69.1865	29.9401	9	28	60.0898	33.2335	9	31	64.4353	27.8443	7	28
FALSE	High	High	IsMasterProtein	3.0173e+18	9977	Bac_BCGLMT_36566_c1_g19_i3	RecName: Full=Chitobiase; Putative carbohydrate binding domain	>Bac_BCGLMT_36566_c1_g19_i3 RecName: Full=Chitobiase; Putative carbohydrate binding domain	1	5.01599e-12	1.84607e-13	23.9908	17	85	17	17	1	867	100.544	8	42.8575	17.8777	14	35	25.4588	19.0311	12	21	41.3893	15.2249	12	29
FALSE	High	High	IsMasterProtein	-1.69094e+18	6120	Euk_BCGLMT_72227_c0_g1_i1	RecName: Full=V-type proton ATPase subunit C 1-A; V-ATPase subunit C	>Euk_BCGLMT_72227_c0_g1_i1 RecName: Full=V-type proton ATPase subunit C 1-A; V-ATPase subunit C	1	5.05196e-12	1.89426e-13	56.5611	12	49	12	12	1	221	25.002	5.24	52.23	43.8914	9	17	55.2989	48.4163	10	18	38.1264	45.7014	8	14
FALSE	High	High	IsMasterProtein	6.08122e+18	12479	Euk_BCGLMT_60744_c0_g1_i1	RecName: Full=Uncharacterized protein ZK1073.1; Ndr family	>Euk_BCGLMT_60744_c0_g1_i1 RecName: Full=Uncharacterized protein ZK1073.1; Ndr family	1	5.16598e-12	1.94348e-13	58.8679	14	89	14	14	1	265	29.268	9.17	54.579	37.7358	9	23	48.7023	49.0566	12	22	106.422	52.8302	12	44
FALSE	High	High	IsMasterProtein	1.84053e+18	8979	hyp_BCGLMT_25320_c0_g1_i2	. Domain of unknown function (DUF4483)	>hyp_BCGLMT_25320_c0_g1_i2 . Domain of unknown function (DUF4483)	1	5.279e-12	1.99373e-13	50.3817	12	85	12	12	1	262	29.897	9.98	53.3297	38.5496	9	23	70.7597	46.9466	11	32	66.852	46.9466	11	30
FALSE	High	High	IsMasterProtein	-2.68017e+18	5267	Euk_BCGLMT_231_c0_g1_i1	RecName: Full=Transmembrane 9 superfamily member 4; Endomembrane protein 70	>Euk_BCGLMT_231_c0_g1_i1 RecName: Full=Transmembrane 9 superfamily member 4; Endomembrane protein 70	1	5.32896e-12	2.04436e-13	53.8136	12	178	12	12	1	236	27.168	7.08	123.369	50	10	59	142.541	48.3051	10	63	131.566	44.4915	10	56
FALSE	High	High	IsMasterProtein	-5.10769e+18	3276	Euk_BCGLMT_21451_c0_g2_i1	RecName: Full=Coatomer subunit epsilon; Coatomer epsilon subunit	>Euk_BCGLMT_21451_c0_g2_i1 RecName: Full=Coatomer subunit epsilon; Coatomer epsilon subunit	1	5.36804e-12	2.09529e-13	50.8532	12	107	12	12	1	293	33.438	5.43	91.8657	34.1297	8	39	99.3774	48.1229	9	38	58.8668	36.8601	10	30
FALSE	High	High	IsMasterProtein	4.4801e+18	11210	Euk_BCGLMT_31953_c0_g1_i1	RecName: Full=Toll-interacting protein; C2 domain	>Euk_BCGLMT_31953_c0_g1_i1 RecName: Full=Toll-interacting protein; C2 domain	1	5.42499e-12	2.14667e-13	53.7705	12	80	12	12	1	305	34.809	4.92	56.1804	44.2623	9	22	68.4066	40.6557	9	24	89.7607	49.5082	11	34
FALSE	High	High	IsMasterProtein	-7.53573e+18	1310	Euk_BCGLMT_52190_c0_g1_i1	RecName: Full=Tubulin beta-2A chain; Tubulin/FtsZ family, GTPase domain	>Euk_BCGLMT_52190_c0_g1_i1 RecName: Full=Tubulin beta-2A chain; Tubulin/FtsZ family, GTPase domain	1	5.558e-12	2.19926e-13	86.3636	9	441	9	9	1	176	19.195	5.03	271.62	86.3636	8	136	285.96	86.3636	9	137	369.745	86.3636	8	168
FALSE	High	High	IsMasterProtein	-1.20338e+18	6519	Euk_BCGLMT_19449_c0_g1_i1	RecName: Full=Coronin-7; WD domain, G-beta repeat	>Euk_BCGLMT_19449_c0_g1_i1 RecName: Full=Coronin-7; WD domain, G-beta repeat	1	5.56e-12	2.25177e-13	39.1437	11	90	11	11	1	327	36.725	5.66	117.807	36.0856	8	31	108.276	31.4985	8	30	109.258	26.2997	6	29
FALSE	High	High	IsMasterProtein	7.60713e+18	13788	Euk_BCGLMT_36371_c0_g4_i2	RecName: Full=Putative aminopeptidase W07G4.4; Cytosol aminopeptidase family, catalytic domain	>Euk_BCGLMT_36371_c0_g4_i2 RecName: Full=Putative aminopeptidase W07G4.4; Cytosol aminopeptidase family, catalytic domain	1	5.74096e-12	2.30595e-13	75.4237	12	99	12	12	1	236	25.291	8.27	227.828	75.4237	12	76	25.5182	29.661	3	9	42.2154	59.7458	7	14
FALSE	High	High	IsMasterProtein	2.75924e+18	9747	BCFGMOX_1891	LSU_ribosomal_protein_L13p_(L13Ae)	>BCFGMOX_1891 LSU_ribosomal_protein_L13p_(L13Ae)	1	5.86597e-12	2.36126e-13	69.0141	12	65	12	12	1	142	16.085	9.92	38.9303	64.7887	11	25	48.4754	67.6056	11	27	19.9577	51.4085	7	13
FALSE	High	High	IsMasterProtein	-7.71939e+18	1179	Euk_BCGLMT_39826_c0_g1_i1	RecName: Full=Aldehyde dehydrogenase; Aldehyde dehydrogenase family	>Euk_BCGLMT_39826_c0_g1_i1 RecName: Full=Aldehyde dehydrogenase; Aldehyde dehydrogenase family	1	6.30995e-12	2.4208e-13	94.2308	11	85	11	11	1	104	11.66	4.6	55.6008	65.3846	6	19	59.6418	86.5385	7	23	101	94.2308	11	43
FALSE	High	High	IsMasterProtein	5.25993e+18	11808	Euk_BCGLMT_6620_c0_g1_i1	RecName: Full=Membrane-associated progesterone receptor component 2; Cytochrome b5-like Heme/Steroid binding domain	>Euk_BCGLMT_6620_c0_g1_i1 RecName: Full=Membrane-associated progesterone receptor component 2; Cytochrome b5-like Heme/Steroid binding domain	1	6.44496e-12	2.48156e-13	66.1202	11	223	11	11	1	183	20.875	5.16	204.048	65.5738	10	76	185.153	65.5738	9	69	182.491	61.2022	9	78
FALSE	High	High	IsMasterProtein	-6.57796e+18	2088	hyp_BCGLMT_34558_c0_g5_i2	. von Willebrand factor type A domain	>hyp_BCGLMT_34558_c0_g5_i2 . von Willebrand factor type A domain	1	6.89904e-12	2.54663e-13	32.9268	20	79	20	20	1	902	101.774	4.93	46.0971	22.5055	14	29	22.2703	17.2949	9	24	19.7235	21.9512	11	26
FALSE	High	High	IsMasterProtein	-7.21202e+18	1570	Euk_BCGLMT_29744_c0_g1_i1 RecName: Full=ATP-dependent (S)-NAD(P)H-hydrate dehydratase {ECO:0000255	Carbohydrate kinase	>Euk_BCGLMT_29744_c0_g1_i1 RecName: Full=ATP-dependent (S)-NAD(P)H-hydrate dehydratase {ECO:0000255|HAMAP-Rule:MF_03157}; Carbohydrate kinase	1	6.91003e-12	2.61169e-13	65.0558	11	85	11	11	1	269	29.014	7.66	61.9818	26.3941	5	20	64.3233	36.803	7	26	112.457	65.0558	11	39
FALSE	High	High	IsMasterProtein	6.07478e+18	12475	BCFGMOX_1803	hypothetical_protein	>BCFGMOX_1803 hypothetical_protein	1	6.93101e-12	2.67683e-13	66.443	10	72	10	10	1	149	16.204	6.79	56.4701	66.443	10	29	72.532	55.7047	9	32	17.5821	32.8859	6	11
FALSE	High	High	IsMasterProtein	3.28873e+18	10185	Euk_BCGLMT_72922_c0_g1_i1	RecName: Full=DnaJ homolog subfamily C member 3; Anaphase-promoting complex subunit 5	>Euk_BCGLMT_72922_c0_g1_i1 RecName: Full=DnaJ homolog subfamily C member 3; Anaphase-promoting complex subunit 5	1	7.35401e-12	2.74596e-13	37.25	14	74	14	14	1	400	45.63	6.37	60.6849	37.25	13	22	52.5607	30.5	9	19	79.3683	35.25	12	33
FALSE	High	High	IsMasterProtein	9.32978e+17	8216	Euk_BCGLMT_50845_c0_g1_i1	RecName: Full=Tropomyosin; Tropomyosin like	>Euk_BCGLMT_50845_c0_g1_i1 RecName: Full=Tropomyosin; Tropomyosin like	1	7.38998e-12	2.81531e-13	79.8077	13	318	9	9	1	104	12.251	4.84	246.91	79.8077	12	100	251.821	79.8077	13	103	293.772	79.8077	13	115
FALSE	High	High	IsMasterProtein	-3.96466e+18	4213	Euk_BCGLMT_31024_c0_g1_i2	RecName: Full=Heterogeneous nuclear ribonucleoprotein K; KH domain	>Euk_BCGLMT_31024_c0_g1_i2 RecName: Full=Heterogeneous nuclear ribonucleoprotein K; KH domain	1	7.55995e-12	2.88618e-13	66.9291	15	845	10	15	1	254	27.25	7.69	609.973	66.9291	14	283	555.436	66.9291	14	265	559.931	66.9291	15	297
FALSE	High	High	IsMasterProtein	-7.07879e+18	1678	Euk_BCGLMT_61085_c0_g1_i1	RecName: Full=3-hydroxyisobutyrate dehydrogenase, mitochondrial; NAD binding domain of 6-phosphogluconate dehydrogenase	>Euk_BCGLMT_61085_c0_g1_i1 RecName: Full=3-hydroxyisobutyrate dehydrogenase, mitochondrial; NAD binding domain of 6-phosphogluconate dehydrogenase	1	7.59204e-12	2.95723e-13	86.6667	11	210	10	10	1	240	24.573	5.59	216.665	75	9	69	204.885	86.6667	11	67	231.821	77.5	10	74
FALSE	High	High	IsMasterProtein	4.88201e+18	11541	BCFGMOX_89	S-adenosylmethionine_synthetase_(EC_2.5.1.6)	>BCFGMOX_89 S-adenosylmethionine_synthetase_(EC_2.5.1.6)	1	7.61002e-12	3.02831e-13	42.487	12	82	9	12	1	386	41.941	5	69.8468	39.1192	10	31	77.7386	36.2694	10	31	45.4294	18.3938	5	20
FALSE	High	High	IsMasterProtein	-8.32544e+18	734	Euk_BCGLMT_36668_c2_g1_i1	RecName: Full=WD repeat domain phosphoinositide-interacting protein 3; WD domain, G-beta repeat	>Euk_BCGLMT_36668_c2_g1_i1 RecName: Full=WD repeat domain phosphoinositide-interacting protein 3; WD domain, G-beta repeat	1	7.65299e-12	3.09967e-13	48.2558	11	52	11	11	1	344	38.341	7.4	44.3349	39.2442	8	19	36.0231	38.6628	8	19	38.2239	20.6395	4	14
FALSE	High	High	IsMasterProtein	2.03037e+18	9145	Euk_BCGLMT_618_c0_g2_i1	RecName: Full=TBC1 domain family member 2B; PH domain	>Euk_BCGLMT_618_c0_g2_i1 RecName: Full=TBC1 domain family member 2B; PH domain	1	7.73803e-12	3.17172e-13	31.7757	17	68	15	17	1	749	85.86	6.48	45.4334	16.1549	9	22	56.9567	25.2336	14	26	50.4802	22.964	12	20
FALSE	High	High	IsMasterProtein	7.45264e+18	13644	Euk_BCGLMT_13643_c0_g2_i1 RecName: Full=Tankyrase-like protein {ECO:0000303	PubMed:14706351}; WGR domain	>Euk_BCGLMT_13643_c0_g2_i1 RecName: Full=Tankyrase-like protein {ECO:0000303|PubMed:14706351}; WGR domain	1	8.37697e-12	3.24982e-13	46.4088	15	53	10	15	1	362	41.938	8.54	34.0403	30.3867	9	19	22.5363	27.9006	8	10	65.345	36.7403	10	24
FALSE	High	High	IsMasterProtein	5.40128e+18	11920	BCFGMOX_1291	SSU_ribosomal_protein_S5p_(S2e)	>BCFGMOX_1291 SSU_ribosomal_protein_S5p_(S2e)	1	8.39195e-12	3.32791e-13	75	10	280	10	10	1	168	17.518	9.5	309.405	74.4048	9	96	363.339	75	10	114	232.032	73.8095	9	70
FALSE	High	High	IsMasterProtein	-1.32316e+18	6418	BCFGMOX_1625	4-hydroxy-3-methylbut-2-enyl_diphosphate_reductase_(EC_1.17.1.2)	>BCFGMOX_1625 4-hydroxy-3-methylbut-2-enyl_diphosphate_reductase_(EC_1.17.1.2)	1	8.50497e-12	3.40694e-13	57.4132	13	90	11	13	1	317	35.002	5.2	50.1368	25.8675	7	24	77.7944	43.2177	10	43	47.3596	32.8076	7	23
FALSE	High	High	IsMasterProtein	1.05133e+18	8313	Euk_BCGLMT_73316_c0_g1_i1	RecName: Full=Asparagine--tRNA ligase, cytoplasmic; tRNA synthetases class II (D, K and N)	>Euk_BCGLMT_73316_c0_g1_i1 RecName: Full=Asparagine--tRNA ligase, cytoplasmic; tRNA synthetases class II (D, K and N)	1	9.26204e-12	3.49314e-13	45.515	11	111	11	11	1	301	35.007	5.88	67.4545	45.515	11	38	61.2575	31.2292	8	36	74.9449	38.206	9	37
FALSE	High	High	IsMasterProtein	8.69184e+18	14646	hyp_BCGLMT_33433_c0_g2_i1	. Ependymin	>hyp_BCGLMT_33433_c0_g2_i1 . Ependymin	1	9.29401e-12	3.57948e-13	69.1304	17	539	12	12	1	230	25.443	8.19	423.693	60.8696	14	160	400.521	47.3913	12	148	590.631	55.6522	15	231
FALSE	High	High	IsMasterProtein	-3.07106e+18	4941	hyp_BCGLMT_27281_c0_g1_i1	. Mitochondria-eating protein	>hyp_BCGLMT_27281_c0_g1_i1 . Mitochondria-eating protein	1	9.43601e-12	3.66702e-13	72.1612	14	92	13	13	1	273	31.333	5.01	80.3909	46.1538	10	30	51.3724	47.619	10	26	91.2336	62.6374	11	36
FALSE	High	High	IsMasterProtein	-4.50451e+18	3760	Euk_BCGLMT_13608_c0_g1_i1	RecName: Full=Calumenin; EF hand	>Euk_BCGLMT_13608_c0_g1_i1 RecName: Full=Calumenin; EF hand	1	9.51395e-12	3.75514e-13	80.625	38	815	6	6	1	320	37.789	4.73	661.78	71.875	35	305	654.702	79.6875	36	269	496.399	70.9375	29	241
FALSE	High	High	IsMasterProtein	-8.71977e+18	437	Arch_BCGLMT_39070_c0_g1_i1 RecName: Full=Arylesterase {ECO:0000303	PubMed:18931117}; alpha/beta hydrolase fold	>Arch_BCGLMT_39070_c0_g1_i1 RecName: Full=Arylesterase {ECO:0000303|PubMed:18931117}; alpha/beta hydrolase fold	1	1.0445e-11	3.85206e-13	58.6364	11	176	11	11	1	220	24.758	8.21	134.181	58.6364	11	68	112.802	53.1818	10	47	116.561	58.1818	9	61
FALSE	High	High	IsMasterProtein	8.72646e+18	14671	hyp_BCGLMT_50716_c0_g1_i1	. .	>hyp_BCGLMT_50716_c0_g1_i1 . .	1	1.209e-11	3.96461e-13	54.6584	9	65	9	9	1	161	19.211	8.66	35.5136	47.205	6	18	48.2995	54.6584	8	22	51.8925	53.4161	8	25
FALSE	High	High	IsMasterProtein	5.90791e+18	12342	Euk_BCGLMT_39851_c0_g1_i1 RecName: Full=Succinate--CoA ligase [GDP-forming] subunit beta, mitochondrial {ECO:0000255	ATP-grasp domain	>Euk_BCGLMT_39851_c0_g1_i1 RecName: Full=Succinate--CoA ligase [GDP-forming] subunit beta, mitochondrial {ECO:0000255|HAMAP-Rule:MF_03221}; ATP-grasp domain	1	1.2271e-11	4.07867e-13	61.413	9	114	9	9	1	184	20.317	4.53	143.883	61.413	9	48	119.762	49.4565	8	38	90.5941	49.4565	8	28
FALSE	High	High	IsMasterProtein	3.37736e+18	10260	Euk_BCGLMT_36119_c2_g1_i1 RecName: Full=Retinoic acid receptor RXR {ECO:0000250	UniProtKB:Q8T5C6}; Zinc finger, C4 type (two domains)	>Euk_BCGLMT_36119_c2_g1_i1 RecName: Full=Retinoic acid receptor RXR {ECO:0000250|UniProtKB:Q8T5C6}; Zinc finger, C4 type (two domains)	1	1.2385e-11	4.19362e-13	31.8966	13	45	13	13	1	464	50.786	6.74	31.3721	20.4741	8	14	27.3491	14.2241	7	11	30.6218	29.7414	12	20
FALSE	High	High	IsMasterProtein	1.90258e+18	9041	Euk_BCGLMT_30387_c0_g1_i2	RecName: Full=Actin-3; Actin	>Euk_BCGLMT_30387_c0_g1_i2 RecName: Full=Actin-3; Actin	1	1.2551e-11	4.30993e-13	76.4925	21	8097	11	11	1	268	30.082	5.26	5514.36	63.4328	18	2557	5269.32	62.3134	18	2531	6946.5	75.3731	17	3009
FALSE	High	High	IsMasterProtein	8.53743e+18	14519	Euk_BCGLMT_34750_c0_g1_i1	RecName: Full=Gelsolin-like protein 2; Gelsolin repeat	>Euk_BCGLMT_34750_c0_g1_i1 RecName: Full=Gelsolin-like protein 2; Gelsolin repeat	1	1.2875e-11	4.42913e-13	68.6099	13	205	9	10	1	223	25.513	5.16	135.76	65.0224	12	81	168.803	68.6099	13	91	57.5498	26.009	7	33
FALSE	High	High	IsMasterProtein	-3.95317e+18	4219	Euk_BCGLMT_29415_c0_g1_i1	RecName: Full=Neurobeachin; PH domain associated with Beige/BEACH	>Euk_BCGLMT_29415_c0_g1_i1 RecName: Full=Neurobeachin; PH domain associated with Beige/BEACH	1	1.3209e-11	4.55129e-13	34.2071	18	69	18	18	1	763	87.292	6.52	48.4981	25.8191	13	24	40.6988	24.1153	12	24	42.114	25.2949	12	21
FALSE	High	High	IsMasterProtein	5.1431e+18	11731	Euk_BCGLMT_5473_c0_g1_i1	RecName: Full=Transmembrane emp24 domain-containing protein 7; emp24/gp25L/p24 family/GOLD	>Euk_BCGLMT_5473_c0_g1_i1 RecName: Full=Transmembrane emp24 domain-containing protein 7; emp24/gp25L/p24 family/GOLD	1	1.3511e-11	4.67611e-13	54.3956	9	90	9	9	1	182	20.795	5.12	59.5427	54.3956	9	29	55.9987	54.3956	8	26	61.046	54.3956	9	35
FALSE	High	High	IsMasterProtein	-7.32351e+18	1483	Euk_BCGLMT_36812_c0_g1_i9	RecName: Full=Caspase-2; Caspase domain	>Euk_BCGLMT_36812_c0_g1_i9 RecName: Full=Caspase-2; Caspase domain	1	1.4083e-11	4.80615e-13	53.2609	15	100	10	10	1	276	31.165	7.44	170.747	48.1884	13	64	22.7762	15.942	4	16	38.6153	30.0725	6	20
FALSE	High	High	IsMasterProtein	5.11025e+17	7866	Euk_BCGLMT_49820_c0_g1_i1	RecName: Full=Pathogen-related protein; .	>Euk_BCGLMT_49820_c0_g1_i1 RecName: Full=Pathogen-related protein; .	1	1.4403e-11	4.939e-13	64.8069	12	108	12	12	1	233	27.037	5.82	122.017	64.8069	12	48	63.558	42.9185	9	29	78.6316	45.4936	8	31
FALSE	High	High	IsMasterProtein	-1.38402e+18	6369	BCFGMOX_1618	Uridine_monophosphate_kinase_(EC_2.7.4.22)	>BCFGMOX_1618 Uridine_monophosphate_kinase_(EC_2.7.4.22)	1	1.4722e-11	5.07463e-13	59.8326	12	65	12	12	1	239	25.951	5.49	58.3177	54.8117	10	20	76.8324	55.2301	10	27	46.9336	38.4937	7	18
FALSE	High	High	IsMasterProtein	5.91288e+18	12346	Bac_BCGLMT_11156_c0_g1_i1	RecName: Full=DNA ligase; ATP dependent DNA ligase domain	>Bac_BCGLMT_11156_c0_g1_i1 RecName: Full=DNA ligase; ATP dependent DNA ligase domain	1	1.4921e-11	5.2119e-13	55.1402	12	57	12	12	1	214	24.32	8.78	41.4335	50.9346	11	22	28.6634	43.4579	9	17	29.6415	43.4579	9	18
FALSE	High	High	IsMasterProtein	-3.99697e+18	4185	Euk_BCGLMT_63633_c0_g1_i1	RecName: Full=Pyruvate dehydrogenase E1 component subunit beta, mitochondrial; Transketolase, pyrimidine binding domain	>Euk_BCGLMT_63633_c0_g1_i1 RecName: Full=Pyruvate dehydrogenase E1 component subunit beta, mitochondrial; Transketolase, pyrimidine binding domain	1	1.4971e-11	5.34939e-13	40.5109	11	81	11	11	1	274	29.745	6.3	72.0294	33.5766	9	27	73.1335	34.6715	9	28	69.7083	39.4161	8	26
FALSE	High	High	IsMasterProtein	-6.11277e+18	2477	Euk_BCGLMT_32932_c0_g1_i3	RecName: Full=Protein enabled homolog; WH1 domain	>Euk_BCGLMT_32932_c0_g1_i3 RecName: Full=Protein enabled homolog; WH1 domain	1	1.5039e-11	5.48726e-13	37.8824	12	87	10	12	1	425	44.839	9.51	70.0126	35.0588	11	33	73.6813	36.2353	10	30	71.2579	36.2353	10	24
FALSE	High	High	IsMasterProtein	-8.6533e+18	485	Euk_BCGLMT_11181_c0_g1_i1	RecName: Full=Coactosin; Cofilin/tropomyosin-type actin-binding protein	>Euk_BCGLMT_11181_c0_g1_i1 RecName: Full=Coactosin; Cofilin/tropomyosin-type actin-binding protein	1	1.5131e-11	5.62574e-13	56.4516	10	208	10	10	1	248	27.899	7.66	219.659	51.6129	9	71	213.183	46.7742	8	65	209.004	49.1935	9	72
FALSE	High	High	IsMasterProtein	4.27854e+18	11026	Euk_BCGLMT_7688_c0_g1_i1	RecName: Full=Lysosomal alpha-mannosidase; Glycosyl hydrolases family 38 N-terminal domain	>Euk_BCGLMT_7688_c0_g1_i1 RecName: Full=Lysosomal alpha-mannosidase; Glycosyl hydrolases family 38 N-terminal domain	1	1.5866e-11	5.77094e-13	26.0404	16	95	16	16	1	841	95.235	7.11	80.7716	21.4031	12	29	60.8505	11.0583	7	22	125.248	18.7872	12	44
FALSE	High	High	IsMasterProtein	-2.66593e+18	5277	BCFGMOX_1276	LSU_ribosomal_protein_L4p_(L1e)	>BCFGMOX_1276 LSU_ribosomal_protein_L4p_(L1e)	1	1.6438e-11	5.92128e-13	70.8738	11	394	11	11	1	206	22.12	9.82	472.243	66.5049	10	142	501.286	70.8738	11	161	293.156	52.9126	8	91
FALSE	High	High	IsMasterProtein	1.44674e+18	8605	hyp_BCGLMT_25470_c0_g1_i1	. .	>hyp_BCGLMT_25470_c0_g1_i1 . .	1	1.6612e-11	6.07298e-13	38.2682	11	46	11	11	1	358	41.456	9.16	19.5155	20.1117	6	13	37.1284	38.2682	11	20	25.975	25.1397	7	13
FALSE	High	High	IsMasterProtein	7.48366e+18	13676	BCFGMOX_1443	Uncharacterized_protein_EC-HemY,_likely_associated_with_heme_metabolism_based_on_gene_clustering_with_hemC,_hemD_in_Proteobacteria_(unrelated_to_HemY-type_PPO_in_GramPositives)	>BCFGMOX_1443 Uncharacterized_protein_EC-HemY,_likely_associated_with_heme_metabolism_based_on_gene_clustering_with_hemC,_hemD_in_Proteobacteria_(unrelated_to_HemY-type_PPO_in_GramPositives)	1	1.6648e-11	6.22474e-13	37.5	11	39	11	11	1	408	45.744	7.01	45.7138	34.0686	10	16	37.3976	25.2451	7	14	18.6284	17.8922	5	9
FALSE	High	High	IsMasterProtein	7.09483e+16	7509	BCFGMOX_539	Amidophosphoribosyltransferase_(EC_2.4.2.14)	>BCFGMOX_539 Amidophosphoribosyltransferase_(EC_2.4.2.14)	1	1.6691e-11	6.37661e-13	43.0279	12	47	11	11	1	502	56.05	6.23	49.521	40.4382	11	20	55.0994	28.4861	8	17	27.053	22.3108	6	10
FALSE	High	High	IsMasterProtein	6.49466e+18	12833	Euk_BCGLMT_35591_c0_g1_i1	RecName: Full=Zinc-type alcohol dehydrogenase-like protein C1773.06c; Zinc-binding dehydrogenase	>Euk_BCGLMT_35591_c0_g1_i1 RecName: Full=Zinc-type alcohol dehydrogenase-like protein C1773.06c; Zinc-binding dehydrogenase	1	1.8503e-11	6.54531e-13	67.036	12	44	12	12	1	361	39.245	5.81	21.0727	45.4294	7	11	30.8686	45.9834	7	13	40.766	47.3684	8	20
FALSE	High	High	IsMasterProtein	-3.78214e+18	4350	BCFGMOX_1945	Aspartyl-tRNA(Asn)_amidotransferase_subunit_A_(EC_6.3.5.6)_@_Glutamyl-tRNA(Gln)_amidotransferase_subunit_A_(EC_6.3.5.7)	>BCFGMOX_1945 Aspartyl-tRNA(Asn)_amidotransferase_subunit_A_(EC_6.3.5.6)_@_Glutamyl-tRNA(Gln)_amidotransferase_subunit_A_(EC_6.3.5.7)	1	1.8908e-11	6.71752e-13	50.5176	10	36	10	10	1	483	51.562	5.16	29.7316	43.6853	8	11	52.7407	50.5176	10	18	17.8293	30.6418	6	7
FALSE	High	High	IsMasterProtein	4.15562e+18	10909	Euk_BCGLMT_33366_c0_g1_i1	RecName: Full=Tudor domain-containing protein 7; Tudor domain	>Euk_BCGLMT_33366_c0_g1_i1 RecName: Full=Tudor domain-containing protein 7; Tudor domain	1	1.9305e-11	6.89314e-13	25.8727	16	85	16	16	1	974	110.196	4.82	62.1978	18.2752	10	29	63.5218	19.8152	11	25	72.395	19.0965	12	31
FALSE	High	High	IsMasterProtein	-5.9295e+18	2632	Euk_BCGLMT_35364_c0_g2_i2	RecName: Full=Band 4.1-like protein 3; FERM N-terminal domain	>Euk_BCGLMT_35364_c0_g2_i2 RecName: Full=Band 4.1-like protein 3; FERM N-terminal domain	1	1.9739e-11	7.07251e-13	37.9464	20	74	20	20	1	672	78.904	6.96	37.653	32.5893	18	31	24.3146	25.744	13	23	37.8464	23.5119	12	20
FALSE	High	High	IsMasterProtein	-1.30548e+18	6433	Euk_BCGLMT_33186_c0_g1_i1	RecName: Full=Carnitine O-palmitoyltransferase 1, liver isoform; Choline/Carnitine o-acyltransferase	>Euk_BCGLMT_33186_c0_g1_i1 RecName: Full=Carnitine O-palmitoyltransferase 1, liver isoform; Choline/Carnitine o-acyltransferase	1	1.9774e-11	7.25188e-13	39.1473	10	80	8	8	1	258	29.514	8.69	68.155	35.2713	9	32	53.7074	38.3721	9	27	48.125	34.4961	8	21
FALSE	High	High	IsMasterProtein	-8.54985e+18	564	BCFGMOX_311	Arginyl-tRNA_synthetase_(EC_6.1.1.19)	>BCFGMOX_311 Arginyl-tRNA_synthetase_(EC_6.1.1.19)	1	1.9824e-11	7.43138e-13	44.3686	14	63	14	14	1	586	65.891	5.43	46.9481	35.4949	12	23	58.4859	39.7611	12	24	31.7174	29.1809	9	16
FALSE	High	High	IsMasterProtein	-1.66157e+18	6143	Euk_BCGLMT_42445_c0_g1_i1	RecName: Full=60S ribosomal protein L30; Ribosomal protein L7Ae/L30e/S12e/Gadd45 family	>Euk_BCGLMT_42445_c0_g1_i1 RecName: Full=60S ribosomal protein L30; Ribosomal protein L7Ae/L30e/S12e/Gadd45 family	1	1.9902e-11	7.61127e-13	64.9123	9	212	9	9	1	114	12.749	9.77	185.809	64.9123	9	73	160.718	64.9123	9	62	182.02	64.9123	9	77
FALSE	High	High	IsMasterProtein	2.9825e+18	9951	Euk_BCGLMT_29316_c0_g1_i1	RecName: Full=CD2-associated protein; Variant SH3 domain	>Euk_BCGLMT_29316_c0_g1_i1 RecName: Full=CD2-associated protein; Variant SH3 domain	1	2.0165e-11	7.7933e-13	45.4361	18	61	18	18	1	493	54.735	6.89	35.6982	26.9777	9	13	28.5798	27.9919	8	11	79.2341	39.1481	15	37
FALSE	High	High	IsMasterProtein	8.88315e+18	14812	Euk_BCGLMT_37076_c0_g1_i1	RecName: Full=Neurocalcin-delta; EF-hand domain pair	>Euk_BCGLMT_37076_c0_g1_i1 RecName: Full=Neurocalcin-delta; EF-hand domain pair	1	2.019e-11	7.97522e-13	69.6335	9	83	9	9	1	191	21.81	4.84	110.212	44.5026	5	25	116.77	69.6335	9	33	101.128	47.644	5	25
FALSE	High	High	IsMasterProtein	8.76243e+17	8169	Euk_BCGLMT_73008_c0_g1_i1	RecName: Full=Tetratricopeptide repeat protein 38; .	>Euk_BCGLMT_73008_c0_g1_i1 RecName: Full=Tetratricopeptide repeat protein 38; .	1	2.0314e-11	8.15796e-13	71.0526	14	73	14	14	1	190	21.41	8.18	41.8506	62.1053	12	33	33.7881	57.3684	10	28	17.2343	36.8421	6	12
FALSE	High	High	IsMasterProtein	8.17761e+18	14227	Euk_BCGLMT_48499_c0_g1_i1	RecName: Full=UV excision repair protein RAD23 homolog B; Ubiquitin family	>Euk_BCGLMT_48499_c0_g1_i1 RecName: Full=UV excision repair protein RAD23 homolog B; Ubiquitin family	1	2.084e-11	8.34527e-13	45.4545	12	61	12	12	1	407	43.44	4.6	58.174	37.8378	6	18	53.8731	36.6093	6	17	86.518	44.226	10	26
FALSE	High	High	IsMasterProtein	9.02394e+18	14923	hyp_BCGLMT_30048_c1_g1_i1	. .	>hyp_BCGLMT_30048_c1_g1_i1 . .	1	2.1053e-11	8.53423e-13	59.6667	14	64	14	14	1	300	34.227	5.25	47.9468	44.3333	10	22	61.9911	47.6667	11	24	39.946	45	10	18
FALSE	High	High	IsMasterProtein	-7.67548e+18	1212	BCFGMOX_1141	Phosphoribosylaminoimidazole-succinocarboxamide_synthase_(EC_6.3.2.6)	>BCFGMOX_1141 Phosphoribosylaminoimidazole-succinocarboxamide_synthase_(EC_6.3.2.6)	1	2.1068e-11	8.72298e-13	57.9125	11	71	11	11	1	297	32.934	5.07	69.9857	45.1178	9	23	85.865	57.9125	11	32	51.6805	40.7407	7	16
FALSE	High	High	IsMasterProtein	7.83053e+18	13960	Euk_BCGLMT_27261_c0_g1_i1	RecName: Full=33 kDa inner dynein arm light chain, axonemal; Axonemal dynein light chain	>Euk_BCGLMT_27261_c0_g1_i1 RecName: Full=33 kDa inner dynein arm light chain, axonemal; Axonemal dynein light chain	1	2.1373e-11	8.91421e-13	54.6512	13	178	13	13	1	258	29.545	9.1	98.259	46.124	11	52	110.887	51.5504	12	59	118.499	54.6512	13	67
FALSE	High	High	IsMasterProtein	-8.13302e+18	870	BCFGMOX_1868	2-oxoglutarate_dehydrogenase_E1_component_(EC_1.2.4.2)	>BCFGMOX_1868 2-oxoglutarate_dehydrogenase_E1_component_(EC_1.2.4.2)	1	2.1508e-11	9.10635e-13	27.2727	15	45	15	15	1	946	106.363	6.62	41.7627	20.0846	11	17	38.2348	21.7759	12	21	12.7605	14.0592	5	7
FALSE	High	High	IsMasterProtein	7.44646e+18	13633	Euk_BCGLMT_72107_c0_g1_i1	RecName: Full=Glyoxylate reductase/hydroxypyruvate reductase; D-isomer specific 2-hydroxyacid dehydrogenase, catalytic domain	>Euk_BCGLMT_72107_c0_g1_i1 RecName: Full=Glyoxylate reductase/hydroxypyruvate reductase; D-isomer specific 2-hydroxyacid dehydrogenase, catalytic domain	1	2.1835e-11	9.30118e-13	54.6584	13	119	13	13	1	322	35.402	5.87	74.8094	50	10	34	63.5971	41.3043	8	38	92.272	45.9627	11	47
FALSE	High	High	IsMasterProtein	-8.19274e+18	823	Euk_BCGLMT_99407_c0_g1_i1	RecName: Full=Pleckstrin homology domain-containing family F member 2; PH domain	>Euk_BCGLMT_99407_c0_g1_i1 RecName: Full=Pleckstrin homology domain-containing family F member 2; PH domain	1	2.2478e-11	9.50163e-13	39.2308	10	96	10	10	1	260	29.282	7.78	90.29	39.2308	10	34	91.8712	35.7692	9	36	70.7257	33.8462	8	26
FALSE	High	High	IsMasterProtein	6.13206e+18	12520	Euk_BCGLMT_36484_c2_g1_i1	RecName: Full=Heat shock 70 kDa protein 12B; Hsp70 protein	>Euk_BCGLMT_36484_c2_g1_i1 RecName: Full=Heat shock 70 kDa protein 12B; Hsp70 protein	1	2.3576e-11	9.7119e-13	41.5517	18	106	15	18	1	580	65.085	6.8	82.1215	39.8276	16	37	72.72	30	11	30	83.5849	34.6552	14	39
FALSE	High	High	IsMasterProtein	9.20799e+18	15080	Euk_BCGLMT_13136_c1_g1_i1	RecName: Full=AFG3-like protein 2; Peptidase family M41	>Euk_BCGLMT_13136_c1_g1_i1 RecName: Full=AFG3-like protein 2; Peptidase family M41	1	2.4681e-11	9.93205e-13	74.6725	12	61	12	12	1	229	25.868	4.93	53.2525	49.7817	8	20	38.5715	59.8253	9	20	48.4577	64.6288	10	21
FALSE	High	High	IsMasterProtein	3.2833e+18	10181	Euk_BCGLMT_9764_c0_g1_i1	RecName: Full=Mitochondrial import receptor subunit TOM40 homolog 1; Eukaryotic porin	>Euk_BCGLMT_9764_c0_g1_i1 RecName: Full=Mitochondrial import receptor subunit TOM40 homolog 1; Eukaryotic porin	1	2.5731e-11	1.01615e-12	67.6471	9	156	9	9	1	238	25.634	5.85	151.812	67.6471	9	55	124.69	61.3445	8	49	134.664	60.5042	7	52
FALSE	High	High	IsMasterProtein	8.57093e+18	14552	Euk_BCGLMT_83855_c0_g1_i1	RecName: Full=Pyridoxal-dependent decarboxylase domain-containing protein 1; .	>Euk_BCGLMT_83855_c0_g1_i1 RecName: Full=Pyridoxal-dependent decarboxylase domain-containing protein 1; .	1	2.7583e-11	1.04077e-12	62.7907	12	194	12	12	1	258	29.075	4.91	227.623	57.7519	10	64	195.521	44.186	9	59	227.169	43.7984	9	71
FALSE	High	High	IsMasterProtein	3.60158e+18	10457	hyp_BCGLMT_5548_c0_g1_i1	. .	>hyp_BCGLMT_5548_c0_g1_i1 . .	1	2.8212e-11	1.06593e-12	50	11	157	11	11	1	140	14.89	8.57	108.736	45	10	50	88.5376	46.4286	9	44	133.452	50	10	63
FALSE	High	High	IsMasterProtein	7.4327e+18	13613	Euk_BCGLMT_72263_c0_g1_i1	RecName: Full=Protein phosphatase 1 regulatory subunit 7; Leucine-rich repeat	>Euk_BCGLMT_72263_c0_g1_i1 RecName: Full=Protein phosphatase 1 regulatory subunit 7; Leucine-rich repeat	1	2.829e-11	1.09112e-12	55.1887	9	78	9	9	1	212	24.034	6.24	62.6685	49.0566	7	27	54.5931	49.0566	7	23	80.7349	35.8491	7	28
FALSE	High	High	IsMasterProtein	4.05397e+18	10827	Euk_BCGLMT_98331_c0_g1_i1	RecName: Full=Arf-GAP with dual PH domain-containing protein 1; Putative GTPase activating protein for Arf	>Euk_BCGLMT_98331_c0_g1_i1 RecName: Full=Arf-GAP with dual PH domain-containing protein 1; Putative GTPase activating protein for Arf	1	2.9427e-11	1.11731e-12	45.977	10	31	9	9	1	174	20.151	8.59	22.4272	45.977	7	11	21.4117	41.3793	8	12	16.7915	36.7816	6	8
FALSE	High	High	IsMasterProtein	-7.95794e+18	995	Euk_BCGLMT_89046_c0_g1_i1 RecName: Full=Probable glutathione-independent glyoxalase hsp3103 {ECO:0000250	UniProtKB:O74914}; DJ-1/PfpI family	>Euk_BCGLMT_89046_c0_g1_i1 RecName: Full=Probable glutathione-independent glyoxalase hsp3103 {ECO:0000250|UniProtKB:O74914}; DJ-1/PfpI family	1	3.0038e-11	1.14401e-12	58.8983	9	33	9	9	1	236	25.189	5.77	0	10.5932	1	1	69.3414	58.4746	8	19	43.9797	39.4068	6	13
FALSE	High	High	IsMasterProtein	-3.22759e+18	4813	Euk_BCGLMT_2079_c0_g1_i1	RecName: Full=Ras-related protein Rab-3; ADP-ribosylation factor family	>Euk_BCGLMT_2079_c0_g1_i1 RecName: Full=Ras-related protein Rab-3; ADP-ribosylation factor family	1	3.0269e-11	1.17088e-12	49.5327	11	157	10	10	1	214	24.211	5.02	128.739	41.1215	9	50	137.06	28.0374	7	52	121.938	43.4579	10	55
FALSE	High	High	IsMasterProtein	-1.12603e+18	6599	BCFGMOX_1424	MotA/TolQ/ExbB_proton_channel_family_protein	>BCFGMOX_1424 MotA/TolQ/ExbB_proton_channel_family_protein	1	3.1498e-11	1.19883e-12	38.914	13	69	13	13	1	442	48.276	5.2	87.5681	32.8054	10	24	72.1302	38.6878	12	30	47.3625	24.6606	6	15
FALSE	High	High	IsMasterProtein	-4.67989e+18	3615	Euk_BCGLMT_14881_c0_g1_i1	RecName: Full=Arf-GAP with dual PH domain-containing protein 1; PH domain	>Euk_BCGLMT_14881_c0_g1_i1 RecName: Full=Arf-GAP with dual PH domain-containing protein 1; PH domain	1	3.21631e-11	1.22734e-12	63.4703	11	55	11	11	1	219	25.379	6.81	49.9592	45.6621	8	17	54.3927	57.0776	10	21	47.1959	51.1416	9	17
FALSE	High	High	IsMasterProtein	-1.84532e+18	5984	Euk_BCGLMT_23645_c0_g1_i1	RecName: Full=Protein disulfide-isomerase A6; Thioredoxin	>Euk_BCGLMT_23645_c0_g1_i1 RecName: Full=Protein disulfide-isomerase A6; Thioredoxin	1	3.2458e-11	1.25607e-12	56.9767	13	177	10	10	1	258	28.953	5.39	100.029	56.9767	13	55	111.673	48.8372	11	58	132.847	51.938	11	64
FALSE	High	High	IsMasterProtein	-1.48896e+18	6288	Euk_BCGLMT_6155_c0_g1_i1	RecName: Full=Prefoldin subunit 1; Prefoldin subunit	>Euk_BCGLMT_6155_c0_g1_i1 RecName: Full=Prefoldin subunit 1; Prefoldin subunit	1	3.3211e-11	1.28544e-12	65.2542	9	72	9	9	1	118	13.739	9.09	25.1117	56.7797	8	27	22.9799	59.322	8	20	23.5886	65.2542	9	25
FALSE	High	High	IsMasterProtein	3.285e+18	10184	Euk_BCGLMT_36138_c0_g1_i4	RecName: Full=Heat shock 70 kDa protein 12A; Hsp70 protein	>Euk_BCGLMT_36138_c0_g1_i4 RecName: Full=Heat shock 70 kDa protein 12A; Hsp70 protein	1	3.3481e-11	1.31501e-12	33.4898	13	64	11	12	1	639	72.529	6.79	62.2468	27.23	11	24	54.6691	25.3521	11	20	56.623	23.0047	9	20
FALSE	High	High	IsMasterProtein	9.05306e+18	14941	Euk_BCGLMT_1575_c0_g1_i1	RecName: Full=Histone H2A; Core histone H2A/H2B/H3/H4	>Euk_BCGLMT_1575_c0_g1_i1 RecName: Full=Histone H2A; Core histone H2A/H2B/H3/H4	1	3.35449e-11	1.34458e-12	68.8	10	3426	8	8	1	125	13.409	10.9	2431.46	45.6	9	1012	3062.63	68.8	10	1164	2717.23	68.8	10	1250
FALSE	High	High	IsMasterProtein	7.5264e+18	13717	BCFGMOX_1643	Diaminopimelate_decarboxylase_(EC_4.1.1.20)	>BCFGMOX_1643 Diaminopimelate_decarboxylase_(EC_4.1.1.20)	1	3.4866e-11	1.3753e-12	40.3382	9	21	9	9	1	414	45.107	5.19	17.7807	24.8792	6	7	24.3897	34.058	7	10	5.10217	9.42029	3	4
FALSE	High	High	IsMasterProtein	8.75571e+18	14696	Bac_BCGLMT_98219_c0_g1_i1	RecName: Full=Uncharacterized WD repeat-containing protein alr2800; Anaphase-promoting complex subunit 4 WD40 domain	>Bac_BCGLMT_98219_c0_g1_i1 RecName: Full=Uncharacterized WD repeat-containing protein alr2800; Anaphase-promoting complex subunit 4 WD40 domain	1	3.5431e-11	1.40649e-12	42.6087	11	144	11	11	1	345	38.504	6.15	89.9585	37.971	9	49	100.181	40.8696	10	46	97.0923	39.7101	10	49
FALSE	High	High	IsMasterProtein	-9.29549e+17	6747	Euk_BCGLMT_21995_c0_g1_i4	RecName: Full=Microtubule-associated protein RP/EB family member 1; Calponin homology (CH) domain	>Euk_BCGLMT_21995_c0_g1_i4 RecName: Full=Microtubule-associated protein RP/EB family member 1; Calponin homology (CH) domain	1	3.5858e-11	1.43801e-12	69.403	17	134	8	17	1	268	30.658	5.25	95.5684	51.4925	10	44	62.5149	58.209	12	28	130.247	65.2985	14	62
FALSE	High	High	IsMasterProtein	-5.5958e+18	2892	BCFGMOX_1514	Alanyl-tRNA_synthetase	>BCFGMOX_1514 Alanyl-tRNA_synthetase	1	3.649e-11	1.47005e-12	56.338	10	1241	10	10	1	142	15.155	9.72	1066.9	53.5211	8	472	1099.84	56.338	10	499	589.73	53.5211	8	270
FALSE	High	High	IsMasterProtein	-1.76015e+18	6066	BCFGMOX_1604	Iron-sulfur_cluster_assembly_ATPase_protein_SufC	>BCFGMOX_1604 Iron-sulfur_cluster_assembly_ATPase_protein_SufC	1	3.7122e-11	1.50261e-12	53.012	10	58	10	10	1	249	27.231	6.02	52.5046	43.7751	8	25	33.9708	41.7671	7	22	18.1136	29.3173	4	11
FALSE	High	High	IsMasterProtein	-5.82211e+16	7422	Euk_BCGLMT_11350_c0_g1_i1	RecName: Full=Pre-mRNA-processing factor 19 {ECO:0000305}; WD domain, G-beta repeat	>Euk_BCGLMT_11350_c0_g1_i1 RecName: Full=Pre-mRNA-processing factor 19 {ECO:0000305}; WD domain, G-beta repeat	1	3.7764e-11	1.53569e-12	61.8026	8	69	8	8	1	233	25.231	6.68	59.1174	61.8026	7	22	56.1152	61.8026	8	20	68.2746	61.8026	8	27
FALSE	High	High	IsMasterProtein	-9.1952e+18	20	Euk_BCGLMT_85507_c0_g1_i1	RecName: Full=Ropporin-1-like protein; .	>Euk_BCGLMT_85507_c0_g1_i1 RecName: Full=Ropporin-1-like protein; .	1	3.8375e-11	1.56927e-12	68.8525	8	45	8	8	1	122	13.754	4.5	15.7343	51.6393	6	10	11.8626	33.6066	5	9	40.0714	68.8525	8	26
FALSE	High	High	IsMasterProtein	-5.59553e+17	7027	Euk_BCGLMT_32152_c0_g1_i1	RecName: Full=60 kDa SS-A/Ro ribonucleoprotein; TROVE domain	>Euk_BCGLMT_32152_c0_g1_i1 RecName: Full=60 kDa SS-A/Ro ribonucleoprotein; TROVE domain	1	3.9357e-11	1.60369e-12	47.3154	13	48	12	12	1	298	34.408	9.25	17.7101	28.5235	8	13	32.0476	38.255	10	17	30.8013	41.6107	11	18
FALSE	High	High	IsMasterProtein	-1.12202e+18	6601	Euk_BCGLMT_12688_c0_g2_i1	RecName: Full=Ras-related protein Rab-35; ADP-ribosylation factor family	>Euk_BCGLMT_12688_c0_g2_i1 RecName: Full=Ras-related protein Rab-35; ADP-ribosylation factor family	1	4.0643e-11	1.63921e-12	57.8199	12	248	9	9	1	211	23.786	8.75	126.875	43.128	10	81	132.709	50.7109	11	85	122.56	50.237	11	82
FALSE	High	High	IsMasterProtein	2.68157e+18	9681	Euk_BCGLMT_19099_c0_g1_i1	RecName: Full=Charged multivesicular body protein 4b; Snf7	>Euk_BCGLMT_19099_c0_g1_i1 RecName: Full=Charged multivesicular body protein 4b; Snf7	1	4.1553e-11	1.6755e-12	56.8182	11	125	11	11	1	220	24.481	4.83	118.177	49.0909	9	37	102.198	54.0909	10	38	152.962	56.8182	11	50
FALSE	High	High	IsMasterProtein	4.84968e+18	11517	Euk_BCGLMT_1485_c0_g1_i1	RecName: Full=Lamin-B2; Intermediate filament protein	>Euk_BCGLMT_1485_c0_g1_i1 RecName: Full=Lamin-B2; Intermediate filament protein	1	4.1801e-11	1.71194e-12	41.8868	10	42	10	10	1	265	30.969	9.22	53.4128	38.4906	9	19	25.5426	36.2264	7	10	31.0961	40	9	13
FALSE	High	High	IsMasterProtein	3.17201e+18	10104	Euk_BCGLMT_35558_c1_g1_i2	RecName: Full=Counting factor associated protein D; Cathepsin propeptide inhibitor domain (I29)	>Euk_BCGLMT_35558_c1_g1_i2 RecName: Full=Counting factor associated protein D; Cathepsin propeptide inhibitor domain (I29)	1	4.2789e-11	1.74922e-12	33.6996	16	147	16	16	1	546	61.389	6.96	122.582	33.6996	15	58	88.9855	32.0513	13	45	64.7927	26.9231	13	44
FALSE	High	High	IsMasterProtein	-6.08747e+18	2498	hyp_BCGLMT_73648_c0_g1_i1	. .	>hyp_BCGLMT_73648_c0_g1_i1 . .	1	4.32721e-11	1.78686e-12	40.6639	9	106	9	9	1	241	28.104	5.48	82.8581	40.6639	9	36	91.1665	40.6639	9	37	63.7421	38.5892	8	33
FALSE	High	High	IsMasterProtein	-2.41478e+18	5481	Euk_BCGLMT_14768_c0_g1_i1	RecName: Full=60S ribosomal protein L11; Ribosomal protein L5	>Euk_BCGLMT_14768_c0_g1_i1 RecName: Full=60S ribosomal protein L11; Ribosomal protein L5	1	4.4068e-11	1.82516e-12	52.809	11	221	11	11	1	178	20.286	9.95	128.725	48.3146	10	71	133.525	52.809	9	74	171.372	52.809	11	76
FALSE	High	High	IsMasterProtein	7.53634e+18	13728	BCFGMOX_545	Tryptophan_synthase_beta_chain_(EC_4.2.1.20)	>BCFGMOX_545 Tryptophan_synthase_beta_chain_(EC_4.2.1.20)	1	4.4871e-11	1.86412e-12	56.8528	12	51	12	12	1	394	42.663	5.54	51.262	52.0305	11	24	59.2895	36.5482	7	20	20.628	27.4112	5	7
FALSE	High	High	IsMasterProtein	-1.99736e+18	5861	BCFGMOX_890	ATP_synthase_epsilon_chain_(EC_3.6.3.14)	>BCFGMOX_890 ATP_synthase_epsilon_chain_(EC_3.6.3.14)	1	4.578e-11	1.90382e-12	81.4286	9	80	8	9	1	140	15.117	5.2	86.7873	76.4286	7	28	85.4154	58.5714	8	31	53.3557	53.5714	6	21
FALSE	High	High	IsMasterProtein	-8.66901e+18	473	BCFGMOX_1267	LSU_ribosomal_protein_L10p_(P0)	>BCFGMOX_1267 LSU_ribosomal_protein_L10p_(P0)	1	4.6704e-11	1.94429e-12	60	10	191	10	10	1	190	20.013	4.97	162.903	55.7895	9	74	164.235	55.7895	9	71	105.819	60	10	46
FALSE	High	High	IsMasterProtein	2.27206e+18	9343	BCFGMOX_1617	Ribosome_recycling_factor	>BCFGMOX_1617 Ribosome_recycling_factor	1	4.8278e-11	1.98611e-12	72.4324	10	84	10	10	1	185	20.592	6.61	77.0605	72.4324	10	36	84.4726	66.4865	9	38	24.6864	42.1622	5	10
FALSE	High	High	IsMasterProtein	-8.07133e+18	916	BCFGMOX_1234	Succinyl-CoA_ligase_[ADP-forming]_alpha_chain_(EC_6.2.1.5)	>BCFGMOX_1234 Succinyl-CoA_ligase_[ADP-forming]_alpha_chain_(EC_6.2.1.5)	1	4.9482e-11	2.02894e-12	50.5085	11	42	11	11	1	295	30.71	5.49	45.4018	48.4746	10	17	36.0845	48.4746	9	17	17.6385	47.4576	8	8
FALSE	High	High	IsMasterProtein	8.42939e+18	14437	BCFGMOX_1265	LSU_ribosomal_protein_L11p_(L12e)	>BCFGMOX_1265 LSU_ribosomal_protein_L11p_(L12e)	1	4.9642e-11	2.07183e-12	73.4266	10	152	10	10	1	143	14.98	8.1	120.959	68.5315	9	52	146.052	73.4266	10	62	91.8715	62.2378	8	38
FALSE	High	High	IsMasterProtein	5.30128e+18	11835	BCFGMOX_265	Nucleoside_diphosphate_kinase_(EC_2.7.4.6)	>BCFGMOX_265 Nucleoside_diphosphate_kinase_(EC_2.7.4.6)	1	5.00719e-11	2.11504e-12	62.9371	9	208	8	8	1	143	15.723	4.88	234.361	58.042	7	78	267.091	62.9371	8	84	113.982	62.9371	8	46
FALSE	High	High	IsMasterProtein	7.94926e+18	14051	Euk_BCGLMT_36529_c1_g3_i1	RecName: Full=Engulfment and cell motility protein 1; Domain of unknown function (DUF3361)	>Euk_BCGLMT_36529_c1_g3_i1 RecName: Full=Engulfment and cell motility protein 1; Domain of unknown function (DUF3361)	1	5.2665e-11	2.1605e-12	30.9878	18	73	18	18	1	739	84.983	6.62	29.2771	22.3275	12	20	47.7663	25.5751	12	28	39.4899	21.3802	14	25
FALSE	High	High	IsMasterProtein	-8.14433e+18	860	Bac_BCGLMT_9300_c0_g1_i1	RecName: Full=Universal stress protein YxiE; Universal stress protein family	>Bac_BCGLMT_9300_c0_g1_i1 RecName: Full=Universal stress protein YxiE; Universal stress protein family	1	5.2818e-11	2.20601e-12	74.6575	9	97	9	9	1	146	16.23	7.99	100.228	44.5205	6	32	77.3378	59.589	8	32	87.7811	74.6575	9	33
FALSE	High	High	IsMasterProtein	-1.03623e+18	6670	Euk_BCGLMT_625_c0_g1_i1	RecName: Full=Coiled-coil domain-containing protein 114; .	>Euk_BCGLMT_625_c0_g1_i1 RecName: Full=Coiled-coil domain-containing protein 114; .	1	5.5337e-11	2.2537e-12	41.4722	19	92	19	19	1	557	64.652	5.22	51.1591	28.7253	13	27	57.0884	35.9066	15	32	67.2837	25.3142	11	33
FALSE	High	High	IsMasterProtein	-8.96115e+18	217	Euk_BCGLMT_86565_c0_g1_i1	RecName: Full=Mannose-1-phosphate guanyltransferase beta; Nucleotidyl transferase	>Euk_BCGLMT_86565_c0_g1_i1 RecName: Full=Mannose-1-phosphate guanyltransferase beta; Nucleotidyl transferase	1	5.5923e-11	2.30184e-12	59.7403	11	41	11	11	1	231	25.539	7.14	24.6841	37.6623	4	9	31.2863	47.619	8	16	42.8306	52.8139	8	16
FALSE	High	High	IsMasterProtein	8.96635e+18	14875	Euk_BCGLMT_59983_c0_g1_i1	RecName: Full=Prelamin-A/C; Lamin Tail Domain	>Euk_BCGLMT_59983_c0_g1_i1 RecName: Full=Prelamin-A/C; Lamin Tail Domain	1	5.7945e-11	2.3517e-12	43.1472	9	159	9	9	1	197	21.532	8	140.099	43.1472	9	60	115.187	43.1472	9	50	110.493	42.132	8	49
FALSE	High	High	IsMasterProtein	-2.86699e+18	5112	Euk_BCGLMT_17586_c0_g1_i1	RecName: Full=Nucleoside diphosphate kinase homolog 5; Nucleoside diphosphate kinase	>Euk_BCGLMT_17586_c0_g1_i1 RecName: Full=Nucleoside diphosphate kinase homolog 5; Nucleoside diphosphate kinase	1	5.8666e-11	2.40211e-12	49.2958	9	126	9	9	1	213	23.932	6.21	97.0958	49.2958	9	40	92.1165	47.8873	8	44	98.4166	47.8873	8	42
FALSE	High	High	IsMasterProtein	-5.98686e+18	2588	Euk_BCGLMT_32016_c0_g1_i2	RecName: Full=Dual specificity mitogen-activated protein kinase kinase 6; Protein tyrosine kinase	>Euk_BCGLMT_32016_c0_g1_i2 RecName: Full=Dual specificity mitogen-activated protein kinase kinase 6; Protein tyrosine kinase	1	5.9774e-11	2.45343e-12	45.3488	13	82	13	13	1	344	38.854	7.72	61.7244	30.5233	9	25	70.7068	31.3953	8	26	66.2643	36.6279	11	31
FALSE	High	High	IsMasterProtein	8.87309e+18	14803	Euk_BCGLMT_8517_c0_g1_i1	RecName: Full=60S ribosomal protein L34; Ribosomal protein L34e	>Euk_BCGLMT_8517_c0_g1_i1 RecName: Full=60S ribosomal protein L34; Ribosomal protein L34e	1	6.1174e-11	2.5059e-12	46.281	10	101	10	10	1	121	13.963	11.31	38.4431	46.281	10	37	33.2876	46.281	9	28	49.0494	46.281	10	36
FALSE	High	High	IsMasterProtein	-5.13512e+18	3249	BCFGMOX_2007	Ornithine_cyclodeaminase_(EC_4.3.1.12)	>BCFGMOX_2007 Ornithine_cyclodeaminase_(EC_4.3.1.12)	1	6.2311e-11	2.5593e-12	50.5556	13	66	13	13	1	360	40.034	6.13	60.3264	42.5	8	24	78.4748	41.3889	10	27	37.0786	30.2778	8	15
FALSE	High	High	IsMasterProtein	-5.90371e+18	2645	hyp_BCGLMT_9066_c0_g2_i1	. Protein of unknown function, DUF547	>hyp_BCGLMT_9066_c0_g2_i1 . Protein of unknown function, DUF547	1	6.3284e-11	2.61347e-12	44.3686	11	71	11	11	1	293	33.39	5.92	66.1285	38.5666	8	37	22.2832	34.1297	8	15	17.9423	32.0819	6	19
FALSE	High	High	IsMasterProtein	2.06852e+18	9171	Euk_BCGLMT_21865_c0_g1_i1	RecName: Full=Proteasome subunit beta type-5; Proteasome subunit	>Euk_BCGLMT_21865_c0_g1_i1 RecName: Full=Proteasome subunit beta type-5; Proteasome subunit	1	6.5999e-11	2.66997e-12	61.4815	10	96	10	10	1	270	30.256	6.73	93.0327	57.7778	9	33	61.7887	54.8148	8	24	94.4583	58.5185	9	39
FALSE	High	High	IsMasterProtein	8.65393e+18	14616	Euk_BCGLMT_95858_c0_g1_i1	RecName: Full=Collagen alpha-2(IV) chain; Collagen triple helix repeat (20 copies)	>Euk_BCGLMT_95858_c0_g1_i1 RecName: Full=Collagen alpha-2(IV) chain; Collagen triple helix repeat (20 copies)	1	6.6894e-11	2.72716e-12	40	11	155	11	11	1	295	29.16	7.09	169.15	27.7966	8	51	183.342	28.4746	9	51	160.589	36.9492	10	53
FALSE	High	High	IsMasterProtein	2.42592e+18	9477	Euk_BCGLMT_20111_c0_g1_i1	RecName: Full=Propionyl-CoA carboxylase alpha chain, mitochondrial; Biotin-requiring enzyme	>Euk_BCGLMT_20111_c0_g1_i1 RecName: Full=Propionyl-CoA carboxylase alpha chain, mitochondrial; Biotin-requiring enzyme	1	6.8319e-11	2.78551e-12	67.0213	10	76	10	10	1	188	20.654	7.14	33.3032	57.9787	8	25	19.9869	52.6596	7	22	32.0699	62.234	7	29
[truncated: 2,630 more rows]

## Sheet: Bacterial proteins
Accession	Description	# Protein Unique Peptides	# Unique Peptides	# AAs	MW [kDa]	orgNSAF% Bac Gill_A	orgNSAF% Bac Gill_B	orgNSAF% Bac Gill_C
[truncated: 63 more rows]

[truncated: 6 more sheets: Methane oxidizing endosymbiont, Ca. T. childressi, B. childressi, Hypothetical proteins, NSAF%, proteinacous_Biomass]
