# Supplementary material for: Horizontal acquisition of a patchwork Calvin cycle by symbiotic and free-living Campylobacterota (formerly Epsilonproteobacteria)
Source: ISME J. 2019 Sep 27;14(1):104–22. doi: 10.1038/s41396-019-0508-7 (PMC6908604; doi:10.1038/s41396-019-0508-7)
Supplement: Supplementary file 6 — Table S5 [file 41396_2019_508_MOESM6_ESM.xlsx]

## Sheet: Summary
		Supplementary Table 05
		Bulk IRMS measurment of B. Childressi gills
		13C	N15
Mussel	Sample Name	DisplayDelta1	DisplayDelta1		Average	Stdev
A	H1425-019-J13_A_Gill_001	-46.5826	1.77727
A	H1425-019-J13_A_Gill_002	-46.7673	2.06065
A	H1425-019-J13_A_Gill_003	-46.9695	2.06802		-46.7731	0.135359
B	H1425-019-J13_B_Gill_001	-47.2879	1.03925
B	H1425-019-J13_B_Gill_002	-47.275	1.27025
B	H1425-019-J13_B_Gill_003	-47.1198	0.814867		-47.2276	0.185918
C	H1425-019-J13_C_Gill_001	-48.3999	1.48794
C	H1425-019-J13_C_Gill_002	-47.8185	0.622204
C	H1425-019-J13_C_Gill_003	-47.8671	0.771868		-48.0285	0.377811
D	H1425-019-J13_D_Gill_001	-45.6017	5.3293
D	H1425-019-J13_D_Gill_002	-46.2979	2.35119
D	H1425-019-J13_D_Gill_003	-45.5916	2.07067		-45.8304	1.47447
E	H1425-019-J13_E_Gill_001	-53.0546	0.888934
E	H1425-019-J13_E_Gill_002	-52.9533	0.63498
E	H1425-019-J13_E_Gill_003	-53.533	0.525412		-53.1803	0.152259
F	H1425-019-J13_F_Gill_001	-45.7349	1.48677
F	H1425-019-J13_F_Gill_002	-45.77	0.679528
F	H1425-019-J13_F_Gill_003	-46.3732	-1.26666		-45.9594	1.15569
G	H1425-019-J13_G_Gill_001	-44.3943	1.08271
G	H1425-019-J13_G_Gill_002	-44.1935	0.747797
G	H1425-019-J13_G_Gill_003	-44.6593	0.16127		-44.4157	0.380824
H	H1425-019-J13_H_Gill_001	-45.1144	0.83058
H	H1425-019-J13_H_Gill_002	-45.4905	-1.94624
H	H1425-019-J13_H_Gill_003	-45.3554	0.92525		-45.3201	1.33188

## Sheet: Raw Data
	Sample Number	Name		Acquisition date	RT (Sec)	Height (nA)	Type	Weight (mg)	Sample Description	13C	18O	delta18O w.r.t. SMOW	Elemental Composition	Sample Number	Name	Acquisition date	RT (Sec)	Height (nA)	Type	Weight (mg)	Sample Description	N15			Elemental Composition
	SampleNo/s	DataFileName/s		AcquisitionDate/s	RetTimeSecs	MajorHeightnA	SampleType/s	SampleWeight/s	SampleDescription/s	DisplayDelta1	DisplayDelta2	SMOWConverted	R_1EC	SampleNo/s	DataFileName/s	AcquisitionDate/s	RetTimeSecs	MajorHeightnA	SampleType/s	SampleWeight/s	SampleDescription/s	DisplayDelta1	DisplayDelta2	SMOWConverted	R_1EC
eanc073117c	4	B childressi a01.raw	H1425-019-J13_D_Gill_001	42947.6	38.4	2.20977		0.463		-45.6017	-0.566055	30.2765	46.9725	4	B childressi a01.raw	42947.6	150.1	0.990466		1		5.3293	0	30.86	9.7136
eanc073117c	5	B childressi a02.raw	H1425-019-J13_D_Gill_002	42947.6	38.1	2.46972		0.457		-46.2979	-0.409832	30.4375	53.0793	5	B childressi a02.raw	42947.6	150	1.14831		1		2.35119	0	30.86	11.2904
eanc073117c	6	B childressi a03.raw	H1425-019-J13_D_Gill_003	42947.6	38.4	2.01877		0.361		-45.5916	-0.601574	30.2399	54.7417	6	B childressi a03.raw	42947.6	150.3	0.895492		1		2.07067	0	30.86	11.3055
eanc073117c	14	B childressi a10.raw	H1425-019-J13_E_Gill_001	42947.6	38.3	2.2261		0.361		-53.0546	-1.61505	29.1951	59.1938	14	B childressi a10.raw	42947.6	149.8	0.941589		1		0.888934	0	30.86	11.7791
eanc073117c	15	B childressi a11.raw	H1425-019-J13_E_Gill_002	42947.7	37.7	2.86288		0.472		-52.9533	1.52706	32.4342	57.5363	15	B childressi a11.raw	42947.7	150.3	1.21324		1		0.63498	0	30.86	11.2675
eanc073117c	16	B childressi a12.raw	H1425-019-J13_E_Gill_003	42947.7	38.9	2.05999		0.332		-53.533	1.8001	32.7156	58.003	16	B childressi a12.raw	42947.7	150.8	0.867977		1		0.525412	0	30.86	11.5784
eanc073117c	25	B childressi b07.raw	H1425-019-J13_F_Gill_001	42947.7	38.3	1.98834		0.368		-45.7349	-2.7462	28.029	52.0657	25	B childressi b07.raw	42947.7	150	0.900768		1		1.48677	0	30.86	11.0964
eanc073117c	26	B childressi b08.raw	H1425-019-J13_F_Gill_002	42947.7	39.5	1.892		0.344		-45.77	2.0501	32.9734	51.5244	26	B childressi b08.raw	42947.7	150.9	0.880091		1		0.679528	0	30.86	11.3695
eanc073117c	27	B childressi b09.raw	H1425-019-J13_F_Gill_003	42947.7	38.8	1.68538		0.309		-46.3732	-0.60002	30.2415	50.9167	27	B childressi b09.raw	42947.7	150.2	0.780207		1		-1.26666	0	30.86	11.4073
eanc073117c	35	B childressi c04.raw	H1425-019-J13_G_Gill_001	42947.7	39.2	2.84502		0.498		-44.3943	1.42421	32.3282	55.1494	35	B childressi c04.raw	42947.7	151.2	1.25431		1		1.08271	0	30.86	10.99
eanc073117c	36	B childressi c05.raw	H1425-019-J13_G_Gill_002	42947.7	38.6	2.63822		0.471		-44.1935	0.499477	31.3749	53.4895	36	B childressi c05.raw	42947.7	150.4	1.22762		1		0.747797	0	30.86	11.4257
eanc073117c	37	B childressi c06.raw	H1425-019-J13_G_Gill_003	42947.7	38.7	2.2096		0.404		-44.6593	0.0379885	30.8992	52.5913	37	B childressi c06.raw	42947.7	150.4	0.988967		1		0.16127	0	30.86	10.9429
eanc073117c	46	B childressi d01.raw	H1425-019-J13_H_Gill_001	42947.8	40.1	2.03809		0.326		-45.1144	-0.0590709	30.7991	61.0001	46	B childressi d01.raw	42947.8	151.1	1.01313		1		0.83058	0	30.86	13.9207
eanc073117c	47	B childressi d02.raw	H1425-019-J13_H_Gill_002	42947.8	40.3	1.80027		0.325		-45.4905	-0.139415	30.7163	53.8106	47	B childressi d02.raw	42947.8	151.3	0.90981		1		-1.94624	0	30.86	12.5807
eanc073117c	48	B childressi d03.raw	H1425-019-J13_H_Gill_003	42947.8	39.9	2.70006		0.464		-45.3554	1.36608	32.2682	57.001	48	B childressi d03.raw	42947.8	151.5	1.32241		1		0.92525	0	30.86	12.5069
eanc073117c	56	B childressi d10.raw	H1425-019-J13_A_Gill_001	42947.8	38.9	2.6971		0.389		-46.5826	1.48612	32.392	66.4148	56	B childressi d10.raw	42947.8	151	1.26087		1		1.77727	0	30.86	14.1425
eanc073117c	57	B childressi d11.raw	H1425-019-J13_A_Gill_002	42947.8	38.3	2.72699		0.396		-46.7673	1.11624	32.0107	66.7436	57	B childressi d11.raw	42947.8	150.5	1.24395		1		2.06065	0	30.86	13.8932
eanc073117c	58	B childressi d12.raw	H1425-019-J13_A_Gill_003	42947.8	37.9	3.4862		0.501		-46.9695	1.18462	32.0812	66.8022	58	B childressi d12.raw	42947.8	150.7	1.51982		1		2.06802	0	30.86	13.1343
eanc073117c	60	B childressi e01.raw	H1425-019-J13_B_Gill_001	42947.9	38.8	2.35377		0.317		-47.2879	1.11715	32.0116	69.5112	60	B childressi e01.raw	42947.9	150.9	1.0022		1		1.03925	0	30.86	13.8242
eanc073117c	61	B childressi e02.raw	H1425-019-J13_B_Gill_002	42947.9	38	2.63695		0.46		-47.275	1.47101	32.3764	54.3615	61	B childressi e02.raw	42947.9	150.4	1.14858		1		1.27025	0	30.86	10.9187
eanc073117c	62	B childressi e03.raw	H1425-019-J13_B_Gill_003	42947.9	38.1	2.50631		0.364		-47.1198	2.10525	33.0302	65.2271	62	B childressi e03.raw	42947.9	150.8	1.02133		1		0.814867	0	30.86	12.3025
eanc073117c	63	B childressi e04.raw	H1425-019-J13_C_Gill_001	42947.9	37.6	2.44193		0.325		-48.3999	1.20785	32.1051	72.7487	63	B childressi e04.raw	42947.9	150.2	0.910005		1		1.48794	0	30.86	12.6807
eanc073117c	64	B childressi e05.raw	H1425-019-J13_C_Gill_002	42947.9	38.1	2.99928		0.408		-47.8185	3.31521	34.2775	70.0853	64	B childressi e05.raw	42947.9	150.5	1.137		1		0.622204	0	30.86	12.2088
eanc073117c	65	B childressi e06.raw	H1425-019-J13_C_Gill_003	42947.9	37.3	3.11548		0.486		-47.8671	2.71598	33.6598	61.7265	65	B childressi e06.raw	42947.9	150	1.21379		1		0.771868	0	30.86	11.0479
