# Supplementary material for: Horizontal acquisition of a patchwork Calvin cycle by symbiotic and free-living Campylobacterota (formerly Epsilonproteobacteria)
Source: ISME J. 2019 Sep 27;14(1):104–22. doi: 10.1038/s41396-019-0508-7 (PMC6908604; doi:10.1038/s41396-019-0508-7)
Supplement: Supplementary file 7 — Table S6 [file 41396_2019_508_MOESM7_ESM.xlsx]

## Sheet: Blastx - "Ca. T. childressi"
Ribulose-bisphosphate carboxylase large subunit
Organism	Description	Accession	% Identical Sites	% Pairwise Identity	Bit-Score	Database	E Value	Free end gaps	GID	Genetic Code	Grade	Hit end	Hit start	Max Sequence Length	Mean Coverage	Min Sequence Length	Molecule Type	Original Query Frame	Query coverage	Query end	Query start	Ref Seq Index	Ref Seq Length	Ref Seq Name	Sequence	Sequence Length	Taxonomy	Topology	URN
Thiothrix nivea	ribulose-bisphosphate carboxylase large subunit [Thiothrix nivea]	WP_002707749	93.4%	93.4%	821.231	nr	0	TRUE	488795343	Standard	96.4%	473	4	470	2.0	470	AA	1	99.37%	1416	7	-1	0		KNYSAGVKEYRETYWMPDYTPKDTDILACFKVTPQAGVPREEVAAAVAAESSTGTWTTVWTDLLTDLDYYKGRAYAIEDVPGDDTCFYAFIAYPIDLFEEGSVVNIMTSLVGNVFGFKALRALRLEDIRFPIAYVMTCNGPPQGIQVERDMLNKYGRPLLGCTIKPKLGLSAKNYGRACYEGLRGGLDFTKDDENVNSQPFMRWRHRFDFVMEAIHKAEAETGERKGHYLNVTAPTSDEMMKRAEYAKEIGAPIIMHDYITGGWSANTQLAQWCQDNGMLLHIHRAMHAVLDRNPHHGIHFRVLTKILRLSGGDHLHSGTVVGKLEGDRDATLGWIDIMRDSYVKEDRSRGIFFDQDWGSMPGVLPVASGGIHVWHMPALVSIFGDDSVLQFGGGTLGH…	470	Bacteria; Proteobacteria; Gammaproteobacteria; Thiotrichales; Thiotrichaceae; Thiothrix	linear	urn:local:.:i1-82x8q44
Endosymbiont of Bathymodiolus sp.	ribulose-bisphosphate carboxylase large subunit [endosymbiont of Bathymodiolus sp.]	WP_010646812	95.1%	95.1%	832.402	nr	0	TRUE	498332656	Standard	97.5%	472	1	472	2.0	472	AA	1	99.79%	1416	1	-1	0		MAKVYDAGVKDYRDTYWMPDYTPKETDILACFKVTPQDGVPREEVAAAVAAESSTGTWTTVWTDLLTDLDYYKGRCYAIEDVPGDDTCFYAFIAYPIDLFEEGSVVNIMTSLVGNVFGFKALRALRLEDIRFPIAYVMTCNGPPQGIQMERDILNKYGRPLLGCTIKPKLGLSAKNYGRACYEGLRGGLDFTKDDENVNSQPFMRWRARFDFVQEAIVKAEAETGERKGHYLNVTAPTADEMMKRAEYAKEIGSPIIMHDYITGGWSANTQLAQWCQDNGMLLHIHRAMHAVLDRNPHHGIHFRVLTKILRLSGGDHLHSGTVVGKLEGDRDATLGWIDIMRDSYIKEDRSRGIFFDQDWGAMPGVIPVASGGIHVWHMPALVNIFGDDSCLQFGGGTL…	472	Bacteria; Proteobacteria; Gammaproteobacteria	linear	urn:local:.:hm-82x8pw3
Thiothrix lacustris	ribulose-bisphosphate carboxylase large subunit [Thiothrix lacustris]	WP_028488895	93.9%	93.9%	823.157	nr	0	TRUE	655040149	Standard	96.8%	472	1	472	2.0	472	AA	1	99.79%	1416	1	-1	0		MAKNYSAGVKEYRETYWMPDYTPKDTDILACFKITPQAGVPREEVAAAVAAESSTGTWTTVWTDLLTDLDYYKGRAYAIEDVPGDDTCFYAFVAYPIDLFEEGSVVNVLTSLVGNVFGFKALRALRLEDIRFPIAYVMTCNGPPQGIQVERDIMNKYGRPLLGCTIKPKLGLSAKNYGRACYEGLRGGLDFTKDDENVNSQPFMRWRHRFDFVMEAIHKAEAETGERKGHYLNVTAPTSDEMMRRAEYAKEIGAPIIMHDYLTGGLSANTQLAQWCQNNGMLLHIHRAMHAVLDRNPHHGIHFRVLTKILRLSGGDHLHSGTVVGKLEGDREATLGWIDIMRDSFIKEDRSRGIFFDQDWGSMPGVIPVASGGIHVWHMPALVNIFGDDSVLQFGGGTL…	472	Bacteria; Proteobacteria; Gammaproteobacteria; Thiotrichales; Thiotrichaceae; Thiothrix	linear	urn:local:.:hr-82x8pyt
Candidatus Thioglobus	ribulose-bisphosphate carboxylase large subunit [Candidatus Thioglobus autotrophicus]	WP_053951896	95.6%	95.6%	837.025	nr	0	TRUE	928926969	Standard	97.7%	472	1	472	2.0	472	AA	1	99.79%	1416	1	-1	0		MAKVYDAGVKDYRETYWMPDYTPLETDILACFKITPQDGVPREEVAAAVAAESSTGTWTTVWTDLLTDLDHYKGRCYAIEDVPGDDTCFYGFVAYPIDLFEEGSVVNVMTSLVGNVFGFKALRALRLEDIRFPIAYVMTCNGPPQGIQLERDIMNKYGRPLLGCTIKPKLGLSAKNYGRACYEGLRGGLDFTKDDENVNSQPFMRWRARFDFVQEAIEKAEAETGERKGHYLNVTAPTSDEMMKRAEYAKEIGSPIIMHDYITGGWSANTQLAQWCQDNGMLLHIHRAMHAVLDRNPHHGIHFRVLTKILRLSGGDHLHSGTVVGKLEGDREATLGWIDIMRDSYIKEDRSRGIFFDQDWGAMPGVIPVASGGIHVWHMPALVNIFGDDSVLQFGGGTL…	472	Bacteria; Proteobacteria; Gammaproteobacteria; Candidatus Thioglobus	linear	urn:local:.:h7-82x8pp2
Candidatus Marithrix	form I ribulose bisphosphate carboxylase large subunit [Candidatus Marithrix sp. Canyon 246]	WP_069470177	94.7%	94.7%	834.328	nr	0	TRUE	1064957395	Standard	97.2%	472	1	472	2.0	472	AA	1	99.79%	1416	1	-1	0		MAKTYDAGVKQYRETYWMPDYTPKDTDILACFKITPQEGVPREEVAAAVAAESSTGTWTTVWTDLLTDLDHYKGRSYAIEDVPGDDTCFYAFVAYPIDLFEEGSVVNVMTSLVGNVFGFKALRALRLEDVRFPIAYVMTCNGPPQGIQMERDILNKYGRPFLGCTIKPKLGLSAKNYGRACYEGLRGGLDFTKDDENINSQPFMRWRGRFDFVMEAIHKAEAETGERKGHYLNVTAPTSDEMMKRAEYAKEIGAPIIMHDYITGGWSANTQLAQWCQDNGMLLHIHRAMHAVIDRNPHHGIHFRVLAKILRLSGGDHLHSGTVVGKLEGDREATLGWIDIMRDSFIKEDRSRGIFFDQDWGSMPGVIPVASGGIHVWHMPALVNIFGDDSCLQFGGGTL…	472	Bacteria; Proteobacteria; Gammaproteobacteria; Thiotrichales; Thiotrichaceae; Candidatus Marithrix	linear	urn:local:.:hc-82x8pr2
Bathymodiolus thermophilus	form I ribulose bisphosphate carboxylase large subunit [Bathymodiolus thermophilus thioautotrophic gill symbiont]	WP_071563353	96.0%	96.0%	839.336	nr	0	TRUE	1102014970	Standard	97.9%	472	1	472	2.0	472	AA	1	99.79%	1416	1	-1	0		MAKVYDAGVKDYRETYWMPDYTPKETDILACFKVTPQDGVPREEVAAAVAAESSTGTWTTVWTDLLTDLDYYKGRCYAIEDVPGDDTCFYAFIAYPIDLFEEGSVVNIMTSLVGNVFGFKALRALRLEDIRFPIAYVMTCNGPPQGIQLERDILNKYGRPLLGCTIKPKLGLSAKNYGRACYEGLRGGLDFTKDDENVNSQPFMRWRARFDFVQEAIEKAEAETGERKGHYLNVTAPTSDEMMKRAEYAKEIGSPIIMHDYITGGWSANTQLAQWCQDNGMLLHIHRAMHAVLDRNPHHGIHFRVLTKILRLSGGDHLHSGTVVGKLEGDRDATLGWIDIMRDSYIKEDRSRGIFFDQDWGAMPGVIPVASGGIHVWHMPALVNIFGDDSCLQFGGGTL…	472	Bacteria; Proteobacteria; Gammaproteobacteria; sulfur-oxidizing symbionts	linear	urn:local:.:h2-82x8pmh
Solemya pervernicosa	form I ribulose bisphosphate carboxylase large subunit [Solemya pervernicosa gill symbiont]	WP_078477020	93.0%	93.0%	818.15	nr	0	TRUE	1154100573	Standard	96.4%	472	1	472	2.0	472	AA	1	99.79%	1416	1	-1	0		MAKTYDAGVKEYRETYWMPEYTPLDTDILACFKVTPQPGVPREEVAAAVAAESSTGTWTTVWTDLLTDLDHYKGRAYAIEDVPGDDTCFYAFIAYPIDLFEEGSVVNVMTSLVGNVFGFKALRALRLEDIRFPIAYVMTCNGPPQGIQVERDLLNKYGRPLLGCTIKPKLGLSAKNYGRACYEGLRGGLDFTKDDENVNSQPFMRWRHRFDFVMEAIQKAEAETGERKGHYLNVTAPTSDEMMKRAEYAKEIGAPIIMHDYITGGWSANTQLAQWCQDNGMLLHIHRAMHAVLDRNPHHGIHFRVLTKILRLSGGDHLHSGTVVGKLEGDREATLGWIDIMRDSFVKEDRSRGIFFDQDWGSMPGVLPVASGGIHVWHMPALVNIFGDDSVLQFGGGTL…	472	Bacteria; Proteobacteria; Gammaproteobacteria; sulfur-oxidizing symbionts	linear	urn:local:.:ib-82x8q8z
Thiothrix eikelboomii	form I ribulose bisphosphate carboxylase large subunit [Thiothrix eikelboomii]	WP_078921838	93.4%	93.4%	820.076	nr	0	TRUE	1155016518	Standard	96.5%	473	3	471	2.0	471	AA	1	99.58%	1416	4	-1	0		VKNYSAGVKEYRETYWMPDYTPKDTDILACFKVTPQPGVPREEVAAAVAAESSTGTWTTVWTDLLTDLDYYKGRAYAIEDVPGDDTCFYAFVAYPIDLFEEGSVVNVMTSLVGNVFGFKALRALRLEDIRFPIAYVMTCNGPPQGIQVERDILNKYGRPLLGCTIKPKLGLSAKNYGRACYEGLRGGLDFTKDDENVNSQPFMRWRHRFDFVMEAIHKAEAETGERKGHYLNVTAPTADEMMRRAEYAKEIGAPIIMHDYITGGWAANTQLAQWCQNNGMLLHIHRAMHAVLDRNPHHGIHFRVLTKILRLSGGDHLHSGTVVGKLEGDREATLGWIDIMRDKYIKEDRSRGIFFDQDWGSMPGVLPVASGGIHVWHMPALVNIFGDDSVLQFGGGTLG…	471	Bacteria; Proteobacteria; Gammaproteobacteria; Thiotrichales; Thiotrichaceae; Thiothrix	linear	urn:local:.:i6-82x8q5t
Bathymodiolus azoricus	form I ribulose bisphosphate carboxylase large subunit [Bathymodiolus azoricus thioautotrophic gill symbiont]	WP_090716431	94.9%	94.9%	834.328	nr	0	TRUE	1222668781	Standard	97.4%	472	1	472	2.0	472	AA	1	99.79%	1416	1	-1	0		MAKVYDAGVKDYRDTYWMPDYTPLETDILACFKVTPQEGVPREEIAAAVAAESSTGTWTTVWTDLLTDLDHYKGRAYAIEDVPGDDTCFYAFVAYPIDLFEEGSVVNVMTSLVGNVFGFKALRALRLEDIRFPIAYVMTCNGPPQGIQMERDILNKYGRPLLGCTIKPKLGLSAKNYGRACYEGLRGGLDFTKDDENINSQPFMRWRARFDFVQEAIEKAEAETGERKGHYLNVTAPTSDEMMKRAEYAKEIGSPIIMHDYITGGWSANTQLAQWCQDNGMLLHIHRAMHAVLDRNPHHGIHFRVLAKILRLSGGDHLHSGTVVGKLEGDREATLGWIDIMRDSFIKEDRSRGIFFDQDWGSMPGVIPVASGGIHVWHMPALVNIFGDDSCLQFGGGTL…	472	Bacteria; Proteobacteria; Gammaproteobacteria; sulfur-oxidizing symbionts	linear	urn:local:.:hh-82x8ptk
Thiothrix caldifontis	form I ribulose bisphosphate carboxylase large subunit [Thiothrix caldifontis]	WP_093065899	93.6%	93.6%	822.002	nr	0	TRUE	1225051970	Standard	96.5%	473	4	470	2.0	470	AA	1	99.37%	1416	7	-1	0		KNYSAGVKEYRETYWMPDYTPKDTDILACFKVTPQAGVPREEVAAAVAAESSTGTWTTVWTDLLTDLDYYKGRAYAIEDVPGDDTCFYAFVAYPIDLFEEGSVVNVMTSLVGNVFGFKALRALRLEDIRFPIAYVMTCNGPPQGIQVERDILNKYGRPMLGCTIKPKLGLSAKNYGRACYEGLRGGLDFTKDDENVNSQPFMRWRHRFDFVMEAIHKAEAETGERKGHYLNVTAPTADEMMRRAEYAKEIGAPIIMHDYITGGWAANTQLAQWCQNNGMLLHIHRAMHAVLDRNPHHGIHFRVLTKILRLSGGDHLHSGTVVGKLEGDREATLGWIDIMRDSYIKEDRSRGIFFDQDWGSMPGVLPVASGGIHVWHMPALVNIFGDDSVLQFGGGTLGH…	470	Bacteria; Proteobacteria; Gammaproteobacteria; Thiotrichales; Thiotrichaceae; Thiothrix	linear	urn:local:.:hw-82x8q18
Ribulose-bisphosphate carboxylase small subunit
Organism	Description	Accession	% Identical Sites	% Pairwise Identity	Bit-Score	Database	E Value	Free end gaps	GID	Genetic Code	Grade	Hit end	Hit start	Max Sequence Length	Mean Coverage	Min Sequence Length	Molecule Type	Original Query Frame	Query coverage	Query end	Query start	Ref Seq Index	Ref Seq Length	Ref Seq Name	Sequence	Sequence Length	Taxonomy	Topology	URN
Endosymbiont of Bathymodiolus sp.	ribulose bisphosphate carboxylase small subunit [endosymbiont of Bathymodiolus sp.]	WP_010646809	83.5%	83.5%	213.386	nr	1.01e-69	TRUE	498332653	Standard	91.3%	115	1	115	2.0	115	AA	1	99.14%	345	1	-1	0		MQDYQSSLGNAESRKFETFSYLPTLTAEQMRVQIQYIVDKGWNPSIEHTEPQHAAGSYWYMWKLPMFGETDVDAILQEIENCHAAHPDNHVRLLGLDNFAQCAGTSMVIYRGQTV	115	Bacteria; Proteobacteria; Gammaproteobacteria	linear	urn:local:.:j2-82x8rdk
Thiothrix lacustris	ribulose bisphosphate carboxylase small subunit [Thiothrix lacustris]	WP_028488894	77.4%	77.4%	203.371	nr	1.14e-65	TRUE	655040148	Standard	88.3%	118	4	115	2.0	115	AA	1	99.14%	345	1	-1	0		VQDYKSSLSNADSRKFETFSYLPALDADQTRKQIQYIVNKGWNPSIEHTEPANAFGNYWYMWKLPMFGETSVDAILAELNNCHAAHPNNHVRLLGLDNYAQCAGASMVIFRGKTV	115	Bacteria; Proteobacteria; Gammaproteobacteria; Thiotrichales; Thiotrichaceae; Thiothrix	linear	urn:local:.:jw-82x8rqt
Solemya velum	ribulose bisphosphate carboxylase small subunit [Solemya velum gill symbiont]	WP_043117720	78.3%	78.3%	203.371	nr	9.85e-66	TRUE	759392794	Standard	88.7%	118	4	115	2.0	115	AA	1	99.14%	345	1	-1	0		MQDYKSSLGNADSRKFETFSYLPSMDADQIRTQIEFIVSKGWNPSIEHTEPANASGSYWYMWKLPMFGETDVDAILAECEACHQAHPKNHVRLLGLDNYAQCAGASMVIYRGETV	115	Bacteria; Proteobacteria; Gammaproteobacteria; sulfur-oxidizing symbionts	linear	urn:local:.:jr-82x8ros
Candidatus Thioglobus	ribulose bisphosphate carboxylase small subunit [Candidatus Thioglobus autotrophicus]	WP_053951897	87.0%	87.0%	224.557	nr	4.21e-74	TRUE	928926970	Standard	93.0%	115	1	115	2.0	115	AA	1	99.14%	345	1	-1	0		MQDYQSSLGNTDSRKFETFSYLPTMNAEQTRQQVQYIIDQGWNPSIEHTEPQHAAGSYWYMWKLPMFGETDVDAILQEIENCHAAHPDNHVRLLGLDNFAQCAGASMVIYRGKTV	115	Bacteria; Proteobacteria; Gammaproteobacteria; Candidatus Thioglobus	linear	urn:local:.:in-82x8r5k
Candidatus Thiodiazotropha	ribulose bisphosphate carboxylase small subunit [Candidatus Thiodiazotropha endoloripes]	WP_068988155	79.1%	79.1%	206.453	nr	6.41e-67	TRUE	1059884773	Standard	89.1%	118	4	115	2.0	115	AA	1	99.14%	345	1	-1	0		MQDYKSSLANADSRKFETFSYLPSMDADQIRTQIEFIVSKGWNPSIEHTEPENASGSYWYMWKLPMFGETDVDAILAECEACHQAHPKNHVRLLGLDNYAQCAGASMVIYRGETV	115	Bacteria; Proteobacteria; Gammaproteobacteria; sulfur-oxidizing symbionts; Candidatus Thiodiazotropha	linear	urn:local:.:jm-82x8rml
Candidatus Marithrix	ribulose bisphosphate carboxylase small subunit [Candidatus Marithrix sp. Canyon 246]	WP_069470178	83.5%	83.5%	210.69	nr	1.36e-68	TRUE	1064957397	Standard	91.3%	119	5	115	2.0	115	AA	1	99.14%	345	1	-1	0		MQDYISSLSNTASRKFETFSYLPPLDAEQTRTQIQYIIDKGWNPSIEHTEPEHASDSYWYMWKLPMFGETSVDAIIKELEACHAAHPNNHVRLLGLDNFAQCAGTSMVIYHGKTV	115	Bacteria; Proteobacteria; Gammaproteobacteria; Thiotrichales; Thiotrichaceae; Candidatus Marithrix	linear	urn:local:.:jh-82x8rjp
Bathymodiolus thermophilus	ribulose bisphosphate carboxylase small subunit [Bathymodiolus thermophilus thioautotrophic gill symbiont]	WP_071563352	86.1%	86.1%	221.861	nr	4.27e-73	TRUE	1102014969	Standard	92.6%	115	1	115	2.0	115	AA	1	99.14%	345	1	-1	0		MQDYQSSLGNADSRMFETFSYLPTMTAEQTRQQIQYIVDKGWNPSVEHTEPEHAAGSYWYMWKLPMFGETDVDAILRELEACHTAHPDNHVRLLGLDNFAQCAGTSMVVYRGKTV	115	Bacteria; Proteobacteria; Gammaproteobacteria; sulfur-oxidizing symbionts	linear	urn:local:.:is-82x8r88
Thiothrix eikelboomii	ribulose bisphosphate carboxylase small subunit [Thiothrix eikelboomii]	WP_078921839	83.5%	83.5%	211.46	nr	6.18e-69	TRUE	1155016519	Standard	91.3%	118	4	115	2.0	115	AA	1	99.14%	345	1	-1	0		MQDYQSSLSDAGSRKFETFSYLPAMTAEQTRQQIQYIVNKGWNPSIEHTEPENASGSYWYMWKLPMFGETNVDAILAELENCHAAHPNNHVRLLGLDNYAQCAGASMVIYRGKTV	115	Bacteria; Proteobacteria; Gammaproteobacteria; Thiotrichales; Thiotrichaceae; Thiothrix	linear	urn:local:.:jc-82x8rhr
Bathymodiolus azoricus	ribulose bisphosphate carboxylase small subunit [Bathymodiolus azoricus thioautotrophic gill symbiont]	WP_090716429	82.6%	82.6%	213.386	nr	9.26e-70	TRUE	1222668779	Standard	90.9%	115	1	115	2.0	115	AA	1	99.14%	345	1	-1	0		MQDYQSSLGNAESRKFETFSYLPTLTADQMRVQIQYIVDKGWNPSVEHTEPQHAAGSYWYMWKLPMFGETDVDAILQEIENCHTAHPDNHVRLLGLDNFAQCAGTSMVIYRGQTV	115	Bacteria; Proteobacteria; Gammaproteobacteria; sulfur-oxidizing symbionts	linear	urn:local:.:ix-82x8rai
Thiothrix caldifontis	ribulose bisphosphate carboxylase small subunit [Thiothrix caldifontis]	WP_093065901	82.6%	82.6%	213.001	nr	1.67e-69	TRUE	1225051972	Standard	90.9%	118	4	115	2.0	115	AA	1	99.14%	345	1	-1	0		MQDYKSSLSNAESRKFETFSYLPAMNADQTRKQIQYIVNKGWNPSIEHTEPENASGSYWYMWKLPMFGETNVDTILAELENCHAAHPNNHVRLLGLDNYAQCAGASMVIYRGKTV	115	Bacteria; Proteobacteria; Gammaproteobacteria; Thiotrichales; Thiotrichaceae; Thiothrix	linear	urn:local:.:j7-82x8rfm
RuBisCO activator protein ccbO
Organism	Description	Accession	% Identical Sites	% Pairwise Identity	Bit-Score	Database	E Value	Free end gaps	GID	Genetic Code	Grade	Hit end	Hit start	Max Sequence Length	Mean Coverage	Min Sequence Length	Molecule Type	Original Query Frame	Query coverage	Query end	Query start	Ref Seq Index	Ref Seq Length	Ref Seq Name	Sequence	Sequence Length	Taxonomy	Topology	URN
Acidithiobacillales bacterium	hypothetical protein AMJ68_04085 [Acidithiobacillales bacterium SG8_45]	KPK11875	70.9%	70.9%	1186.4	nr	0	TRUE	931425853	Bacterial	85.3%	778	1	779	2.0	778	AA	1	99.74%	2337	1	-1	0		MSIKLEDYEEQLQDAAPEVRDVLESTFSEAAHVMSPAGLQDYLDGAKGLCGLGRGTDLVISYLQNMPLVVKECGEDITGDCITAAMKLSSMTSGEVISLLFNSLPTASRRLGDAELLRGYLTLIHQQASTASRGLRPMLNHMDELLSKLTLSGLRRWANFGAQAYRRDFKNLTSYFNLESQDSLAMLQKERRGTLFIDTQRKLNFYLRALWGRDFFLRPTGADYTDFRPYIEAHIVHMPDAVDPMGEVSGLELYRATAAHMAAHINYTSSPISAEQLSPAQMFFIGFMEDARVEYKAIKDFPGLKKLWLALLNVEYEEDVEHPSMLVLEQLARSLLDASTKIDDPELNTFCENFHSRIETEQDNNQFSWHMGMELFNLFSARKSVPSLRILERIRIPFR…	779	Bacteria; Proteobacteria; Acidithiobacillia; Acidithiobacillales	linear	urn:local:.:mn-82x916v
Thiothrix lacustris	VWA domain-containing protein [Thiothrix lacustris]	OQX01960	69.1%	69.1%	1182.55	nr	0	TRUE	1175993828	Bacterial	84.5%	780	1	780	2.0	780	AA	1	99.87%	2340	1	-1	0		MAIHLEEYREFLEKLTPEVHDVLDGSYQEASRVMSPAGLQDYLDGAKAIQKLGRGKELLMTYLQEMPAVAKECGEDIIPDVVTAAMKLSSMVSGEVITLMLSSLPTASRHLGDAELVRGYLTFIHQFSSTAARGLRPMLNHMDELLSKLTLSGLRRWANFGAQAYRRDFNNLTKYFDLESADSRATLQKERRGVLFVKTQRKLNFYLRALWARDFFLRPTGADYTDFRPYIEHRVFHMPDAVDDIGDIPGLELYRATAAHMAAHLMYTKRALSAEQLSPAQMFFIGFMEDARIEFKATQAFPGLKTLWARLLTADYEGKVEHPTMVVLEKLALMLLDADVSGNDVELQAFADNFHRQIAAMQDDPNFTWRMGVELFNLFMARREVPSLRILERIRIPYR…	780	Bacteria; Proteobacteria; Gammaproteobacteria; Thiotrichales; Thiotrichaceae; Thiothrix	linear	urn:local:.:ms-82x9191
Thiothrix nivea	VWA domain-containing protein [Thiothrix nivea]	WP_002707753	69.5%	69.5%	1180.62	nr	0	TRUE	488795347	Standard	84.7%	779	1	780	2.0	779	AA	1	99.87%	2340	1	-1	0		MPIHREEYQEFLGKFSPETREVFNSTYQEATRVMSPAGLTDYLDGAKGLCKLGRGNDLVMTFLQEMPMVAKECGEDIIPDVVTAAMKLSSMVSGEVINLMLATLPNAARHLGDAELVRGYLTFIHQFSSTAARGLRPMLNHMDELLSKLTLSGLRRWANFGAQAYRRDFNNLTAYFNLESADSKATLQKERRGVLFVKTQRKLNFYLRALWARDFFLRPTGADYTDFRPYIEHRIFHMPDAVDDLGDIPGLELYRATAAHMASHLMYARAAISAEQLSPAQMFFIGFLEDARVEYKAVQAFPGLKNLWSRLLTVDYEGNVEHPTMKILEHVALMLLDASVRSGDDEINHFVDSFHANIADRQDDQHFSWLMGMELFNIFSARREVPSLRILERIRIPYR…	780	Bacteria; Proteobacteria; Gammaproteobacteria; Thiotrichales; Thiotrichaceae; Thiothrix	linear	urn:local:.:mx-82x91b1
Thiothrix lacustris	VWA domain-containing protein [Thiothrix lacustris]	WP_028488891	70.9%	70.9%	1194.87	nr	0	TRUE	655040145	Standard	85.4%	780	1	780	2.0	780	AA	1	99.87%	2340	1	-1	0		MAIHLEEYREFLEKITPEVRVVLDASYQEASRMMSPAGVKDYLDGAKALCQLGRGNDVVLTYLQEIPQVAKECGEDIIPDCVTAALKLSSMASGEVIALLLSSLPTASRHLGDAELVRGYLTLIHQLSSTAARGLRPMFGHLDELLSKLTLSGLRRWANFGAQAYRRDFNNLTKYFNLASADSRATLQKERRGVLFVKTQRKLNFYLRALWARDFFLRPTGADYTDFRPYIEHRIFHMPDAVDDIGDIPGLELYRATAAHMAAHLMYTNKALSAEQLSPAQMFFIGFVEDARVEYKAAQAFPGLKTLWSRLLTAEYDGKVEHPTMLLLEHLALMLLDANVRGDDPELQQFAENFHANIAEKQDDPNFAWRMGVELFNLFTSRREVPSLRILERIRIPFR…	780	Bacteria; Proteobacteria; Gammaproteobacteria; Thiotrichales; Thiotrichaceae; Thiothrix	linear	urn:local:.:md-82x911q
Candidatus Thioglobus	VWA domain-containing protein [Candidatus Thioglobus autotrophicus]	WP_053951900	78.4%	78.4%	1301.96	nr	0	TRUE	928926973	Standard	88.9%	780	4	777	2.0	777	AA	1	99.49%	2337	7	-1	0		VVLEDYAEFLEKIAPEVRGVLDATFQDAARVISPAGLKDYLDGAKSLCGLGRGNDLVITYLEVMPQIAKECGEDIIPDCVTAAMKASSLTSGEVISLLISTLPVVSRHLGDAQLVRGYLTMIHQLASTAARGLRPMLLNIDELLSKLTLSGLRRWSQFGAKAYRRDFKNLTSYFSLDSADSRAMLEKERRGVLFVRVQRKLNFYLRALWGRDFFIRPTGADYADFRPYVEDRIIYVPDALDDVEGVEGLEVYRATVAHMAAHMMYTNKSMSAEQLSPAQMFFIGLLEDARVEYKAINDFPGLGKLWRSLMVLEHEEPSEHKTMDILESFALQLLDPEVKGGDEQLNDFAEKFHREIEANQDDNHFAWLMGVELYNIFEGRKEIPSLRILERYRIDYRDD…	777	Bacteria; Proteobacteria; Gammaproteobacteria; Candidatus Thioglobus	linear	urn:local:.:m8-82x90zq
Candidatus Marithrix	VWA domain-containing protein [Candidatus Marithrix sp. Canyon 246]	WP_069470181	80.7%	80.7%	1327.0	nr	0	TRUE	1064957404	Standard	90.2%	785	3	783	2.0	778	AA	1	99.62%	2337	4	-1	0		TIILEEYSEFLEKTAPEVRHVIENTFADAARVISPAGLKKYLDGAKALCRLGRGNDLVITYLEVMPQIVKECGEDIIDDCITAAMKASSMVSGEVIALLLSNLPNVARHFGGDARLVQGYLTFIHQLASTAARGLRPMLSHIDQLLSKLTLSGLRRWANFGAKAYRRDYKNLTAYFNLESADSRAMLERERRGILFVKVQRKLNFYLRALWGRDFFIRPTGADYTDFRPYIEDRILYVPDAVDDIKVNDITITGLELYRATVAHMAAHMMYAAGPMSAEQLSPAQLFFIGLLEDARVEYKAVQDFPGLKTLLRNLMLVEYKEKSEHPTMEVLEKFTLQLLDSSVQGDDETLNQFAAKFHSEIEAKQDDNHFSWLMGVELYNIFASRKTMPSLRILERYR…	783	Bacteria; Proteobacteria; Gammaproteobacteria; Thiotrichales; Thiotrichaceae; Candidatus Marithrix	linear	urn:local:.:lt-82x90tf
Bathymodiolus thermophilus	VWA domain-containing protein [Bathymodiolus thermophilus thioautotrophic gill symbiont]	WP_071565075	78.4%	78.4%	1308.12	nr	0	TRUE	1102016791	Standard	88.9%	784	4	781	2.0	777	AA	1	99.49%	2337	7	-1	0		IILEEYTEFLEKITPEVKSVLDATFQEATRVISPAGLKEYLDGAKALCDLGRGNDLVIIYLEVMPQIAKECGEDIIPDCVTAAMKASSMTSGEVIGLLLSNLPVVARHLGDAQLVRGYLTLIHQLASTAARGLRPMLLHIDELLSKLTLSGLRRWANFGAKAYRRDFNNLTAYFALESADSRAMLEKERRGVLFVRVQRKLNFYLRALWGRDFFIRPTGADYTDFRPYIEDRIFYVPDALDDTTVDGMAIEGLEVYRATVAHMASHLMYTSQPMSAEQLSPAQMFFIGLLEDARVEYKAVQAFPGLKKLWCSLMKLQHEEPAEHPTMAVLENFALQLLDDSVVGKDAQLNAFAKKFHAEIEANQDDNHFAWLMGIELYNLFAGKKAVPSLRILERYRID…	781	Bacteria; Proteobacteria; Gammaproteobacteria; sulfur-oxidizing symbionts	linear	urn:local:.:m3-82x90xk
Thiothrix eikelboomii	nitric oxide reductase activation protein NorD [Thiothrix eikelboomii]	WP_078921842	69.4%	69.4%	1172.92	nr	0	TRUE	1155016522	Standard	84.6%	780	1	780	2.0	780	AA	1	99.87%	2340	1	-1	0		MAIHLEEYREFLEKITPRVRDVLDGSYQEATRVMSPVGLLDYLDGAKAIQKLGRGEDLLITYLQEMPLVAKECGEDIIPDVVTSAMKLSSMVSGEVITLMLSSLPTASRHLGDAELVRGYLTFIHQFSSTAARGLRPMLNHMDELLSKLTLSGLRRWASFGAQAYRRDFNNLTQYFDLESADSRATLQKERRGVLFVKTQRKLNFYLRALWGRDFFLRPTGADYTDFRPYIEHRIFHLPDAVDDLGDIPGLELYRATAAHMAAHLMYTRKALSAEQLSPAQLFFIGFMEDARVEYKATQAFPGLKTLWSRLLTSHYDGAVEHPTMRLLENIALMLLDEQVKGKGDEAISAFVAKFHANIAEKQDDGQFSWLMGVELYNLFAGRREVPSLRILERIRIPF…	781	Bacteria; Proteobacteria; Gammaproteobacteria; Thiotrichales; Thiotrichaceae; Thiothrix	linear	urn:local:.:n2-82x91e8
Bathymodiolus azoricus	VWA domain-containing protein [Bathymodiolus azoricus thioautotrophic gill symbiont]	WP_090716422	78.9%	78.9%	1314.67	nr	0	TRUE	1222668772	Standard	89.2%	785	4	782	2.0	777	AA	1	99.49%	2337	7	-1	0		ILLEDYADFLVEIAPEVKEVLEATFQDAVRVISPAGLKDYLDGAKALCGLGRGNDLVMTYLEVMPQMAKECGEDIIPDCVTAAMKASSMTSGEVIILLLSTLPNVARHLGDAQLVRGYLTLIHQLVSTAARGLRPMLMHIDELLSKLTLSGLRRWANFGAKAYRRDYNNLTSYFSLESADSRAMLERERRGVLFIKVQRKLNFYLRALWGRDFFIRPTGAEYTDFRPYIENKILYVPDALDDIKLSDDQSIEGLEIYRATVAHMAAHMMYTSQPMSAEQLSPAQMFFIGLLEDARVEYKAVNEFPGLKKLWRSLIMLEHEEPAEHKTMSILEGFALQLLDEDEKGNDEQLNKFAAKFHEKIEANQDDNHFAWLMGVELYNIFEGRKEVPSLRILERYRV…	782	Bacteria; Proteobacteria; Gammaproteobacteria; sulfur-oxidizing symbionts	linear	urn:local:.:ly-82x90vl
Thiothrix caldifontis	nitric oxide reductase activation protein NorD [Thiothrix caldifontis]	WP_093065907	70.0%	70.0%	1188.71	nr	0	TRUE	1225051978	Standard	85.0%	781	1	781	2.0	780	AA	1	99.87%	2340	1	-1	0		MAIHLEEYREFLEKITPRVRDVLDGSYQEATRVMSPGGLQDYLDGAKAIQKLGRGEDLLITYLQEMPLVAKECGEDIIPDVVTAAMKLASMVSGEVITLMLSSLPTASRHLGDAELVRGYLTFIHQFSSTAARGLRPMLNHMDELLSKLTLSGLRRWANFGAQAYRRDFNNLTKYFDLESADSRATLQKERRGVLFVKTQRKLNFYLRALWARDFFLRPTGADYTDFRPYIEHRIFHMPDAVDDLGDIPGLELYRATAAHMAAHLMYTRKALSAEQLSPAQLFFIGFMEDARVEYKATQAFPGLKTLWSRLLTANYDGAVEHPTMRLLENIALMLLDEQVTGKGDEAISAFVAKFHANIAEKQDDGQFSWLMGVELYNLFAGRREVPSLRILERIRIPY…	781	Bacteria; Proteobacteria; Gammaproteobacteria; Thiotrichales; Thiotrichaceae; Thiothrix	linear	urn:local:.:mi-82x914h
RuBisCO activator protein ccbQ
Organism	Description	Accession	% Identical Sites	% Pairwise Identity	Bit-Score	Database	E Value	Free end gaps	GID	Genetic Code	Grade	Hit end	Hit start	Max Sequence Length	Mean Coverage	Min Sequence Length	Molecule Type	Original Query Frame	Query coverage	Query end	Query start	Ref Seq Index	Ref Seq Length	Ref Seq Name	Sequence	Sequence Length	Taxonomy	Topology	URN
Methylophaga sp.	AAA family ATPase [Methylophaga sp. 42_25_T18]	OUR64048	86.3%	86.3%	504.982	nr	5.38e-180	TRUE	1199195234	Bacterial	93.0%	271	1	271	2.0	271	AA	1	99.63%	813	1	-1	0		MSENTVDPQQYIINDEPYFEPVADEIELYEAAYNARMPMMLKGPTGCGKSRFVEYMAWKLNRPLITVACNEDMTASDLVGRFLLDKDGTKWQDGPLATAARIGAICYLDEVVEARQDTTVVIHPLTDHRRTLPIDKKGELIKAHPDFQLVISYNPGYQSLMKDLKQSTKQRFGALDFDYPTEKIEVAIVSKESGVDKKTAEKLVQIAHRARNLKGHGLDEGISTRLLVYAGQLIGKGVEPQAACTMTMVTPLTDDPDMRDTLNAAVQTFFG	271	Bacteria; Proteobacteria; Gammaproteobacteria; Thiotrichales; Piscirickettsiaceae; Methylophaga	linear	urn:local:.:ks-82x8ytj
Thiothrix nivea	CbbQ/NirQ/NorQ/GpvN family protein [Thiothrix nivea]	WP_002707752	85.4%	85.4%	492.656	nr	4.16e-175	TRUE	488795346	Standard	92.0%	269	2	268	2.0	268	AA	1	98.53%	813	10	-1	0		STVDPNQYLVKNEPYYEAVGDEITLYEAAYNARMPMMLKGPTGCGKSRFVEHMAWRLKRPLITVACNEDMTASDLVGRFLLDKDGTKWQDGPLATAARIGAICYLDEVVEARQDTTVVIHPLTDHRRTLPLDKKGELIEAHPDFQLVISYNPGYQSLMKDLKQSTKQRFGALDFDYPAENIEVAIVSKESGVDQKTAGKLVQIAHRARNLKGHGLDEGISTRLLVYAGQLIGKGISPQAACTMTMVTPLTDDPDMRDTLNAAVQTFFG	268	Bacteria; Proteobacteria; Gammaproteobacteria; Thiotrichales; Thiotrichaceae; Thiothrix	linear	urn:local:.:lh-82x8z4w
endosymbiont of	CbbQ/NirQ/NorQ/GpvN family protein [endosymbiont of Bathymodiolus sp.]	WP_010646806	88.2%	88.2%	511.531	nr	0	TRUE	498332650	Standard	93.9%	271	1	271	2.0	271	AA	1	99.63%	813	1	-1	0		MSDIKVDSKQYMIKDEPYYEAVNNEVELYQSAYDVRMPMMIKGPTGCGKSRFVEYMAWKLGRPLISVACNEDMTASDLVGRFLLDKDGTKWQDGPLTTAARIGAICYLDEIVEARQDTTVVIHPLTDHRRELPLDKKGELVKAHPDFQLVISYNPGYQSLMKDLKQSTKQRFGGLDFDYPETALEVAIVTKESGVDGIMAEKLVQIAHRARNLKGHGLDEGISTRLLVYAGQLIAKGVDAEAACSMTMITPLTDDPDMRDTLHAAVQTFLG	271	Bacteria; Proteobacteria; Gammaproteobacteria	linear	urn:local:.:kd-82x8ymg
Sedimenticola selenatireducens	CbbQ/NirQ/NorQ/GpvN family protein [Sedimenticola selenatireducens]	WP_029133838	86.3%	86.3%	498.049	nr	2.53e-177	TRUE	656110304	Standard	93.0%	271	1	271	2.0	271	AA	1	99.63%	813	1	-1	0		MSENRVDPEQYIIKDEPYYEPVADEVERYEAAYSVRMPMMLKGPTGCGKSRFVEYMAHRLGRPLITVACNEDMTASDLVGRFLLDKDGTKWQDGPLTTAARIGAICYLDEVVEARQDTTVVIHPLTDHRRSLPLDKKGELITAHPDFQLVISYNPGYQSLMKDLKQSTKQRFGGLDFDYPVEAIEVTIVARESGVDKATAEKLVQIAHRARNLKGHGLDEGISTRLLVYAGQLIAKGISADAACSMTMVTPLTDDPDMRDTLGAAVQTFFG	271	Bacteria; Proteobacteria; Gammaproteobacteria; Sedimenticola	linear	urn:local:.:lc-82x8z2v
Candidatus Thioglobus	AAA family ATPase [Candidatus Thioglobus autotrophicus]	WP_053951899	87.5%	87.5%	509.22	nr	0	TRUE	928926972	Standard	93.5%	271	1	271	2.0	271	AA	1	99.63%	813	1	-1	0		MSEIKVDPKQYIVKDEPYYEAVNDEIELYQSAYDVRMPMMIKGPTGCGKSRFVEHMAWKLGKPLISVACNEDMTASDLVGRFLLDKDGTKWQDGPLTTAARIGAICYLDEIVEARQDTTVVIHPLTDHRRELPLDKKGELVKAHPDFQLVISYNPGYQSLMKDLKQSTKQRFGGMDFDYPETELEVAIVTKESGVDQAIAEKLVQIAHRARNLKGHGLDEGISTRLLVYAGQLIAKGVAAEAACSMTMITPLTDDPDMRDTLNAAVQTFLG	271	Bacteria; Proteobacteria; Gammaproteobacteria; Candidatus Thioglobus	linear	urn:local:.:kn-82x8yqq
Candidatus Marithrix	CbbQ/NirQ/NorQ/GpvN family protein [Candidatus Marithrix sp. Canyon 246]	WP_069470180	87.6%	87.6%	498.434	nr	1.69e-177	TRUE	1064957402	Standard	92.7%	268	3	266	2.0	266	AA	1	97.79%	813	16	-1	0		IDLEQYLVKKEPYYEAVGNEIDLYEAAYSVRMPMMLKGPTGCGKSRFVEYMAWKLGKPLITVACNEDMTASDLVGRFLLDKDGTKWQDGPLTTAARMGALCYLDEVVEARQDTTVVIHPLTDHRRSLPLDKKGELVEAHPDFQLVISYNPGYQSLMKDLKQSTKQRFGGLDFDYPETDLEVSIVAKESGVDKAIAAKLVQIAHRARNLKGHGLDEGISTRLLVYAGQLIAKGIDPNAACSMTMITPLTDDVDMRDTLNAAVQTFLG	266	Bacteria; Proteobacteria; Gammaproteobacteria; Thiotrichales; Thiotrichaceae; Candidatus Marithrix	linear	urn:local:.:kx-82x8yvp
Bathymodiolus thermophilus	AAA family ATPase [Bathymodiolus thermophilus thioautotrophic gill symbiont]	WP_071563350	87.1%	87.1%	509.22	nr	0	TRUE	1102014967	Standard	93.4%	271	1	271	2.0	271	AA	1	99.63%	813	1	-1	0		MNDIKIDPKQYVIKDEPYYEAVDNEVSLYQSAYDVRMPMMIKGPTGCGKSRFVEYMAYKLGKPLISVACNEDMTASDLVGRFLLDKDGTKWQDGPLTTAARIGAICYLDEIVEARQDTTVVIHPLTDHRRELPLDKKGELVKAHPDFQLVISYNPGYQSLMKDLKQSTKQRFGGLDFDYPETELEVSIVAKESGVDKAMAEKLVQIAHRARNLKGHGLDEGISTRLLVYAGQLIAKGVDAQSACSMTMITPLTDDPDMRDTLHAAVQTFLG	271	Bacteria; Proteobacteria; Gammaproteobacteria; sulfur-oxidizing symbionts	linear	urn:local:.:ki-82x8yom
Solemya velesiana	CbbQ/NirQ/NorQ/GpvN family protein [Solemya velesiana gill symbiont]	WP_078484399	87.5%	87.5%	498.819	nr	1.72e-177	TRUE	1154108435	Standard	93.5%	271	1	271	2.0	271	AA	1	99.63%	813	1	-1	0		MTDITVDPDQYVIKKEPYYEAVGREVALYEAAYNARMPMMLKGPTGCGKSRFVEYMAHKLGKPLITVACNEDMTASDLVGRFLLDKDGTKWQDGPLATAARIGAICYLDEVVEARQDTTVVIHPLTDHRRTLPLDKKGELIEAHPDFQLVISYNPGYQSLMKDLKQSTKQRFGGLDFDYPEAEIETAIVSKESGVDPVTAGKLVQIAHRARNLKGHGLDEGISTRLLVYAGQLISKGIDATEACSMTMVTPLTDDPDMRDTLDAAVQTFFG	271	Bacteria; Proteobacteria; Gammaproteobacteria; sulfur-oxidizing symbionts	linear	urn:local:.:l2-82x8yxy
Solemya elarraichensis	CbbQ/NirQ/NorQ/GpvN family protein [Solemya elarraichensis gill symbiont]	WP_078487715	87.5%	87.5%	498.434	nr	1.76e-177	TRUE	1154111983	Standard	93.5%	271	1	271	2.0	271	AA	1	99.63%	813	1	-1	0		MSDTTVDPKQYIIKSEPYYESVGDEVALYEAAYNARMPVMLKGPTGCGKSRFVEYMAHKLGKPLITVACNEDMTASDLVGRFLLDKDGTKWQDGPLTTAARIGAICYLDEVVEARQDTTVVIHPLTDHRRTLPLDKRGELIEAHPDFQLVISYNPGYQSLMKDLKQSTKQRFGGMDFDYPLEETETAIVSKESGVDSETAGKLVQIAHRARNLKGHGLDEGISTRLLVYAGQLIGKGVEPIAACKMTMVTPLTDDPDMRDTLDAAVQTFFG	271	Bacteria; Proteobacteria; Gammaproteobacteria; sulfur-oxidizing symbionts	linear	urn:local:.:l7-82x8z00
Bathymodiolus azoricus	CbbQ/NirQ/NorQ/GpvN family protein [Bathymodiolus azoricus thioautotrophic gill symbiont]	WP_090716424	88.2%	88.2%	512.686	nr	0	TRUE	1222668774	Standard	93.9%	271	1	271	2.0	271	AA	1	99.63%	813	1	-1	0		MSDIKIDPKQYIIKDEPYYEAVDNEVELYQSAYDVRMPMMIKGPTGCGKSRFVEYMAWKLGRPLISVACNEDMTASDLVGRFLLDKDGTKWQDGPLTTAARIGAICYLDEIVEARQDTTVVIHPLTDHRRELPLDKKGELVKAHPDFQLVISYNPGYQSLMKDLKQSTKQRFGGLDFDYPETALEVAIVTKESGVDEIMAEKLVQIAHRARNLKGHGLDEGISTRLLVYAGQLIAKGVDAEAACSMTMITPLTDDPDMRDTLHAAVQTFLG	271	Bacteria; Proteobacteria; Gammaproteobacteria; sulfur-oxidizing symbionts	linear	urn:local:.:k8-82x8ykh
Phosphoribulokinase
Organism	Description	Accession	% Identical Sites	% Pairwise Identity	Bit-Score	Database	E Value	Free end gaps	GID	Genetic Code	Grade	Hit end	Hit start	Max Sequence Length	Mean Coverage	Min Sequence Length	Molecule Type	Original Query Frame	Query coverage	Query end	Query start	Ref Seq Index	Ref Seq Length	Ref Seq Name	Sequence	Sequence Length	Taxonomy	Topology	URN
Rhodanobacter sp.	phosphoribulokinase [Rhodanobacter sp. SCN 69-32]	ODU74718	60.9%	60.9%	384.415	nr	8.39e-132	TRUE	1064178056	Bacterial	80.1%	284	1	284	2.0	283	AA	1	99.30%	849	1	-1	0		MSVKHPIIAITGSSGAGTTTVLQSFQHIFRREGIRAQVVEGDAFHRYDRLQMRENMKAAEAQGDKHYSHFGPETNLFDELEALFRDYGESGRGRSRKYLHDEAEAAPYGQSPGTFTPWEQIPDGTDMLFYEGLHGAAKSDAADVSRHPDLLVGVVPIINLEWIQKLHRDQKTRGYSQEAVVDTILRRMPDYVQHIVPQFSRTHVNFQRVPTVDTSNPFIARDIPTPDESFVVIRFARPKGIDFSYLLAMLHDSFMSRPNSIVVPGGKMGLAMQLIFTPMILQLM	284	Bacteria; Proteobacteria; Gammaproteobacteria; Xanthomonadales; Rhodanobacteraceae; Rhodanobacter	linear	urn:local:.:nt-82x943q
Rhodocyclales bacterium	phosphoribulokinase [Rhodocyclales bacterium GWA2_65_19]	OHC61564	62.5%	62.5%	380.178	nr	3.65e-130	TRUE	1088423465	Bacterial	81.1%	285	1	285	2.0	284	AA	1	99.65%	852	1	-1	0		MSVKHPIVAITGSSGAGTSTVTKSFDLVFRRENIKAAIVEGDSFHRFDRKAMKVAAEEARLKGNNNFSHFGPEANLLEELAGLFKTYGKTGSGKLRKYLHNDDEAAPYGQKSGEFTPWEDIPGDTDLMFYEGLHGAAVTDRVNVAQEADLLVGVVPIINLEWIQKLHRDKSQRGYSTEAVVDTILRRMPDYINYITPQFSRTHINFQRVPTVDTSNPFIARDIPTADESFVVIRFANPKGIDFPYLLSMVQGSFMSRPNIIVVPGGKMELAMQLIFTPLILRMME	285	Bacteria; Proteobacteria; Betaproteobacteria; Rhodocyclales; unclassified Rhodocyclales	linear	urn:local:.:oi-82x94f1
Polynucleobacter sp.	phosphoribulokinase [Polynucleobacter sp. 32-46-5]	OYW80741	64.1%	64.1%	384.03	nr	1.04e-131	TRUE	1232416463	Bacterial	81.7%	284	1	284	2.0	283	AA	1	99.30%	849	1	-1	0		MSIKFPIVAVTGSSGAGTTTVMKSFQHIFRRDGIKAQVLEGDSMHRYDRMSMREQMKKEIASGNNHFSHFGPEANLLAELEGIFKTFGETGLGKYRKYIHDAAEGAEFKQEPGTFTPWQEMEPGADLLFYEGLHGAYVGNEANVAKHVDLLVGVVPIINLEWIQKLHRDQNMRGYSQDAVVDTILRRMPDYMKYICPQFSKTHVNFQRVPTVDTSNPFIAKDIPSADESMVVIRFANPKGIDFPYLISMLGGSMMTRPNTLVIPGGKMGLAMQLIFTPMILRLM	284	Bacteria; Proteobacteria; Betaproteobacteria; Burkholderiales; Burkholderiaceae; Polynucleobacter	linear	urn:local:.:ny-82x9461
	MULTISPECIES: phosphoribulokinase [Burkholderiaceae]	WP_006046594	61.6%	61.6%	381.719	nr	1.06e-130	TRUE	492922407	Standard	80.5%	284	1	284	2.0	283	AA	1	99.30%	849	1	-1	0		MSIKHPIIAVTGSSGAGTTTVMKSFAHIFRREKINAQIVEGDAFHRYDRNGMREAMKQHERDGVPNFSHFGPQANLLEELEALFASYGETGTGKFRHYVHDETETRLYKQDAGTFTPWEDVQPDTDLMFYEGLHGAAVTDHIDIARHADLLIGVVPTINLEWIQKLHRDQTMRGYSHEAVVDTILRRMPDYVNYICPQFSRTHVNFQRVPTVDTSNPFIAREIPQPDESFVVIRFARPKGIDFQYLLTMLHDSFMSRPNVIVVPGGKMGLAMQLIFTPMILQLI	284	Bacteria; Proteobacteria; Betaproteobacteria; Burkholderiales	linear	urn:local:.:o8-82x94as
Dechloromonas aromatica	phosphoribulokinase [Dechloromonas aromatica]	WP_011289352	60.2%	60.2%	380.563	nr	2.41e-130	TRUE	499608618	Standard	79.8%	284	1	284	2.0	283	AA	1	99.30%	849	1	-1	0		MSVKHPIIAITGSSGAGTSTVMQSFQHIFRRECLKAQIVEGDSFHRYDRLAMRAEMKAQEEAGNRNFSHFGPEANLLEELQDLFIAYGQNGTGKVRKYLHDAGEAEPFGQQPGTFTPWQEITATTDLMFYEGLHGAYADDQIDIAKQVDLCVGVVPTINLEWIQKLHRDQKMRGYSQEAVTDTILRRMPDYVSHLCPQFSRTHVNFQRVPIVDTSNPFIARDIPTADESMVVIRFANPKGIDFQYLINILHGAMMTRPNTLVVPGGKMGLAMQMIFTPMVLRLM	284	Bacteria; Proteobacteria; Betaproteobacteria; Rhodocyclales; Azonexaceae; Dechloromonas	linear	urn:local:.:od-82x94d6
Burkholderia sp.	phosphoribulokinase [Burkholderia sp. JPY347]	WP_018438895	61.3%	61.3%	383.259	nr	2.12e-131	TRUE	517250077	Standard	80.3%	284	1	284	2.0	283	AA	1	99.30%	849	1	-1	0		MSVKHPIIAVTGSSGAGTTTVMKSFTHIFRRERINAQIVEGDAFHRYDRLGMREAMQQRERDGFRNFSHFGPDANLLEELEGLFASYAENGSGRYRHYVHDDAEAAQYGQDAGTFTPWRDIDPGTDLLFYEGLHGAAVTDSIDVGRHADLLVGVVPIINLEWIQKLHRDQTMRGYSHEAVVDTILRRMPDYVNYICPQFSRTHVNFQRVPTVDTSNPFTAREIPQPDESFVVIRFARPKGIDFQYLLTMLHDSFMSRPNVIVVPGGKMGLAMQLIFTPMILQLM	284	Bacteria; Proteobacteria; Betaproteobacteria; Burkholderiales; Burkholderiaceae; Burkholderia	linear	urn:local:.:o3-82x948n
	MULTISPECIES: phosphoribulokinase [Ferrovum]	WP_031596623	63.0%	63.0%	384.8	nr	5.92e-132	TRUE	671634812	Standard	81.2%	284	1	284	2.0	283	AA	1	99.30%	849	1	-1	0		MSRKHPIIAVTGSSGAGTTTVMNSFKHIFRREKVTAQLVEGDSFHRYNRAEMKAQMKEREDKGNRNFSHFGPEANLLEELETLFKTYGATGLGKVRKYLHDAGEAAPYKQEPGTFIPWQDVEPGTDLMFYEGLHGGYADDKINVAAQVDLLVGVVPIINLEWIQKLHRDQKLRGYSQEAVMDVILRRMPDYVNHICPQFSRTHVNFQRVPTVDTSNPFIANDIPSPDESMVVIRFSDPHGIDFPYLLSMLHDAMMTRPNTLVVPGGKMGLAMQLIFTPMILKMI	284	Bacteria; Proteobacteria; Betaproteobacteria; Ferrovales; Ferrovaceae	linear	urn:local:.:no-82x941d
Ferrovum sp.	phosphoribulokinase [Ferrovum sp. JA12]	WP_056930131	64.4%	64.4%	385.956	nr	2.16e-132	TRUE	948285772	Standard	81.9%	284	1	284	2.0	283	AA	1	99.30%	849	1	-1	0		MSRKHPIIAVTGSSGAGTTTVMNSFKHIFRREKIQAQIVEGDSFHRYDRKAMRAEMKAQEEKGNMNFSHFGPEANLLKELATLFKAYGETGTGKIRKYLHDAGEAEPFKQDPGTFTPWMDVELGSDLMFYEGLHGAYADTEINVASHVDLLVGVVPIINLEWIQKLHRDQKLRGYSQEAVTDTILRRMPDYVSHICPQFSRTHVNFQRVPTVDTSNPFIANDIPSPDESMVVIRFANPKGIDFPYLLSMLDNSWMTRPNTLVIPGGKMGLAMQLIFTPMIMKLM	284	Bacteria; Proteobacteria; Betaproteobacteria; Ferrovales; Ferrovaceae; Ferrovum	linear	urn:local:.:nj-82x93zf
Ferrovum sp.	phosphoribulokinase [Ferrovum sp. PN-J185]	WP_067493326	63.4%	63.4%	380.178	nr	3.82e-130	TRUE	1055951439	Standard	81.3%	284	1	284	2.0	283	AA	1	99.30%	849	1	-1	0		MSRKHPIIAVTGSSGAGTTTVMNSFKHIFRREKIHAQIVEGDSFHRYDRKAMRAEMKAQEEKGNMNFSHFGPEANLLKELATLFKSYGETGTGKIRKYLHDAGEAEPFKQEPGTFTPWMDVEQGSDLMFYEGLHGAYADAEINVAANVDLLVGVVPIINLEWIQKLHRDQKLRGYSQEAVTDTILRRMPDYVSHICPQFSRTHVNFQRVPTVDTSNPFIANDIPSADESMVVIRFANPKGIDFPYLLSMLDDSWMTRPNTLVIPGGKMGLAMQLIFTPMIMKLM	284	Bacteria; Proteobacteria; Betaproteobacteria; Ferrovales; Ferrovaceae; Ferrovum	linear	urn:local:.:on-82x94hr
Paraburkholderia caryophylli	phosphoribulokinase [Paraburkholderia caryophylli]	WP_085227178	62.0%	62.0%	392.119	nr	8.11e-135	TRUE	1184666794	Standard	80.6%	284	1	284	2.0	283	AA	1	99.30%	849	1	-1	0		MSVKHPIIAVTGSSGAGTTTVMKSFTHIFRREHINAQVVEGDAFHRYDRAGMREAMARHERDGFRNFSHFGPEANLLAELEGLFASYAESGAGRYRHYVHDEGESKLYGQEAGTFTPWKDVDAESDLLFYEGLHGAAVTDEVDIARHADLLVGVVPTINLEWIQKLHRDQTMRGYSHEAVVDTILRRMPDYVNYICPQFSRTHVNFQRVPTVDTSNPFIAREIPQPDESFVVIRFARPKGIDFQYLLTMLHDSFMSRPNVIVVPGGKMGLAMQLIFTPMILQLM	284	Bacteria; Proteobacteria; Betaproteobacteria; Burkholderiales; Burkholderiaceae; Paraburkholderia	linear	urn:local:.:ne-82x93xe
Triosephosphate isomerase
Organism	Description	Accession	% Identical Sites	% Pairwise Identity	Bit-Score	Database	E Value	Free end gaps	GID	Genetic Code	Grade	Hit end	Hit start	Max Sequence Length	Mean Coverage	Min Sequence Length	Molecule Type	Original Query Frame	Query coverage	Query end	Query start	Ref Seq Index	Ref Seq Length	Ref Seq Name	Sequence	Sequence Length	Taxonomy	Topology	URN
Sulfurovum sp.	triosephosphate isomerase [Sulfurovum sp. PC08-66]	KIM02541	52.4%	52.4%	238.81	nr	3.82e-76	TRUE	751425881	Bacterial	75.1%	228	1	230	2.0	228	AA	1	97.87%	690	1	-1	0		MIFAANFKANHTRASTKVYIQTLETLAQKVENPIYVFPPLSAIDDFATSKLVVGVQNAYPARNGAFTGEVGVEQLEEFGIKTILIGHSERREILGESQESVAKKFAFFKEQGFAIIYCLGEPLEVRQEGQEALQEYLFAQLEGIDLHYDKLIVAYEPIWAIGTGVSATTADIRATHQLLKKVITQAPLLYGGSAKLDNIKEIADISEVDGVLVGSASLDAHNFFAMIE	231	Bacteria; Proteobacteria; Epsilonproteobacteria; Sulfurovum	linear	urn:local:.:49-832x976
Sulfurovum sp.	triosephosphate isomerase [Sulfurovum sp. AS07-7]	KIM04994	54.1%	54.1%	239.195	nr	2.63e-76	TRUE	751428524	Bacterial	76.0%	226	1	230	2.0	226	AA	1	97.87%	690	1	-1	0		MIFAANFKTNHTRASTKEYLFALESLIENSSDEFYVFPPLSALQSHIGKITVGSQNAYPTKNGAFTGEIGLEQLEEFEIKTILIGHSERRVLLGESQDFIAKKFDFFKNNGFKIIYCIGEPLEIREDGELKVIEFLAEQFNGIDTNYENLIVAYEPIWAIGTGVSATNAQIASTHQAIKKICDKPLLYGGSVNRSNIKDILNIQNVDGVLVGSASLDVQNFFSLTE	231	Bacteria; Proteobacteria; Epsilonproteobacteria; Sulfurovum	linear	urn:local:.:44-832x94r
Sulfurovum sp.	triosephosphate isomerase [Sulfurovum sp. FS06-10]	KIM06253	53.0%	53.0%	232.646	nr	1.12e-73	TRUE	751429844	Bacterial	75.2%	227	1	229	2.0	227	AA	1	97.45%	687	1	-1	0		MIYAANFKTNHTRESTKNYLKELQFHLHHKKSEDRIFIFPPLTALDNYSGDFTIGVQNAYPVNNGAFTGEVGMEQLLEFNINTILIGHSERRDILNESQIDVAKKFAFFKEQNFEIIYCIGEPLEIREQGLTAVMEHLLAQFEGIDTTYNKLIVAYEPIWAIGTGRSATIEEIASTHTALKQSVNKPLLYGGSVKGTNIAEISAIDNVDGVLVGGASLKTETFLELV	230	Bacteria; Proteobacteria; Epsilonproteobacteria; Sulfurovum	linear	urn:local:.:4y-832x9ji
Arcobacter sp.	triose-phosphate isomerase [Arcobacter sp. 31_11_sub10_T18]	OUR73927	50.4%	50.4%	229.95	nr	1.44e-72	TRUE	1199206084	Bacterial	73.9%	231	3	229	2.0	229	AA	1	97.45%	690	4	-1	0		IIAANFKTNHTRKSTKEYLETVSTFIEDNKFENEIYIFPTATSLDEYKTVPNINVGAQNAYPTQKGSFTGEIGTEQLDEFDVKTILIGHSERRHVLGETQKSIASKYEYYSNLGYKIIYCIGEPLEVKEAGLDQTLTYVWEQFEGIDVNYDNLILAYEPVWAIGTGVTATTSDISNVHNAIKEKIDKPLLYGGSVKVNNIKEILNVPNVDGALIGTASWNAVDFCEIIK	230	Bacteria; Proteobacteria; Epsilonproteobacteria; Campylobacterales; Campylobacteraceae; Arcobacter	linear	urn:local:.:58-832x9oq
Sulfurovum sp.	triose-phosphate isomerase [Sulfurovum sp. 35-42-20]	OYY31077	50.9%	50.9%	238.81	nr	3.82e-76	TRUE	1232591230	Bacterial	74.2%	227	1	229	2.0	227	AA	1	97.45%	687	1	-1	0		MIFAANFKTNHTRATTKHYIEVLTQKLHAEKSDDRVYIFPPATALDRFEGAFTLGVQNAYPAVNGAYTGEIGLEQLEEFGINTILIGHSERRQILGESQESVAQKFAFFQEKGFEILYCIGEPLEIRERGDEAVMRHLLSQFEGIDVGYEKLIVAYEPIWAIGTGRSATVKEIASTHEALRQTIKKPLLYGGSVNAENIKEISKIAFVDGVLVGSASLDAERFASLV	230	Bacteria; Proteobacteria; Epsilonproteobacteria; Sulfurovum	linear	urn:local:.:4e-832x99m
Sulfurovum sp.	triose-phosphate isomerase [Sulfurovum sp. 28-43-6]	OYY56726	51.8%	51.8%	237.654	nr	1.04e-75	TRUE	1232619664	Bacterial	73.8%	223	1	225	2.0	223	AA	1	95.74%	675	1	-1	0		MIFAANFKTNHTRATTKHYIEVLTQKLHAEKSDDRVYIFPPATALDRFEGAFTLGVQNAYPAVNGAYTGEIGLEQLEEFGINTILIGHSERRQILGESQESVAQKFAFFQEKGFEILYCIGEPLEIRERGDEAVMRHLLSQFEGIDVGYEKLIVAYEPIWAIGTGRSATVKEIASTHEALRQTIKKPLLYGGSVNAENIKEISKIAFVDGVLVGSASLDAERF	226	Bacteria; Proteobacteria; Epsilonproteobacteria; Sulfurovum	linear	urn:local:.:4j-832x9bs
Arcobacter nitrofigilis	triose-phosphate isomerase [Arcobacter nitrofigilis]	WP_013134234	49.1%	49.1%	231.876	nr	2.72e-73	TRUE	502899258	Standard	74.1%	230	1	231	2.0	230	AA	1	98.30%	693	1	-1	0		MIIAANFKTNHTRASAKEYISFVNEYLTKEKDVEVIIFPTATALDNYETNPNLTIGTQNAYSVNKGSFTGEIGTQQLDEFDIKTILIGHSERRHILGESQEEIAKKYAFYKELGYKIVYCIGEPLEVKEQGLEQTLEYIYDQFVGIDTNYENLILAYEPVWAIGTGVTATTEDIKSVHSVIKSKIDKPLLYGGSVKVENVAQICSLDGVDGALIGTASWVKEDFVQILEN	232	Bacteria; Proteobacteria; Epsilonproteobacteria; Campylobacterales; Campylobacteraceae; Arcobacter	linear	urn:local:.:53-832x9m1
Arcobacter butzleri	triose-phosphate isomerase [Arcobacter butzleri]	WP_046991115	48.9%	48.9%	227.639	nr	1.38e-71	TRUE	822608218	Standard	73.9%	232	3	230	2.0	230	AA	1	97.87%	693	4	-1	0		IIASNFKTNHTRRSTTLFVNEVNNFLEKNKVSNEVYIFPTSTSLDHFETVPNLMIGVQNAYPTTSGSFTGEIGTFQLNEFEIKTILIGHSERRHILGETQETITKKYEFYKNLGYKIIYCIGEPLEIKKQGIEKTLEYIYEQFIGIDVNYSNLILAYEPVWAIGTGVTATIDDIKNVHNAIKQKINKPLLYGGSVKVENVREICQIENVDGALIGTASWKVEDFIEILEN	231	Bacteria; Proteobacteria; Epsilonproteobacteria; Campylobacterales; Campylobacteraceae; Arcobacter	linear	urn:local:.:5d-832x9r9
Sulfurovum riftiae	triose-phosphate isomerase [Sulfurovum riftiae]	WP_067331501	52.6%	52.6%	235.728	nr	6.59e-75	TRUE	1055716414	Standard	75.0%	227	1	229	2.0	227	AA	1	97.45%	687	1	-1	0		MIFAANFKMNHTRATTKAYLDVLAQKLVSKCSEDRVFIFPPATALDRYEGDFTIGVQNAYMAESGAYTGEIGLEQLEEFGIKTILIGHSERRDVLGEDQALVAEKFAYFKAQGFEIVYCIGEALEVREKGDEAVMAHLLSQFEGIDLSYEKLIIAYEPIWAIGTGRSATTEEISSTHASLKEHFDRPLLYGGSVKPENIKEITAIDGVDGVLVGSASLDVERFSEMI	230	Bacteria; Proteobacteria; Epsilonproteobacteria; Sulfurovum	linear	urn:local:.:4o-832x9el
Helicobacter sp.	triose-phosphate isomerase [Helicobacter sp. 11S03491-1]	WP_095273930	52.5%	52.5%	233.802	nr	4.35e-74	TRUE	1238573331	Standard	75.8%	232	4	233	2.0	229	AA	1	99.15%	702	4	-1	0		IIAANFKTNHTRASTKTYLEALDKKIDQSDRIYVFPTSSALCKNNFQHLKIGVQNAYPVINGAFTGEIGLEALHEFDIQTILIGHSERRNILGESQKFCADKFNFFAKNGFEIIYCVGEDLSIRQKGFNALKKFIQTQFAGIPTNYDKLIIAYEPIWAIGTGLSATTEQIEQVHQSIKDISPAPLLYGGSVNAKNAEEILHAKAVDGVLVGNASLDADSFYHIIEQGRK	236	Bacteria; Proteobacteria; Epsilonproteobacteria; Campylobacterales; Helicobacteraceae; Helicobacter	linear	urn:local:.:4t-832x9gx
Glycerate kinase
Organism	Description	Accession	% Identical Sites	% Pairwise Identity	Bit-Score	Database	E Value	Free end gaps	GID	Genetic Code	Grade	Hit end	Hit start	Max Sequence Length	Mean Coverage	Min Sequence Length	Molecule Type	Original Query Frame	Query coverage	Query end	Query start	Ref Seq Index	Ref Seq Length	Ref Seq Name	Sequence	Sequence Length	Taxonomy	Topology	URN
Campylobacter pinnipediorum	phosphoglycerate kinase [Campylobacter pinnipediorum subsp. pinnipediorum]	AQW80985	59.6%	59.6%	473.396	nr	2.73e-163	TRUE	1153131175	Bacterial	77.8%	395	14	384	2.0	382	AA	1	96.00%	1188	37	-1	0		GKRVFIRCDFNVPMDEFGNITDDRRIVSAIPTIKYCLDQGCSVVLASHLGRPKNGFEEKYSMKPVVKRLSRLLLPEIALANDVIGPDAKDKVSKLKPGEVLLLENLRFEKGETKNDENLAKALSEFADVYINDAFGVCHRAHSSVEAIVRFYDENTKAAGFLLQKEIEFAQKLIKQPSRPFVAVVGGSKVSGKLQALTNLLPRVDKLIIGGGMAFTFLKALGYDIGNSLLEEDLIDEAKNILTKGKELGVKIYLPVDVVAAQTFSADSAIKFVTAQEIPAGWMGLDIGPASTRLFRLAIADAQTIWWNGPMGVFEMDKFCKGSIKMSHAIAESHATTVVGGGDTADVAQRAGDADEMTFISTGGGASLELIEGKELPGVKPL	384	Bacteria; Proteobacteria; Epsilonproteobacteria; Campylobacterales; Campylobacteraceae; Campylobacter	linear	urn:local:.:6o-832xb1j
Thiovulum sp.	3-phosphoglycerate kinase [Thiovulum sp. ES]	EJF07388	57.7%	57.7%	474.167	nr	1.03e-163	TRUE	394446569	Bacterial	78.5%	395	1	397	2.0	395	AA	1	99.25%	1191	1	-1	0		MELYSLKETDLQNKRVFIRCDFNVPLDEYGNITDDRRIRSAIATIEYCLDNDAKVILASHLGRPKGRFEERFSLKPVQKRLHSLLHLDVKLASDVVGNDAKTKAENLKSGEVLLLENLRFESGETKNDEVLSKKLAELADVYVNDAFGVSHRAHSSVEGITKHFDSKTKCAGFLLQKEIEFFSKLLNNPTRPFTAIVGGSKVSGKLEALKNLLPRVDKLIIGGGMAFTFLKAFGDNIGNSIVEKDLMNDALQIVEEAKKLGVQLYLPVDVVASDKFSDKSTIKEVTTKEIPEKWMGLDIGPASVKLFQLALKDSQTILWNGPMGVYEIEKFSRGSFKLAHTVAESYATTVVGGGDTADLIKRTGLDEDITFISTGGGASLELIEGKTLPGVLPLV	397	Bacteria; Proteobacteria; Epsilonproteobacteria; Campylobacterales; Helicobacteraceae; Thiovulum	linear	urn:local:.:6j-832xaxt
Sulfurovum sp.	phosphoglycerate kinase [Sulfurovum sp. AS07-7]	KIM05467	57.4%	57.4%	482.256	nr	7.69e-167	TRUE	751429012	Bacterial	78.1%	396	1	396	2.0	395	AA	1	98.75%	1191	7	-1	0		MKTIKDIDIDGKRVFIRCDFNVPKDEDGNITDDRRIREALPTIKYCLDRDCKVILASHYERPKAGVFEDKYSLKPVKMRLRKMLKLADEVSIAKDVVGEDAKEKVANLKAGEVLILENLRFEAGETKNDEAFAKELASFADIYINDAFGACHRKHASIYAMAQQFEPQNRACGFLMNKEVNFFEKVINNPVRPFVAVVGGSKVSGKLEALISLVEKVDKIIVGGGMAFTFLKAQGYEIGKSLVEDDLLEDAKNIMLRAKERGVKFYLPIDLVVADNFSDMANTKNVTFQEIPETWMGLDIGPASSILFRQAIQNVHTIVWNGPMGVYEMDAFAKGSLKMSHAISETHATSIVGGGDTADVVQRAGDIDEMTFVSTGGGASLELIEGKVLPGVEVLL	397	Bacteria; Proteobacteria; Epsilonproteobacteria; Sulfurovum	linear	urn:local:.:5u-832xaka
Arcobacter sp.	phosphoglycerate kinase [Arcobacter sp. 31_11_sub10_T18]	OUR73928	57.4%	57.4%	474.937	nr	4.72e-164	TRUE	1199206085	Bacterial	78.6%	397	1	399	2.0	397	AA	1	99.75%	1197	1	-1	0		MKLQEIKDLNITGKKILIRCDFNVPMDEYSNITDDRRIREALSTIRYCIDRDCSVILASHFGRPKEIFEDKFSLLPVAKRLHTLLKQEIIMAKNVIQDDTLEIAKNLKAGEILLLENLRYNKGEVENDEELSKKLASMADIYINDAFGVSHRAHSSVEGITKYFDKDSKAAGFLLAKEINFFHKIIHEPKRPFVALIGGSKVSGKLQALYNLVSKVDKMIIGGGMAFTFLKALGHDIGNSLVEEDLVPEAIKIMDEAKKRGVKFYLPVDVIAAESFSNEAFAKPTTTQEIPRGWMGLDIGPASAMLFRQALEDAHTILWNGPMGVYEMEKFQKGSSKISHAVASSYATTIVGGGDTADLVRVTGDEDDMTFISTGGGASLELIEGKILPGVKALVIE	399	Bacteria; Proteobacteria; Epsilonproteobacteria; Campylobacterales; Campylobacteraceae; Arcobacter	linear	urn:local:.:6e-832xav1
Caminibacter mediatlanticus	phosphoglycerate kinase [Caminibacter mediatlanticus]	WP_007475101	58.9%	58.9%	479.174	nr	1.27e-165	TRUE	494739693	Standard	79.2%	397	1	398	2.0	397	AA	1	99.50%	1194	1	-1	0		MKLNSPKDLPLKKGDRVFVRCDFNVPIDEFGNITDDRRIRMALPTIKYLLDNECKIVIASHLGRPKGEFNEKYSLKPVAKRLSHLLKQDVIMANDVVGPDAKSKASNLKDGEVLLLENVRFDSRETKNDEGFAKELSEFGDFYINDAFGVSHRAHASVEAITRFYDECHKAAGFLLLKEINFFYKLLKNPVRPFVAVVGGSKVSGKLQALINLLPKVDKMIVGGGMAFTFLKAMGYNVGNSLVEDDLIDEALKIMAEAKRLGVKFYLPVDIVIADKFSEDAIVKYVTYQEIPDGWMGLDIGPASVRLFGEVLWDAQTILWNGPMGVYEMDKFSRGTFKISHEIARSHGIKVVGGGDTADAVQRAGDDEEMTFISTGGGASLELLEGKKLPGVAALEI	399	Bacteria; Proteobacteria; Epsilonproteobacteria; Nautiliales; Nautiliaceae; Caminibacter	linear	urn:local:.:5z-832xamw
Nitratiruptor sp.	phosphoglycerate kinase [Nitratiruptor sp. SB155-2]	WP_012082861	58.2%	58.2%	478.404	nr	2.10e-165	TRUE	501030778	Standard	78.6%	394	1	396	2.0	394	AA	1	99.00%	1188	1	-1	0		MNIKSIKDLDLKPGNSVFIRCDFNVPLDEYGNITDDRRIREALPTIRYCLDNDCKIVLGSHLGRPKGFDEKYSLKPVAKRLHTLLKQDIIMAQDVVGEDAKAKFTKLQPGEILLLENLRFEPGETKNDEEFAKKLSQFGEFYVNDAFGVSHRAHASVEAITRFYDQDHKAAGFLLLKEIKYLYKILENPTRPFMAIVGGSKVSGKLGALINLLPKVDKLIIGGAMAFTFLKALGYEVGKSLVEDDLIEEAKNILNQAKNNGVKLYLPVDFVVAPELDPNAPVKYVTFQEIPKTWMGLDIGPASTRLFKEALDEVQTIIWNGPMGVFEIDKFARGSIKLANFVAESFATKIIGGGDTASLISKAGVVDEMTFISTGGGASLELLEGKELPGIKAL	397	Bacteria; Proteobacteria; Epsilonproteobacteria; Nitratiruptor	linear	urn:local:.:64-832xap4
Nautilia profundicola	phosphoglycerate kinase [Nautilia profundicola]	WP_015902108	59.4%	59.4%	484.567	nr	8.40e-168	TRUE	506382389	Standard	79.4%	397	1	398	2.0	397	AA	1	99.50%	1194	1	-1	0		MKINSPKDLDFKPGSSVFLRCDFNVPLDEFGNITDDRRIRMALPTIKYLLDNECKIVIASHLGRPKGEFDEKYSLKPVAKRLSHLLKQDVIMAKDVVGPDAKEKASKLQNGEILLLENVRFDPRETKNDEGFAKELSEFGEFYINDAFGVSHRAHASVEAITRFYDNEHKAAGFLLLKEINFFYKLLENPVRPFVAVVGGSKVSGKLQALINLLPKVDKIIIGGGMAFTFLKAMGYNVGNSLVEDELIDEALKIMAEAKRLGVKFYLPVDIVIADKFAEDAMVKYVTAQEIPDGWMGLDIGPASVRLFGEVLWDAQTILWNGPMGVFEMDKFSRGTFKISHEIARSHGIKVVGGGDTADAVQRAGDDEEMTFISTGGGASLELLEGKKLPGIAALEI	399	Bacteria; Proteobacteria; Epsilonproteobacteria; Nautiliales; Nautiliaceae; Nautilia	linear	urn:local:.:5p-832xah7
Campylobacter mucosalis	phosphoglycerate kinase [Campylobacter mucosalis]	WP_034968700	59.8%	59.8%	476.093	nr	2.14e-164	TRUE	736972282	Standard	78.8%	395	7	391	2.0	389	AA	1	97.75%	1188	16	-1	0		VKDIDIAGKSVFIRCDFNVPMDEFGNITDDRRIFTSLPTIKYCLDQGCKIVLASHLGRPKNGYEDAFSLKPVAKRLSFLLHQDVIMAKDVIGDDAKMKAKNLKAGEILLIENLRFEKGETKNDEALAKALSEFGEIYINDAFGVCHRAHSSVEAITKFYDDNTKAAGFLLQKEINFAEKLIKKPARPFVAVVGGSKVSGKLQALKNLLPRVDKLIIGGGMAFTFLKALGENIGNSLLEEELIDEALMVLKKGKELGVKIYLPVDVVAAQSFSNESAVKFVTAQEIPAGWMGLDIGPASIRLFQEALIDAQTIWWNGPMGVFEMDKFSKGSIKISHCIAETHATTVVGGGDTADVVARAGDADEMTFISTGGGASLELIEGKELPGVKPL	391	Bacteria; Proteobacteria; Epsilonproteobacteria; Campylobacterales; Campylobacteraceae; Campylobacter	linear	urn:local:.:69-832xarq
Campylobacter pinnipediorum	phosphoglycerate kinase [Campylobacter pinnipediorum]	WP_078398003	59.4%	59.4%	472.626	nr	4.61e-163	TRUE	1153877666	Standard	77.7%	395	14	384	2.0	382	AA	1	96.00%	1188	37	-1	0		GKRVFIRCDFNVPMDEFGNITDDRRIVSAIPTIKYCLDQGCSVVLASHLGRPKNGFEEKYSMKPVVKRLSRLLLPEIALANDVIGPDARDKVSKLKPGEVLLLENLRFEKGETKNDENLAKALSEFADVYINDAFGVCHRAHSSVEAIVRFYDENTKAAGFLLQKEIEFAQKLIKQPSRPFVAVVGGSKVSGKLQALTNLLPRVDKLIIGGGMAFTFLKALGYDIGNSLLEEDLIDEAKNILTKGKELGVKIYLPVDVVAAQTFSADSAIKFVTAQEIPAGWMGLDIGPASTRLFRLAIADAQTIWWNGPMGVFEMDKFCKGSIKMSHAIAESHATTVVGGGDTADVAQRAGDADEMTFISTGGGASLELIEGKELPGVKPL	384	Bacteria; Proteobacteria; Epsilonproteobacteria; Campylobacterales; Campylobacteraceae; Campylobacter	linear	urn:local:.:6y-832xb70
Hydrogenimonas thermophila	phosphoglycerate kinase [Hydrogenimonas thermophila]	WP_092912186	57.4%	57.4%	472.626	nr	4.52e-163	TRUE	1224896107	Standard	78.6%	397	1	399	2.0	397	AA	1	99.75%	1197	1	-1	0		MKLLTVKDMDLAGKKVFIRCDFNVPLDEFGNITDDRRIRAALQTIRYCLDHECAIILASHMGRPKGEFNEKYTLEPVAKRLHMLLHQDIILAKDVVGPDAVAKAEALQSGEILLLENVRFEPGETKNDPELAKKFASMAEFYINDAFGVSHRAHASVEAITHYFDIHHKGAGFLLQKEIKYFHKLLRKPTRPFMAIVGGSKVSGKLEALINLLPKVDKMVIGGAMAFTFWKARGYEVGKSLVEDDLLDDARHIMEEAKRLGVKFYLPVDFVVAPEFKEDAPVKYVTFQEMPKDWMGLDIGLASTRLFREALADCQTILWNGPMGVYEMDKFARGSFKLANYVAESYATKIIGGGDTADLVQRVGVDDEMTFISTGGGASLELLEGKNLPGIAALQID	399	Bacteria; Proteobacteria; Epsilonproteobacteria; Campylobacterales; Hydrogenimonaceae; Hydrogenimonas	linear	urn:local:.:6t-832xb3y
Fructose-1,6-bisphosphatase
Organism	Description	Accession	% Identical Sites	% Pairwise Identity	Bit-Score	Database	E Value	Free end gaps	GID	Genetic Code	Grade	Hit end	Hit start	Max Sequence Length	Mean Coverage	Min Sequence Length	Molecule Type	Original Query Frame	Query coverage	Query end	Query start	Ref Seq Index	Ref Seq Length	Ref Seq Name	Sequence	Sequence Length	Taxonomy	Topology	URN
Mycobacterium cosmeticum	Fructose-1,6-bisphosphatase class 1 [Mycobacterium cosmeticum]	CDO05856	53.5%	53.5%	370.163	nr	3.69e-124	TRUE	597304231	Bacterial	74.0%	334	17	318	2.0	317	AA	1	94.63%	957	7	-1	0		RTTLVQFLIEERRRHPGASGELNRLVLDVALACKAIANRVAVGALGGVLGSVDNVNVQGETQQKLDVLANDYFLRATEWSGYVAGMVSEELEQPYRLPECHPRGKYLLVFDPLDGSSNIDVNVSVGSIFSILRAPNPGVDPTAEDFLQQGSRQVCAGYAIYGPSTMIVLTVGTGVHAFTLDPSVGEFFLTRESIKIPSTAKEFAINASNQRFWEPAVQRYVSECLAGRSGPRGRDFNMRWVASLVAETHRILSRGGVFLYPRDSKQPAKAGRLRLLYEANPMAFLIEQAGGVATTGRERILDVVPSDIHQRISLIFGA	318	Bacteria; Actinobacteria; Corynebacteriales; Mycobacteriaceae; Mycobacterium	linear	urn:local:.:12t-82x9l1q
Pseudonocardia sp.	fructose-bisphosphatase [Pseudonocardia sp. SCN 72-86]	ODT98625	55.5%	55.5%	371.318	nr	7.67e-125	TRUE	1064097640	Bacterial	75.1%	323	5	319	2.0	317	AA	1	94.63%	957	7	-1	0		RTTLARFLNDERRRHPDAVGDLNSLILDVAIACKAIAGRVAYGALEGVLGAQGTVNVQGETQQKLDVMSNDIFIQATEWGGQVAGMASEELDDPYEIPADFPRGKYLLVFDPLDGSSNIDVNVSVGSIFSVLRSPESAGGNPTADDFLQPGTTQVAAGYAIYGPSTILVLTVGRGTHAFTLDPRLGEFILTREDIRIPESTSEFAINASNRRFWGPAVRRYVDECLAGKSGPRGKDFNMRWVASLVAETHRILTRGGVFLYPRDTKDPAKPGRLRLLYEANPVAFIIEQAGGAANTGHERILDVKPTALHQRIALVFGA	319	Bacteria; Actinobacteria; Pseudonocardiales; Pseudonocardiaceae; Pseudonocardia	linear	urn:local:.:12j-82x9kwi
Pseudonocardia sp.	fructose-bisphosphatase [Pseudonocardia sp. SCN 72-51]	ODU10086	55.5%	55.5%	373.244	nr	1.54e-125	TRUE	1064109993	Bacterial	75.1%	323	5	319	2.0	317	AA	1	94.63%	957	7	-1	0		RTTLARFLNDERRRHPDAVGDLNSLILDVAIACKAIAGRVAYGALEGVLGAQGTVNVQGETQQKLDVMSNDIFIRATEWGGQVAGMASEELDDPYEIPAEFPRGKYLLVFDPLDGSSNIDVNVSVGSIFSVLRAPESAGGNPTADDFLQPGTTQVAAGYAIYGPSTILVLTVGRGTHAFTLDPRLGEFILTREDIRIPESTSEFAINASNRRFWEPAVRRYVDECLAGKSGPRGKDFNMRWVASLVAETHRILTRGGVFLYPRDTKDPAKPGRLRLLYEANPVAFIIEQAGGAANTGHERILDVRPTALHQRIALVFGA	319	Bacteria; Actinobacteria; Pseudonocardiales; Pseudonocardiaceae; Pseudonocardia	linear	urn:local:.:124-82x9kpb
Thiomonas sp.	fructose-bisphosphatase class I [Thiomonas sp. 20-64-9]	OYV29671	54.4%	54.4%	374.015	nr	6.74e-126	TRUE	1232234248	Bacterial	74.7%	320	4	318	2.0	317	AA	1	94.93%	957	4	-1	0		GRTTVSKFLIEQLHGTDDQADLAALLVDVTAAVKAISAMTSKGALGGFLGALDTQNVQGEVQKKLDVLSNDAMIQACEWGGLVAGMASEEMDDPYELPKEFERGPYMLIFDPLDGSSNTDVNVSVGTIFSVLRHTKIGDPTVADYLRPGVEQVAAGYAIYGPATMLVLTVGKGTHGFTLDREIGNFILTHPNLQIPAETSEFAINTSNERFWEPPIQRYVAECKAGKTGVRGRDFNTRWIASMVADVHRILMRGGIFMYPKDTKDPSKPGRLRLMYEANPIGMIIEQAGGAASTGRGRILEVQPTSLHQRVPVMLGS	320	Bacteria; Proteobacteria; Betaproteobacteria; Burkholderiales; Thiomonas	linear	urn:local:.:11p-82x9khv
Mycobacterium sp.	fructose-1,6-bisphosphatase I / sedoheptulose-1,7-bisphosphatase [Mycobacterium sp. UNC267MFSha1.1M11]	SCX32620	54.1%	54.1%	373.629	nr	1.54e-125	TRUE	1081641921	Bacterial	74.4%	334	17	318	2.0	317	AA	1	94.63%	957	7	-1	0		RTTLVQFLIEERRRHPGASGELNRLVLDVALACKAIANRVAVGALGGVLGSAEEVNVQGETQQKLDVMANDYFLRATEWSGYVAGMVSEELAEPYRIPDRFPRGKYLLVFDPLDGSSNIDVNVSVGSIFSILRAPNPGAEPVREDFLQQGTEQVCAGYAIYGPSTMIVLSVGTGVHAFTLDPSLGEFFLTRESIKIPTTTREFAINASNQRFWEPAVQQYVSECLAGRSGPRGKDFNMRWVASLVAETHRILTRGGVFLYPRDSKEPAKAGRLRLLYEANPMAFLVEQAGGAASTGRGRVLDVVPTDIHQRISLVFGA	318	Bacteria; Actinobacteria; Corynebacteriales; Mycobacteriaceae; Mycobacterium	linear	urn:local:.:129-82x9krh
	MULTISPECIES: class 1 fructose-bisphosphatase [Thiomonas]	WP_013104299	54.1%	54.1%	374.785	nr	3.24e-126	TRUE	502869323	Standard	74.5%	320	4	318	2.0	317	AA	1	94.93%	957	4	-1	0		GRTTVSKFLIEQLHGTDDQADLAALLVDVTAAVKAISAMTSKGALGGFLGALDTQNVQGEVQKKLDVLSNDAMIQACEWGGLVAGMASEEMDDPYTLPKEFERGPYMLIFDPLDGSSNTDVNVSVGTIFSVLRHTKIGDPTVADYLRPGVEQVAAGYAIYGPATMLVLTVGKGTHGFTLDREIGNFILTHPNLQIPADTSEFAINTSNERFWEPPIQRYVAECKAGKTGPRGRDFNTRWIASMVADVHRILMRGGIFMYPKDTKDPSKPGRLRLMYEANPIGMIIEQAGGAASTGRGRILEVQPSSLHQRVPVMLGS	320	Bacteria; Proteobacteria; Betaproteobacteria; Burkholderiales	linear	urn:local:.:11k-82x9kea
Pseudonocardia dioxanivorans	class 1 fructose-bisphosphatase [Pseudonocardia dioxanivorans]	WP_013673592	54.9%	54.9%	373.244	nr	1.63e-125	TRUE	503438931	Standard	74.7%	323	5	319	2.0	317	AA	1	94.63%	957	7	-1	0		RTTLARFLDAERRRHPGAVGDLNSLILDVAIACKAIAGRVAHGALEGVLGAEGTVNVQGETQQKLDVLANDIFLRATEWGGQVAGMASEELDDPYGIPAEYPRGKYLLVFDPLDGSSNIDVNVSVGSIFSILRAPEGTGETPGPEAFLQPGSTQVAAGYAIYGPSTMLVLTTGRGTHGFTLDPRLGEFILTREAIRIPETTQEFAINASNRRFWEPAVRRYVDECLAGRSGPRGKDFNMRWVASLVAETHRILTRGGVFLYPRDAKDPARPGRLRLLYEANPVAFVVEQAGGAAHTGRERILDVTPTALHQRIPLVFGA	319	Bacteria; Actinobacteria; Pseudonocardiales; Pseudonocardiaceae; Pseudonocardia	linear	urn:local:.:12e-82x9ku0
	MULTISPECIES: class 1 fructose-bisphosphatase [Mycobacterium]	WP_024452683	53.5%	53.5%	370.163	nr	2.49e-124	TRUE	639001273	Standard	74.0%	322	5	318	2.0	317	AA	1	94.63%	957	7	-1	0		RTTLVQFLIEERRRHPGASGELNRLVLDVALACKAIANRVAVGALGGVLGSVDNVNVQGETQQKLDVLANDYFLRATEWSGYVAGMVSEELEQPYRLPECHPRGKYLLVFDPLDGSSNIDVNVSVGSIFSILRAPNPGVDPTAEDFLQQGSRQVCAGYAIYGPSTMIVLTVGTGVHAFTLDPSVGEFFLTRESIKIPSTAKEFAINASNQRFWEPAVQRYVSECLAGRSGPRGRDFNMRWVASLVAETHRILSRGGVFLYPRDSKQPAKAGRLRLLYEANPMAFLIEQAGGVATTGRERILDVVPSDIHQRISLIFGA	318	Bacteria; Actinobacteria; Corynebacteriales; Mycobacteriaceae	linear	urn:local:.:12o-82x9kz8
Mycobacterium sp.	class 1 fructose-bisphosphatase [Mycobacterium sp. URHB0044]	WP_029117353	53.8%	53.8%	374.015	nr	7.75e-126	TRUE	656086337	Standard	74.2%	322	5	318	2.0	317	AA	1	94.63%	957	7	-1	0		RTTLVQFLIEERRRHPDASGDLNGLILDVALACKAISKRVAAGALADVLGSADQTNVQGEVQQKLDVLANNYFLRANEWSGRVAGMVSEELDEPYRLPAEHPRGKYLLLFDPLDGSSNIDVNVSVGSIFSILRAPEPGSDPETQDFLQPGTQQVCAGYAIYGPSTMLVLTVGTGVHAFTLDPSLGEFLLTRESIQIPSTTKEFAINASNQRFWEPAVQRYVQECLAGKSGPRQKDFNMRWVASLVAETHRILTRGGVFLYPRDYREPVRPGRLRLMYEANPVAFLVEQAGGAASTGRQRLLEVEPTDVHQRVSLVFGA	318	Bacteria; Actinobacteria; Corynebacteriales; Mycobacteriaceae; Mycobacterium	linear	urn:local:.:11u-82x9kjx
Mycobacterium sp.	class 1 fructose-bisphosphatase [Mycobacterium sp. UNC267MFSha1.1M11]	WP_090363859	54.1%	54.1%	373.629	nr	1.12e-125	TRUE	1222310721	Standard	74.4%	322	5	318	2.0	317	AA	1	94.63%	957	7	-1	0		RTTLVQFLIEERRRHPGASGELNRLVLDVALACKAIANRVAVGALGGVLGSAEEVNVQGETQQKLDVMANDYFLRATEWSGYVAGMVSEELAEPYRIPDRFPRGKYLLVFDPLDGSSNIDVNVSVGSIFSILRAPNPGAEPVREDFLQQGTEQVCAGYAIYGPSTMIVLSVGTGVHAFTLDPSLGEFFLTRESIKIPTTTREFAINASNQRFWEPAVQQYVSECLAGRSGPRGKDFNMRWVASLVAETHRILTRGGVFLYPRDSKEPAKAGRLRLLYEANPMAFLVEQAGGAASTGRGRVLDVVPTDIHQRISLVFGA	318	Bacteria; Actinobacteria; Corynebacteriales; Mycobacteriaceae; Mycobacterium	linear	urn:local:.:11z-82x9kmq
Fructose-1,6-bisphosphate aldolase
Organism	Description	Accession	% Identical Sites	% Pairwise Identity	Bit-Score	Database	E Value	Free end gaps	GID	Genetic Code	Grade	Hit end	Hit start	Max Sequence Length	Mean Coverage	Min Sequence Length	Molecule Type	Original Query Frame	Query coverage	Query end	Query start	Ref Seq Index	Ref Seq Length	Ref Seq Name	Sequence	Sequence Length	Taxonomy	Topology	URN
Betaproteobacteria bacterium	fructose-1,6-bisphosphate aldolase [Betaproteobacteria bacterium TMED22]	OUT78060	76.0%	76.0%	529.635	nr	0	TRUE	1200254886	Bacterial	87.9%	346	1	346	2.0	346	AA	1	99.71%	1038	1	-1	0		MALVSMRQLLDHAAENNYGVPAFNVNNLEQVQAIMEAASETSSPVIMQASAGARKYAGEPFLRHLILAAIEQYPDIPVVMHQDHGASPAVCQRSIRSGFSSVMMDGSLGEDAKTPASYEYNVNVTKHVVDMAHSVGVSVEGELGCLGSLETMEAGKEDGSGAEGTLTMEMLLTDPEQAADFVAKTGVDALAIAIGTSHGAYKFTRKPTGDILAIDRIRAIHNKIPNTHLVMHGSSSVPQEWLKIIREHGGDMKETYGVPVEEIQEGIKHGVRKINIDTDIRLAMTGAIRRAFDADKGEFDPRKYLKPAKEAAKSICKDRFESFGTAGNSGKIKPIPLDDIASIYEK	346	Bacteria; Proteobacteria; Betaproteobacteria	linear	urn:local:.:1cs-82xa978
Betaproteobacteria bacterium	fructose-1,6-bisphosphate aldolase [Betaproteobacteria bacterium TMED82]	OUV03915	76.0%	76.0%	533.487	nr	0	TRUE	1200385473	Bacterial	87.9%	346	1	346	2.0	346	AA	1	99.71%	1038	1	-1	0		MALISLRQLLDHAADHDYGVPAFNVNNLEQVQAIMSAAQACSSPVILQASAGARKYAGEPFLRKLIEAAVEQYPQIPICMHQDHGVSPNVCQKSIRSGFSSVMMDGSLKDDGKTPAPFDYNVSVTRKVVEMAHAVGVSVEGELGCLGSLESGLSAEEDGVGASGKLEHAQLLTDPSEAVEFVGKTGVDALAIAIGTSHGAYKFTRPPTGDILAINRIKEIHSRLPNTHLVMHGSSSVPQEFLELIREFGGEMKETYGVPVSEIIEGIHNGVRKVNIDTDVRLAMTAAVRQSLNEDPSNFDPRGYLKKARSAATNVCRERLEAFGTAGNAEKIKVLSLEQMSDHYLK	346	Bacteria; Proteobacteria; Betaproteobacteria	linear	urn:local:.:1bt-82xa8u8
Ferrovum sp.	fructose-1,6-bisphosphate aldolase [Ferrovum sp. 21-44-67]	OYV79071	75.7%	75.7%	533.102	nr	0	TRUE	1232294106	Bacterial	87.7%	346	1	346	2.0	346	AA	1	99.71%	1038	1	-1	0		MALISLRQLLDHAAEHGYGLPAFNVNNLEQIQAIMEAAKATNSPVIMQGSAGARKYAGEPFLRKLIEAAVEMYPEIPICMHQDHGASPSVCQRSIRSGFSSVMMDGSLMEDMKTPSSFDYNVDVTRRVVDMAHAVGVSVEGELGCLGSLESGMMGEEDGHGSDKQLSHDQLLTDPEQAADFVRKTEVDALAIAIGTSHGAYKFTKAPTGDTLAIWRVKEIHARIPNTHLVMHGSSSVPQEWLEVIRANGGDIKETYGVPVAEIVEAIKYGVRKINIDTDIRLAMTGAVRAHLFKNPGEFDPRKFLIDAKKAAVGICKDRFEAFGSAGQADKIKPISLETMSEQYAK	346	Bacteria; Proteobacteria; Betaproteobacteria; Ferrovales; Ferrovaceae; Ferrovum	linear	urn:local:.:1c3-82xa8w9
Thiomonas sp.	fructose-bisphosphate aldolase class II [Thiomonas sp. FB-6]	WP_018912641	76.6%	76.6%	535.028	nr	0	TRUE	517742433	Standard	88.2%	346	1	346	2.0	346	AA	1	99.71%	1038	1	-1	0		MALISLRQLLDHAAEHAYGVPAFNVNNLEQMRAIMEAAAETDSPVIVQASAGARKYAGAPFLRHLILAAIEEFPDIPVCMHQDHGTSPAVCQRSIQLGFSSVMMDGSLGTDGKTPTSYEYNVDVTRRTVEMAHACGVSVEGELGCLGSLETGTAGEEDGIGAEGKLDHSQLLTDPEEAADFVAKTGVDALAIAIGTSHGAYKFTRPPTGDILAIGRIKEIHARIPNTHLVMHGSSSVPQEWLKIINSFGGDMGETYGVPVEEIVEGIKHGVRKVNIDTDLRMASTGATRKFLAEHPKEFDPRKFLIASTKAMKQICKDRYEAFGTAGKASKIRPLSLDAMFLRYEK	346	Bacteria; Proteobacteria; Betaproteobacteria; Burkholderiales; Thiomonas	linear	urn:local:.:1b9-82xa8nk
Ferrovum sp.	fructose-bisphosphate aldolase class II [Ferrovum sp. JA12]	WP_056930129	75.7%	75.7%	533.872	nr	0	TRUE	948285770	Standard	87.7%	346	1	346	2.0	346	AA	1	99.71%	1038	1	-1	0		MALISLRQLLDHAAEHGYGLPAFNVNNLEQIQAIMEAAKATNSPVIMQGSAGARKYAGEPFLRKLIEAAVEMYPEIPICMHQDHGASPSVCQRSIRSGFSSVMMDGSLMEDMKTPSSFDYNVDVTRRVVDMAHAVGVSVEGELGCLGSLESGMMGEEDGHGSDKQLSHDQLLTDPEQAADFVRKTEVDALAIAIGTSHGAYKFTKAPTGDTLAIWRVKEIHARIPNTHLVMHGSSSVPQEWLEVIRANGGDIKETYGVPVAEIVEAIKYGVRKINIDTDIRLAMTGAVRAHLFKNPGEFDPRKFLIDAKKAAVGICKDRFEAFGSAGQADKIKPISLETMSEQYVK	346	Bacteria; Proteobacteria; Betaproteobacteria; Ferrovales; Ferrovaceae; Ferrovum	linear	urn:local:.:1bj-82xa8r1
Nitrosomonas communis	fructose-bisphosphate aldolase class II [Nitrosomonas communis]	WP_074905408	75.4%	75.4%	528.48	nr	0	TRUE	1124624028	Standard	87.6%	346	1	346	2.0	346	AA	1	99.71%	1038	1	-1	0		MALVSLRQLLDHAAENGYGLPAFNVNNLEQIHAIMQAADECNSPVIMQGSAGARKYAGEPFLRHLIEAAVEAYPHIPIVMHQDHGASPAVCVNAIRSGFSSVMMDGSLEEDAKTPSSYEYNVDVTARVVAMAHAVGVSVEGELGCLGSLESGMGEAEDGHGAEGVLSHDQLLTDPEQAADFVRKTNVDALAIAIGTSHGAYKFTRKPTGDILAIERIKEIHKRIPNTHLVMHGSSSVPQEWLEIIREYGGEMKETYGVPVEEIQEGIKNGVRKVNIDTDIRLAMTGAIRRHLAKNKSEFDPRKYLKDATAAAKEICKARFEAFGSAGQAGKIKPISLEAMVNRYAK	346	Bacteria; Proteobacteria; Betaproteobacteria; Nitrosomonadales; Nitrosomonadaceae; Nitrosomonas	linear	urn:local:.:1dh-82xa9ig
Nitrosomonas sp.	fructose-bisphosphate aldolase class II [Nitrosomonas sp. Nm132]	WP_090542005	76.0%	76.0%	531.176	nr	0	TRUE	1222491257	Standard	87.9%	346	1	346	2.0	346	AA	1	99.71%	1038	1	-1	0		MALVSLRQLLDHAAENGYGLPAFNVNNLEQIHAIMQAADECNSPVIMQGSAGARKYAGEPFLRHLIAAAVEAYPHIPVVMHQDHGASPAVCVNAIRSGFSSVMMDGSLEEDAKTPSSYEYNVDVTARVVAMAHAVGVSVEGELGCLGSLESGMGEAEDGHGAEGVLSHDQLLTDPEQAADFVEKTGVDALAIAIGTSHGAYKFTRKPTGDILAIERIKEIHKRIPNTHLVMHGSSSVPQEWLEIIREYGGEMKETYGVPVEEIQEGIKNGVRKVNIDTDIRLAMTGAIRRHLAKNKSEFDPRKFLKDATVAAKEICKARFEAFGSAGQASKIKPIMLDEMATKYAK	346	Bacteria; Proteobacteria; Betaproteobacteria; Nitrosomonadales; Nitrosomonadaceae; Nitrosomonas	linear	urn:local:.:1cd-82xa93y
Nitrosomonas sp.	fructose-bisphosphate aldolase class II [Nitrosomonas sp. Nm58]	WP_090578819	75.7%	75.7%	529.635	nr	0	TRUE	1222528722	Standard	87.7%	346	1	346	2.0	346	AA	1	99.71%	1038	1	-1	0		MALVSLRQLLDHAAENGYGLPAFNVNNLEQIHAIMQAADECNSPVIMQGSAGARKYAGEPFLRHLIAAAVEAYPHIPVVMHQDHGASPAVCVNAIRSGFSSVMMDGSLEEDAKTPSSYEYNVDVTARVVAMAHAVGVSVEGELGCLGSLESGMGEAEDGHGAEGVLSHDQLLTDPEQAADFVKKTGVDALAIAIGTSHGAYKFTRKPTGDILAIERIKEIHKRIPNTHLVMHGSSSVPQEWLEIIREYGGEMKETYGVPVEEIQEGIKNGVRKVNIDTDIRLAMTGAIRRHLAKNKSEFDPRKFLKDATVAAKEICKARFEAFGSAGQASKIKPIMLDEMATKYAK	346	Bacteria; Proteobacteria; Betaproteobacteria; Nitrosomonadales; Nitrosomonadaceae; Nitrosomonas	linear	urn:local:.:1cx-82xa99b
Nitrosomonas sp.	fructose-bisphosphate aldolase class II [Nitrosomonas sp. Nm34]	WP_090692755	75.4%	75.4%	529.25	nr	0	TRUE	1222644621	Standard	87.6%	346	1	346	2.0	346	AA	1	99.71%	1038	1	-1	0		MALVSLRQLLDHAAENGYGLPAFNVNNLEQIHAIMQAADECNSPVIMQGSAGARKYAGEPFLRHLIEAAVEAYPHIPIVMHQDHGASPAVCVNAIRSGFSSVMMDGSLEEDAKTPSSYEYNVDVTARVVAMAHAVGVSVEGELGCLGSLESGMGEAEDGHGAEGVLSHDQLLTDPEQAADFVKKTNVDALAIAIGTSHGAYKFTRKPTGDILAIERIKEIHKRIPNTHLVMHGSSSVPQEWLEIIREYGGEMKETYGVPVEEIQEGIKNGVRKVNIDTDIRLAMTGAIRRHLAKNKSEFDPRKYLKDATAAAKEICKARFEAFGSAGQAGKIKPISLEGMANRYAK	346	Bacteria; Proteobacteria; Betaproteobacteria; Nitrosomonadales; Nitrosomonadaceae; Nitrosomonas	linear	urn:local:.:1d7-82xa9e1
Marinospirillum celere	fructose-bisphosphate aldolase class II [Marinospirillum celere]	WP_091963219	75.3%	75.3%	528.48	nr	0	TRUE	1223931449	Standard	87.2%	344	1	344	2.0	344	AA	1	99.14%	1032	1	-1	0		MALISMRQLLDHAAEYGYGVPAFNVNNLEQMRAIMEAANRTDSPVIVQASAGARKYAGAPFLRHLILAAIEEFPHIPVCMHQDHGTSPSVCQRSIQLGFSSVMMDGSLGTDGKTPTSYEYNVDVTRRTVEMAHACGVSVEGELGCLGSLETGQAGEEDGIGAEGTLSHEQMLTDPEEAADFVKKTGVDALAIAIGTSHGAYKFTKPPTGDTLAISRIKEIHARIPHTHLVMHGSSSVPQEWLEVINEFGGKIPETYGVPVEEIVEGIKHGVRKVNIDTDLRLASTGAVRRFLAENPAEFDPRKFMKVSQHAMADVCIDRYEAFGTAGHASKIRALSLDEMTERY	344	Bacteria; Proteobacteria; Gammaproteobacteria; Oceanospirillales; Marinospirillum	linear	urn:local:.:1dw-82xa9np
Phosphoglycolate phosphatase
Organism	Description	Accession	% Identical Sites	% Pairwise Identity	Bit-Score	Database	E Value	Free end gaps	GID	Genetic Code	Grade	Hit end	Hit start	Max Sequence Length	Mean Coverage	Min Sequence Length	Molecule Type	Original Query Frame	Query coverage	Query end	Query start	Ref Seq Index	Ref Seq Length	Ref Seq Name	Sequence	Sequence Length	Taxonomy	Topology	URN
Hydrogenophaga sp.	Phosphoglycolate phosphatase [Hydrogenophaga sp. T4]	EWS63552	43.9%	43.9%	195.282	nr	3.62e-59	TRUE	586632789	Bacterial	71.9%	215	5	212	2.0	211	AA	1	93.81%	645	10	-1	0		YDLILFDLDGTLIETAPEIADAVNDTLQQFDLPPVTQQQVNDWIGHGTRELLIQALAFTGNTTADTVRHSDSFKLIEHEFGKHYQQRCGTRSHLYPHVRETLQALRAAGVKLVVMTNKEGRYTQTVLDAHQMAPLFDRVISGDTLPVKKPNPAGITDCLKQFGMSSDRALFVGDSSIDVATARNAGIAVWALPYGYNMGEPIEACNPDRVI	212	Bacteria; Proteobacteria; Betaproteobacteria; Burkholderiales; Comamonadaceae; Hydrogenophaga	linear	urn:local:.:19w-82x9x78
Comamonas sp.	phosphoglycolate phosphatase [Comamonas sp. SCN 65-56]	ODS92114	42.7%	42.7%	196.823	nr	9.89e-60	TRUE	1063980868	Bacterial	72.1%	216	5	213	2.0	212	AA	1	94.25%	645	7	-1	0		RFDAVLFDLDGTLVQTAPEIADATNDLLRELGLPPVTQQQVDAWIGHGTRELLVQALAHVRQLSREAVRTDEAMPTIAAQFDRHYHRRCGTHSRLYPQVIETLQQLRSQGTRVGVVTNKEGRHTERVLAAHGLQALLDAVISGDSLPTKKPDPAGIVQCLQQWGVAPARALFVGDSRIDIATARNAGIAVWALPYGYNMGEPVVQSQPDRMI	213	Bacteria; Proteobacteria; Betaproteobacteria; Burkholderiales; Comamonadaceae; Comamonas	linear	urn:local:.:19m-82x9x0p
Burkholderiales bacterium	phosphoglycolate phosphatase [Burkholderiales bacterium GWE1_65_30]	OGA73681	43.4%	43.4%	191.045	nr	2.02e-57	TRUE	1082755436	Bacterial	71.9%	217	7	212	2.0	211	AA	1	93.81%	645	10	-1	0		YDLVLFDLDGTLIETAPEIADAVNDTLTQFQLPLVTQQQVNDWIGHGTRELLIQALAFTGDTTADTVRQSDSFKLIEHEFGKHYQQRCGTRSHLYPHVRETLQALRAAGVKLVVMTNKEGRYTQTVLDAHQMAPLFDRVISGDTLPVKKPNPAGITDCLKQFGMSSDRALFVGDSSIDVATARNAGIAVWALPYGYNMGEPIESCQPDRVI	212	Bacteria; Proteobacteria; Betaproteobacteria; Burkholderiales	linear	urn:local:.:1ab-82x9xe2
Burkholderiales bacterium	phosphoglycolate phosphatase [Burkholderiales bacterium RIFOXYD12_FULL_59_19]	OGB53520	42.0%	42.0%	189.889	nr	4.58e-57	TRUE	1082839741	Bacterial	71.9%	216	6	212	2.0	211	AA	1	93.81%	645	10	-1	0		FDLMLFDLDGTLVETAPEIMDAVNDTLGQFKLSLVTQQQVNDWIGHGTLTLLVQAVADRSGMTLEAVRSSELLQKMAPVFDGFYQQRCGTRSHLYPQVRETLHSLRAQGVKLAVVTNKESRYTQVVLDAHQLKDLFDEVVSGDSFATKKPDPVGVLHCLAKFGVARERTLFVGDSSIDAATARNAGVPVWLLPYGYNMGQPLEACAPDRVI	212	Bacteria; Proteobacteria; Betaproteobacteria; Burkholderiales	linear	urn:local:.:1aq-82x9xm0
Rhodoferax ferrireducens	phosphoglycolate phosphatase [Rhodoferax ferrireducens]	OQW87037	40.3%	40.3%	190.66	nr	2.07e-57	TRUE	1175976768	Bacterial	72.8%	215	1	216	2.0	215	AA	1	95.58%	648	1	-1	0		MNGFDLVMFDLDGTLVETAPEIMDAVNDALQRFNLPEVTQKQVDDWIGHGTLELLVKALVQITGFTPEVVRTSALLSQIVPVYNMAYNARCGTRSHLYPQVRETLVALREQGVKLAVVTNKEGRYTQVVMDVHQLSHLFDAVISGDTFATKKPTPVGVAHCLQAFGVDQKRALFVGDSSIDVATARAGGVPVWMLPYGYNMGEPIEACGPDRIIQ	216	Bacteria; Proteobacteria; Betaproteobacteria; Burkholderiales; Comamonadaceae; Rhodoferax	linear	urn:local:.:1ag-82x9xhd
Burkholderiales bacterium	phosphoglycolate phosphatase [Burkholderiales bacterium 34-67-9]	OZA85176	42.0%	42.0%	192.586	nr	4.35e-58	TRUE	1232874320	Bacterial	71.9%	221	11	212	2.0	211	AA	1	93.81%	645	10	-1	0		YDLILFDLDGTLIETAPEIADAVNDTLLQFGHAPASQQQITDWIGHGTRELLLQALAQATHTTAEAVRGSAQFATIEAAFGEHYLRRCGSRSQLYPQVRATLTALRAAGVRLALVTNKEARYTQAVLDAHQLDQAFDCVICGDTLAVKKPNPASIESCLQQFGVAPERALFVGDSSIDVATARNAGIAVWVLPYGYNMGQPIAASAPDRVI	212	Bacteria; Proteobacteria; Betaproteobacteria; Burkholderiales	linear	urn:local:.:1a6-82x9xbn
Comamonas badia	phosphoglycolate phosphatase [Comamonas badia]	WP_024537026	42.7%	42.7%	196.823	nr	8.68e-60	TRUE	639198586	Standard	72.1%	216	5	213	2.0	212	AA	1	94.25%	645	7	-1	0		RFDAVLFDLDGTLVETSPEIADATNDLLRDLGLPPVAQPQVDAWIGHGTRELLVQALAHVRQLPRDAVRADGAMPTIAAQFDRHYHRRCGTHSRLYPRVMQTLQQLRDQGTRVGIVTNKEGRHTERVLAAHGLPALLDAVISGDSLPTKKPDPAGILQCLRQWGVAPARALFVGDSRIDIATARNAGVAVWALPYGYNMGEPVADSQPDRMI	213	Bacteria; Proteobacteria; Betaproteobacteria; Burkholderiales; Comamonadaceae; Comamonas	linear	urn:local:.:19c-82x9wzm
Comamonadaceae bacterium	phosphoglycolate phosphatase [Comamonadaceae bacterium B1]	WP_045538138	41.5%	41.5%	190.274	nr	4.09e-57	TRUE	780246676	Standard	71.9%	221	11	212	2.0	211	AA	1	93.81%	645	10	-1	0		YDLILFDLDGTLIETAPEIADAVNDTLLQFGYAPASQQQITDWIGHGTRELLIQALAQATHTTADAVRGSAQFATIEAAFGEHYLRRCGSRSQLYPQVRATLTALRAAGVRLALVTNKEARYTQAVLAAHQLDQAFDRVVCGDTLAVKKPDPAGIESCLQQFGVAPERALFVGDSSIDVATARNAGIAVWVLPYGYNMGQPIAASAPDRVI	212	Bacteria; Proteobacteria; Betaproteobacteria; Burkholderiales; Comamonadaceae	linear	urn:local:.:1al-82x9xj6
Curvibacter sp.	phosphoglycolate phosphatase [Curvibacter sp. PAE-UM]	WP_057674817	40.9%	40.9%	196.052	nr	1.66e-59	TRUE	951198756	Standard	73.7%	225	7	220	2.0	219	AA	1	97.35%	663	4	-1	0		TPFDLVMFDLDGTLIETAPEICDAVNDTLQHFGLAQVQQDQVDRWIGHGTRELLVQALAQVRRLTVDEVRRCDDLPLIAAEFDRHYQRRCGTRSHLYPHVREVLKSLRAQGIHLAVVTNKEARYTRTVLAAHALEPLFDRVVSGDTLPTKKPDPAGIRSCLAQFQVDAARALFVGDSSIDVASARNAGVPVWALPYGYNMGQPIEACGPDRVIPDFRQL	220	Bacteria; Proteobacteria; Betaproteobacteria; Burkholderiales; Comamonadaceae; Curvibacter	linear	urn:local:.:19r-82x9x4d
Hydrogenophaga sp.	phosphoglycolate phosphatase [Hydrogenophaga sp. A37]	WP_077334465	42.9%	42.9%	194.897	nr	7.68e-59	TRUE	1148587890	Standard	71.9%	216	6	212	2.0	211	AA	1	93.81%	645	10	-1	0		YDLILFDLDGTLIETAPEIADAVNDTLSRFDLPAVTQPQVNDWIGHGTRELLIQAIAATGNTTADTVRQSDSFKLIEAEFGKHYQRRCGTRSRLYPHVRETLQALRAAGLKLVVMTNKEGRYTRTVLDAHQLAPLFDHVISGDTLPVKKPNPAGIADCLQRFGVAPGRALFVGDSSIDVATARNGGIAVWALPYGYNMGEPIEACGPDRVI	212	Bacteria; Proteobacteria; Betaproteobacteria; Burkholderiales; Comamonadaceae; Hydrogenophaga	linear	urn:local:.:1a1-82x9x99
Ribulose-phosphate 3-epimerase
Organism	Description	Accession	% Identical Sites	% Pairwise Identity	Bit-Score	Database	E Value	Free end gaps	GID	Genetic Code	Grade	Hit end	Hit start	Max Sequence Length	Mean Coverage	Min Sequence Length	Molecule Type	Original Query Frame	Query coverage	Query end	Query start	Ref Seq Index	Ref Seq Length	Ref Seq Name	Sequence	Sequence Length	Taxonomy	Topology	URN
Methyloversatilis universalis	ribulose-phosphate 3-epimerase [Methyloversatilis universalis]	WP_018230076	65.4%	65.4%	325.479	nr	3.33e-110	TRUE	517041258	Standard	82.3%	233	5	231	2.0	229	AA	1	99.14%	696	4	-1	0		NLDYLIAPSILSADFAALGQEVRNVIASGADWIHFDVMDNHYVPNLTIGPLVCQALRPHTDAVIDVHLMVKPVDRIIPDFAKAGANVITFHPEASEHIDRTLSLIRDNGCQAGLVFNPATPLHYLDHVMDRLDVVLLMSVNPGFGGQSFIPSSLDKLRAVRARLDEYVARTGRHIRLEIDGGVKVDNIAEIARAGADTFVAGSAVFGAGKDSDPHRYDSVIAALRTQLE	234	Bacteria; Proteobacteria; Betaproteobacteria; Nitrosomonadales; Sterolibacteriaceae; Methyloversatilis	linear	urn:local:.:38-832x82p
	MULTISPECIES: ribulose-phosphate 3-epimerase [Cupriavidus]	WP_020201966	67.5%	67.5%	326.635	nr	1.22e-110	TRUE	519046091	Standard	83.1%	228	3	230	2.0	226	AA	1	98.71%	693	4	-1	0		TADYRIAPSILSADFARLGEEVKRVTADGADWIHFDVMDNHYVPNLTVGPLVCEAIRPHVTAPIDVHLMVRPVDRIVPDFAKAGANIITFHPEASEHVDRTLALIRDHGCQAGLVFNPATPLNHLDHVMDRLDVILLMSVNPGFGGQSFIPETLNKLRAARQRIDAYAERTGRRILLEVDGGVKVDNIAEIAAAGADTFVAGSAVFGKPDADGGYKGVLAALRAEL	231	Bacteria; Proteobacteria; Betaproteobacteria; Burkholderiales; Burkholderiaceae	linear	urn:local:.:2t-832x7un
Ralstonia pickettii	ribulose-phosphate 3-epimerase [Ralstonia pickettii]	WP_024977770	65.4%	65.4%	325.094	nr	4.42e-110	TRUE	640545631	Standard	81.4%	237	10	228	2.0	227	AA	1	97.42%	693	13	-1	0		FRIAPSILSADFARLGEEVRRVLESGADWIHFDVMDNHYVPNLTVGPLVCEAIRPHAQKDGKPVPIDVHLMVSPVDRIIPDFAKAGADLITFHPEASEHIDRSLALIRDNGCKAGLVFNPATPLHYLDHVMDRLDMVLIMSVNPGFGGQSFIPEALNKLRTVRQKLDAYQDKTGRKILLEIDGGVKADNIAEIAKAGADTFVAGSAVFGKPDADGGYRGTVGALRQAL	228	Bacteria; Proteobacteria; Betaproteobacteria; Burkholderiales; Burkholderiaceae; Ralstonia	linear	urn:local:.:3i-832x88a
Ralstonia sp.	ribulose-phosphate 3-epimerase [Ralstonia sp. UNC404CL21Col]	WP_037027058	65.4%	65.4%	325.479	nr	4.24e-110	TRUE	739162868	Standard	81.4%	237	10	228	2.0	227	AA	1	97.42%	693	13	-1	0		FRIAPSILSADFARLGEEVRRVLESGADWIHFDVMDNHYVPNLTVGPLVCEAIRPHAQKDGKPVPIDVHLMVSPVDRIIPDFAKAGADLITFHPEASEHIDRSLALIRDNGCKAGLVFNPATPLHYLDHVMDRLDMVLIMSVNPGFGGQSFIPEALNKLRAVRQKLDAYQEKTGRKILLEIDGGVKADNIAEIAKAGADTFVAGSAVFGKPDADGGYRGTVGALRQAL	228	Bacteria; Proteobacteria; Betaproteobacteria; Burkholderiales; Burkholderiaceae; Ralstonia	linear	urn:local:.:3d-832x85s
Ralstonia sp.	ribulose-phosphate 3-epimerase [Ralstonia sp. A12]	WP_039598867	65.4%	65.4%	325.865	nr	2.79e-110	TRUE	746568918	Standard	81.4%	237	10	228	2.0	227	AA	1	97.42%	693	13	-1	0		FRIAPSILSADFARLGEEVRRVLESGADWIHFDVMDNHYVPNLTVGPLVCEAIRPHAQKDGKPVPIDVHLMVSPVDRIIPDFAKAGADLITFHPEASEHIDRSLALIRDNGCKAGLVFNPATPLHYLDHVMDRLDMVLIMSVNPGFGGQSFIPEALNKLRAVRQKLDAYQEKTGRKILLEIDGGVKADNIAEIAKAGADTFVAGSAVFGKPDADGGYRGTVGALRQAL	228	Bacteria; Proteobacteria; Betaproteobacteria; Burkholderiales; Burkholderiaceae; Ralstonia	linear	urn:local:.:33-832x806
Ralstonia mannitolilytica	ribulose-phosphate 3-epimerase [Ralstonia mannitolilytica]	WP_045784935	64.9%	64.9%	325.479	nr	4.43e-110	TRUE	788199627	Standard	81.2%	237	10	228	2.0	227	AA	1	97.42%	693	13	-1	0		FRIAPSILSADFARLGEEVRRVLESGADWIHFDVMDNHYVPNLTVGPLVCEAIRPHAQKDGKPVPIDVHLMVRPVDRIIPDFAKAGADLITFHPEASEHIDRSLALIRDNGCKAGLVFNPATPLHYLDHVMDRLDMVLIMSVNPGFGGQSFIPEALNKLRAVRQKLDAYQEKSGRKILLEIDGGVKADNIAEIAQAGADTFVAGSAVFGKPDADGGYRGTVGALRQAL	228	Bacteria; Proteobacteria; Betaproteobacteria; Burkholderiales; Burkholderiaceae; Ralstonia	linear	urn:local:.:3n-832x8b8
Ralstonia mannitolilytica	ribulose-phosphate 3-epimerase [Ralstonia mannitolilytica]	WP_063392004	64.9%	64.9%	325.094	nr	4.78e-110	TRUE	1021858607	Standard	81.2%	237	10	228	2.0	227	AA	1	97.42%	693	13	-1	0		FRIAPSILSADFARLGEEVRRVLESGADWIHFDVMDNHYVPNLTVGPLVCEAIRPHAQKDGKPVPIDVHLMVRPVDRIIPDFAKAGADLITFHPEASEHIDRSLALIRDNGCKAGLVFNPATPLHYLDHVMDRLDMVLIMSVNPGFGGQSFIPEALNKLRAVRQKLDAYQEKSGRKILLEIDGGVKADNIAEIARAGADTFVAGSAVFGKPDADGGYRGTVGALRQAL	228	Bacteria; Proteobacteria; Betaproteobacteria; Burkholderiales; Burkholderiaceae; Ralstonia	linear	urn:local:.:3s-832x8dd
Ralstonia insidiosa	ribulose-phosphate 3-epimerase [Ralstonia insidiosa]	WP_064805317	65.8%	65.8%	326.635	nr	1.30e-110	TRUE	1039442216	Standard	81.6%	237	10	228	2.0	227	AA	1	97.42%	693	13	-1	0		FRIAPSILSADFARLGEEVRRVLESGADWIHFDVMDNHYVPNLTVGPLVCEAIRPHAMKDGKPVPIDVHLMVSPVDRIIPDFAKAGADLITFHPEASEHIDRSLALIRDNGCKAGLVFNPATPLHYLDHVMDRLDMVLIMSVNPGFGGQSFIPEALNKLRLVRQKLDAYQEKTGRKILLEIDGGVKADNIAEIAKAGADTFVAGSAVFGKPDADGGYRGTVGALRQAL	228	Bacteria; Proteobacteria; Betaproteobacteria; Burkholderiales; Burkholderiaceae; Ralstonia	linear	urn:local:.:2y-832x7w9
Polynucleobacter sp.	ribulose-phosphate 3-epimerase [Polynucleobacter sp. MWH-VicM1]	WP_088812620	69.2%	69.2%	332.798	nr	3.67e-113	TRUE	1214420841	Standard	83.3%	233	10	227	2.0	224	AA	1	97.42%	693	13	-1	0		YLIAPSILSADFARLGEEVRNVLAAGADWIHFDVMDNHYVPNLTIGPLVCEAIRSHAVKDGQPACIDVHLMVEPVDRIVPDFAKAGANLISFHPEASSHVDRTLGLIRDSGCQAGLVFNPATPLSHLDYVLDKVDLVLLMSVNPGFGGQSFIPSTLDKLRAAKAKLLAYEAQSGRKVRLEVDGGVKAENIREIAAAGADTFVAGSAIFGKPDYKAIIDKMREEL	227	Bacteria; Proteobacteria; Betaproteobacteria; Burkholderiales; Burkholderiaceae; Polynucleobacter	linear	urn:local:.:2o-832x7s2
Polynucleobacter cosmopolitanus	ribulose-phosphate 3-epimerase [Polynucleobacter cosmopolitanus]	WP_089515123	70.0%	70.0%	334.339	nr	1.11e-113	TRUE	1221092742	Standard	83.7%	233	10	227	2.0	224	AA	1	97.42%	693	13	-1	0		YLIAPSILSADFARLGEEVSNVLAAGADWIHFDVMDNHYVPNLTIGPLVCEAIRSHAVKNGQPACIDVHLMVQPVDRIVPDFAKAGANMISFHPEASSHVDRTLGLIKDSGCQAGLVFNPATPLFHLDHVLDKIDLVLLMSVNPGFGGQSFIPSTLDKLRETKAKLQAYEAKSGRKIRLEVDGGVKVDNIREIAAAGADTFVAGSAIFGKPDYKAIIDKMREEL	227	Bacteria; Proteobacteria; Betaproteobacteria; Burkholderiales; Burkholderiaceae; Polynucleobacter	linear	urn:local:.:2j-832x7pv
Transketolase
Organism	Description	Accession	% Identical Sites	% Pairwise Identity	Bit-Score	Database	E Value	Free end gaps	GID	Genetic Code	Grade	Hit end	Hit start	Max Sequence Length	Mean Coverage	Min Sequence Length	Molecule Type	Original Query Frame	Query coverage	Query end	Query start	Ref Seq Index	Ref Seq Length	Ref Seq Name	Sequence	Sequence Length	Taxonomy	Topology	URN
Comamonadaceae bacterium	transketolase [Comamonadaceae bacterium PBBC1]	OYU11904	59.9%	59.9%	816.994	nr	0	TRUE	1232060415	Bacterial	79.6%	682	10	673	2.0	663	AA	1	99.25%	1992	4	-1	0		SEMARRMANAVRMLAVDAVEAAKSGHPGAPMGMADIAEVLWSRHLKHNPLNPQWADRDRFVLSNGHGSMLIYALLHLTGYDLALDELKKFRQLHSKTPGHPEVDITPGVETTTGPLGQGITNAVGMALAEKMLADEFNREEGGQRLDIVDHMTYVFLGDGCLMEGISHEACSLAGTLRLSKLVALYDDNGISIDGHVEGWFTDDTPKRFEAYGWNVIAKVDGHDPQAVNAAIEAAKAQAHSPNGKPTLICCQTVIGMGSPNKAGTHDVHGAALGAVEVAATREALNWPYAPFEVPADVASAWDARESGSKAESQWRERFAAYQNRYPQEAAEFERRMQGDLSEAYAQGLAKALAAIVAKPDAVATRKASQNALDVLAPLLPEFFGGSADLTGSNLTNFK…	674	Bacteria; Proteobacteria; Betaproteobacteria; Burkholderiales; Comamonadaceae	linear	urn:local:.:17a-82x9w46
Pseudomonas nitroreducens	transketolase [Pseudomonas nitroreducens]	WP_017520526	61.2%	61.2%	822.772	nr	0	TRUE	516089946	Standard	79.4%	663	8	656	2.0	652	AA	1	97.60%	1980	25	-1	0		ANAIRALSMDAVQKANSGHPGAPMGMADIAEVLWRDYLKHNPSNPQWADRDRFVLSNGHGSMLIYSLLHLTGYDVTVDDLKNFRQMHSRTPGHPEYGYTAGVETTTGPLGQGIANAVGMALAEKVLAAQFNRDGHSIVDHYTYAFLGDGCMMEGISHEVASLAGTLRLNKLIAFYDDNGISIDGEVHGWFTDDTPKRFEAYGWQVIRNVDGHDADEIKTAIETARKSEVPTLICCKTIIGFGSPNKQGKEESHGAALGVDEVAATRAALGWNHAPFEIPADIYAEWSAKDSGATREAEWNKRFAAYQAAHPELAAEFERRVAGELPADFAEKAAAYVADVALKGETIASRKASQNALNAFGPLLPELLGGSADLAGSNLTLWKGCKGVSADDANGNYLF…	658	Bacteria; Proteobacteria; Gammaproteobacteria; Pseudomonadales; Pseudomonadaceae; Pseudomonas	linear	urn:local:.:170-82x9vzj
Pseudomonas nitroreducens	transketolase [Pseudomonas nitroreducens]	WP_024764159	61.1%	61.1%	823.157	nr	0	TRUE	639928727	Standard	79.3%	663	8	656	2.0	652	AA	1	97.60%	1980	25	-1	0		ANAIRALSMDAVQKANSGHPGAPMGMADIAEVLWRDYLKHNPSNPQWADRDRFVLSNGHGSMLIYSLLHLTGYDVTVDDLKNFRQMHSRTPGHPEYGYTAGVETTTGPLGQGIANAVGMALAEKVLAAQFNRDGHSIVDHYTYAFLGDGCMMEGISHEVASLAGTLRLNKLIAFYDDNGISIDGEVHGWFTDDTPKRFEAYGWQVIRNVDGHDADEIKTAIDTARKSDAPTLICCKTIIGFGSPNKQGKEESHGAALGVDEVAATRAALGWNHAPFEVPADIYAEWSAKDSGATREAEWNKRFAAYQAAHPELAAEFERRVAGELPADFAEKAAAYVADVALKGETIASRKASQNALNAFGPLLPELLGGSADLAGSNLTLWKGCKGVSADDANGNYLF…	658	Bacteria; Proteobacteria; Gammaproteobacteria; Pseudomonadales; Pseudomonadaceae; Pseudomonas	linear	urn:local:.:16q-82x9vug
Pseudomonas aeruginosa	transketolase [Pseudomonas aeruginosa]	WP_033971216	60.6%	60.6%	815.453	nr	0	TRUE	730284430	Standard	79.1%	663	8	656	2.0	652	AA	1	97.60%	1980	25	-1	0		ANAIRALSMDAVQKANSGHPGAPMGMADIAEVLWRDYMQHNPSNPQWANRDRFVLSNGHGSMLIYSLLHLTGYDLGIEDLKNFRQLNSRTPGHPEYGYTAGVETTTGPLGQGIANAVGMALAEKVLAAQFNRDGHAVVDHYTYAFLGDGCMMEGISHEVASLAGTLRLNKLIAFYDDNGISIDGEVHGWFTDDTPKRFEAYGWQVIRNVDGHDADEIKTAIDTARKSDQPTLICCKTVIGFGSPNKQGKEECHGAPLGADEIAATRAALGWEHAPFEIPAQIYAEWDAKESGAAQEAEWNKRFAAYQAAHPELAAELLRRLKGELPADFAEKAAAYVADVANKGETIASRKASQNALNAFGPLLPELLGGSADLAGSNLTLWKGCKGVSADDAAGNYVF…	658	Bacteria; Proteobacteria; Gammaproteobacteria; Pseudomonadales; Pseudomonadaceae; Pseudomonas	linear	urn:local:.:17f-82x9w6m
Pseudomonas knackmussii	transketolase [Pseudomonas knackmussii]	WP_043255953	60.8%	60.8%	815.453	nr	0	TRUE	759535939	Standard	79.2%	663	8	656	2.0	652	AA	1	97.60%	1980	25	-1	0		ANAIRALSMDAVQKANSGHPGAPMGMADIAEVLWRDYMKHNPSNPQWADRDRFVLSNGHGSMLIYSLLHLTGYDVTVDDLKNFRQLNSRTPGHPEYGYTAGVETTTGPLGQGIANAVGMALAEKVLAAQFNRDGHNIVDHFTYAFLGDGCMMEGISHEVASLAGTLRLSKLIAFYDDNGISIDGEVHGWFTDDTPKRFEAYGWQVIRNVDGHDADEIKTAIETARKSDVPTLICCKTVIGFGSPNKQGKEECHGAPLGNDEIAATRAALGWNHAPFEVPADIYAEWDAKEAGASRESEWNQRFAAYQAAHPELAAEFQRRVAGELPADFAEKAAAYVAEVAAKGETIASRKASQNALNAFGPLLPEFLGGSADLAGSNLTLWKGCKGVTPEDASGNYVF…	658	Bacteria; Proteobacteria; Gammaproteobacteria; Pseudomonadales; Pseudomonadaceae; Pseudomonas	linear	urn:local:.:17r-82x9w9q
Pseudomonas sp.	transketolase [Pseudomonas sp. 21]	WP_045215934	61.1%	61.1%	823.543	nr	0	TRUE	771604716	Standard	79.3%	663	8	656	2.0	652	AA	1	97.60%	1980	25	-1	0		ANAIRALSMDAVQKANSGHPGAPMGMADIAEVLWRDYLKHNPSNPQWADRDRFVLSNGHGSMLIYSLLHLTGYDVTVDDLKNFRQMHSRTPGHPEYGYTAGVETTTGPLGQGIANAVGMALAEKVLAAQFNRDGHSIVDHYTYAFLGDGCMMEGISHEVASLAGTLRLNKLVAFYDDNGISIDGEVHGWFTDDTPKRFEAYGWQVIRNVDGHDADEIKTAIDTARKSDAPTLICCKTIIGFGSPNKQGKEESHGAALGVDEVAATRAALGWNHAPFEIPADIYAEWSAKDNGATREAEWNKRFAAYQAAHPELAAEFERRVAGELPADFAEKAAAYVADVALKGETIASRKASQNALNAFGPLLPELLGGSADLAGSNLTLWKGCKGVSADDANGNYLF…	658	Bacteria; Proteobacteria; Gammaproteobacteria; Pseudomonadales; Pseudomonadaceae; Pseudomonas	linear	urn:local:.:16l-82x9vqv
	MULTISPECIES: transketolase [Pseudomonas]	WP_054911078	61.2%	61.2%	823.543	nr	0	TRUE	939366171	Standard	79.4%	663	8	656	2.0	652	AA	1	97.60%	1980	25	-1	0		ANAIRALSMDAVQKANSGHPGAPMGMADIAEVLWRDYLKHNPSNPQWADRDRFVLSNGHGSMLIYSLLHLTGYDVTVDDLKNFRQMHSRTPGHPEYGYTAGVETTTGPLGQGIANAVGMALAEKVLAAQFNRDGHSIVDHYTYAFLGDGCMMEGISHEVASLAGTLRLNKLIAFYDDNGISIDGEVHGWFTDDTPKRFEAYGWQVIRNVDGHDADEIKTAIDTARKSDAPTLICCKTIIGFGSPNKQGKEESHGAALGVDEVAATRAALGWNHAPFEIPADIYAEWSAKDNGATREAEWNKRFAAYQAAHPELAAEFERRVAGELPADFAEKAAAYVADVALKGETIASRKASQNALNAFGPLLPELLGGSADLAGSNLTLWKGCKGVSADDANGNYLF…	657	Bacteria; Proteobacteria; Gammaproteobacteria; Pseudomonadales; Pseudomonadaceae	linear	urn:local:.:16g-82x9vnz
	MULTISPECIES: transketolase [Pseudomonas]	WP_065327931	61.4%	61.4%	823.928	nr	0	TRUE	1043045754	Standard	79.5%	663	8	656	2.0	652	AA	1	97.60%	1980	25	-1	0		ANAIRALSMDAVQKANSGHPGAPMGMADIAEVLWRDYLKHNPSNPQWADRDRFVLSNGHGSMLIYSLLHLTGYDVTVDDLKNFRQMHSRTPGHPEYGYTAGVETTTGPLGQGIANAVGMALAEKVLAAQFNRDGHSIVDHYTYAFLGDGCMMEGISHEVASLAGTLRLNKLIAFYDDNGISIDGEVHGWFTDDTPKRFEAYGWQVIRNVDGHDADEIKTAIDTARKSDAPTLICCKTIIGFGSPNKQGKEESHGAALGVDEVAATRAALGWNHGPFEIPADIYAEWSAKDSGATREAEWNKRFAAYQAAHPKLAAEFERRVAGELPADFAEKAAAYVADVALKGETIASRKASQNALNAFGPLLPELLGGSADLAGSNLTLWKGCKGVSADDANGNYLF…	658	Bacteria; Proteobacteria; Gammaproteobacteria; Pseudomonadales; Pseudomonadaceae	linear	urn:local:.:16b-82x9vld
Pseudomonas sp.	transketolase [Pseudomonas sp. T]	WP_081515408	60.7%	60.7%	821.617	nr	0	TRUE	1174834584	Standard	79.2%	663	8	656	2.0	652	AA	1	97.60%	1980	25	-1	0		ANAIRALSMDAVQKANSGHPGAPMGMADIAEVLWRDFLKHNPSNPQWADRDRFVLSNGHGSMLIYSLLHLTGYDVTVDDLKNFRQMHSRTPGHPEYGYTAGVETTTGPLGQGIANAVGMALAEKVLAAQFNRDGHSIVDHYTYAFLGDGCMMEGISHEVASLAGTLRLNKLVAFYDDNGISIDGEVHGWFTDDTPKRFEAYGWQVIRNVDGHDADEIKTAIETARKSDVPTLICCKTIIGFGSPNKQGKEESHGAALGVDEVAATRAALGWNHAPFEVPADIYAEWSAKDTGATREAEWNKRFAAYQAAHPELAAEFERRVAGELPADFAEKAAAYVADVALKGETIASRKASQNALNAFGPLLPELLGGSADLAGSNLTLWKGCKGVSADDANGNYMF…	657	Bacteria; Proteobacteria; Gammaproteobacteria; Pseudomonadales; Pseudomonadaceae; Pseudomonas	linear	urn:local:.:175-82x9w1t
Pseudomonas nitroreducens	transketolase [Pseudomonas nitroreducens]	WP_088416073	61.0%	61.0%	822.772	nr	0	TRUE	1209908698	Standard	79.3%	663	8	656	2.0	652	AA	1	97.60%	1980	25	-1	0		ANAIRALSMDAVQKANSGHPGAPMGMADIAEVLWRDYLKHNPSNPQWADRDRFVLSNGHGSMLIYSLLHLTGYDVTVDDLKNFRQMHSRTPGHPEYGYTAGVETTTGPLGQGIANAVGMALAEKVLAAQFNRDGHSIVDHYTYAFLGDGCMMEGISHEVASLAGTLRLNKLIAFYDDNGISIDGEVHGWFTDDTPKRFEAYGWQVIRNVDGHDADEIKTAIETARKSDVPTLICCKTIIGFGSPNKQGKEESHGAALGVDEVAATRAALGWNHAPFEIPADIYAEWSAKDSGATREAEWNKRFAAYQAAHPELAAEFERRVAGELPTDFAEKAAAYVADVALKGETIASRKASQNALNAFGPLLPELLGGSADLAGSNLTLWKGCKGVSADDANGNYLF…	657	Bacteria; Proteobacteria; Gammaproteobacteria; Pseudomonadales; Pseudomonadaceae; Pseudomonas	linear	urn:local:.:16v-82x9vwv
Glyceraldehyde-3-phosphate dehydrogenase
Organism	Description	Accession	% Identical Sites	% Pairwise Identity	Bit-Score	Database	E Value	Free end gaps	GID	Genetic Code	Grade	Hit end	Hit start	Max Sequence Length	Mean Coverage	Min Sequence Length	Molecule Type	Original Query Frame	Query coverage	Query end	Query start	Ref Seq Index	Ref Seq Length	Ref Seq Name	Sequence	Sequence Length	Taxonomy	Topology	URN
uncultured SUP05	glyceraldehyde-3-phosphate dehydrogenase/erythrose-4-phosphate dehydrogenase [uncultured SUP05 cluster bacterium]	EEZ79877	82.8%	82.8%	584.334	nr	0	TRUE	269468178	Bacterial	91.1%	331	1	331	2.0	331	AA	1	99.40%	993	1	-1	0		MAIKVGINGFGRIGRMVFRAIAKDFPELEVVGINDLLDNDYLAYMLKYDTAHGRFDGEVAVEGNNFVINGKKIRLSAERNPADLAWGDIDVDVAIDCTGFFLTEESCQAHIDAGAKKVVQSAPSKDGTPMFVYGVNHTEYAGQVIVSAASCTTNCLAPIAKVINDNWGLKRGLMTTVHASTATQKTVDGPSMKDWRGGRAVFENIIPSSTGAAKAVGVVLPELNGKLTGMAFRIPSVDVSVVDLTCELDKPATYEEICAAIKEASEGSMKGTLAYTEDMVVSSDFRGVSASSIFDANAGIALDDTFVKVVSWYDNEYGYTCNMLRLVEHIA	331	Bacteria; Proteobacteria; Gammaproteobacteria; Candidatus Thioglobus; environmental samples	linear	urn:local:.:7p-832xc3g
Zetaproteobacteria bacterium	type I glyceraldehyde-3-phosphate dehydrogenase [Zetaproteobacteria bacterium CG1_02_53_45]	OIO67383	81.6%	81.6%	572.392	nr	0	TRUE	1101109068	Bacterial	90.7%	332	1	332	2.0	332	AA	1	99.70%	996	1	-1	0		MTTKIGINGFGRIGRMVFRAVAKNYADMEIVGINDLLDAEYLAYMLKYDSVHGRFDGDVKVEGNNLVVNGKTIRLTAERNPADLKWDEVGAEIVIDCTGFFLTTESCLAHLDAGAKKVVQSAPAKDKTPMFVYGVNHNEYAGQTIVSAASCTTNCLAPMAKVLNDNFGIKRGLMTTVHAATATQKTVDGPSQKDWRGGRGILENIIPSSTGAAKAVGVVLPELNGKLTGMAFRVPTSDVSVVDLTAELEKPATYEEICAAMKAASEGEMKGTLGYTDEKVVSTDFRGISNSSIFDAGAGIALDSTFVKLVAWYDNEYGYTCNMMNLVRHVAK	332	Bacteria; Proteobacteria; Zetaproteobacteria	linear	urn:local:.:8e-832xch1
Zetaproteobacteria bacterium	type I glyceraldehyde-3-phosphate dehydrogenase [Zetaproteobacteria bacterium CG2_30_46_52]	OIQ00364	82.2%	82.2%	577.015	nr	0	TRUE	1101254988	Bacterial	91.0%	332	1	332	2.0	332	AA	1	99.70%	996	1	-1	0		MTIKVGINGFGRIGRMVFRAVAKDFTDMEIVGINDLLDADYLAYMLKYDSVHGRFDGDVAVNGNNLVVNGKTIRLTAERDPANLKWNEVGADIVIDCTGFFLTTETCQAHINAGAKKVVQSAPAKDNTPMFVYGVNHNEYAGQTIVSAASCTTNCLAPMAKVVNDKFGIKRGLMTTVHAATATQKTVDGPSMKDWRGGRGILENIIPSSTGAAKAVGIVLPALNGKLTGMAFRVPTSDVSVVDLTCELEKSATYEEICAALKEASEGEMKGTLGYTDEKVVSTDFRGVSNSSIFDAGAGIALDGTFVKLVAWYDNEYGYTCNMMNLVRHVSK	332	Bacteria; Proteobacteria; Zetaproteobacteria	linear	urn:local:.:84-832xcay
Candidatus Ruthia	type I glyceraldehyde-3-phosphate dehydrogenase [Candidatus Ruthia magnifica]	WP_011737490	80.7%	80.7%	572.392	nr	0	TRUE	500057573	Standard	90.0%	331	1	331	2.0	331	AA	1	99.40%	993	1	-1	0		MAIKVGINGFGRIGRMVFRAIAKNFSELEVVGINDLLDNDYLAYMLKYDTVHGRFDGDIVVDGDNFVINGKKIRLSAERNPADLAWGDIDVDVAIDCTGFFLTEEFCQAHIDAGAKKVVQSAPSKDNTPMFVYGVNHTKYTGQAIISAASCTTNCLAPIAKVINDNWGLKRGLMTTVHASTAAQKTVDGPSMKDWRGGRSVFENIIPSSTGAAKAVGVVLPELNGKLTGMAFRIPSVDVSVVDLTCELNKNVTYEQICDAMKEASKSSMKGTLAYTEDSVVSSDFRGFSASSIFDSSAGIALDDTFVKVVSWYDNEYGYTCNMLRLVEHIA	331	Bacteria; Proteobacteria; Gammaproteobacteria; sulfur-oxidizing symbionts; Candidatus Ruthia	linear	urn:local:.:8j-832xcjk
Thiolapillus brandeum	type I glyceraldehyde-3-phosphate dehydrogenase [Thiolapillus brandeum]	WP_041069174	84.6%	84.6%	590.112	nr	0	TRUE	751601019	Standard	92.0%	331	1	331	2.0	331	AA	1	99.40%	993	1	-1	0		MTIKVGINGFGRIGRMVFRAVTNDFPGIEIVGINDLLDADYLAYMLKYDSVHGRFPKDVAVDGNNFVVDGKKIRLTAERDPADLKWDEVGADLVIDCTGFFLTEEGCQKHIDAGAKKVVQSAPSKDGTPMFVYGVNHETYAGQSIVSAASCTTNCLAPVAKVLNDNWGLKRGLMTTVHAATATQKTVDGPSMKDWRGGRGILENIIPSSTGAAKAVGVVLPELNGKLTGMAFRVPTSDVSVVDLTAELEKEASYEEICAAMKEASEGAMKGTLAYTEDKVVSTDFRGFSASSIFDAGAGIALDGTFVKVVSWYDNEYGYTCNMMRFVEHVA	331	Bacteria; Proteobacteria; Gammaproteobacteria; Thiolapillus	linear	urn:local:.:7a-832xbxa
Candidatus Thioglobus	type I glyceraldehyde-3-phosphate dehydrogenase [Candidatus Thioglobus autotrophicus]	WP_053951483	81.9%	81.9%	581.252	nr	0	TRUE	928926556	Standard	90.6%	331	1	331	2.0	331	AA	1	99.40%	993	1	-1	0		MTIKVGINGFGRIGRMAFRAIKKDFPELEVVGINDLLENDYLAYMLKYDTAQGRFDGEVAVEGNNFIIDGKKVRLSAERNPADLKWDEIGAEIVIDCTGFFLTEESCQAHIDAGAKKVVQSAPSKDGTPMFVYGVNHEEYAGQAIVSAASCTTNCLAPIAKVIDDNWGLKRGLMTTVHASTATQKTVDGPSMKDWRGGRAVFENIIPSSTGAAKAVGVVLPKLNGKLTGMAFRIPSVDVSVVDLTCELDKPATYEEICAAMKEASEGSMKGTLGYTEEAVVSSDFRGISQSSIFDAGAGIALDDTFVKVVSWYDNEYGYTCNMLRLVQHVA	331	Bacteria; Proteobacteria; Gammaproteobacteria; Candidatus Thioglobus	linear	urn:local:.:7z-832xc8l
Bathymodiolus septemdierum	type I glyceraldehyde-3-phosphate dehydrogenase [Bathymodiolus septemdierum thioautotrophic gill symbiont]	WP_066042479	82.5%	82.5%	589.726	nr	0	TRUE	1053721816	Standard	90.9%	331	1	331	2.0	331	AA	1	99.40%	993	1	-1	0		MAVKVGINGFGRIGRMVFRAIKKDFPELEVVGINDLLENEYLAYMLKYDTAQGRFDGTVEVEGDNFIVDGKKIRLSAERNPADLKWGDIGAEVVIDCTGFFLTEESCQAHIEAGAKKVVQSAPAKDSTPMFVYGVNHDSYDGQAIVSAASCTTNCLAPIAKIINDNWGLKRGLMTTVHASTATQKTVDGPSMKDWRGGRAVFENIIPSSTGAAKAVGVVLPELNGKLTGMAFRIPSVDVSVVDLTCELDKEASYEEICATIKTASETTMKGTLQYTEDMVVSSDFRGVSASSIFDANAGIALDSTFVKLVSWYDNEYGYTCNMLRLVKHIA	331	Bacteria; Proteobacteria; Gammaproteobacteria; sulfur-oxidizing symbionts	linear	urn:local:.:7f-832xbzk
Candidatus Thiodiazotropha	type I glyceraldehyde-3-phosphate dehydrogenase [Candidatus Thiodiazotropha endoloripes]	WP_069006287	82.3%	82.3%	573.548	nr	0	TRUE	1059904460	Standard	91.0%	333	1	333	2.0	332	AA	1	99.70%	996	1	-1	0		MTIKVGINGFGRIGRMAFRAIAKDFPGIEVVGINDLLEPDYLAYMLKYDSVHGNFDGDISVDGSNMVVNGKKIRLTAERDPADLKWDEIGADLVIECTGFFLTGETCQKHIDAGAKKVVQSAPSKDDTPMFVYGVNHNNYDGQAIVSAASCTTNCLAPVAKVLNDKWGIKRGLMSTVHAATATQKTVDGPSMKDWRGGRGILENIIPSSTGAAKAVGKVLPELNGKLTGMAFRVPTSDVSVVDLTVELNSGASYDDICAAMKAASESGDLAGVLAYTEDKVVSTDFRGCSNPSIFDSGAGIALDDTFVKVVSWYDNEYGYTCNMLRMVEHVSK	333	Bacteria; Proteobacteria; Gammaproteobacteria; sulfur-oxidizing symbionts; Candidatus Thiodiazotropha	linear	urn:local:.:89-832xcdi
Bathymodiolus thermophilus	type I glyceraldehyde-3-phosphate dehydrogenase [Bathymodiolus thermophilus thioautotrophic gill symbiont]	WP_071564144	82.8%	82.8%	588.186	nr	0	TRUE	1102015761	Standard	91.1%	331	1	331	2.0	331	AA	1	99.40%	993	1	-1	0		MAIKVGINGFGRIGRMVFRAIKKDFPELEVVGINDLLDNDYLAYMLKYDTAQGRFDGTVEVEGDNFVIDGKKIRLSAERNPADLKWGDIDVDVAIDCTGFFLTEESCQAHIDAGAKKVVQSAPAKDSTPMFVYGVNHDAYDGQSIVSAASCTTNCLAPIAKIINDNWGLKRGLMTTVHASTATQKTVDGPSMKDWRGGRAVFENIIPSSTGAAKAVGIVLPELNGKLTGMAFRIPSVDVSVVDLTCELDKSVSYEEICATIKTASETTMKGTLQYTEDMVVSSDFRGVSASSIFDANAGIALDDTFVKLVSWYDNEYGYTCNMLRLVQHIA	331	Bacteria; Proteobacteria; Gammaproteobacteria; sulfur-oxidizing symbionts	linear	urn:local:.:7k-832xc17
Bathymodiolus azoricus	type I glyceraldehyde-3-phosphate dehydrogenase [Bathymodiolus azoricus thioautotrophic gill symbiont]	WP_090716232	81.9%	81.9%	581.637	nr	0	TRUE	1222668582	Standard	90.6%	331	1	331	2.0	331	AA	1	99.40%	993	1	-1	0		MGIKIGINGFGRIGRMVFRAIKKDFPGLEVVGINDLLENDYLAYMLKYDTAQGRFDGDIAVEGDNFIIDGKKVRLSAERNPADLKWGDIDVDVVIDCTGFFLTEESCQAHIDAGAKKVVQSAPAKDNTPMFVYGVNHDSYNAQAIVSAASCTTNCLAPIAKIIDDNWGLKRGLMTTVHASTATQKTVDGPSMKDWRGGRAVFENIIPSSTGAAKAVGVVLPELNGKLTGMAFRIPSVDVSVVDLTCELDKPASYEEICATIKATSEGAMKGTLQYTEDMVVSSDFRGISASSIFDANAGIALDDTFVKLVSWYDNEYGYTCNMLRLVQHIA	331	Bacteria; Proteobacteria; Gammaproteobacteria; sulfur-oxidizing symbionts	linear	urn:local:.:7u-832xc5q

## Sheet: Blastx - "Ca. T. azoricus"
Ribulose-bisphosphate carboxylase Large subunit
Organism	Description	Accession	% Identical Sites	% Pairwise Identity	Bit-Score	Database	E Value	Free end gaps	GID	Genetic Code	Grade	Hit end	Hit start	Max Sequence Length	Mean Coverage	Min Sequence Length	Molecule Type	Original Query Frame	Query coverage	Query end	Query start	Ref Seq Index	Ref Seq Length	Ref Seq Name	Sequence	Sequence Length	Taxonomy	Topology	URN
endosymbiont of	ribulose-bisphosphate carboxylase large subunit [endosymbiont of Bathymodiolus sp.]	WP_010646812	94.9%	94.9%	830.861	nr	0	TRUE	498332656	Standard	97.4%	472	1	472	2.0	472	AA	1	99.79%	1416	1	-1	0		MAKVYDAGVKDYRDTYWMPDYTPKETDILACFKVTPQDGVPREEVAAAVAAESSTGTWTTVWTDLLTDLDYYKGRCYAIEDVPGDDTCFYAFIAYPIDLFEEGSVVNIMTSLVGNVFGFKALRALRLEDIRFPIAYVMTCNGPPQGIQMERDILNKYGRPLLGCTIKPKLGLSAKNYGRACYEGLRGGLDFTKDDENVNSQPFMRWRARFDFVQEAIVKAEAETGERKGHYLNVTAPTADEMMKRAEYAKEIGSPIIMHDYITGGWSANTQLAQWCQDNGMLLHIHRAMHAVLDRNPHHGIHFRVLTKILRLSGGDHLHSGTVVGKLEGDRDATLGWIDIMRDSYIKEDRSRGIFFDQDWGAMPGVIPVASGGIHVWHMPALVNIFGDDSCLQFGGGTL…	472	Bacteria; Proteobacteria; Gammaproteobacteria	linear	urn:local:.:ts-82x9d8f
Thiothrix lacustris	ribulose-bisphosphate carboxylase large subunit [Thiothrix lacustris]	WP_028488895	93.2%	93.2%	816.994	nr	0	TRUE	655040149	Standard	96.5%	472	1	472	2.0	472	AA	1	99.79%	1416	1	-1	0		MAKNYSAGVKEYRETYWMPDYTPKDTDILACFKITPQAGVPREEVAAAVAAESSTGTWTTVWTDLLTDLDYYKGRAYAIEDVPGDDTCFYAFVAYPIDLFEEGSVVNVLTSLVGNVFGFKALRALRLEDIRFPIAYVMTCNGPPQGIQVERDIMNKYGRPLLGCTIKPKLGLSAKNYGRACYEGLRGGLDFTKDDENVNSQPFMRWRHRFDFVMEAIHKAEAETGERKGHYLNVTAPTSDEMMRRAEYAKEIGAPIIMHDYLTGGLSANTQLAQWCQNNGMLLHIHRAMHAVLDRNPHHGIHFRVLTKILRLSGGDHLHSGTVVGKLEGDREATLGWIDIMRDSFIKEDRSRGIFFDQDWGSMPGVIPVASGGIHVWHMPALVNIFGDDSVLQFGGGTL…	472	Bacteria; Proteobacteria; Gammaproteobacteria; Thiotrichales; Thiotrichaceae; Thiothrix	linear	urn:local:.:uw-82x9dre
Solemya velum	ribulose bisphosphate carboxylase large chain [Solemya velum gill symbiont]	WP_043117722	93.2%	93.2%	817.379	nr	0	TRUE	759392796	Standard	96.5%	472	1	472	2.0	472	AA	1	99.79%	1416	1	-1	0		MAKTYDAGVKEYRETYWMPEYTPLDTDILACFKVTPQPGVPREEVAAAVAAESSTGTWTTVWTDLLTDLDHYKGRAYAIEDVPGDDTCFYAFIAYPIDLFEEGSVVNVMTSLVGNVFGFKALRALRLEDIRFPIAYVMTCNGPPQGIQVERDLLNKYGRPLLGCTIKPKLGLSAKNYGRACYEGLRGGLDFTKDDENVNSQPFMRWRHRFDFVMEAIQKAEAETGERKGHYLNVTAPTSDEMMKRAEYAKEIGAPIIMHDYITGGWSANTQLAQWCQDNGMLLHIHRAMHAVLDRNPHHGIHFRVLTKILRLSGGDHLHSGTVVGKLEGDREATLGWIDIMRDSFNKEDRSRGIFFDQDWGSMPGVLPVASGGIHVWHMPALVNIFGDDSVLQFGGGTL…	472	Bacteria; Proteobacteria; Gammaproteobacteria; sulfur-oxidizing symbionts	linear	urn:local:.:um-82x9dmm
Candidatus Thioglobus	ribulose-bisphosphate carboxylase large subunit [Candidatus Thioglobus autotrophicus]	WP_053951896	94.5%	94.5%	827.78	nr	0	TRUE	928926969	Standard	97.1%	472	1	472	2.0	472	AA	1	99.79%	1416	1	-1	0		MAKVYDAGVKDYRETYWMPDYTPLETDILACFKITPQDGVPREEVAAAVAAESSTGTWTTVWTDLLTDLDHYKGRCYAIEDVPGDDTCFYGFVAYPIDLFEEGSVVNVMTSLVGNVFGFKALRALRLEDIRFPIAYVMTCNGPPQGIQLERDIMNKYGRPLLGCTIKPKLGLSAKNYGRACYEGLRGGLDFTKDDENVNSQPFMRWRARFDFVQEAIEKAEAETGERKGHYLNVTAPTSDEMMKRAEYAKEIGSPIIMHDYITGGWSANTQLAQWCQDNGMLLHIHRAMHAVLDRNPHHGIHFRVLTKILRLSGGDHLHSGTVVGKLEGDREATLGWIDIMRDSYIKEDRSRGIFFDQDWGAMPGVIPVASGGIHVWHMPALVNIFGDDSVLQFGGGTL…	472	Bacteria; Proteobacteria; Gammaproteobacteria; Candidatus Thioglobus	linear	urn:local:.:tx-82x9dat
Candidatus Thiodiazotropha	form I ribulose bisphosphate carboxylase large subunit [Candidatus Thiodiazotropha endoloripes]	WP_068988156	93.0%	93.0%	818.535	nr	0	TRUE	1059884774	Standard	96.4%	472	1	472	2.0	472	AA	1	99.79%	1416	1	-1	0		MAKKYDAGVKEYRETYWMPEYTPLDTDILACFKVTPQPGVPREEVAAAVAAESSTGTWTTVWTDLLTDLDHYKGRAYAIEDVPGDDTCFYAFVAYPIDLFEEGSVVNVMTSLVGNVFGFKALRALRLEDIRFPIAYVMTCNGPPQGIQVERDMLNKYGRPLLGCTIKPKLGLSAKNYGRACYEGLRGGLDFTKDDENVNSQPFMRWKHRFDFVMEAIQKAEAETGERKGHYLNVTAPTSDEMMKRAEYAKEIGAPIIMHDYITGGWSANTQLAQWCQDNGMLLHIHRAMHAVLDRNPHHGIHFRVLTKILRLSGGDHLHSGTVVGKLEGDRDATLGWIDIMRDSFVKEDRSRGIFFDQDWGSMPGVLPVASGGIHVWHMPALVNIFGDDSVLQFGGGTL…	472	Bacteria; Proteobacteria; Gammaproteobacteria; sulfur-oxidizing symbionts; Candidatus Thiodiazotropha	linear	urn:local:.:uh-82x9dk0
Candidatus Marithrix	form I ribulose bisphosphate carboxylase large subunit [Candidatus Marithrix sp. Canyon 246]	WP_069470177	93.2%	93.2%	819.305	nr	0	TRUE	1064957395	Standard	96.5%	472	1	472	2.0	472	AA	1	99.79%	1416	1	-1	0		MAKTYDAGVKQYRETYWMPDYTPKDTDILACFKITPQEGVPREEVAAAVAAESSTGTWTTVWTDLLTDLDHYKGRSYAIEDVPGDDTCFYAFVAYPIDLFEEGSVVNVMTSLVGNVFGFKALRALRLEDVRFPIAYVMTCNGPPQGIQMERDILNKYGRPFLGCTIKPKLGLSAKNYGRACYEGLRGGLDFTKDDENINSQPFMRWRGRFDFVMEAIHKAEAETGERKGHYLNVTAPTSDEMMKRAEYAKEIGAPIIMHDYITGGWSANTQLAQWCQDNGMLLHIHRAMHAVIDRNPHHGIHFRVLAKILRLSGGDHLHSGTVVGKLEGDREATLGWIDIMRDSFIKEDRSRGIFFDQDWGSMPGVIPVASGGIHVWHMPALVNIFGDDSCLQFGGGTL…	472	Bacteria; Proteobacteria; Gammaproteobacteria; Thiotrichales; Thiotrichaceae; Candidatus Marithrix	linear	urn:local:.:uc-82x9dht
Bathymodiolus thermophilus	form I ribulose bisphosphate carboxylase large subunit [Bathymodiolus thermophilus thioautotrophic gill symbiont]	WP_071563353	95.8%	95.8%	835.099	nr	0	TRUE	1102014970	Standard	97.8%	472	1	472	2.0	472	AA	1	99.79%	1416	1	-1	0		MAKVYDAGVKDYRETYWMPDYTPKETDILACFKVTPQDGVPREEVAAAVAAESSTGTWTTVWTDLLTDLDYYKGRCYAIEDVPGDDTCFYAFIAYPIDLFEEGSVVNIMTSLVGNVFGFKALRALRLEDIRFPIAYVMTCNGPPQGIQLERDILNKYGRPLLGCTIKPKLGLSAKNYGRACYEGLRGGLDFTKDDENVNSQPFMRWRARFDFVQEAIEKAEAETGERKGHYLNVTAPTSDEMMKRAEYAKEIGSPIIMHDYITGGWSANTQLAQWCQDNGMLLHIHRAMHAVLDRNPHHGIHFRVLTKILRLSGGDHLHSGTVVGKLEGDRDATLGWIDIMRDSYIKEDRSRGIFFDQDWGAMPGVIPVASGGIHVWHMPALVNIFGDDSCLQFGGGTL…	472	Bacteria; Proteobacteria; Gammaproteobacteria; sulfur-oxidizing symbionts	linear	urn:local:.:tn-82x9d5y
Chromatiaceae bacterium	form I ribulose bisphosphate carboxylase large subunit [Chromatiaceae bacterium 2141T.STBD.0c.01a]	WP_078121048	92.4%	92.4%	816.994	nr	0	TRUE	1152024108	Standard	96.1%	472	1	472	2.0	472	AA	1	99.79%	1416	1	-1	0		MAKKYDAGVKEYRETYWMPDYTPKDTDILACFKVTPQPGVPREEVAAAVAAESSTGTWTTVWTDLLTDLDYYKGRAYAIEDVPGDDTCFYAFVAYPIDLFEEGSVVNVMTSLVGNVFGFKALRALRLEDIRFPVAYVMTCNGPPQGIQVERDLLNKYGRPLLGCTIKPKLGLSAKNYGRACYEGLRGGLDFTKDDENVNSQPFMRWRHRFDFVMEAIQKAEAETGERKGHYLNVTAPTADEMMRRAEYAKEIGAPIIMHDYITGGWAANTQLAQWCQNNGMLLHIHRAMHAVLDRNPHHGIHFRVLTKILRLSGGDHLHSGTVVGKLEGDRDATLGWIDIMRDSYIKEDRSRGIFFDQDWGAMPGVLPVASGGIHVWHMPALVSIFGDDSVLQFGGGTL…	472	Bacteria; Proteobacteria; Gammaproteobacteria; Chromatiales; Chromatiaceae	linear	urn:local:.:ur-82x9dov
Solemya pervernicosa	form I ribulose bisphosphate carboxylase large subunit [Solemya pervernicosa gill symbiont]	WP_078477020	93.2%	93.2%	820.076	nr	0	TRUE	1154100573	Standard	96.5%	472	1	472	2.0	472	AA	1	99.79%	1416	1	-1	0		MAKTYDAGVKEYRETYWMPEYTPLDTDILACFKVTPQPGVPREEVAAAVAAESSTGTWTTVWTDLLTDLDHYKGRAYAIEDVPGDDTCFYAFIAYPIDLFEEGSVVNVMTSLVGNVFGFKALRALRLEDIRFPIAYVMTCNGPPQGIQVERDLLNKYGRPLLGCTIKPKLGLSAKNYGRACYEGLRGGLDFTKDDENVNSQPFMRWRHRFDFVMEAIQKAEAETGERKGHYLNVTAPTSDEMMKRAEYAKEIGAPIIMHDYITGGWSANTQLAQWCQDNGMLLHIHRAMHAVLDRNPHHGIHFRVLTKILRLSGGDHLHSGTVVGKLEGDREATLGWIDIMRDSFVKEDRSRGIFFDQDWGSMPGVLPVASGGIHVWHMPALVNIFGDDSVLQFGGGTL…	472	Bacteria; Proteobacteria; Gammaproteobacteria; sulfur-oxidizing symbionts	linear	urn:local:.:u7-82x9df6
Bathymodiolus azoricus	form I ribulose bisphosphate carboxylase large subunit [Bathymodiolus azoricus thioautotrophic gill symbiont]	WP_090716431	94.1%	94.1%	823.928	nr	0	TRUE	1222668781	Standard	96.9%	472	1	472	2.0	472	AA	1	99.79%	1416	1	-1	0		MAKVYDAGVKDYRDTYWMPDYTPLETDILACFKVTPQEGVPREEIAAAVAAESSTGTWTTVWTDLLTDLDHYKGRAYAIEDVPGDDTCFYAFVAYPIDLFEEGSVVNVMTSLVGNVFGFKALRALRLEDIRFPIAYVMTCNGPPQGIQMERDILNKYGRPLLGCTIKPKLGLSAKNYGRACYEGLRGGLDFTKDDENINSQPFMRWRARFDFVQEAIEKAEAETGERKGHYLNVTAPTSDEMMKRAEYAKEIGSPIIMHDYITGGWSANTQLAQWCQDNGMLLHIHRAMHAVLDRNPHHGIHFRVLAKILRLSGGDHLHSGTVVGKLEGDREATLGWIDIMRDSFIKEDRSRGIFFDQDWGSMPGVIPVASGGIHVWHMPALVNIFGDDSCLQFGGGTL…	472	Bacteria; Proteobacteria; Gammaproteobacteria; sulfur-oxidizing symbionts	linear	urn:local:.:u2-82x9dcv
Ribulose-bisphosphate carboxylase small subunit
Organism	Description	Accession	% Identical Sites	% Pairwise Identity	Bit-Score	Database	E Value	Free end gaps	GID	Genetic Code	Grade	Hit end	Hit start	Max Sequence Length	Mean Coverage	Min Sequence Length	Molecule Type	Original Query Frame	Query coverage	Query end	Query start	Ref Seq Index	Ref Seq Length	Ref Seq Name	Sequence	Sequence Length	Taxonomy	Topology	URN
endosymbiont of	ribulose bisphosphate carboxylase small subunit [endosymbiont of Bathymodiolus sp.]	WP_010646809	83.5%	83.5%	214.157	nr	4.96e-70	TRUE	498332653	Standard	91.3%	115	1	115	2.0	115	AA	1	99.14%	345	1	-1	0		MQDYQSSLGNAESRKFETFSYLPTLTAEQMRVQIQYIVDKGWNPSIEHTEPQHAAGSYWYMWKLPMFGETDVDAILQEIENCHAAHPDNHVRLLGLDNFAQCAGTSMVIYRGQTV	115	Bacteria; Proteobacteria; Gammaproteobacteria	linear	urn:local:.:sh-82x9avj
Solemya velum	ribulose bisphosphate carboxylase small subunit [Solemya velum gill symbiont]	WP_043117720	79.1%	79.1%	205.682	nr	1.09e-66	TRUE	759392794	Standard	89.1%	118	4	115	2.0	115	AA	1	99.14%	345	1	-1	0		MQDYKSSLGNADSRKFETFSYLPSMDADQIRTQIEFIVSKGWNPSIEHTEPANASGSYWYMWKLPMFGETDVDAILAECEACHQAHPKNHVRLLGLDNYAQCAGASMVIYRGETV	115	Bacteria; Proteobacteria; Gammaproteobacteria; sulfur-oxidizing symbionts	linear	urn:local:.:t6-82x9b75
Candidatus Thioglobus	ribulose bisphosphate carboxylase small subunit [Candidatus Thioglobus autotrophicus]	WP_053951897	87.0%	87.0%	225.328	nr	2.23e-74	TRUE	928926970	Standard	93.0%	115	1	115	2.0	115	AA	1	99.14%	345	1	-1	0		MQDYQSSLGNTDSRKFETFSYLPTMNAEQTRQQVQYIIDQGWNPSIEHTEPQHAAGSYWYMWKLPMFGETDVDAILQEIENCHAAHPDNHVRLLGLDNFAQCAGASMVIYRGKTV	115	Bacteria; Proteobacteria; Gammaproteobacteria; Candidatus Thioglobus	linear	urn:local:.:s2-82x9aoy
Candidatus Thiodiazotropha	ribulose bisphosphate carboxylase small subunit [Candidatus Thiodiazotropha endoloripes]	WP_068988155	79.1%	79.1%	206.068	nr	9.41e-67	TRUE	1059884773	Standard	89.1%	118	4	115	2.0	115	AA	1	99.14%	345	1	-1	0		MQDYKSSLANADSRKFETFSYLPSMDADQIRTQIEFIVSKGWNPSIEHTEPENASGSYWYMWKLPMFGETDVDAILAECEACHQAHPKNHVRLLGLDNYAQCAGASMVIYRGETV	115	Bacteria; Proteobacteria; Gammaproteobacteria; sulfur-oxidizing symbionts; Candidatus Thiodiazotropha	linear	urn:local:.:t1-82x9b53
Candidatus Marithrix	ribulose bisphosphate carboxylase small subunit [Candidatus Marithrix sp. Canyon 246]	WP_069470178	82.6%	82.6%	208.764	nr	7.54e-68	TRUE	1064957397	Standard	90.9%	119	5	115	2.0	115	AA	1	99.14%	345	1	-1	0		MQDYISSLSNTASRKFETFSYLPPLDAEQTRTQIQYIIDKGWNPSIEHTEPEHASDSYWYMWKLPMFGETSVDAIIKELEACHAAHPNNHVRLLGLDNFAQCAGTSMVIYHGKTV	115	Bacteria; Proteobacteria; Gammaproteobacteria; Thiotrichales; Thiotrichaceae; Candidatus Marithrix	linear	urn:local:.:sw-82x9b35
Bathymodiolus thermophilus	ribulose bisphosphate carboxylase small subunit [Bathymodiolus thermophilus thioautotrophic gill symbiont]	WP_071563352	86.1%	86.1%	223.016	nr	1.81e-73	TRUE	1102014969	Standard	92.6%	115	1	115	2.0	115	AA	1	99.14%	345	1	-1	0		MQDYQSSLGNADSRMFETFSYLPTMTAEQTRQQIQYIVDKGWNPSVEHTEPEHAAGSYWYMWKLPMFGETDVDAILRELEACHTAHPDNHVRLLGLDNFAQCAGTSMVVYRGKTV	115	Bacteria; Proteobacteria; Gammaproteobacteria; sulfur-oxidizing symbionts	linear	urn:local:.:s7-82x9aqv
Solemya velum	ribulose bisphosphate carboxylase small subunit [Solemya velum gill symbiont]	WP_078453519	79.1%	79.1%	204.912	nr	2.19e-66	TRUE	1154071315	Standard	89.1%	118	4	115	2.0	115	AA	1	99.14%	345	1	-1	0		MQDYKSSLGNADSRKFETFSYLPSMGADQIRTQIEFIVSKGWNPSIEHTEPANASGSYWYMWKLPMFGETDVDAILAECEACHQAHPKNHVRLLGLDNYAQCAGASMVIYRGETV	115	Bacteria; Proteobacteria; Gammaproteobacteria; sulfur-oxidizing symbionts	linear	urn:local:.:tb-82x9bah
Thiothrix eikelboomii	ribulose bisphosphate carboxylase small subunit [Thiothrix eikelboomii]	WP_078921839	82.6%	82.6%	209.534	nr	3.82e-68	TRUE	1155016519	Standard	90.9%	118	4	115	2.0	115	AA	1	99.14%	345	1	-1	0		MQDYQSSLSDAGSRKFETFSYLPAMTAEQTRQQIQYIVNKGWNPSIEHTEPENASGSYWYMWKLPMFGETNVDAILAELENCHAAHPNNHVRLLGLDNYAQCAGASMVIYRGKTV	115	Bacteria; Proteobacteria; Gammaproteobacteria; Thiotrichales; Thiotrichaceae; Thiothrix	linear	urn:local:.:sr-82x9b0p
Bathymodiolus azoricus	ribulose bisphosphate carboxylase small subunit [Bathymodiolus azoricus thioautotrophic gill symbiont]	WP_090716429	82.6%	82.6%	214.157	nr	4.30e-70	TRUE	1222668779	Standard	90.9%	115	1	115	2.0	115	AA	1	99.14%	345	1	-1	0		MQDYQSSLGNAESRKFETFSYLPTLTADQMRVQIQYIVDKGWNPSVEHTEPQHAAGSYWYMWKLPMFGETDVDAILQEIENCHTAHPDNHVRLLGLDNFAQCAGTSMVIYRGQTV	115	Bacteria; Proteobacteria; Gammaproteobacteria; sulfur-oxidizing symbionts	linear	urn:local:.:sc-82x9atc
Thiothrix caldifontis	ribulose bisphosphate carboxylase small subunit [Thiothrix caldifontis]	WP_093065901	81.7%	81.7%	211.075	nr	1.08e-68	TRUE	1225051972	Standard	90.4%	118	4	115	2.0	115	AA	1	99.14%	345	1	-1	0		MQDYKSSLSNAESRKFETFSYLPAMNADQTRKQIQYIVNKGWNPSIEHTEPENASGSYWYMWKLPMFGETNVDTILAELENCHAAHPNNHVRLLGLDNYAQCAGASMVIYRGKTV	115	Bacteria; Proteobacteria; Gammaproteobacteria; Thiotrichales; Thiotrichaceae; Thiothrix	linear	urn:local:.:sm-82x9axi
RuBisCO activator protein ccbQ
Organism	Description	Accession	% Identical Sites	% Pairwise Identity	Bit-Score	Database	E Value	Free end gaps	GID	Genetic Code	Grade	Hit end	Hit start	Max Sequence Length	Mean Coverage	Min Sequence Length	Molecule Type	Original Query Frame	Query coverage	Query end	Query start	Ref Seq Index	Ref Seq Length	Ref Seq Name	Sequence	Sequence Length	Taxonomy	Topology	URN
uncultured organism	cbbQ protein [uncultured organism]	ACZ28642	85.6%	85.6%	496.508	nr	1.01e-176	TRUE	269148503	Bacterial	92.6%	270	1	270	2.0	270	AA	1	99.63%	810	1	-1	0		MSESVDIEQYKIKSEPYYEAVGNELNLYASAYEVRMPLMIKGPTGCGKSRFIEHMAWKLGKPLITVACNEDMTASDLVGRFLLDKDGTKWQDGPLTTAARIGAICYLDEVVEARQDTTVVIHPLTDHRRSLPLDKKGELINAHEDFQLVISYNPGYQSLMKDLKQSTKQRFGGLDFDYPEEDLETQIVTKESGVDKETAKKLVQIAHRARNLKGHGLDEGISTRLLVYAGQLIAKGVEAEAACSMTMVTPLTDDPDMRDTLNAAVQTFFG	270	unclassified sequences; environmental samples	linear	urn:local:.:rg-82x98ry
Methylophaga sp.	AAA family ATPase [Methylophaga sp. 42_25_T18]	OUR64048	86.2%	86.2%	498.434	nr	2.02e-177	TRUE	1199195234	Bacterial	92.5%	271	4	268	2.0	268	AA	1	98.89%	810	7	-1	0		NTVDPQQYIINDEPYFEPVADEIELYEAAYNARMPMMLKGPTGCGKSRFVEYMAWKLNRPLITVACNEDMTASDLVGRFLLDKDGTKWQDGPLATAARIGAICYLDEVVEARQDTTVVIHPLTDHRRTLPIDKKGELIKAHPDFQLVISYNPGYQSLMKDLKQSTKQRFGALDFDYPTEKIEVAIVSKESGVDKKTAEKLVQIAHRARNLKGHGLDEGISTRLLVYAGQLIGKGVEPQAACTMTMVTPLTDDPDMRDTLNAAVQTFFG	268	Bacteria; Proteobacteria; Gammaproteobacteria; Thiotrichales; Piscirickettsiaceae; Methylophaga	linear	urn:local:.:r6-82x98ny
Thiothrix nivea	CbbQ/NirQ/NorQ/GpvN family protein [Thiothrix nivea]	WP_002707752	85.1%	85.1%	494.197	nr	8.15e-176	TRUE	488795346	Standard	92.0%	269	2	268	2.0	268	AA	1	98.89%	810	7	-1	0		STVDPNQYLVKNEPYYEAVGDEITLYEAAYNARMPMMLKGPTGCGKSRFVEHMAWRLKRPLITVACNEDMTASDLVGRFLLDKDGTKWQDGPLATAARIGAICYLDEVVEARQDTTVVIHPLTDHRRTLPLDKKGELIEAHPDFQLVISYNPGYQSLMKDLKQSTKQRFGALDFDYPAENIEVAIVSKESGVDQKTAGKLVQIAHRARNLKGHGLDEGISTRLLVYAGQLIGKGISPQAACTMTMVTPLTDDPDMRDTLNAAVQTFFG	268	Bacteria; Proteobacteria; Gammaproteobacteria; Thiotrichales; Thiotrichaceae; Thiothrix	linear	urn:local:.:rl-82x98tx
endosymbiont of	CbbQ/NirQ/NorQ/GpvN family protein [endosymbiont of Bathymodiolus sp.]	WP_010646806	89.5%	89.5%	506.523	nr	1.15e-180	TRUE	498332650	Standard	93.8%	271	6	266	2.0	266	AA	1	98.15%	810	13	-1	0		VDSKQYMIKDEPYYEAVNNEVELYQSAYDVRMPMMIKGPTGCGKSRFVEYMAWKLGRPLISVACNEDMTASDLVGRFLLDKDGTKWQDGPLTTAARIGAICYLDEIVEARQDTTVVIHPLTDHRRELPLDKKGELVKAHPDFQLVISYNPGYQSLMKDLKQSTKQRFGGLDFDYPETALEVAIVTKESGVDGIMAEKLVQIAHRARNLKGHGLDEGISTRLLVYAGQLIAKGVDAEAACSMTMITPLTDDPDMRDTLHAAVQTFLG	266	Bacteria; Proteobacteria; Gammaproteobacteria	linear	urn:local:.:qw-82x98j0
Sedimenticola selenatireducens	CbbQ/NirQ/NorQ/GpvN family protein [Sedimenticola selenatireducens]	WP_029133838	85.8%	85.8%	489.189	nr	8.59e-174	TRUE	656110304	Standard	92.4%	271	4	268	2.0	268	AA	1	98.89%	810	7	-1	0		NRVDPEQYIIKDEPYYEPVADEVERYEAAYSVRMPMMLKGPTGCGKSRFVEYMAHRLGRPLITVACNEDMTASDLVGRFLLDKDGTKWQDGPLTTAARIGAICYLDEVVEARQDTTVVIHPLTDHRRSLPLDKKGELITAHPDFQLVISYNPGYQSLMKDLKQSTKQRFGGLDFDYPVEAIEVTIVARESGVDKATAEKLVQIAHRARNLKGHGLDEGISTRLLVYAGQLIAKGISADAACSMTMVTPLTDDPDMRDTLGAAVQTFFG	268	Bacteria; Proteobacteria; Gammaproteobacteria; Sedimenticola	linear	urn:local:.:rq-82x98ws
Candidatus Thioglobus	AAA family ATPase [Candidatus Thioglobus autotrophicus]	WP_053951899	89.5%	89.5%	506.908	nr	0	TRUE	928926972	Standard	93.8%	271	6	266	2.0	266	AA	1	98.15%	810	13	-1	0		VDPKQYIVKDEPYYEAVNDEIELYQSAYDVRMPMMIKGPTGCGKSRFVEHMAWKLGKPLISVACNEDMTASDLVGRFLLDKDGTKWQDGPLTTAARIGAICYLDEIVEARQDTTVVIHPLTDHRRELPLDKKGELVKAHPDFQLVISYNPGYQSLMKDLKQSTKQRFGGMDFDYPETELEVAIVTKESGVDQAIAEKLVQIAHRARNLKGHGLDEGISTRLLVYAGQLIAKGVAAEAACSMTMITPLTDDPDMRDTLNAAVQTFLG	266	Bacteria; Proteobacteria; Gammaproteobacteria; Candidatus Thioglobus	linear	urn:local:.:qr-82x98go
Candidatus Marithrix	CbbQ/NirQ/NorQ/GpvN family protein [Candidatus Marithrix sp. Canyon 246]	WP_069470180	87.6%	87.6%	496.508	nr	9.06e-177	TRUE	1064957402	Standard	93.1%	268	2	267	2.0	267	AA	1	98.52%	810	10	-1	0		SIDLEQYLVKKEPYYEAVGNEIDLYEAAYSVRMPMMLKGPTGCGKSRFVEYMAWKLGKPLITVACNEDMTASDLVGRFLLDKDGTKWQDGPLTTAARMGALCYLDEVVEARQDTTVVIHPLTDHRRSLPLDKKGELVEAHPDFQLVISYNPGYQSLMKDLKQSTKQRFGGLDFDYPETDLEVSIVAKESGVDKAIAAKLVQIAHRARNLKGHGLDEGISTRLLVYAGQLIAKGIDPNAACSMTMITPLTDDVDMRDTLNAAVQTFLG	267	Bacteria; Proteobacteria; Gammaproteobacteria; Thiotrichales; Thiotrichaceae; Candidatus Marithrix	linear	urn:local:.:rb-82x98pu
Bathymodiolus thermophilus	AAA family ATPase [Bathymodiolus thermophilus thioautotrophic gill symbiont]	WP_071563350	90.6%	90.6%	512.301	nr	0	TRUE	1102014967	Standard	94.4%	271	6	266	2.0	266	AA	1	98.15%	810	13	-1	0		IDPKQYVIKDEPYYEAVDNEVSLYQSAYDVRMPMMIKGPTGCGKSRFVEYMAYKLGKPLISVACNEDMTASDLVGRFLLDKDGTKWQDGPLTTAARIGAICYLDEIVEARQDTTVVIHPLTDHRRELPLDKKGELVKAHPDFQLVISYNPGYQSLMKDLKQSTKQRFGGLDFDYPETELEVSIVAKESGVDKAMAEKLVQIAHRARNLKGHGLDEGISTRLLVYAGQLIAKGVDAQSACSMTMITPLTDDPDMRDTLHAAVQTFLG	266	Bacteria; Proteobacteria; Gammaproteobacteria; sulfur-oxidizing symbionts	linear	urn:local:.:qm-82x98ee
Solemya velesiana	CbbQ/NirQ/NorQ/GpvN family protein [Solemya velesiana gill symbiont]	WP_078484399	88.4%	88.4%	499.59	nr	6.31e-178	TRUE	1154108435	Standard	93.5%	271	5	267	2.0	267	AA	1	98.52%	810	10	-1	0		TVDPDQYVIKKEPYYEAVGREVALYEAAYNARMPMMLKGPTGCGKSRFVEYMAHKLGKPLITVACNEDMTASDLVGRFLLDKDGTKWQDGPLATAARIGAICYLDEVVEARQDTTVVIHPLTDHRRTLPLDKKGELIEAHPDFQLVISYNPGYQSLMKDLKQSTKQRFGGLDFDYPEAEIETAIVSKESGVDPVTAGKLVQIAHRARNLKGHGLDEGISTRLLVYAGQLISKGIDATEACSMTMVTPLTDDPDMRDTLDAAVQTFFG	267	Bacteria; Proteobacteria; Gammaproteobacteria; sulfur-oxidizing symbionts	linear	urn:local:.:r1-82x98l6
Bathymodiolus azoricus	CbbQ/NirQ/NorQ/GpvN family protein [Bathymodiolus azoricus thioautotrophic gill symbiont]	WP_090716424	91.0%	91.0%	512.686	nr	0	TRUE	1222668774	Standard	94.6%	271	6	266	2.0	266	AA	1	98.15%	810	13	-1	0		IDPKQYIIKDEPYYEAVDNEVELYQSAYDVRMPMMIKGPTGCGKSRFVEYMAWKLGRPLISVACNEDMTASDLVGRFLLDKDGTKWQDGPLTTAARIGAICYLDEIVEARQDTTVVIHPLTDHRRELPLDKKGELVKAHPDFQLVISYNPGYQSLMKDLKQSTKQRFGGLDFDYPETALEVAIVTKESGVDEIMAEKLVQIAHRARNLKGHGLDEGISTRLLVYAGQLIAKGVDAEAACSMTMITPLTDDPDMRDTLHAAVQTFLG	266	Bacteria; Proteobacteria; Gammaproteobacteria; sulfur-oxidizing symbionts	linear	urn:local:.:qh-82x98cf
RuBisCO activator protein ccbO
Organism	Description	Accession	% Identical Sites	% Pairwise Identity	Bit-Score	Database	E Value	Free end gaps	GID	Genetic Code	Grade	Hit end	Hit start	Max Sequence Length	Mean Coverage	Min Sequence Length	Molecule Type	Original Query Frame	Query coverage	Query end	Query start	Ref Seq Index	Ref Seq Length	Ref Seq Name	Sequence	Sequence Length	Taxonomy	Topology	URN
Acidithiobacillales bacterium	hypothetical protein AMJ68_04085 [Acidithiobacillales bacterium SG8_45]	KPK11875	70.3%	70.3%	1179.85	nr	0	TRUE	931425853	Bacterial	84.9%	778	2	777	2.0	777	AA	1	99.49%	2337	7	-1	0		SIKLEDYEEQLQDAAPEVRDVLESTFSEAAHVMSPAGLQDYLDGAKGLCGLGRGTDLVISYLQNMPLVVKECGEDITGDCITAAMKLSSMTSGEVISLLFNSLPTASRRLGDAELLRGYLTLIHQQASTASRGLRPMLNHMDELLSKLTLSGLRRWANFGAQAYRRDFKNLTSYFNLESQDSLAMLQKERRGTLFIDTQRKLNFYLRALWGRDFFLRPTGADYTDFRPYIEAHIVHMPDAVDPMGEVSGLELYRATAAHMAAHINYTSSPISAEQLSPAQMFFIGFMEDARVEYKAIKDFPGLKKLWLALLNVEYEEDVEHPSMLVLEQLARSLLDASTKIDDPELNTFCENFHSRIETEQDNNQFSWHMGMELFNLFSARKSVPSLRILERIRIPFRD…	778	Bacteria; Proteobacteria; Acidithiobacillia; Acidithiobacillales	linear	urn:local:.:q0-82x97oj
Methylophaga sp.	VWA domain-containing protein [Methylophaga sp. 42_25_T18]	OUR64049	72.4%	72.4%	1179.08	nr	0	TRUE	1199195235	Bacterial	86.0%	783	2	782	2.0	777	AA	1	99.49%	2337	7	-1	0		SIKLEDYEEFLEDKPSIREVLESTYKEASHLMSPAGLETYMDGAKSLSSLGRGNDLVITYLQQMPLVVKECGEDVIPDCITAAMKLSSVTSGAVIALLLTSLPTAARSLGDAELLRGYLTFIHQLASTAARGLRPMLNHIDELLSKLTLSGLRRWANFGAQAYRRDFTNLTSYFNLESADSKAMLQKERSGVLFIKVQRKLNFYLRALWGRDFFLRPTGADYTDFRPYIEHRILHMPDAVDDLGQDDNKVAGLELYRATAAHMAAHMCYSTKPISAEQLSPAQMFFIGFLEDARVEYKAINDFPGLKKLWTSLLKLANQDEEVEHPTMIVLEHIALMLMDNTVGSDDAQLNSLVEKFHHEIEARQDDNQFSWHLGLDLYNIFSARREVPSLRILERIRI…	783	Bacteria; Proteobacteria; Gammaproteobacteria; Thiotrichales; Piscirickettsiaceae; Methylophaga	linear	urn:local:.:q5-82x97q9
Thiothrix nivea	VWA domain-containing protein [Thiothrix nivea]	WP_002707753	71.1%	71.1%	1190.25	nr	0	TRUE	488795347	Standard	85.1%	779	6	774	2.0	774	AA	1	99.10%	2340	19	-1	0		EEYQEFLGKFSPETREVFNSTYQEATRVMSPAGLTDYLDGAKGLCKLGRGNDLVMTFLQEMPMVAKECGEDIIPDVVTAAMKLSSMVSGEVINLMLATLPNAARHLGDAELVRGYLTFIHQFSSTAARGLRPMLNHMDELLSKLTLSGLRRWANFGAQAYRRDFNNLTAYFNLESADSKATLQKERRGVLFVKTQRKLNFYLRALWARDFFLRPTGADYTDFRPYIEHRIFHMPDAVDDLGDIPGLELYRATAAHMASHLMYARAAISAEQLSPAQMFFIGFLEDARVEYKAVQAFPGLKNLWSRLLTVDYEGNVEHPTMKILEHVALMLLDASVRSGDDEINHFVDSFHANIADRQDDQHFSWLMGMELFNIFSARREVPSLRILERIRIPYRDDNRI…	775	Bacteria; Proteobacteria; Gammaproteobacteria; Thiotrichales; Thiotrichaceae; Thiothrix	linear	urn:local:.:pg-82x97f4
Thiothrix lacustris	VWA domain-containing protein [Thiothrix lacustris]	WP_028488891	70.7%	70.7%	1183.32	nr	0	TRUE	655040145	Standard	85.2%	780	2	779	2.0	778	AA	1	99.62%	2340	7	-1	0		AIHLEEYREFLEKITPEVRVVLDASYQEASRMMSPAGVKDYLDGAKALCQLGRGNDVVLTYLQEIPQVAKECGEDIIPDCVTAALKLSSMASGEVIALLLSSLPTASRHLGDAELVRGYLTLIHQLSSTAARGLRPMFGHLDELLSKLTLSGLRRWANFGAQAYRRDFNNLTKYFNLASADSRATLQKERRGVLFVKTQRKLNFYLRALWARDFFLRPTGADYTDFRPYIEHRIFHMPDAVDDIGDIPGLELYRATAAHMAAHLMYTNKALSAEQLSPAQMFFIGFVEDARVEYKAAQAFPGLKTLWSRLLTAEYDGKVEHPTMLLLEHLALMLLDANVRGDDPELQQFAENFHANIAEKQDDPNFAWRMGVELFNLFTSRREVPSLRILERIRIPFRD…	779	Bacteria; Proteobacteria; Gammaproteobacteria; Thiotrichales; Thiotrichaceae; Thiothrix	linear	urn:local:.:pq-82x97j5
Sedimenticola selenatireducens	VWA domain-containing protein [Sedimenticola selenatireducens]	WP_029133837	71.4%	71.4%	1181.78	nr	0	TRUE	656110303	Standard	85.4%	783	2	782	2.0	777	AA	1	99.49%	2337	7	-1	0		SIKLEDYEAFLQETAPVVRDVLEGTFHEAARIMSPAGLEDYMDGARSLCNLGRGSDLVVTYLQEIPQVVKECGEDIIPDILTAAMKLSSMTSGEVISLLFSSLPSAARNLGDAELLRGYLTFIHQLASTAARGLRPMLNHIDELLSKLTLSGLRRWANFGAQAYRRDFANLTSYFNLESADSRAMLQKERRGVLLGKVQRKLNFYLRALWGRDFFLRPSGADYTDFRPYIEHRILHLPDAVDDIGTVDEKLSGLELFRATAAHMAAHMCYTSSPISAEQLSPAQMFFIGLLEDARIEYKAVNDFPGLKRLWSAVLKVAGDETPEHPTMPVLEHVALMLLDDSVTSDDVELNRFVVNFHSEIEQRQDDNQFSWHMGLELFNLFSSRKAVPSLRILERIRI…	782	Bacteria; Proteobacteria; Gammaproteobacteria; Sedimenticola	linear	urn:local:.:pv-82x97kz
Candidatus Thioglobus	VWA domain-containing protein [Candidatus Thioglobus autotrophicus]	WP_053951900	80.1%	80.1%	1333.16	nr	0	TRUE	928926973	Standard	89.9%	780	1	780	2.0	779	AA	1	99.74%	2337	1	-1	0		MSKVVLEDYAEFLEKIAPEVRGVLDATFQDAARVISPAGLKDYLDGAKSLCGLGRGNDLVITYLEVMPQIAKECGEDIIPDCVTAAMKASSLTSGEVISLLISTLPVVSRHLGDAQLVRGYLTMIHQLASTAARGLRPMLLNIDELLSKLTLSGLRRWSQFGAKAYRRDFKNLTSYFSLDSADSRAMLEKERRGVLFVRVQRKLNFYLRALWGRDFFIRPTGADYADFRPYVEDRIIYVPDALDDVEGVEGLEVYRATVAHMAAHMMYTNKSMSAEQLSPAQMFFIGLLEDARVEYKAINDFPGLGKLWRSLMVLEHEEPSEHKTMDILESFALQLLDPEVKGGDEQLNDFAEKFHREIEANQDDNHFAWLMGVELYNIFEGRKEIPSLRILERYRIDY…	780	Bacteria; Proteobacteria; Gammaproteobacteria; Candidatus Thioglobus	linear	urn:local:.:p6-82x97a7
Candidatus Marithrix	VWA domain-containing protein [Candidatus Marithrix sp. Canyon 246]	WP_069470181	80.5%	80.5%	1340.48	nr	0	TRUE	1064957404	Standard	90.1%	785	1	785	2.0	779	AA	1	99.74%	2337	1	-1	0		MSTIILEEYSEFLEKTAPEVRHVIENTFADAARVISPAGLKKYLDGAKALCRLGRGNDLVITYLEVMPQIVKECGEDIIDDCITAAMKASSMVSGEVIALLLSNLPNVARHFGGDARLVQGYLTFIHQLASTAARGLRPMLSHIDQLLSKLTLSGLRRWANFGAKAYRRDYKNLTAYFNLESADSRAMLERERRGILFVKVQRKLNFYLRALWGRDFFIRPTGADYTDFRPYIEDRILYVPDAVDDIKVNDITITGLELYRATVAHMAAHMMYAAGPMSAEQLSPAQLFFIGLLEDARVEYKAVQDFPGLKTLLRNLMLVEYKEKSEHPTMEVLEKFTLQLLDSSVQGDDETLNQFAAKFHSEIEAKQDDNHFSWLMGVELYNIFASRKTMPSLRILER…	785	Bacteria; Proteobacteria; Gammaproteobacteria; Thiotrichales; Thiotrichaceae; Candidatus Marithrix	linear	urn:local:.:p1-82x977s
Bathymodiolus thermophilus	VWA domain-containing protein [Bathymodiolus thermophilus thioautotrophic gill symbiont]	WP_071565075	78.3%	78.3%	1306.97	nr	0	TRUE	1102016791	Standard	89.0%	784	1	784	2.0	779	AA	1	99.74%	2337	1	-1	0		MPKIILEEYTEFLEKITPEVKSVLDATFQEATRVISPAGLKEYLDGAKALCDLGRGNDLVIIYLEVMPQIAKECGEDIIPDCVTAAMKASSMTSGEVIGLLLSNLPVVARHLGDAQLVRGYLTLIHQLASTAARGLRPMLLHIDELLSKLTLSGLRRWANFGAKAYRRDFNNLTAYFALESADSRAMLEKERRGVLFVRVQRKLNFYLRALWGRDFFIRPTGADYTDFRPYIEDRIFYVPDALDDTTVDGMAIEGLEVYRATVAHMASHLMYTSQPMSAEQLSPAQMFFIGLLEDARVEYKAVQAFPGLKKLWCSLMKLQHEEPAEHPTMAVLENFALQLLDDSVVGKDAQLNAFAKKFHAEIEANQDDNHFAWLMGIELYNLFAGKKAVPSLRILERY…	784	Bacteria; Proteobacteria; Gammaproteobacteria; sulfur-oxidizing symbionts	linear	urn:local:.:pb-82x97cg
Bathymodiolus azoricus	VWA domain-containing protein [Bathymodiolus azoricus thioautotrophic gill symbiont]	WP_090716422	80.8%	80.8%	1342.02	nr	0	TRUE	1222668772	Standard	90.3%	785	1	785	2.0	779	AA	1	99.74%	2337	1	-1	0		MSKILLEDYADFLVEIAPEVKEVLEATFQDAVRVISPAGLKDYLDGAKALCGLGRGNDLVMTYLEVMPQMAKECGEDIIPDCVTAAMKASSMTSGEVIILLLSTLPNVARHLGDAQLVRGYLTLIHQLVSTAARGLRPMLMHIDELLSKLTLSGLRRWANFGAKAYRRDYNNLTSYFSLESADSRAMLERERRGVLFIKVQRKLNFYLRALWGRDFFIRPTGAEYTDFRPYIENKILYVPDALDDIKLSDDQSIEGLEIYRATVAHMAAHMMYTSQPMSAEQLSPAQMFFIGLLEDARVEYKAVNEFPGLKKLWRSLIMLEHEEPAEHKTMSILEGFALQLLDEDEKGNDEQLNKFAAKFHEKIEANQDDNHFAWLMGVELYNIFEGRKEVPSLRILER…	785	Bacteria; Proteobacteria; Gammaproteobacteria; sulfur-oxidizing symbionts	linear	urn:local:.:ow-82x975d
Thiothrix caldifontis	nitric oxide reductase activation protein NorD [Thiothrix caldifontis]	WP_093065907	70.3%	70.3%	1188.33	nr	0	TRUE	1225051978	Standard	84.9%	781	2	780	2.0	778	AA	1	99.62%	2340	7	-1	0		AIHLEEYREFLEKITPRVRDVLDGSYQEATRVMSPGGLQDYLDGAKAIQKLGRGEDLLITYLQEMPLVAKECGEDIIPDVVTAAMKLASMVSGEVITLMLSSLPTASRHLGDAELVRGYLTFIHQFSSTAARGLRPMLNHMDELLSKLTLSGLRRWANFGAQAYRRDFNNLTKYFDLESADSRATLQKERRGVLFVKTQRKLNFYLRALWARDFFLRPTGADYTDFRPYIEHRIFHMPDAVDDLGDIPGLELYRATAAHMAAHLMYTRKALSAEQLSPAQLFFIGFMEDARVEYKATQAFPGLKTLWSRLLTANYDGAVEHPTMRLLENIALMLLDEQVTGKGDEAISAFVAKFHANIAEKQDDGQFSWLMGVELYNLFAGRREVPSLRILERIRIPYR…	780	Bacteria; Proteobacteria; Gammaproteobacteria; Thiotrichales; Thiotrichaceae; Thiothrix	linear	urn:local:.:pl-82x97h7
Phosphoribulokinase
Organism	Description	Accession	% Identical Sites	% Pairwise Identity	Bit-Score	Database	E Value	Free end gaps	GID	Genetic Code	Grade	Hit end	Hit start	Max Sequence Length	Mean Coverage	Min Sequence Length	Molecule Type	Original Query Frame	Query coverage	Query end	Query start	Ref Seq Index	Ref Seq Length	Ref Seq Name	Sequence	Sequence Length	Taxonomy	Topology	URN
Thiomonas sp.	phosphoribulokinase [Thiomonas sp. CB2]	CDW93287	64.3%	64.3%	375.17	nr	4.27e-128	TRUE	668344455	Bacterial	81.6%	283	1	283	2.0	282	AA	1	98.95%	846	1	-1	0		MSVKHPIIAITGSSGAGTTTVMRSFQHIFRREQLTAQIVEGDSFHKFNRMEMREEMKKQEAAGNRHFSHFGPDANLLGELETVFKTYGETGGGKVRKYIHDAGEAAEFGVEPGNFTDWKDIKPGSDLMFYEGLHGGYASGEINVAKQVDLLVGVVPIINLEWIQKLHRDQIQRGYSQEAVMDTILRRMPDYVHHIAPQFSRTHVNFQRVPTVDTSNPFIAKDIPTLDESMVVIRFANPKGIDFPYLLSMLHDSWMSRPNTLVVPGGKMGIAMQLIFTPMILRL	283	Bacteria; Proteobacteria; Betaproteobacteria; Burkholderiales; Thiomonas	linear	urn:local:.:13u-82x9oyg
Thiomonas sp.	phosphoribulokinase [Thiomonas sp. SCN 64-16]	ODU97824	64.0%	64.0%	373.244	nr	2.28e-127	TRUE	1064201869	Bacterial	81.5%	283	1	283	2.0	282	AA	1	98.95%	846	1	-1	0		MSVKHPIIAITGSSGAGTTTVMRSFQHIFRREQLTAQIVEGDSFHKFNRMEMREEMKKQEAAGNRHFSHFGPDANLLGELETVFKTYGETGGGKVRKYIHDAGEAAEFGVEPGNFTEWKDIKPGSDLMFYEGLHGGYAAGEINVAKQVDLLVGVVPIINLEWIQKLHRDQIQRGYSQEAVMDTILRRMPDYVHHIAPQFSRTHVNFQRVPTVDTSNPFIAKDIPTLDESMVVIRFANPKGIDFPYLLSMLHDSWMSRPNTLVVPGGKMGIAMQLIFTPMILRL	283	Bacteria; Proteobacteria; Betaproteobacteria; Burkholderiales; Thiomonas	linear	urn:local:.:14e-82x9p7x
Thiomonas sp.	phosphoribulokinase [Thiomonas sp. 20-64-5]	OYV36371	64.3%	64.3%	373.629	nr	1.75e-127	TRUE	1232242646	Bacterial	81.6%	283	1	283	2.0	282	AA	1	98.95%	846	1	-1	0		MSVKHPIIAITGSSGAGTTTVMRSFQHIFRRENLAAQIVEGDSFHRYNRMEMREEMKKQEAAGNRHFSHFGPGANLLGELENVFKTYGETGGGKVRKYIHDAGEAAEFGVEPGNFTEWKDIKPGSDLMFYEGLHGGYAAGDIDVAKQVDLLVGVVPIINLEWIQKLHRDQIQRGYSQEAVMDTILRRMPDYVHHITPQFSRTHVNFQRVPTVDTSNPFIAKDIPTLDESMVVIRFANPKGIDFPYLLSMLHDSWMSRPNTLVVPGGKMGIAMQLIFTPMILRL	283	Bacteria; Proteobacteria; Betaproteobacteria; Burkholderiales; Thiomonas	linear	urn:local:.:144-82x9p2i
Dechloromonas aromatica	phosphoribulokinase [Dechloromonas aromatica]	WP_011289352	62.9%	62.9%	377.867	nr	2.95e-129	TRUE	499608618	Standard	80.9%	283	1	283	2.0	282	AA	1	98.95%	846	1	-1	0		MSVKHPIIAITGSSGAGTSTVMQSFQHIFRRECLKAQIVEGDSFHRYDRLAMRAEMKAQEEAGNRNFSHFGPEANLLEELQDLFIAYGQNGTGKVRKYLHDAGEAEPFGQQPGTFTPWQEITATTDLMFYEGLHGAYADDQIDIAKQVDLCVGVVPTINLEWIQKLHRDQKMRGYSQEAVTDTILRRMPDYVSHLCPQFSRTHVNFQRVPIVDTSNPFIARDIPTADESMVVIRFANPKGIDFQYLINILHGAMMTRPNTLVVPGGKMGLAMQMIFTPMVLRL	283	Bacteria; Proteobacteria; Betaproteobacteria; Rhodocyclales; Azonexaceae; Dechloromonas	linear	urn:local:.:13a-82x9op7
	MULTISPECIES: phosphoribulokinase [Thiomonas]	WP_013104300	64.0%	64.0%	373.244	nr	1.91e-127	TRUE	502869324	Standard	81.5%	283	1	283	2.0	282	AA	1	98.95%	846	1	-1	0		MSVKHPIIAITGSSGAGTTTVMRSFQHIFRREQLTAQIVEGDSFHKFNRMEMREEMKKQEAAGNRHFSHFGPDANLLGELETVFKTYGETGGGKVRKYIHDAGEAAEFGVEPGNFTEWKDIKPGSDLMFYEGLHGGYASGEINVAKQVDLLVGVVPIINLEWIQKLHRDQIQRGYSQEAVMDTILRRMPDYVHHIAPQFSRTHVNFQRVPTVDTSNPFIAKDIPTLDESMVVIRFANPKGIDFPYLLSMLHDSWMSRPNTLVVPGGKMGIAMQLIFTPMILRL	283	Bacteria; Proteobacteria; Betaproteobacteria; Burkholderiales	linear	urn:local:.:149-82x9p4u
Thiomonas sp.	phosphoribulokinase [Thiomonas sp. FB-6]	WP_018912646	63.6%	63.6%	377.867	nr	3.37e-129	TRUE	517742438	Standard	81.3%	283	1	283	2.0	282	AA	1	98.95%	846	1	-1	0		MSAKHPIIAITGSSGAGTTTVMRSFQHIFRRERLQAQIIEGDSFHRYNRLEMREEMKRREQEGSTTFSHFGPEANLLKELEDVFRAYGSTGVGKARKYIHDDAEAAQFGVSPGQFTEWKDMQAGSDLLFYEGLHGGYADAQVDVASQVDLLVGVVPIINLEWIQKLHRDQVQRGYSQEAVMDTILRRMPDYVHHITPQFSRTHVNFQRVPTVDTSNPFIAKDIPSLDESMVVIRFADPHGIDFPYLLSMLHDSWMTRPNTLVVPGGKMGLAMQLIFTPMILRL	283	Bacteria; Proteobacteria; Betaproteobacteria; Burkholderiales; Thiomonas	linear	urn:local:.:13f-82x9ore
	MULTISPECIES: phosphoribulokinase [Ferrovum]	WP_031596623	64.0%	64.0%	377.096	nr	7.68e-129	TRUE	671634812	Standard	81.5%	283	1	283	2.0	282	AA	1	98.95%	846	1	-1	0		MSRKHPIIAVTGSSGAGTTTVMNSFKHIFRREKVTAQLVEGDSFHRYNRAEMKAQMKEREDKGNRNFSHFGPEANLLEELETLFKTYGATGLGKVRKYLHDAGEAAPYKQEPGTFIPWQDVEPGTDLMFYEGLHGGYADDKINVAAQVDLLVGVVPIINLEWIQKLHRDQKLRGYSQEAVMDVILRRMPDYVNHICPQFSRTHVNFQRVPTVDTSNPFIANDIPSPDESMVVIRFSDPHGIDFPYLLSMLHDAMMTRPNTLVVPGGKMGLAMQLIFTPMILKM	283	Bacteria; Proteobacteria; Betaproteobacteria; Ferrovales; Ferrovaceae	linear	urn:local:.:13k-82x9ote
Azonexus hydrophilus	phosphoribulokinase [Azonexus hydrophilus]	WP_076094262	61.8%	61.8%	373.629	nr	1.50e-127	TRUE	1133708786	Standard	80.4%	283	1	283	2.0	282	AA	1	98.95%	846	1	-1	0		MSVKHPIIAITGSSGAGTSTVMQSFQHIFRREKLNAQIVEGDSFHRYDRLSMRAEMKAQEEQGNLNFSHFGPEANLLEELQDLFVSYGRSGSGKVRKYLHDAGEAEPWGQAPGTFTPWQEIAGDTDLMFYEGLHGAWAGDGIDISAQVDLCVGVVPIINLEWIQKLHRDQKMRGYSQEAVTDTILRRMPDYVSHLCPQFSRTHVNFQRVPIVDTSNPFIARDIPSADESMVVIRFANPKGIDFQYLLNILHGSMLTRPNTLVVPGGKMGLAMQMIFTPMVLRL	283	Bacteria; Proteobacteria; Betaproteobacteria; Rhodocyclales; Azonexaceae; Azonexus	linear	urn:local:.:13z-82x9p0i
Thiomonas intermedia	phosphoribulokinase [Thiomonas intermedia]	WP_079418040	64.7%	64.7%	375.17	nr	3.70e-128	TRUE	1160373185	Standard	81.8%	283	1	283	2.0	282	AA	1	98.95%	846	1	-1	0		MSVKHPIIAITGSSGAGTTTVMRSFQHIFRRENLTAQIVEGDSFHRFNRMEMREEMKKQEAAGNRHFSHFGPDANLLGELENVFKTYGETGGGKVRKYIHDAGEAAEFGVDPGNFTDWKDIKPGSDLMFYEGLHGGYAAGDIDVAKQVDLLVGVVPIINLEWIQKLHRDQIQRGYSQEAVMDTILRRMPDYVYHITPQFSRTHVNFQRVPTVDTSNPFIAKDIPTLDESMVVIRFANPKGIDFPYLLSMLHDSWMSRPNTLVVPGGKMGIAMQLIFTPMILRL	283	Bacteria; Proteobacteria; Betaproteobacteria; Burkholderiales; Thiomonas	linear	urn:local:.:13p-82x9ovk
Thiomonas delicata	phosphoribulokinase [Thiomonas delicata]	WP_094159619	65.0%	65.0%	383.645	nr	1.97e-131	TRUE	1228069942	Standard	82.0%	283	1	283	2.0	282	AA	1	98.95%	846	1	-1	0		MSAKHPIIAITGSSGAGTTTVMRSFQHIFRREKLTAQIVEGDSFHKYNRMDMREEMKKQEASGNRNFSHFGPEANLLGELENVFKAYGATGGGKVRKYIHDDAEAAEHGVPPGNFTDWKDIAPGSDLMFYEGLHGGYADDKINVAAQVDLLVGVVPIINLEWIQKLHRDQIQRGYSQEAVMDTILRRMPDYVHHITPQFSRTHVNFQRVPTVDTSNPFIAKDIPSLDESMVVIRFADPHGIDFPYLVSMLHDSWMTRPNTLVVPGGKMGLAMQLIFTPMILRL	283	Bacteria; Proteobacteria; Betaproteobacteria; Burkholderiales; Thiomonas	linear	urn:local:.:135-82x9on9
Phosphoglycerate kinase
Organism	Description	Accession	% Identical Sites	% Pairwise Identity	Bit-Score	Database	E Value	Free end gaps	GID	Genetic Code	Grade	Hit end	Hit start	Max Sequence Length	Mean Coverage	Min Sequence Length	Molecule Type	Original Query Frame	Query coverage	Query end	Query start	Ref Seq Index	Ref Seq Length	Ref Seq Name	Sequence	Sequence Length	Taxonomy	Topology	URN
Sulfurovum sp.	phosphoglycerate kinase [Sulfurovum sp. AS07-7]	KIM05467	57.1%	57.1%	478.404	nr	2.29e-165	TRUE	751429012	Bacterial	77.9%	395	1	395	2.0	394	AA	1	98.75%	1188	7	-1	0		MKTIKDIDIDGKRVFIRCDFNVPKDEDGNITDDRRIREALPTIKYCLDRDCKVILASHYERPKAGVFEDKYSLKPVKMRLRKMLKLADEVSIAKDVVGEDAKEKVANLKAGEVLILENLRFEAGETKNDEAFAKELASFADIYINDAFGACHRKHASIYAMAQQFEPQNRACGFLMNKEVNFFEKVINNPVRPFVAVVGGSKVSGKLEALISLVEKVDKIIVGGGMAFTFLKAQGYEIGKSLVEDDLLEDAKNIMLRAKERGVKFYLPIDLVVADNFSDMANTKNVTFQEIPETWMGLDIGPASSILFRQAIQNVHTIVWNGPMGVYEMDAFAKGSLKMSHAISETHATSIVGGGDTADVVQRAGDIDEMTFVSTGGGASLELIEGKVLPGVEVL	396	Bacteria; Proteobacteria; Epsilonproteobacteria; Sulfurovum	linear	urn:local:.:17w-82x9wcx
Arcobacter sp.	phosphoglycerate kinase [Arcobacter sp. 31_11_sub10_T18]	OUR73928	56.8%	56.8%	474.167	nr	9.97e-164	TRUE	1199206085	Bacterial	78.3%	396	1	398	2.0	396	AA	1	99.75%	1194	1	-1	0		MKLQEIKDLNITGKKILIRCDFNVPMDEYSNITDDRRIREALSTIRYCIDRDCSVILASHFGRPKEIFEDKFSLLPVAKRLHTLLKQEIIMAKNVIQDDTLEIAKNLKAGEILLLENLRYNKGEVENDEELSKKLASMADIYINDAFGVSHRAHSSVEGITKYFDKDSKAAGFLLAKEINFFHKIIHEPKRPFVALIGGSKVSGKLQALYNLVSKVDKMIIGGGMAFTFLKALGHDIGNSLVEEDLVPEAIKIMDEAKKRGVKFYLPVDVIAAESFSNEAFAKPTTTQEIPRGWMGLDIGPASAMLFRQALEDAHTILWNGPMGVYEMEKFQKGSSKISHAVASSYATTIVGGGDTADLVRVTGDEDDMTFISTGGGASLELIEGKILPGVKALVI	398	Bacteria; Proteobacteria; Epsilonproteobacteria; Campylobacterales; Campylobacteraceae; Arcobacter	linear	urn:local:.:18b-82x9wk6
Nitratiruptor sp.	phosphoglycerate kinase [Nitratiruptor sp. SB155-2]	WP_012082861	57.9%	57.9%	474.937	nr	6.18e-164	TRUE	501030778	Standard	78.8%	396	1	398	2.0	396	AA	1	99.75%	1194	1	-1	0		MNIKSIKDLDLKPGNSVFIRCDFNVPLDEYGNITDDRRIREALPTIRYCLDNDCKIVLGSHLGRPKGFDEKYSLKPVAKRLHTLLKQDIIMAQDVVGEDAKAKFTKLQPGEILLLENLRFEPGETKNDEEFAKKLSQFGEFYVNDAFGVSHRAHASVEAITRFYDQDHKAAGFLLLKEIKYLYKILENPTRPFMAIVGGSKVSGKLGALINLLPKVDKLIIGGAMAFTFLKALGYEVGKSLVEDDLIEEAKNILNQAKNNGVKLYLPVDFVVAPELDPNAPVKYVTFQEIPKTWMGLDIGPASTRLFKEALDEVQTIIWNGPMGVFEIDKFARGSIKLANFVAESFATKIIGGGDTASLISKAGVVDEMTFISTGGGASLELLEGKELPGIKALEV	399	Bacteria; Proteobacteria; Epsilonproteobacteria; Nitratiruptor	linear	urn:local:.:181-82x9wfc
Arcobacter butzleri	phosphoglycerate kinase [Arcobacter butzleri]	WP_012147996	57.3%	57.3%	472.626	nr	4.94e-163	TRUE	501098079	Standard	78.5%	396	1	398	2.0	396	AA	1	99.75%	1194	1	-1	0		MKLQEIKNIDITGKKVFIRCDFNVPMDEYNNITDDRRIRSALNTIRYCIDHDCSVILSSHFGRPKGGFEEKYSLLPIAKRLHILLKQDIKMAPGVICDETLQMAKELKAGEILLLENMRFEAGETKNDEELSKKLASMAEIYINDAFGVSHRAHASVEGISKYFDIEHKAAGFLMAKEIKFFHHIIHNPKRPFIAIVGGSKVSGKLEALYNLIPKVDKIIIGGGMAFTFLKARGHEIGNSLVEDDLIPEALKIMEEAKSKGVKLYLPVDVVAAEAFDAEAIAKIATIQEMPKGWMGLDIGPASALLFSEALSDANTILWNGPMGVYEMDRFAKGSTKISHAVANSYATTVVGGGDTADLVRVTGDEDDMTFISTGGGASLELIEGKVLPGVKALVI	398	Bacteria; Proteobacteria; Epsilonproteobacteria; Campylobacterales; Campylobacteraceae; Arcobacter	linear	urn:local:.:18q-82x9wrs
Nautilia profundicola	phosphoglycerate kinase [Nautilia profundicola]	WP_015902108	58.4%	58.4%	472.241	nr	6.82e-163	TRUE	506382389	Standard	79.1%	397	1	398	2.0	397	AA	1	99.75%	1194	1	-1	0		MKINSPKDLDFKPGSSVFLRCDFNVPLDEFGNITDDRRIRMALPTIKYLLDNECKIVIASHLGRPKGEFDEKYSLKPVAKRLSHLLKQDVIMAKDVVGPDAKEKASKLQNGEILLLENVRFDPRETKNDEGFAKELSEFGEFYINDAFGVSHRAHASVEAITRFYDNEHKAAGFLLLKEINFFYKLLENPVRPFVAVVGGSKVSGKLQALINLLPKVDKIIIGGGMAFTFLKAMGYNVGNSLVEDELIDEALKIMAEAKRLGVKFYLPVDIVIADKFAEDAMVKYVTAQEIPDGWMGLDIGPASVRLFGEVLWDAQTILWNGPMGVFEMDKFSRGTFKISHEIARSHGIKVVGGGDTADAVQRAGDDEEMTFISTGGGASLELLEGKKLPGIAALEI	399	Bacteria; Proteobacteria; Epsilonproteobacteria; Nautiliales; Nautiliaceae; Nautilia	linear	urn:local:.:18v-82x9wtx
Arcobacter butzleri	phosphoglycerate kinase [Arcobacter butzleri]	WP_020848542	57.3%	57.3%	471.085	nr	1.81e-162	TRUE	526475557	Standard	78.5%	396	1	398	2.0	396	AA	1	99.75%	1194	1	-1	0		MKLQEIKNIDITGKKVFIRCDFNVPMDEYNNITDDRRIRSALNTIRYCIDHDCSVILSSHFGRPKGGFEEKYSLLPIAKRLHILLKQDIKMAPGVICDETLQMAKELKAGEILLLENMRFEAGETKNDEELSKKLASMAEIYINDAFGVSHRAHASVEGISKYFDIEHKAAGFLMAKEIKFFHHIIHNPKRPFIAIVGGSKVSGKLEALYNLIPKVDKIIIGGGMAFTFLKALGHEIGNSLVEDDLIPEALKIMEEAKSKGVKLYLPVDVVAAEAFDAEAIAKIATIQEMPKGWMGLDIGPASALLFSEALSDANTILWNGPMGVYEMDRFAKGSTKISHAVANSYATTVVGGGDTADLVRVTGDEDDMTFISTGGGASLELIEGKVLPGVKALVI	398	Bacteria; Proteobacteria; Epsilonproteobacteria; Campylobacterales; Campylobacteraceae; Arcobacter	linear	urn:local:.:19h-82x9wzu
Sulfurospirillum multivorans	phosphoglycerate kinase [Sulfurospirillum multivorans]	WP_025343763	58.2%	58.2%	473.011	nr	3.51e-163	TRUE	644631202	Standard	78.6%	394	2	395	2.0	393	AA	1	99.00%	1191	7	-1	0		IRSIRDLDIAGKKVFIRCDFNVPLDEFTNITDDRRVRSAIPTIRYCLDHGCSIILASHLGRPKGAVDEKYSLAPVQMRLKRLLDKEVLLSSDVIGKDAQEKATHLQAGEVLLLENLRFHKGETANDEEFAKALADMAEVYINDAFGVCHRAHASVEAITHYFNEKSSAAGFLLQKEVEFSKNLLRRPTRPFVAVVGGSKVSGKLQALVNLLPRVDKLVIGGGMAFTFLKAQGLDIGNSLVEDELLDEANRVMEEAKRLGVKLYLPVDVVAAQTCSQDATIKFVTVQEIPKGWMGLDIGPATSRLFREALADAQTILWNGPMGVFELEKFSKGSFKMSHVIAEAHATTVVGGGDTADVVARAGDADEMTFISTGGGASLELIEGKELPGVKVLS	395	Bacteria; Proteobacteria; Epsilonproteobacteria; Campylobacterales; Campylobacteraceae; Sulfurospirillum	linear	urn:local:.:18l-82x9wpe
Campylobacter mucosalis	phosphoglycerate kinase [Campylobacter mucosalis]	WP_034968700	59.3%	59.3%	473.396	nr	2.38e-163	TRUE	736972282	Standard	78.7%	395	7	391	2.0	389	AA	1	97.99%	1188	16	-1	0		VKDIDIAGKSVFIRCDFNVPMDEFGNITDDRRIFTSLPTIKYCLDQGCKIVLASHLGRPKNGYEDAFSLKPVAKRLSFLLHQDVIMAKDVIGDDAKMKAKNLKAGEILLIENLRFEKGETKNDEALAKALSEFGEIYINDAFGVCHRAHSSVEAITKFYDDNTKAAGFLLQKEINFAEKLIKKPARPFVAVVGGSKVSGKLQALKNLLPRVDKLIIGGGMAFTFLKALGENIGNSLLEEELIDEALMVLKKGKELGVKIYLPVDVVAAQSFSNESAVKFVTAQEIPAGWMGLDIGPASIRLFQEALIDAQTIWWNGPMGVFEMDKFSKGSIKISHCIAETHATTVVGGGDTADVVARAGDADEMTFISTGGGASLELIEGKELPGVKPL	391	Bacteria; Proteobacteria; Epsilonproteobacteria; Campylobacterales; Campylobacteraceae; Campylobacter	linear	urn:local:.:18g-82x9wma
Arcobacter butzleri	phosphoglycerate kinase [Arcobacter butzleri]	WP_050071093	57.5%	57.5%	471.855	nr	8.34e-163	TRUE	910285106	Standard	78.6%	396	1	398	2.0	396	AA	1	99.75%	1194	1	-1	0		MKLQEIKNIDITGKKVFIRCDFNVPMDEYNNITDDRRIRSALNTIRYCIDHDCSVILSSHFGRPKGGFEEKYSLLPIAKRLHILLKQDIKMAPGIICNETLQMAKELKAGEILLLENMRFEAGETKNDEELSKKLASMAEIYINDAFGVSHRAHASVEGISKYFDIEHKAAGFLMAKEIKFFHHIIHNPKRPFIAIVGGSKVSGKLEALYNLIPKVDKIIIGGGMAFTFLKALGHEIGNSLVEDDLIPEALKIMEEAKSKGVKLYLPVDVVAAEAFDAEAIAKIATIQEMPKGWMGLDIGPASALLFSEALSDANTILWNGPMGVYEMDRFAKGSTKISHAVANSYATTVVGGGDTADLVRVTGDEDDMTFISTGGGASLELIEGKVLPGVKALVI	398	Bacteria; Proteobacteria; Epsilonproteobacteria; Campylobacterales; Campylobacteraceae; Arcobacter	linear	urn:local:.:197-82x9ww8
Sulfurospirillum sp.	phosphoglycerate kinase [Sulfurospirillum sp. UCH001]	WP_067173951	58.2%	58.2%	474.552	nr	8.76e-164	TRUE	1055515328	Standard	78.6%	394	2	395	2.0	393	AA	1	99.00%	1191	7	-1	0		IRSIRDLDIAGKKVFIRCDFNVPLDEFANITDDRRVRSAIPTIRYCLDHGCSIILASHLGRPKGVVDEKYSLAPVQMRLKRLLEKEVILATDVIGKDASEKAAALQPGEILLLENLRFCKGETANDEEFAKALADMAEVYINDAFGVCHRAHASVEAITHYFNEKSSAAGFLLQKEVEFSKNLLRRPTRPFVAVVGGSKVSGKLQALVNLLPRVDKLVIGGGMAFTFLKAQGLDIGNSLVEDELLDEASRVMEEAKRLGVKLYLPVDVVAAQTCSQDATIKFVTVQEIPKGWMGLDIGPATSRLFREALADAQTILWNGPMGVFELEKFSKGSFKMSHVIAEAHATTVVGGGDTADVVARAGDADEMTFISTGGGASLELIEGKILPGVKVLS	395	Bacteria; Proteobacteria; Epsilonproteobacteria; Campylobacterales; Campylobacteraceae; Sulfurospirillum	linear	urn:local:.:186-82x9whf
Triosephosphate isomerase
Organism	Description	Accession	% Identical Sites	% Pairwise Identity	Bit-Score	Database	E Value	Free end gaps	GID	Genetic Code	Grade	Hit end	Hit start	Max Sequence Length	Mean Coverage	Min Sequence Length	Molecule Type	Original Query Frame	Query coverage	Query end	Query start	Ref Seq Index	Ref Seq Length	Ref Seq Name	Sequence	Sequence Length	Taxonomy	Topology	URN
Sulfurovum sp.	triosephosphate isomerase [Sulfurovum sp. PC08-66]	KIM02541	53.2%	53.2%	243.817	nr	4.35e-78	TRUE	751425881	Bacterial	75.6%	228	1	230	2.0	228	AA	1	97.87%	690	1	-1	0		MIFAANFKANHTRASTKVYIQTLETLAQKVENPIYVFPPLSAIDDFATSKLVVGVQNAYPARNGAFTGEVGVEQLEEFGIKTILIGHSERREILGESQESVAKKFAFFKEQGFAIIYCLGEPLEVRQEGQEALQEYLFAQLEGIDLHYDKLIVAYEPIWAIGTGVSATTADIRATHQLLKKVITQAPLLYGGSAKLDNIKEIADISEVDGVLVGSASLDAHNFFAMIE	231	Bacteria; Proteobacteria; Epsilonproteobacteria; Sulfurovum	linear	urn:local:.:1be-82xa8qo
Sulfurovum sp.	triosephosphate isomerase [Sulfurovum sp. AS07-7]	KIM04994	55.0%	55.0%	243.432	nr	6.43e-78	TRUE	751428524	Bacterial	76.0%	224	1	228	2.0	224	AA	1	97.02%	684	1	-1	0		MIFAANFKTNHTRASTKEYLFALESLIENSSDEFYVFPPLSALQSHIGKITVGSQNAYPTKNGAFTGEIGLEQLEEFEIKTILIGHSERRVLLGESQDFIAKKFDFFKNNGFKIIYCIGEPLEIREDGELKVIEFLAEQFNGIDTNYENLIVAYEPIWAIGTGVSATNAQIASTHQAIKKICDKPLLYGGSVNRSNIKDILNIQNVDGVLVGSASLDVQNFFSL	229	Bacteria; Proteobacteria; Epsilonproteobacteria; Sulfurovum	linear	urn:local:.:1bo-82xa8to
Arcobacter sp.	triose-phosphate isomerase [Arcobacter sp. 31_11_sub10_T18]	OUR73927	50.0%	50.0%	238.424	nr	6.51e-76	TRUE	1199206084	Bacterial	73.7%	231	3	229	2.0	229	AA	1	97.45%	690	4	-1	0		IIAANFKTNHTRKSTKEYLETVSTFIEDNKFENEIYIFPTATSLDEYKTVPNINVGAQNAYPTQKGSFTGEIGTEQLDEFDVKTILIGHSERRHVLGETQKSIASKYEYYSNLGYKIIYCIGEPLEVKEAGLDQTLTYVWEQFEGIDVNYDNLILAYEPVWAIGTGVTATTSDISNVHNAIKEKIDKPLLYGGSVKVNNIKEILNVPNVDGALIGTASWNAVDFCEIIK	230	Bacteria; Proteobacteria; Epsilonproteobacteria; Campylobacterales; Campylobacteraceae; Arcobacter	linear	urn:local:.:1dm-82xa9lc
Arcobacter sp.	triose-phosphate isomerase [Arcobacter sp. L]	WP_014475310	51.1%	51.1%	238.039	nr	1.21e-75	TRUE	504288208	Standard	74.5%	232	3	230	2.0	230	AA	1	97.87%	693	4	-1	0		IIASNFKTNHTRKSTAIFVNEVNDYLKEKNILSEVYVFPTATSLDIFDTVSNFIIGTQNAYATASGSFTGEIGTVQLDEFEIKTILIGHSERRHILGETQNVIAQKYEFYKNLGYKIIYCIGEPLEIKQKGIKSTLEYIYEQFIGIDINYENLILAYEPVWAIGTGVSATNNDIENVHNAIKEKINKPLLYGGSVKSENVREICQIPNVDGVLIGTASWKVEEFIKIIEN	231	Bacteria; Proteobacteria; Epsilonproteobacteria; Campylobacterales; Campylobacteraceae; Arcobacter	linear	urn:local:.:1dr-82xa9nj
Arcobacter cibarius	triose-phosphate isomerase [Arcobacter cibarius]	WP_024775637	52.4%	52.4%	240.35	nr	1.46e-76	TRUE	639992322	Standard	75.1%	232	3	230	2.0	230	AA	1	97.87%	693	4	-1	0		IIASNFKTNHTRKSTSLFIEKLNNYLQSNDIKDEVYVFPTSTSLDSFNTVSNLLLGVQNAYPAKNGSFTGEIGLEQLEEFDIKTILIGHSERRHILGETQEEIAKKYEFYKNLGFRIIYCIGEPLEIKNAGLEKTLEYIYEQFIDIDTNYSNLILAYEPVWAIGTGVTATNDDIGSVHKAIKEKINKPLLYGGSVKVENVKEICKIENVDGALIGTASWKIEDFIKIIEN	231	Bacteria; Proteobacteria; Epsilonproteobacteria; Campylobacterales; Campylobacteraceae; Arcobacter	linear	urn:local:.:1cn-82xa974
	MULTISPECIES: triose-phosphate isomerase [Arcobacter]	WP_026806675	49.8%	49.8%	239.965	nr	2.07e-76	TRUE	652410983	Standard	73.9%	232	3	230	2.0	230	AA	1	97.87%	693	4	-1	0		IIASNFKTNHTRKTTKEYIEKLNNYLKNSSIKNEVLVFPTSTSFDSFYTVSSLEIGAQNAYCTNNGSFTGEIGLEQLEEFNIKTILIGHSERRHILSESQEDIAKKYEFYKQQGFKIVYCIGEPLEVKNQGLEKILEYIFEQFIGIDINYSNLILAYEPVWAIGTGVTATNEDIEKIHSAIKEKISKPLLYGGSVKVENVRDICQIANVDGALIGTASWKVEDFIQIIEN	231	Bacteria; Proteobacteria; Epsilonproteobacteria; Campylobacterales; Campylobacteraceae	linear	urn:local:.:1dc-82xa9f3
Helicobacter pullorum	triose-phosphate isomerase [Helicobacter pullorum]	WP_065830685	51.9%	51.9%	240.736	nr	9.23e-77	TRUE	1049928963	Standard	74.9%	232	3	230	2.0	230	AA	1	97.87%	693	4	-1	0		IIASNFKTNHTRKSTKEFCKTLQDFLMHQKIPHKITIFPPATALLDNDFNNFKIGSQNAYPADNGSFTGEIGLDQLREFAINSLIIGHSERREILGESQKMCAKKFDFFKAQNFEIFYCIGESLEIKNKGLQATLDFLDSQLDGIDLNYPQLIIAYEPIWAIGTGVSASLQEIETIHTHLKQKLGKIPLLYGGSVKANNTKDILNIQGVDGVLIGSASWEISSFLEILKN	231	Bacteria; Proteobacteria; Epsilonproteobacteria; Campylobacterales; Helicobacteraceae; Helicobacter	linear	urn:local:.:1ci-82xa94m
Sulfurovum riftiae	triose-phosphate isomerase [Sulfurovum riftiae]	WP_067331501	54.8%	54.8%	240.736	nr	7.03e-77	TRUE	1055716414	Standard	76.1%	227	1	229	2.0	227	AA	1	97.45%	687	1	-1	0		MIFAANFKMNHTRATTKAYLDVLAQKLVSKCSEDRVFIFPPATALDRYEGDFTIGVQNAYMAESGAYTGEIGLEQLEEFGIKTILIGHSERRDVLGEDQALVAEKFAYFKAQGFEIVYCIGEALEVREKGDEAVMAHLLSQFEGIDLSYEKLIIAYEPIWAIGTGRSATTEEISSTHASLKEHFDRPLLYGGSVKPENIKEITAIDGVDGVLVGSASLDVERFSEMI	230	Bacteria; Proteobacteria; Epsilonproteobacteria; Sulfurovum	linear	urn:local:.:1c8-82xa8x6
Arcobacter sp.	triose-phosphate isomerase [Arcobacter sp. LA11]	WP_072679766	50.2%	50.2%	239.965	nr	1.98e-76	TRUE	1119783075	Standard	74.0%	232	3	230	2.0	230	AA	1	97.87%	693	4	-1	0		IIASNFKTNHTRKSTASFVKEVSEFLQSNNISNEVIVFPTATSLDEFETVSNLTIGAQNAYAVDKGSFTGEIGTTQLDEFAIKTILIGHSERRHVLGESQEEIAKKYDFYKNKGYKIVYCIGEPLEVKESGLDKTLEYVYEQFEGIDTNYDNLILAYEPVWAIGTGVTATNEDITSVHSAIKLRIPKPLLYGGSVKVANVAEICALDGVDGALIGTASWIVEDFKQIIEN	231	Bacteria; Proteobacteria; Epsilonproteobacteria; Campylobacterales; Campylobacteraceae; Arcobacter	linear	urn:local:.:1d2-82xa9cx
Helicobacter sp.	triose-phosphate isomerase [Helicobacter sp. 11S03491-1]	WP_095273930	54.3%	54.3%	242.276	nr	2.19e-77	TRUE	1238573331	Standard	76.7%	232	4	233	2.0	229	AA	1	99.15%	702	4	-1	0		IIAANFKTNHTRASTKTYLEALDKKIDQSDRIYVFPTSSALCKNNFQHLKIGVQNAYPVINGAFTGEIGLEALHEFDIQTILIGHSERRNILGESQKFCADKFNFFAKNGFEIIYCVGEDLSIRQKGFNALKKFIQTQFAGIPTNYDKLIIAYEPIWAIGTGLSATTEQIEQVHQSIKDISPAPLLYGGSVNAKNAEEILHAKAVDGVLVGNASLDADSFYHIIEQGRK	234	Bacteria; Proteobacteria; Epsilonproteobacteria; Campylobacterales; Helicobacteraceae; Helicobacter	linear	urn:local:.:1by-82xa8w7
Fructose-1,6-bisphosphatase
Organism	Description	Accession	% Identical Sites	% Pairwise Identity	Bit-Score	Database	E Value	Free end gaps	GID	Genetic Code	Grade	Hit end	Hit start	Max Sequence Length	Mean Coverage	Min Sequence Length	Molecule Type	Original Query Frame	Query coverage	Query end	Query start	Ref Seq Index	Ref Seq Length	Ref Seq Name	Sequence	Sequence Length	Taxonomy	Topology	URN
Nocardioides sp.	inositol phosphatase/fructose-16-bisphosphatase [Nocardioides sp. CF8]	EON24468	54.7%	54.7%	365.54	nr	2.43e-122	TRUE	490488067	Bacterial	74.8%	339	22	318	2.0	317	AA	1	94.91%	954	4	-1	0		RTTLTQFLIEERRRHPGSSGDLNSLILDVALACKAISKRIATGALTGVIGKAGAVNVQGEQQQKLDVVANDIFLSANEWTGNVAGMASEELDDPYQIPGEYPRGKYLLTFDPLDGSSNIDVNVSVGSIFSILRAPVAGEDPAVEDFLQHGTEQIAAGYAVYGPATVLVITVGRGVHAFTLDPVLGEFFLTEQGVTVPQSTSEYAVNSSNRRFWEPAVLRYVDECLQGVNGPRGRDFNMRWVASLVAETHRILTRGGVFLYPRDSKDPSKAGRLRLLYEANPIAMLIEQAGGRATTGYDRVLDVQPTDLHQRIGFIFGS	318	Bacteria; Actinobacteria; Propionibacteriales; Nocardioidaceae; Nocardioides	linear	urn:local:.:15k-82x9qtu
Pseudonocardia sp.	fructose-bisphosphatase [Pseudonocardia sp. SCN 72-51]	ODU10086	53.9%	53.9%	362.844	nr	1.45e-121	TRUE	1064109993	Bacterial	74.4%	323	5	319	2.0	317	AA	1	94.91%	954	4	-1	0		RTTLARFLNDERRRHPDAVGDLNSLILDVAIACKAIAGRVAYGALEGVLGAQGTVNVQGETQQKLDVMSNDIFIRATEWGGQVAGMASEELDDPYEIPAEFPRGKYLLVFDPLDGSSNIDVNVSVGSIFSVLRAPESAGGNPTADDFLQPGTTQVAAGYAIYGPSTILVLTVGRGTHAFTLDPRLGEFILTREDIRIPESTSEFAINASNRRFWEPAVRRYVDECLAGKSGPRGKDFNMRWVASLVAETHRILTRGGVFLYPRDTKDPAKPGRLRLLYEANPVAFIIEQAGGAANTGHERILDVRPTALHQRIALVFGA	319	Bacteria; Actinobacteria; Pseudonocardiales; Pseudonocardiaceae; Pseudonocardia	linear	urn:local:.:15z-82x9r1j
Thiomonas sp.	fructose-bisphosphatase class I [Thiomonas sp. 20-64-9]	OYV29671	52.7%	52.7%	366.696	nr	6.08e-123	TRUE	1232234248	Bacterial	73.8%	320	5	317	2.0	316	AA	1	94.91%	954	4	-1	0		RTTVSKFLIEQLHGTDDQADLAALLVDVTAAVKAISAMTSKGALGGFLGALDTQNVQGEVQKKLDVLSNDAMIQACEWGGLVAGMASEEMDDPYELPKEFERGPYMLIFDPLDGSSNTDVNVSVGTIFSVLRHTKIGDPTVADYLRPGVEQVAAGYAIYGPATMLVLTVGKGTHGFTLDREIGNFILTHPNLQIPAETSEFAINTSNERFWEPPIQRYVAECKAGKTGVRGRDFNTRWIASMVADVHRILMRGGIFMYPKDTKDPSKPGRLRLMYEANPIGMIIEQAGGAASTGRGRILEVQPTSLHQRVPVMLGS	319	Bacteria; Proteobacteria; Betaproteobacteria; Burkholderiales; Thiomonas	linear	urn:local:.:15a-82x9qof
Mycobacterium sp.	fructose-1,6-bisphosphatase I / sedoheptulose-1,7-bisphosphatase [Mycobacterium sp. UNC267MFSha1.1M11]	SCX32620	53.5%	53.5%	367.851	nr	2.65e-123	TRUE	1081641921	Bacterial	74.2%	334	17	318	2.0	317	AA	1	94.91%	954	4	-1	0		RTTLVQFLIEERRRHPGASGELNRLVLDVALACKAIANRVAVGALGGVLGSAEEVNVQGETQQKLDVMANDYFLRATEWSGYVAGMVSEELAEPYRIPDRFPRGKYLLVFDPLDGSSNIDVNVSVGSIFSILRAPNPGAEPVREDFLQQGTEQVCAGYAIYGPSTMIVLSVGTGVHAFTLDPSLGEFFLTRESIKIPTTTREFAINASNQRFWEPAVQQYVSECLAGRSGPRGKDFNMRWVASLVAETHRILTRGGVFLYPRDSKEPAKAGRLRLLYEANPMAFLVEQAGGAASTGRGRVLDVVPTDIHQRISLVFGA	318	Bacteria; Actinobacteria; Corynebacteriales; Mycobacteriaceae; Mycobacterium	linear	urn:local:.:150-82x9qjr
Pseudonocardia dioxanivorans	class 1 fructose-bisphosphatase [Pseudonocardia dioxanivorans]	WP_013673592	53.9%	53.9%	367.466	nr	2.68e-123	TRUE	503438931	Standard	74.4%	323	5	319	2.0	317	AA	1	94.91%	954	4	-1	0		RTTLARFLDAERRRHPGAVGDLNSLILDVAIACKAIAGRVAHGALEGVLGAEGTVNVQGETQQKLDVLANDIFLRATEWGGQVAGMASEELDDPYGIPAEYPRGKYLLVFDPLDGSSNIDVNVSVGSIFSILRAPEGTGETPGPEAFLQPGSTQVAAGYAIYGPSTMLVLTTGRGTHGFTLDPRLGEFILTREAIRIPETTQEFAINASNRRFWEPAVRRYVDECLAGRSGPRGKDFNMRWVASLVAETHRILTRGGVFLYPRDAKDPARPGRLRLLYEANPVAFVVEQAGGAAHTGRERILDVTPTALHQRIPLVFGA	319	Bacteria; Actinobacteria; Pseudonocardiales; Pseudonocardiaceae; Pseudonocardia	linear	urn:local:.:155-82x9qlv
	MULTISPECIES: class 1 fructose-bisphosphatase [Mycobacterium]	WP_024452683	52.5%	52.5%	363.229	nr	1.13e-121	TRUE	639001273	Standard	73.7%	322	5	318	2.0	317	AA	1	94.91%	954	4	-1	0		RTTLVQFLIEERRRHPGASGELNRLVLDVALACKAIANRVAVGALGGVLGSVDNVNVQGETQQKLDVLANDYFLRATEWSGYVAGMVSEELEQPYRLPECHPRGKYLLVFDPLDGSSNIDVNVSVGSIFSILRAPNPGVDPTAEDFLQQGSRQVCAGYAIYGPSTMIVLTVGTGVHAFTLDPSVGEFFLTRESIKIPSTAKEFAINASNQRFWEPAVQRYVSECLAGRSGPRGRDFNMRWVASLVAETHRILSRGGVFLYPRDSKQPAKAGRLRLLYEANPMAFLIEQAGGVATTGRERILDVVPSDIHQRISLIFGA	318	Bacteria; Actinobacteria; Corynebacteriales; Mycobacteriaceae	linear	urn:local:.:15u-82x9qz0
Mycobacterium sp.	class 1 fructose-bisphosphatase [Mycobacterium sp. URHB0044]	WP_029117353	52.5%	52.5%	367.851	nr	1.93e-123	TRUE	656086337	Standard	73.7%	322	5	318	2.0	317	AA	1	94.91%	954	4	-1	0		RTTLVQFLIEERRRHPDASGDLNGLILDVALACKAISKRVAAGALADVLGSADQTNVQGEVQQKLDVLANNYFLRANEWSGRVAGMVSEELDEPYRLPAEHPRGKYLLLFDPLDGSSNIDVNVSVGSIFSILRAPEPGSDPETQDFLQPGTQQVCAGYAIYGPSTMLVLTVGTGVHAFTLDPSLGEFLLTRESIQIPSTTKEFAINASNQRFWEPAVQRYVQECLAGKSGPRQKDFNMRWVASLVAETHRILTRGGVFLYPRDYREPVRPGRLRLMYEANPVAFLVEQAGGAASTGRQRLLEVEPTDVHQRVSLVFGA	318	Bacteria; Actinobacteria; Corynebacteriales; Mycobacteriaceae; Mycobacterium	linear	urn:local:.:14q-82x9qf9
Nocardioides sp.	class 1 fructose-bisphosphatase [Nocardioides sp. CF8]	WP_036490472	54.7%	54.7%	365.155	nr	2.43e-122	TRUE	738542222	Standard	74.8%	323	6	318	2.0	317	AA	1	94.91%	954	4	-1	0		RTTLTQFLIEERRRHPGSSGDLNSLILDVALACKAISKRIATGALTGVIGKAGAVNVQGEQQQKLDVVANDIFLSANEWTGNVAGMASEELDDPYQIPGEYPRGKYLLTFDPLDGSSNIDVNVSVGSIFSILRAPVAGEDPAVEDFLQHGTEQIAAGYAVYGPATVLVITVGRGVHAFTLDPVLGEFFLTEQGVTVPQSTSEYAVNSSNRRFWEPAVLRYVDECLQGVNGPRGRDFNMRWVASLVAETHRILTRGGVFLYPRDSKDPSKAGRLRLLYEANPIAMLIEQAGGRATTGYDRVLDVQPTDLHQRIGFIFGS	318	Bacteria; Actinobacteria; Propionibacteriales; Nocardioidaceae; Nocardioides	linear	urn:local:.:15f-82x9qqs
Mycobacterium sp.	class 1 fructose-bisphosphatase [Mycobacterium sp. UNC267MFSha1.1M11]	WP_090363859	53.5%	53.5%	367.466	nr	2.40e-123	TRUE	1222310721	Standard	74.2%	322	5	318	2.0	317	AA	1	94.91%	954	4	-1	0		RTTLVQFLIEERRRHPGASGELNRLVLDVALACKAIANRVAVGALGGVLGSAEEVNVQGETQQKLDVMANDYFLRATEWSGYVAGMVSEELAEPYRIPDRFPRGKYLLVFDPLDGSSNIDVNVSVGSIFSILRAPNPGAEPVREDFLQQGTEQVCAGYAIYGPSTMIVLSVGTGVHAFTLDPSLGEFFLTRESIKIPTTTREFAINASNQRFWEPAVQQYVSECLAGRSGPRGKDFNMRWVASLVAETHRILTRGGVFLYPRDSKEPAKAGRLRLLYEANPMAFLVEQAGGAASTGRGRVLDVVPTDIHQRISLVFGA	318	Bacteria; Actinobacteria; Corynebacteriales; Mycobacteriaceae; Mycobacterium	linear	urn:local:.:14v-82x9qhe
Mycobacterium sp.	class 1 fructose-bisphosphatase [Mycobacterium sp. CECT 8763]	WP_094287432	52.2%	52.2%	363.614	nr	9.69e-122	TRUE	1230825366	Standard	73.3%	322	7	316	2.0	315	AA	1	94.31%	954	10	-1	0		TLAQFLIEERRRHPSASGDLNALILDVALACKAIANRVACGALAGVLGSAERTNVQGEKQQKLDLLANDYFLRTTEWSGHVAGMVSEELEEPYLLPAEFPRGKYLLVFDPLDGSSNIDVNVSVGSIFSILRAPTPGTDPAPEDFLQPGTEQVCGGYAIYGPSTMLVLTVGTGVHAFTLDPTLGEFFLTRESIQIPATTGEFAINASNQRFWEPAVQRYVQECLEGKSGPRGRDFNMRWVASLVAETHRILTRGGVFLYPRDSRDPTKPGKLRLLYETNPMAFLIEQAGGAATTGRRRMLEVEPEDVHQRVPFVFGA	316	Bacteria; Actinobacteria; Corynebacteriales; Mycobacteriaceae; Mycobacterium	linear	urn:local:.:15p-82x9qw2
Fructose-1,6-bisphosphate aldolase
Organism	Description	Accession	% Identical Sites	% Pairwise Identity	Bit-Score	Database	E Value	Free end gaps	GID	Genetic Code	Grade	Hit end	Hit start	Max Sequence Length	Mean Coverage	Min Sequence Length	Molecule Type	Original Query Frame	Query coverage	Query end	Query start	Ref Seq Index	Ref Seq Length	Ref Seq Name	Sequence	Sequence Length	Taxonomy	Topology	URN
Nitrosospira sp.	fructose-1,6-bisphosphate aldolase [Nitrosospira sp. 56-18]	OJY13698	74.9%	74.9%	527.709	nr	0	TRUE	1113553617	Bacterial	87.3%	346	1	346	2.0	346	AA	1	99.71%	1038	1	-1	0		MALVSLRQLLDHAAENGYGLPAFNVNNLEQIQAIMQAADECNSPVIMQGSAGARKYAGEAFLRHLIAAAVESYPHIPIVMHQDHGASPAVCVNAIRSGFSSVMMDGSLEADAKTPSSYEYNVEVTAKVVDMAHAVGVSVEGELGCLGSLESGMGEAEDGHGAEGKLSHDQLLTDPEQAADFVKQTGVDALAIAIGTSHGAYKFTRKPTGDILAIERVKEIHQRIPNTHLVMHGSSSVPQEWLDVIREYGGEMKETYGVPVEEIQEGIKHGVRKINIDTDIRLAMTGAIRRHLAKNKSEFDPRKFLKDATAAAKDICKARFEAFGCAGQADKIKPIMLETMANKYAK	346	Bacteria; Proteobacteria; Betaproteobacteria; Nitrosomonadales; Nitrosomonadaceae; Nitrosospira	linear	urn:local:.:xd-82x9g34
Betaproteobacteria bacterium	fructose-1,6-bisphosphate aldolase [Betaproteobacteria bacterium TMED22]	OUT78060	76.3%	76.3%	527.709	nr	0	TRUE	1200254886	Bacterial	88.0%	346	1	346	2.0	346	AA	1	99.71%	1038	1	-1	0		MALVSMRQLLDHAAENNYGVPAFNVNNLEQVQAIMEAASETSSPVIMQASAGARKYAGEPFLRHLILAAIEQYPDIPVVMHQDHGASPAVCQRSIRSGFSSVMMDGSLGEDAKTPASYEYNVNVTKHVVDMAHSVGVSVEGELGCLGSLETMEAGKEDGSGAEGTLTMEMLLTDPEQAADFVAKTGVDALAIAIGTSHGAYKFTRKPTGDILAIDRIRAIHNKIPNTHLVMHGSSSVPQEWLKIIREHGGDMKETYGVPVEEIQEGIKHGVRKINIDTDIRLAMTGAIRRAFDADKGEFDPRKYLKPAKEAAKSICKDRFESFGTAGNSGKIKPIPLDDIASIYEK	346	Bacteria; Proteobacteria; Betaproteobacteria	linear	urn:local:.:x8-82x9g0r
Betaproteobacteria bacterium	fructose-1,6-bisphosphate aldolase [Betaproteobacteria bacterium TMED82]	OUV03915	76.0%	76.0%	527.324	nr	0	TRUE	1200385473	Bacterial	87.9%	346	1	346	2.0	346	AA	1	99.71%	1038	1	-1	0		MALISLRQLLDHAADHDYGVPAFNVNNLEQVQAIMSAAQACSSPVILQASAGARKYAGEPFLRKLIEAAVEQYPQIPICMHQDHGVSPNVCQKSIRSGFSSVMMDGSLKDDGKTPAPFDYNVSVTRKVVEMAHAVGVSVEGELGCLGSLESGLSAEEDGVGASGKLEHAQLLTDPSEAVEFVGKTGVDALAIAIGTSHGAYKFTRPPTGDILAINRIKEIHSRLPNTHLVMHGSSSVPQEFLELIREFGGEMKETYGVPVSEIIEGIHNGVRKVNIDTDVRLAMTAAVRQSLNEDPSNFDPRGYLKKARSAATNVCRERLEAFGTAGNAEKIKVLSLEQMSDHYLK	346	Bacteria; Proteobacteria; Betaproteobacteria	linear	urn:local:.:xn-82x9g7w
Betaproteobacteria bacterium	fructose-1,6-bisphosphate aldolase [Betaproteobacteria bacterium TMED100]	OUV28020	75.6%	75.6%	528.094	nr	0	TRUE	1200410663	Bacterial	87.4%	344	1	344	2.0	344	AA	1	99.14%	1032	1	-1	0		MALISLRQLLDHAAENDYGVPAFNVNNLEQVQAIMKAAEYXESPVILQASAGARKYAGEPFLRKLIEAALEQYPQIPICMHQDHGVSPDVCQRSIRSGFSSVMMDGSLETDGKTPASYDYNISVTKQVVSMAHAVGVSVEGELGCLGSLETGQAGEEDGVGAEGTLNHSQLLTDPDEAADFVSETNVDALAIAIGTSHGAYKFSRPPTGEILAIDRIRDIHKRIPNTHLVMHGSSSVPQEWLETIRQYGGNIKETYGVPVKEIVEGIKHGVRKINIDTDIRLAMTGAIRKKLVDDPENFDPRGYLKAAGSAASEICKDRFQSFGSSGQISSIRVTSLDKISEMY	344	Bacteria; Proteobacteria; Betaproteobacteria	linear	urn:local:.:wy-82x9fvm
Betaproteobacteria bacterium	fructose-1,6-bisphosphate aldolase [Betaproteobacteria bacterium TMED156]	OUV99647	77.6%	77.6%	527.709	nr	0	TRUE	1200484956	Bacterial	88.4%	344	1	344	2.0	344	AA	1	99.14%	1032	1	-1	0		MPLIALRQLLDHAAENNYGVPAFNVNNLEQVQAIMMAASFCESPVILQASAGARKYAGEPFLRKLIEAALEQYPEIPICMHQDHGVSPLVCQKSIRSGFSSVMMDGSLEEDGKTPASYEYNISVTKQVVSMAHAVGVSVEGELGCLGSLETGEAGEEDGVGAEGILDHSQLLTDPDEAAHFVSETNVDALAIAIGTSHGAYKFTRPPTGDILAIDRIKEIHKRIPNTHLVMHGSSSVPQEWLEIIRKFGGNIKETYGVPVKEIVEGIKHGVRKINIDTDIRLAMTGAIRKKMSDDPGNFDPRSYLKEASAAASQICKDRFEAFGCAGKISGIKVIPLEEISNMY	344	Bacteria; Proteobacteria; Betaproteobacteria	linear	urn:local:.:x3-82x9fy2
Ferrovum sp.	fructose-1,6-bisphosphate aldolase [Ferrovum sp. 21-44-67]	OYV79071	75.1%	75.1%	527.324	nr	0	TRUE	1232294106	Bacterial	87.4%	346	1	346	2.0	346	AA	1	99.71%	1038	1	-1	0		MALISLRQLLDHAAEHGYGLPAFNVNNLEQIQAIMEAAKATNSPVIMQGSAGARKYAGEPFLRKLIEAAVEMYPEIPICMHQDHGASPSVCQRSIRSGFSSVMMDGSLMEDMKTPSSFDYNVDVTRRVVDMAHAVGVSVEGELGCLGSLESGMMGEEDGHGSDKQLSHDQLLTDPEQAADFVRKTEVDALAIAIGTSHGAYKFTKAPTGDTLAIWRVKEIHARIPNTHLVMHGSSSVPQEWLEVIRANGGDIKETYGVPVAEIVEAIKYGVRKINIDTDIRLAMTGAVRAHLFKNPGEFDPRKFLIDAKKAAVGICKDRFEAFGSAGQADKIKPISLETMSEQYAK	346	Bacteria; Proteobacteria; Betaproteobacteria; Ferrovales; Ferrovaceae; Ferrovum	linear	urn:local:.:xi-82x9g5o
Nitrosospira lacus	fructose-bisphosphate aldolase class II [Nitrosospira lacus]	WP_004178219	74.6%	74.6%	526.939	nr	0	TRUE	490282327	Standard	87.1%	346	1	346	2.0	346	AA	1	99.71%	1038	1	-1	0		MALVSLRQLLDHAAENGYGLPAFNVNNLEQIQAIMQAADECNSPVIMQGSAGARKYAGEAFLRHLIAAAVEAYPHIPVVMHQDHGASPAVCINAIRSGFSSVMMDGSLESDAKTPSSYEYNVEVTAKVVEMAHAVGVSVEGELGCLGSLESGMGEAEDGHGAEGKLSHDQLLTDPEQAADFVKQTGVDALAIAIGTSHGAYKFTRKPTGDILAIERVKEIHQRIPNTHLVMHGSSSVPQEWLDIIREYGGEMKETYGVPVEEIQEGIKHGVRKINIDTDIRLAMTGAIRRHLAKNKSEFDPRKFLKDATAAAKDICKARFEAFGCAGQADKIKPVMLDNMANKYAK	346	Bacteria; Proteobacteria; Betaproteobacteria; Nitrosomonadales; Nitrosomonadaceae; Nitrosospira	linear	urn:local:.:xx-82x9gcs
Chitinimonas koreensis	fructose-bisphosphate aldolase class II [Chitinimonas koreensis]	WP_028447414	73.4%	73.4%	528.48	nr	0	TRUE	654998203	Standard	86.6%	346	1	346	2.0	346	AA	1	99.71%	1038	1	-1	0		MSLVSMRQLLDHAAENGYGLPAFNVNNLEQVQAIMQAADECNSPVIMQGSAGARKYAGEPFLRHLILAAVEAYPHIPVVMHQDHGASPAVCIQAMRSGFSSVMMDGSLMEDAKTPSSYEYNADVTRRVVDMAHAIGVSVEGELGCLGSLESGMGEAEDGHGAEGVLSHDQLLTDPDEAADFVKRTQVDALAIAIGTSHGAYKFTRKPTGDILAIERIKQIHARIPNTHLVMHGSSSVPQEWLEIIREYGGEMKETYGVPVEEIVTGIKYGVRKINIDTDIRLAMTGAVRRYLVNNKSEFDPRKFLKDAMLSAKDICKARFEAFGCAGQADKIKPMSLDRMSDLYKK	346	Bacteria; Proteobacteria; Betaproteobacteria; Burkholderiales; Burkholderiaceae; Chitinimonas	linear	urn:local:.:wt-82x9fse
Ferrovum sp.	fructose-bisphosphate aldolase class II [Ferrovum sp. JA12]	WP_056930129	75.1%	75.1%	527.324	nr	0	TRUE	948285770	Standard	87.4%	346	1	346	2.0	346	AA	1	99.71%	1038	1	-1	0		MALISLRQLLDHAAEHGYGLPAFNVNNLEQIQAIMEAAKATNSPVIMQGSAGARKYAGEPFLRKLIEAAVEMYPEIPICMHQDHGASPSVCQRSIRSGFSSVMMDGSLMEDMKTPSSFDYNVDVTRRVVDMAHAVGVSVEGELGCLGSLESGMMGEEDGHGSDKQLSHDQLLTDPEQAADFVRKTEVDALAIAIGTSHGAYKFTKAPTGDTLAIWRVKEIHARIPNTHLVMHGSSSVPQEWLEVIRANGGDIKETYGVPVAEIVEAIKYGVRKINIDTDIRLAMTGAVRAHLFKNPGEFDPRKFLIDAKKAAVGICKDRFEAFGSAGQADKIKPISLETMSEQYVK	346	Bacteria; Proteobacteria; Betaproteobacteria; Ferrovales; Ferrovaceae; Ferrovum	linear	urn:local:.:xs-82x9gac
Marinospirillum celere	fructose-bisphosphate aldolase class II [Marinospirillum celere]	WP_091963219	75.3%	75.3%	526.168	nr	0	TRUE	1223931449	Standard	87.2%	344	1	344	2.0	344	AA	1	99.14%	1032	1	-1	0		MALISMRQLLDHAAEYGYGVPAFNVNNLEQMRAIMEAANRTDSPVIVQASAGARKYAGAPFLRHLILAAIEEFPHIPVCMHQDHGTSPSVCQRSIQLGFSSVMMDGSLGTDGKTPTSYEYNVDVTRRTVEMAHACGVSVEGELGCLGSLETGQAGEEDGIGAEGTLSHEQMLTDPEEAADFVKKTGVDALAIAIGTSHGAYKFTKPPTGDTLAISRIKEIHARIPHTHLVMHGSSSVPQEWLEVINEFGGKIPETYGVPVEEIVEGIKHGVRKVNIDTDLRLASTGAVRRFLAENPAEFDPRKFMKVSQHAMADVCIDRYEAFGTAGHASKIRALSLDEMTERY	344	Bacteria; Proteobacteria; Gammaproteobacteria; Oceanospirillales; Marinospirillum	linear	urn:local:.:y2-82x9gf4
Phosphoglycolate phosphatase
Organism	Description	Accession	% Identical Sites	% Pairwise Identity	Bit-Score	Database	E Value	Free end gaps	GID	Genetic Code	Grade	Hit end	Hit start	Max Sequence Length	Mean Coverage	Min Sequence Length	Molecule Type	Original Query Frame	Query coverage	Query end	Query start	Ref Seq Index	Ref Seq Length	Ref Seq Name	Sequence	Sequence Length	Taxonomy	Topology	URN
Comamonadaceae bacterium	predicted phosphatase [Comamonadaceae bacterium B1]	BAO84569	42.5%	42.5%	194.512	nr	8.01e-59	TRUE	635599413	Bacterial	71.9%	225	15	212	2.0	211	AA	1	93.81%	645	10	-1	0		YDLILFDLDGTLIETAPEIADAVNDTLLQFGYAPASQQQITDWIGHGTRELLIQALAQATHTTADAVRGSAQFATIEAAFGEHYLRRCGSRSQLYPQVRATLTALRAAGVRLALVTNKEARYTQAVLAAHQLDQAFDRVVCGDTLAVKKPDPAGIESCLQQFGVAPERALFVGDSSIDVATARNAGIAVWVLPYGYNMGQPIAASAPDRVI	212	Bacteria; Proteobacteria; Betaproteobacteria; Burkholderiales; Comamonadaceae	linear	urn:local:.:zn-82x9ht1
Hydrogenophaga sp.	Phosphoglycolate phosphatase [Hydrogenophaga sp. T4]	EWS63552	44.4%	44.4%	198.749	nr	1.63e-60	TRUE	586632789	Bacterial	72.6%	215	1	215	2.0	215	AA	1	95.13%	645	1	-1	0		MPYPYDLILFDLDGTLIETAPEIADAVNDTLQQFDLPPVTQQQVNDWIGHGTRELLIQALAFTGNTTADTVRHSDSFKLIEHEFGKHYQQRCGTRSHLYPHVRETLQALRAAGVKLVVMTNKEGRYTQTVLDAHQMAPLFDRVISGDTLPVKKPNPAGITDCLKQFGMSSDRALFVGDSSIDVATARNAGIAVWALPYGYNMGEPIEACNPDRVI	216	Bacteria; Proteobacteria; Betaproteobacteria; Burkholderiales; Comamonadaceae; Hydrogenophaga	linear	urn:local:.:yj-82x9h9u
Comamonas sp.	phosphoglycolate phosphatase [Comamonas sp. SCN 65-56]	ODS92114	42.6%	42.6%	201.83	nr	9.07e-62	TRUE	1063980868	Bacterial	74.3%	223	5	223	2.0	219	AA	1	98.67%	675	7	-1	0		RFDAVLFDLDGTLVQTAPEIADATNDLLRELGLPPVTQQQVDAWIGHGTRELLVQALAHVRQLSREAVRTDEAMPTIAAQFDRHYHRRCGTHSRLYPQVIETLQQLRSQGTRVGVVTNKEGRHTERVLAAHGLQALLDAVISGDSLPTKKPDPAGIVQCLQQWGVAPARALFVGDSRIDIATARNAGIAVWALPYGYNMGEPVVQSQPDRMIDDISALL	223	Bacteria; Proteobacteria; Betaproteobacteria; Burkholderiales; Comamonadaceae; Comamonas	linear	urn:local:.:ye-82x9h7n
Burkholderiales bacterium	phosphoglycolate phosphatase [Burkholderiales bacterium GWE1_65_30]	OGA73681	43.9%	43.9%	194.512	nr	8.01e-59	TRUE	1082755436	Bacterial	71.9%	217	7	212	2.0	211	AA	1	93.81%	645	10	-1	0		YDLVLFDLDGTLIETAPEIADAVNDTLTQFQLPLVTQQQVNDWIGHGTRELLIQALAFTGDTTADTVRQSDSFKLIEHEFGKHYQQRCGTRSHLYPHVRETLQALRAAGVKLVVMTNKEGRYTQTVLDAHQMAPLFDRVISGDTLPVKKPNPAGITDCLKQFGMSSDRALFVGDSSIDVATARNAGIAVWALPYGYNMGEPIESCQPDRVI	212	Bacteria; Proteobacteria; Betaproteobacteria; Burkholderiales	linear	urn:local:.:zi-82x9hog
Burkholderiales bacterium	phosphoglycolate phosphatase [Burkholderiales bacterium 34-67-9]	OZA85176	42.9%	42.9%	197.208	nr	8.04e-60	TRUE	1232874320	Bacterial	71.9%	221	11	212	2.0	211	AA	1	93.81%	645	10	-1	0		YDLILFDLDGTLIETAPEIADAVNDTLLQFGHAPASQQQITDWIGHGTRELLLQALAQATHTTAEAVRGSAQFATIEAAFGEHYLRRCGSRSQLYPQVRATLTALRAAGVRLALVTNKEARYTQAVLDAHQLDQAFDCVICGDTLAVKKPNPASIESCLQQFGVAPERALFVGDSSIDVATARNAGIAVWVLPYGYNMGQPIAASAPDRVI	212	Bacteria; Proteobacteria; Betaproteobacteria; Burkholderiales	linear	urn:local:.:yt-82x9hdl
Comamonas badia	phosphoglycolate phosphatase [Comamonas badia]	WP_024537026	43.2%	43.2%	197.978	nr	3.22e-60	TRUE	639198586	Standard	72.1%	216	5	213	2.0	212	AA	1	94.25%	645	7	-1	0		RFDAVLFDLDGTLVETSPEIADATNDLLRDLGLPPVAQPQVDAWIGHGTRELLVQALAHVRQLPRDAVRADGAMPTIAAQFDRHYHRRCGTHSRLYPRVMQTLQQLRDQGTRVGIVTNKEGRHTERVLAAHGLPALLDAVISGDSLPTKKPDPAGILQCLRQWGVAPARALFVGDSRIDIATARNAGVAVWALPYGYNMGEPVADSQPDRMI	213	Bacteria; Proteobacteria; Betaproteobacteria; Burkholderiales; Comamonadaceae; Comamonas	linear	urn:local:.:yo-82x9hbi
Comamonadaceae bacterium	phosphoglycolate phosphatase [Comamonadaceae bacterium B1]	WP_045538138	42.5%	42.5%	194.897	nr	5.11e-59	TRUE	780246676	Standard	71.9%	221	11	212	2.0	211	AA	1	93.81%	645	10	-1	0		YDLILFDLDGTLIETAPEIADAVNDTLLQFGYAPASQQQITDWIGHGTRELLIQALAQATHTTADAVRGSAQFATIEAAFGEHYLRRCGSRSQLYPQVRATLTALRAAGVRLALVTNKEARYTQAVLAAHQLDQAFDRVVCGDTLAVKKPDPAGIESCLQQFGVAPERALFVGDSSIDVATARNAGIAVWVLPYGYNMGQPIAASAPDRVI	212	Bacteria; Proteobacteria; Betaproteobacteria; Burkholderiales; Comamonadaceae	linear	urn:local:.:z8-82x9hks
Curvibacter sp.	phosphoglycolate phosphatase [Curvibacter sp. PAE-UM]	WP_057674817	41.7%	41.7%	195.667	nr	2.71e-59	TRUE	951198756	Standard	73.2%	225	9	218	2.0	217	AA	1	96.46%	663	10	-1	0		FDLVMFDLDGTLIETAPEICDAVNDTLQHFGLAQVQQDQVDRWIGHGTRELLVQALAQVRRLTVDEVRRCDDLPLIAAEFDRHYQRRCGTRSHLYPHVREVLKSLRAQGIHLAVVTNKEARYTRTVLAAHALEPLFDRVVSGDTLPTKKPDPAGIRSCLAQFQVDAARALFVGDSSIDVASARNAGVPVWALPYGYNMGQPIEACGPDRVIPDFRQL	218	Bacteria; Proteobacteria; Betaproteobacteria; Burkholderiales; Comamonadaceae; Curvibacter	linear	urn:local:.:z3-82x9hig
Hydrogenophaga flava	phosphoglycolate phosphatase [Hydrogenophaga flava]	WP_066263816	42.8%	42.8%	194.897	nr	5.98e-59	TRUE	1054453370	Standard	74.1%	226	6	222	2.0	221	AA	1	98.23%	675	10	-1	0		YDLVLFDLDGTLVETAPEIADAVNDTLTGLGHAPVAQQQVNDWIGHGTRELLIKALAQAVDIPPAEVRASDAFGPIEAEFGRHYQARCGTRSHLYPKVRESLEALRAAGVKLAVVTNKEGRYTQTVLDVHGLTPLFHSVISGDTLPVKKPNPAAVDDCLQRFGVARERALFVGDSSIDVATARNAGIAVWALPYGYNMGEPIEACGPDRVIPDLSALTTSL	222	Bacteria; Proteobacteria; Betaproteobacteria; Burkholderiales; Comamonadaceae; Hydrogenophaga	linear	urn:local:.:zd-82x9hmt
Hydrogenophaga sp.	phosphoglycolate phosphatase [Hydrogenophaga sp. A37]	WP_077334465	43.4%	43.4%	196.823	nr	1.30e-59	TRUE	1148587890	Standard	71.9%	216	6	212	2.0	211	AA	1	93.81%	645	10	-1	0		YDLILFDLDGTLIETAPEIADAVNDTLSRFDLPAVTQPQVNDWIGHGTRELLIQAIAATGNTTADTVRQSDSFKLIEAEFGKHYQRRCGTRSRLYPHVRETLQALRAAGLKLVVMTNKEGRYTRTVLDAHQLAPLFDHVISGDTLPVKKPNPAGIADCLQRFGVAPGRALFVGDSSIDVATARNGGIAVWALPYGYNMGEPIEACGPDRVI	212	Bacteria; Proteobacteria; Betaproteobacteria; Burkholderiales; Comamonadaceae; Hydrogenophaga	linear	urn:local:.:yy-82x9hft
Ribulose-phosphate 3-epimease
Organism	Description	Accession	% Identical Sites	% Pairwise Identity	Bit-Score	Database	E Value	Free end gaps	GID	Genetic Code	Grade	Hit end	Hit start	Max Sequence Length	Mean Coverage	Min Sequence Length	Molecule Type	Original Query Frame	Query coverage	Query end	Query start	Ref Seq Index	Ref Seq Length	Ref Seq Name	Sequence	Sequence Length	Taxonomy	Topology	URN
	MULTISPECIES: ribulose-phosphate 3-epimerase [Ralstonia]	WP_009242004	65.4%	65.4%	324.709	nr	6.20e-110	TRUE	496535313	Standard	81.4%	237	10	228	2.0	227	AA	1	97.42%	693	13	-1	0		FRIAPSILSADFARLGEEVRRVLESGADWIHFDVMDNHYVPNLTVGPLVCEAIRPHAQKDGKPVPIDVHLMVSPVDRIIPDFAKAGADLITFHPEASEHIDRSLALIRDNGCKAGLVFNPATPLHYLDHVMDRLDMVLIMSVNPGFGGQSFIPEALNKLRAVRQKLDAYQDKTGRKILLEIDGGVKADNIAEIAKAGADTFVAGSAVFGKPDADGGYRGTVGALRQAL	228	Bacteria; Proteobacteria; Betaproteobacteria; Burkholderiales; Burkholderiaceae	linear	urn:local:.:wh-82x9f56
	MULTISPECIES: ribulose-phosphate 3-epimerase [Ralstonia]	WP_013211351	64.6%	64.6%	325.094	nr	5.63e-110	TRUE	502976375	Standard	81.2%	238	10	229	2.0	228	AA	1	97.85%	696	13	-1	0		FRIAPSILSADFARLGEEVRRVIEAGADWIHFDVMDNHYVPNLTVGPLVCEAIRPHAQRDGKPVPIDVHLMVRPVDRIIPDFAKAGADLITFHPEASEHIDRSLALIREQGCKAGLVFNPATPLHYLDHVMDRLDMVLIMSVNPGFGGQSFIPEALNKLRAVRQKLDAYAERTGRRILLEIDGGVKADNIAEIARAGADTFVAGSAVFGKPDVDGGYRGTVGALRSALE	229	Bacteria; Proteobacteria; Betaproteobacteria; Burkholderiales; Burkholderiaceae	linear	urn:local:.:wc-82x9f1t
Methyloversatilis universalis	ribulose-phosphate 3-epimerase [Methyloversatilis universalis]	WP_018230076	65.4%	65.4%	325.094	nr	3.96e-110	TRUE	517041258	Standard	82.3%	233	5	231	2.0	229	AA	1	99.14%	696	4	-1	0		NLDYLIAPSILSADFAALGQEVRNVIASGADWIHFDVMDNHYVPNLTIGPLVCQALRPHTDAVIDVHLMVKPVDRIIPDFAKAGANVITFHPEASEHIDRTLSLIRDNGCQAGLVFNPATPLHYLDHVMDRLDVVLLMSVNPGFGGQSFIPSSLDKLRAVRARLDEYVARTGRHIRLEIDGGVKVDNIAEIARAGADTFVAGSAVFGAGKDSDPHRYDSVIAALRTQLE	234	Bacteria; Proteobacteria; Betaproteobacteria; Nitrosomonadales; Sterolibacteriaceae; Methyloversatilis	linear	urn:local:.:vs-82x9er4
	MULTISPECIES: ribulose-phosphate 3-epimerase [Cupriavidus]	WP_020201966	66.7%	66.7%	325.094	nr	5.17e-110	TRUE	519046091	Standard	82.7%	228	3	230	2.0	226	AA	1	98.71%	693	4	-1	0		TADYRIAPSILSADFARLGEEVKRVTADGADWIHFDVMDNHYVPNLTVGPLVCEAIRPHVTAPIDVHLMVRPVDRIVPDFAKAGANIITFHPEASEHVDRTLALIRDHGCQAGLVFNPATPLNHLDHVMDRLDVILLMSVNPGFGGQSFIPETLNKLRAARQRIDAYAERTGRRILLEVDGGVKVDNIAEIAAAGADTFVAGSAVFGKPDADGGYKGVLAALRAEL	231	Bacteria; Proteobacteria; Betaproteobacteria; Burkholderiales; Burkholderiaceae	linear	urn:local:.:vx-82x9etu
Ralstonia sp.	ribulose-phosphate 3-epimerase [Ralstonia sp. UNC404CL21Col]	WP_037027058	65.4%	65.4%	325.094	nr	5.39e-110	TRUE	739162868	Standard	81.4%	237	10	228	2.0	227	AA	1	97.42%	693	13	-1	0		FRIAPSILSADFARLGEEVRRVLESGADWIHFDVMDNHYVPNLTVGPLVCEAIRPHAQKDGKPVPIDVHLMVSPVDRIIPDFAKAGADLITFHPEASEHIDRSLALIRDNGCKAGLVFNPATPLHYLDHVMDRLDMVLIMSVNPGFGGQSFIPEALNKLRAVRQKLDAYQEKTGRKILLEIDGGVKADNIAEIAKAGADTFVAGSAVFGKPDADGGYRGTVGALRQAL	228	Bacteria; Proteobacteria; Betaproteobacteria; Burkholderiales; Burkholderiaceae; Ralstonia	linear	urn:local:.:w2-82x9ewq
Ralstonia sp.	ribulose-phosphate 3-epimerase [Ralstonia sp. A12]	WP_039598867	65.4%	65.4%	325.479	nr	3.63e-110	TRUE	746568918	Standard	81.4%	237	10	228	2.0	227	AA	1	97.42%	693	13	-1	0		FRIAPSILSADFARLGEEVRRVLESGADWIHFDVMDNHYVPNLTVGPLVCEAIRPHAQKDGKPVPIDVHLMVSPVDRIIPDFAKAGADLITFHPEASEHIDRSLALIRDNGCKAGLVFNPATPLHYLDHVMDRLDMVLIMSVNPGFGGQSFIPEALNKLRAVRQKLDAYQEKTGRKILLEIDGGVKADNIAEIAKAGADTFVAGSAVFGKPDADGGYRGTVGALRQAL	228	Bacteria; Proteobacteria; Betaproteobacteria; Burkholderiales; Burkholderiaceae; Ralstonia	linear	urn:local:.:vn-82x9emy
Ralstonia mannitolilytica	ribulose-phosphate 3-epimerase [Ralstonia mannitolilytica]	WP_045784935	64.9%	64.9%	325.094	nr	5.63e-110	TRUE	788199627	Standard	81.2%	237	10	228	2.0	227	AA	1	97.42%	693	13	-1	0		FRIAPSILSADFARLGEEVRRVLESGADWIHFDVMDNHYVPNLTVGPLVCEAIRPHAQKDGKPVPIDVHLMVRPVDRIIPDFAKAGADLITFHPEASEHIDRSLALIRDNGCKAGLVFNPATPLHYLDHVMDRLDMVLIMSVNPGFGGQSFIPEALNKLRAVRQKLDAYQEKSGRKILLEIDGGVKADNIAEIAQAGADTFVAGSAVFGKPDADGGYRGTVGALRQAL	228	Bacteria; Proteobacteria; Betaproteobacteria; Burkholderiales; Burkholderiaceae; Ralstonia	linear	urn:local:.:w7-82x9ez8
Ralstonia insidiosa	ribulose-phosphate 3-epimerase [Ralstonia insidiosa]	WP_064805317	65.8%	65.8%	326.25	nr	1.80e-110	TRUE	1039442216	Standard	81.6%	237	10	228	2.0	227	AA	1	97.42%	693	13	-1	0		FRIAPSILSADFARLGEEVRRVLESGADWIHFDVMDNHYVPNLTVGPLVCEAIRPHAMKDGKPVPIDVHLMVSPVDRIIPDFAKAGADLITFHPEASEHIDRSLALIRDNGCKAGLVFNPATPLHYLDHVMDRLDMVLIMSVNPGFGGQSFIPEALNKLRLVRQKLDAYQEKTGRKILLEIDGGVKADNIAEIAKAGADTFVAGSAVFGKPDADGGYRGTVGALRQAL	228	Bacteria; Proteobacteria; Betaproteobacteria; Burkholderiales; Burkholderiaceae; Ralstonia	linear	urn:local:.:vi-82x9ekd
Polynucleobacter sp.	ribulose-phosphate 3-epimerase [Polynucleobacter sp. MWH-VicM1]	WP_088812620	68.7%	68.7%	331.257	nr	1.72e-112	TRUE	1214420841	Standard	83.1%	233	10	227	2.0	224	AA	1	97.42%	693	13	-1	0		YLIAPSILSADFARLGEEVRNVLAAGADWIHFDVMDNHYVPNLTIGPLVCEAIRSHAVKDGQPACIDVHLMVEPVDRIVPDFAKAGANLISFHPEASSHVDRTLGLIRDSGCQAGLVFNPATPLSHLDYVLDKVDLVLLMSVNPGFGGQSFIPSTLDKLRAAKAKLLAYEAQSGRKVRLEVDGGVKAENIREIAAAGADTFVAGSAIFGKPDYKAIIDKMREEL	227	Bacteria; Proteobacteria; Betaproteobacteria; Burkholderiales; Burkholderiaceae; Polynucleobacter	linear	urn:local:.:vd-82x9ei5
Polynucleobacter cosmopolitanus	ribulose-phosphate 3-epimerase [Polynucleobacter cosmopolitanus]	WP_089515123	70.0%	70.0%	333.183	nr	2.82e-113	TRUE	1221092742	Standard	83.7%	233	10	227	2.0	224	AA	1	97.42%	693	13	-1	0		YLIAPSILSADFARLGEEVSNVLAAGADWIHFDVMDNHYVPNLTIGPLVCEAIRSHAVKNGQPACIDVHLMVQPVDRIVPDFAKAGANMISFHPEASSHVDRTLGLIKDSGCQAGLVFNPATPLFHLDHVLDKIDLVLLMSVNPGFGGQSFIPSTLDKLRETKAKLQAYEAKSGRKIRLEVDGGVKVDNIREIAAAGADTFVAGSAIFGKPDYKAIIDKMREEL	227	Bacteria; Proteobacteria; Betaproteobacteria; Burkholderiales; Burkholderiaceae; Polynucleobacter	linear	urn:local:.:v8-82x9efr
Transketolase
Organism	Description	Accession	% Identical Sites	% Pairwise Identity	Bit-Score	Database	E Value	Free end gaps	GID	Genetic Code	Grade	Hit end	Hit start	Max Sequence Length	Mean Coverage	Min Sequence Length	Molecule Type	Original Query Frame	Query coverage	Query end	Query start	Ref Seq Index	Ref Seq Length	Ref Seq Name	Sequence	Sequence Length	Taxonomy	Topology	URN
Limnohabitans sp.	Transketolase 1 [Limnohabitans sp. 63ED37-2]	ALK87748	62.7%	62.7%	838.18	nr	0	TRUE	941917955	Bacterial	80.3%	675	12	664	2.0	654	AA	1	97.90%	1971	10	-1	0		MARRMANAVRMLAVDAVEAAKSGHPGAPMGMADISEVLWNRHLKHNPLNPQWADRDRFVLSNGHGSMLIYALLHLTGYDLALDELKKFRQLHSKTPGHPEVDITPGVETTTGPLGQGITNAVGMALAEKMLADEFNREEDGQRLDIVDHMTYVFLGDGCLMEGISHEACSLAGTLRLSKLVALYDDNGISIDGHVEGWFTDDTPKRFEAYGWNVIAKVDGHDPQAVNAAIEAAKAQAHSPNGKPTLICCQTVIGMGSPNKAGTHDVHGAALGAAEVAATREALNWPYAPFEVPADVATAWDARASGTRAESQWRERFASYESRYPEEAAEFERRMKGDLAETYVQGLEKALAAIAAKPDAVATRKASQNALDVLAPLLPEFFGGSADLTGSNLTNFKTC…	665	Bacteria; Proteobacteria; Betaproteobacteria; Burkholderiales; Comamonadaceae; Limnohabitans	linear	urn:local:.:118-82x9jce
Pandoraea pnomenusa	transketolase [Pandoraea pnomenusa]	KHQ92530	62.1%	62.1%	840.877	nr	0	TRUE	738665669	Bacterial	79.9%	658	1	658	2.0	653	AA	1	97.75%	1980	22	-1	0		MASAIRVLSMDAVQQANSGHPGAPMGMADIAVALWGRHLKHNPVNPHWFDRDRFVLSNGHGSMLIYSLLHLTGYDLPIEELKHFRQLHSKTPGHPEVGITPGVETTTGPLGQGITNAVGFALAEALLAKEFNRPGNDIVDHYTYAFLGDGCLMEGISHEACSLAGTLRLNKLIALYDDNGISIDGDVEYWFADDTPKRFEAYGWNVIRGVDGHNVDAVDAAIAQAKTSDRPTLICCKTLIGKGAPNKQGGHDVHGAPLGADEIAATRAALGWTLPPFEVPAEVYAAWDAKAAGKQAEAAWNERFAAYRGQFPAEAAEFERRMKGELPGDFKSAAAAFVAKTNEKAETVATRKASQLAIEGLAAVLPEFLGGSADLTGSNLTNWKASKPVRANADGVQFG…	659	Bacteria; Proteobacteria; Betaproteobacteria; Burkholderiales; Burkholderiaceae; Pandoraea	linear	urn:local:.:10t-82x9j25
Comamonadaceae bacterium	transketolase [Comamonadaceae bacterium PBBC1]	OYU11904	62.1%	62.1%	846.655	nr	0	TRUE	1232060415	Bacterial	80.4%	678	10	669	2.0	659	AA	1	98.65%	1980	4	-1	0		SEMARRMANAVRMLAVDAVEAAKSGHPGAPMGMADIAEVLWSRHLKHNPLNPQWADRDRFVLSNGHGSMLIYALLHLTGYDLALDELKKFRQLHSKTPGHPEVDITPGVETTTGPLGQGITNAVGMALAEKMLADEFNREEGGQRLDIVDHMTYVFLGDGCLMEGISHEACSLAGTLRLSKLVALYDDNGISIDGHVEGWFTDDTPKRFEAYGWNVIAKVDGHDPQAVNAAIEAAKAQAHSPNGKPTLICCQTVIGMGSPNKAGTHDVHGAALGAVEVAATREALNWPYAPFEVPADVASAWDARESGSKAESQWRERFAAYQNRYPQEAAEFERRMQGDLSEAYAQGLAKALAAIVAKPDAVATRKASQNALDVLAPLLPEFFGGSADLTGSNLTNFK…	670	Bacteria; Proteobacteria; Betaproteobacteria; Burkholderiales; Comamonadaceae	linear	urn:local:.:104-82x9imc
Herbaspirillum sp.	transketolase [Herbaspirillum sp. YR522]	WP_008115083	62.5%	62.5%	841.262	nr	0	TRUE	495390382	Standard	80.3%	663	7	657	2.0	656	AA	1	98.20%	1980	13	-1	0		TDKMANAIRALAMDAVQKANSGHPGMPMGMAEIAVALWAKHYRHNPANPQWANRDRFVLSNGHGSMLQYALLHLTGYDLSMDDIKAFRQLHSKTAGHPEVHITPGVETTTGPLGQGITNAVGMALAEKLLAAEFNKPDLAVVDHHTYAFVGDGCLMEGISHEACSLAGVLKLSKLIVLYDDNGISIDGHVEGWFKDDTPKRFESYGWNVIGGVDGHNVEAVSAAIHQARLADKPTLICCRTVIGKGSPNLAGTDKVHGAALGDKEIAAVRQALAWDAAPFEIPGDVYSAWDAKAAGADFEAAWQELFNAYAAKYPTEAGELQRRLKGELPAAFDQTVAAFINSTIDKQENIATRKASQNAIGAYAQVLPEFLGGSADLTGSNLTNWKESIPVRADQAGN…	658	Bacteria; Proteobacteria; Betaproteobacteria; Burkholderiales; Oxalobacteraceae; Herbaspirillum	linear	urn:local:.:10o-82x9iz7
Herminiimonas arsenicoxydans	transketolase [Herminiimonas arsenicoxydans]	WP_011870376	62.0%	62.0%	855.514	nr	0	TRUE	500197169	Standard	80.3%	666	7	660	2.0	659	AA	1	98.65%	1989	13	-1	0		TTKMANAIRALAMDAVQKANSGHPGAPMGMADIAVALWSNHYSHNPANPKWINRDRFVLSNGHGSMLHYALLHLTGYDLSMDEIRNFRQMHSKTPGHPEVDITPGIETTTGPLGQGITNAVGMALAEKLLAAEFNRPNFNVVDHHTYVFLGDGCLMEGISHEACSLAGTLRLPKLIAFYDDNGISIDGHVEGWFQDDTPKRFEAYGWNVVRAIDGHDVNAVDAAIKQAKASDKPTLICCKTVIGKGSPNMAGTHNVHGAALGDKEIAATRAAIGWGYAPFEVPADVYAAWDAKAKGAAQESAWNTLQQAYAAQYPELASELTRRMSGELPANLEQTVAAYIATCVEKKETIATRKASQNAIQALAPVLPEFLGGSADLTGSNLTNWKECVAVRADQWGN…	661	Bacteria; Proteobacteria; Betaproteobacteria; Burkholderiales; Oxalobacteraceae; Herminiimonas	linear	urn:local:.:zz-82x9ij5
Janthinobacterium sp.	transketolase [Janthinobacterium sp. Marseille]	WP_012078695	61.9%	61.9%	846.269	nr	0	TRUE	501026593	Standard	80.0%	663	7	657	2.0	656	AA	1	98.20%	1980	13	-1	0		TTKMANAIRALAMDAVQKANSGHPGMPMGMADIAVALWANHYSHNPANPKWVNRDRFVLSNGHGSMLHYALLHLTGYDLSMDEIRNFRQLHSKTPGHPEVDITPGIETTTGPLGQGITNAVGMALAEKLLAAEFNRPGFDVVNHHTYVFLGDGCLMEGISHEACSLAGTLRLSKLIALYDDNGISIDGHVEGWFTDDTPKRFESYGWNVIRAVDGHDVNAVDAAIKQAKSSDKPTLICCRTVIGKGSPNMEGTHNVHGAALGDKEIAATREAVGWTYAPFDVPADVYAAWDAKEKGQALESNWDTLLKSYSEKFPQEAAELARRMAGELPGDLNKAVDAYIAACVEKKETIATRKASQNAIQALAPVLPEFLGGSADLTGSNLTNWKECVAVRADQAGN…	658	Bacteria; Proteobacteria; Betaproteobacteria; Burkholderiales; Oxalobacteraceae; Janthinobacterium	linear	urn:local:.:109-82x9ip1
Leeia oryzae	transketolase [Leeia oryzae]	WP_018152939	62.0%	62.0%	843.188	nr	0	TRUE	516894853	Standard	80.0%	661	5	657	2.0	655	AA	1	98.05%	1980	16	-1	0		SSLANAIRALSMDAVQQANSGHPGAPMGMADIAVALWHDNLRHNPANPHWPNRDRFVLSNGHGSMLIYSLLHLSGYDVSIDDLKHFRQLHSKTPGHPEYGYTPGVETTTGPLGQGIANAVGMALAEKLLAAEFNRDGFPVVDHHTYVFVGDGCLMEGISHEVCSLAGTLNLSKLVVFYDDNGISIDGHVEGWFTDDTPKRFEAYGWHVIPKVDGHNTDAVLAAIEAAKASDKPTLICCQTVIGKGSPNKQGTHDSHGAPLGKDEIVATRAAIGWDHAPFEVPADIYAAWSAKEKGAALESAWNTLFAAYQSAYPALAAEFSRRVKGELPADFGNYVAEQLQLIDDKAETIATRKASQNAIQVLTAKLPELLGGSADLAGSNLTNWKGAQSVKVDQAGNY…	658	Bacteria; Proteobacteria; Betaproteobacteria; Neisseriales; Chromobacteriaceae; Leeia	linear	urn:local:.:10j-82x9iwd
Duganella sp.	transketolase [Duganella sp. Root336D2]	WP_055933171	61.5%	61.5%	838.18	nr	0	TRUE	947160098	Standard	79.8%	663	8	656	2.0	655	AA	1	98.05%	1980	16	-1	0		TKMANAIRALAMDAVQKANSGHPGMPMGMAEIAVALWSGHHRHNPTNPAWVNRDRFLLSNGHGSMLHYALLHLSGYDLPMEEIKNFRQLHSKTPGHPEVGYTPGVETTTGPLGQGIANAVGMALAEWLLASEFNKPGFEVVDHHTYAFLGDGCLMEGISHEVCSLAGTLGLKKLIALYDDNGISIDGKVEGWFTDDTPKRFESYGWNVIKNVDGHDVAALSAAIEQAKKSDKPTLVCCKTVIGKGSPNLQGGDKVHGAPLGDKEIAAVREYISWGAEPFDIPHDVKEAWDFKEEGAKFEASWNEMFAKYSAQYPTEAAELTRRMKGELPGNFQATLDAAIAACIEKKETIATRKASQNAIQALAPILPEFLGGSADLTGSNLTNWKECIAVRSGVPGNH…	657	Bacteria; Proteobacteria; Betaproteobacteria; Burkholderiales; Oxalobacteraceae; Duganella	linear	urn:local:.:113-82x9j7d
Herminiimonas arsenitoxidans	transketolase [Herminiimonas arsenitoxidans]	WP_076592045	61.1%	61.1%	843.958	nr	0	TRUE	1134352679	Standard	79.6%	663	7	657	2.0	656	AA	1	98.20%	1980	13	-1	0		TTKMANAIRALAMDAVQKANSGHPGMPMGMADIAVALWTNHYSHNPANPKWVNRDRFVLSNGHGSMLHYALLHLTGYDLSMDELRNFRQMHSKTPGHPEVDITPGIETTTGPLGQGLTNAVGMALAEKLLAAEFNRPGFEVVNHHTYVFLGDGCLMEGISHEACSLAGTLRLPKLIALYDDNGISIDGHVEGWFTDDTPKRFESYGWNVIRAVDGHDVSAVDAAIKQAKASDKPTLICCRTVIGKGSPNMEGTHNVHGAALGDKEIAATREAMGWTYAPFDVPADVYAAWDAKEKGKALESNWDALLKSYGEKFPQEAAELARRMAGELPGDLNKAVEAYIATCVEKKETIATRKASQNAIQALAPVLPEFLGGSADLTGSNLTNWKECVAVRADQAGN…	658	Bacteria; Proteobacteria; Betaproteobacteria; Burkholderiales; Oxalobacteraceae; Herminiimonas	linear	urn:local:.:10e-82x9irw
Noviherbaspirillum humi	transketolase [Noviherbaspirillum humi]	WP_089399233	63.1%	63.1%	840.491	nr	0	TRUE	1219384155	Standard	80.7%	663	7	657	2.0	656	AA	1	98.20%	1980	13	-1	0		TTRMANAIRALAMDAVQKANSGHPGMPMGMAEIAVALWSKHLRHNPANSRWINRDRFVISNGHGSMLQYALLHLAGYDLSMDEIRNFRQLHSKTPGHPEYEITEGVETTTGPLGQGISNAVGMALAEKLLAAEFNKPDFTVVDHHTYVFLGDGCLMEGISHETCSLAGTLRLSKLIALYDDNGISIDGKVDGWFTDDTPKRFESYGWNVIRNVDGHDVAAVDAAIASAKTADRPTLICCKTVIGKGAPNMQGSDKVHGAALGDKEIAATRQAIGWDYPPFEIPADVYQAWDAKEAGRAVEGEWNKLFAAYSERYPREAGELQRRMKGELPGNLDAAMDAYIAACLEKKETIATRKASQNAIQALALVLPEFLGGSADLTGSNLTNWKECVAVRSEQAGN…	659	Bacteria; Proteobacteria; Betaproteobacteria; Burkholderiales; Oxalobacteraceae; Noviherbaspirillum	linear	urn:local:.:10y-82x9j55
Glyceraldehyde-3-phosphate dehydrogenase
Organism	Description	Accession	% Identical Sites	% Pairwise Identity	Bit-Score	Database	E Value	Free end gaps	GID	Genetic Code	Grade	Hit end	Hit start	Max Sequence Length	Mean Coverage	Min Sequence Length	Molecule Type	Original Query Frame	Query coverage	Query end	Query start	Ref Seq Index	Ref Seq Length	Ref Seq Name	Sequence	Sequence Length	Taxonomy	Topology	URN
uncultured SUP05	glyceraldehyde-3-phosphate dehydrogenase/erythrose-4-phosphate dehydrogenase [uncultured SUP05 cluster bacterium]	EEZ79877	81.3%	81.3%	556.984	nr	0	TRUE	269468178	Bacterial	90.3%	331	1	331	2.0	331	AA	1	99.40%	993	1	-1	0		MAIKVGINGFGRIGRMVFRAIAKDFPELEVVGINDLLDNDYLAYMLKYDTAHGRFDGEVAVEGNNFVINGKKIRLSAERNPADLAWGDIDVDVAIDCTGFFLTEESCQAHIDAGAKKVVQSAPSKDGTPMFVYGVNHTEYAGQVIVSAASCTTNCLAPIAKVINDNWGLKRGLMTTVHASTATQKTVDGPSMKDWRGGRAVFENIIPSSTGAAKAVGVVLPELNGKLTGMAFRIPSVDVSVVDLTCELDKPATYEEICAAIKEASEGSMKGTLAYTEDMVVSSDFRGVSASSIFDANAGIALDDTFVKVVSWYDNEYGYTCNMLRLVEHIA	331	Bacteria; Proteobacteria; Gammaproteobacteria; Candidatus Thioglobus; environmental samples	linear	urn:local:.:12-832tkb4
Zetaproteobacteria bacterium	type I glyceraldehyde-3-phosphate dehydrogenase [Zetaproteobacteria bacterium CG2_30_46_52]	OIQ00364	80.7%	80.7%	545.428	nr	0	TRUE	1101254988	Bacterial	90.2%	332	1	332	2.0	332	AA	1	99.70%	996	1	-1	0		MTIKVGINGFGRIGRMVFRAVAKDFTDMEIVGINDLLDADYLAYMLKYDSVHGRFDGDVAVNGNNLVVNGKTIRLTAERDPANLKWNEVGADIVIDCTGFFLTTETCQAHINAGAKKVVQSAPAKDNTPMFVYGVNHNEYAGQTIVSAASCTTNCLAPMAKVVNDKFGIKRGLMTTVHAATATQKTVDGPSMKDWRGGRGILENIIPSSTGAAKAVGIVLPALNGKLTGMAFRVPTSDVSVVDLTCELEKSATYEEICAALKEASEGEMKGTLGYTDEKVVSTDFRGVSNSSIFDAGAGIALDGTFVKLVAWYDNEYGYTCNMMNLVRHVSK	332	Bacteria; Proteobacteria; Zetaproteobacteria	linear	urn:local:.:1w-832tkq5
Candidatus Ruthia	type I glyceraldehyde-3-phosphate dehydrogenase [Candidatus Ruthia magnifica]	WP_011737490	80.7%	80.7%	554.288	nr	0	TRUE	500057573	Standard	90.0%	331	1	331	2.0	331	AA	1	99.40%	993	1	-1	0		MAIKVGINGFGRIGRMVFRAIAKNFSELEVVGINDLLDNDYLAYMLKYDTVHGRFDGDIVVDGDNFVINGKKIRLSAERNPADLAWGDIDVDVAIDCTGFFLTEEFCQAHIDAGAKKVVQSAPSKDNTPMFVYGVNHTKYTGQAIISAASCTTNCLAPIAKVINDNWGLKRGLMTTVHASTAAQKTVDGPSMKDWRGGRSVFENIIPSSTGAAKAVGVVLPELNGKLTGMAFRIPSVDVSVVDLTCELNKNVTYEQICDAMKEASKSSMKGTLAYTEDSVVSSDFRGFSASSIFDSSAGIALDDTFVKVVSWYDNEYGYTCNMLRLVEHIA	331	Bacteria; Proteobacteria; Gammaproteobacteria; sulfur-oxidizing symbionts; Candidatus Ruthia	linear	urn:local:.:17-832tkdi
Candidatus Thioglobus	type I glyceraldehyde-3-phosphate dehydrogenase [Candidatus Thioglobus singularis]	WP_020027153	80.4%	80.4%	549.666	nr	0	TRUE	518871278	Standard	90.1%	332	1	332	2.0	332	AA	1	99.70%	996	1	-1	0		MTIKVGINGFGRIGRMVFRAIDKDFDNLEVVGVNDLLDNDYLAYMLRYDSVHGRFGKDVAVEGNNFVIGGKKIRLTAERNPADLKWGDIGADLVIDCTGFFLTEEGCQAHLDAGAKKVIQSAPSKDSTPMFVFGVNHDAYDGQSIISAASCTTNCLAPIAKVLNDEWGIKRGLMTTVHAATATQKTVDGPSMKDWRGGRGILENIIPSSTGAAKAVGKVLPELNGKLTGMAFRIPTSDVSVVDLTAELNSSSDYDAICAAMKSASEGSMKGVLGYTDEKVVSTDFVGSTCASTFDAEAGMSMDDTFVKMVSWYDNEYSYTCNLLRLAGHISQ	332	Bacteria; Proteobacteria; Gammaproteobacteria; Candidatus Thioglobus	linear	urn:local:.:1m-832tkl6
Thiolapillus brandeum	type I glyceraldehyde-3-phosphate dehydrogenase [Thiolapillus brandeum]	WP_041069174	82.5%	82.5%	557.37	nr	0	TRUE	751601019	Standard	90.9%	331	1	331	2.0	331	AA	1	99.40%	993	1	-1	0		MTIKVGINGFGRIGRMVFRAVTNDFPGIEIVGINDLLDADYLAYMLKYDSVHGRFPKDVAVDGNNFVVDGKKIRLTAERDPADLKWDEVGADLVIDCTGFFLTEEGCQKHIDAGAKKVVQSAPSKDGTPMFVYGVNHETYAGQSIVSAASCTTNCLAPVAKVLNDNWGLKRGLMTTVHAATATQKTVDGPSMKDWRGGRGILENIIPSSTGAAKAVGVVLPELNGKLTGMAFRVPTSDVSVVDLTAELEKEASYEEICAAMKEASEGAMKGTLAYTEDKVVSTDFRGFSASSIFDAGAGIALDGTFVKVVSWYDNEYGYTCNMMRFVEHVA	331	Bacteria; Proteobacteria; Gammaproteobacteria; Thiolapillus	linear	urn:local:.:x-832tk7u
Candidatus Thioglobus	type I glyceraldehyde-3-phosphate dehydrogenase [Candidatus Thioglobus autotrophicus]	WP_053951483	80.1%	80.1%	552.362	nr	0	TRUE	928926556	Standard	89.7%	331	1	331	2.0	331	AA	1	99.40%	993	1	-1	0		MTIKVGINGFGRIGRMAFRAIKKDFPELEVVGINDLLENDYLAYMLKYDTAQGRFDGEVAVEGNNFIIDGKKVRLSAERNPADLKWDEIGAEIVIDCTGFFLTEESCQAHIDAGAKKVVQSAPSKDGTPMFVYGVNHEEYAGQAIVSAASCTTNCLAPIAKVIDDNWGLKRGLMTTVHASTATQKTVDGPSMKDWRGGRAVFENIIPSSTGAAKAVGVVLPKLNGKLTGMAFRIPSVDVSVVDLTCELDKPATYEEICAAMKEASEGSMKGTLGYTEEAVVSSDFRGISQSSIFDAGAGIALDDTFVKVVSWYDNEYGYTCNMLRLVQHVA	331	Bacteria; Proteobacteria; Gammaproteobacteria; Candidatus Thioglobus	linear	urn:local:.:1h-832tkid
Bathymodiolus septemdierum	type I glyceraldehyde-3-phosphate dehydrogenase [Bathymodiolus septemdierum thioautotrophic gill symbiont]	WP_066042479	81.6%	81.6%	564.688	nr	0	TRUE	1053721816	Standard	90.5%	331	1	331	2.0	331	AA	1	99.40%	993	1	-1	0		MAVKVGINGFGRIGRMVFRAIKKDFPELEVVGINDLLENEYLAYMLKYDTAQGRFDGTVEVEGDNFIVDGKKIRLSAERNPADLKWGDIGAEVVIDCTGFFLTEESCQAHIEAGAKKVVQSAPAKDSTPMFVYGVNHDSYDGQAIVSAASCTTNCLAPIAKIINDNWGLKRGLMTTVHASTATQKTVDGPSMKDWRGGRAVFENIIPSSTGAAKAVGVVLPELNGKLTGMAFRIPSVDVSVVDLTCELDKEASYEEICATIKTASETTMKGTLQYTEDMVVSSDFRGVSASSIFDANAGIALDSTFVKLVSWYDNEYGYTCNMLRLVKHIA	331	Bacteria; Proteobacteria; Gammaproteobacteria; sulfur-oxidizing symbionts	linear	urn:local:.:n-832tk34
Candidatus Thiodiazotropha	type I glyceraldehyde-3-phosphate dehydrogenase [Candidatus Thiodiazotropha endoloripes]	WP_069006287	81.7%	81.7%	548.51	nr	0	TRUE	1059904460	Standard	90.7%	333	1	333	2.0	332	AA	1	99.70%	996	1	-1	0		MTIKVGINGFGRIGRMAFRAIAKDFPGIEVVGINDLLEPDYLAYMLKYDSVHGNFDGDISVDGSNMVVNGKKIRLTAERDPADLKWDEIGADLVIECTGFFLTGETCQKHIDAGAKKVVQSAPSKDDTPMFVYGVNHNNYDGQAIVSAASCTTNCLAPVAKVLNDKWGIKRGLMSTVHAATATQKTVDGPSMKDWRGGRGILENIIPSSTGAAKAVGKVLPELNGKLTGMAFRVPTSDVSVVDLTVELNSGASYDDICAAMKAASESGDLAGVLAYTEDKVVSTDFRGCSNPSIFDSGAGIALDDTFVKVVSWYDNEYGYTCNMLRMVEHVSK	333	Bacteria; Proteobacteria; Gammaproteobacteria; sulfur-oxidizing symbionts; Candidatus Thiodiazotropha	linear	urn:local:.:1r-832tkn9
Bathymodiolus thermophilus	type I glyceraldehyde-3-phosphate dehydrogenase [Bathymodiolus thermophilus thioautotrophic gill symbiont]	WP_071564144	81.3%	81.3%	561.992	nr	0	TRUE	1102015761	Standard	90.3%	331	1	331	2.0	331	AA	1	99.40%	993	1	-1	0		MAIKVGINGFGRIGRMVFRAIKKDFPELEVVGINDLLDNDYLAYMLKYDTAQGRFDGTVEVEGDNFVIDGKKIRLSAERNPADLKWGDIDVDVAIDCTGFFLTEESCQAHIDAGAKKVVQSAPAKDSTPMFVYGVNHDAYDGQSIVSAASCTTNCLAPIAKIINDNWGLKRGLMTTVHASTATQKTVDGPSMKDWRGGRAVFENIIPSSTGAAKAVGIVLPELNGKLTGMAFRIPSVDVSVVDLTCELDKSVSYEEICATIKTASETTMKGTLQYTEDMVVSSDFRGVSASSIFDANAGIALDDTFVKLVSWYDNEYGYTCNMLRLVQHIA	331	Bacteria; Proteobacteria; Gammaproteobacteria; sulfur-oxidizing symbionts	linear	urn:local:.:s-832tk5l
Bathymodiolus azoricus	type I glyceraldehyde-3-phosphate dehydrogenase [Bathymodiolus azoricus thioautotrophic gill symbiont]	WP_090716232	80.7%	80.7%	553.518	nr	0	TRUE	1222668582	Standard	90.0%	331	1	331	2.0	331	AA	1	99.40%	993	1	-1	0		MGIKIGINGFGRIGRMVFRAIKKDFPGLEVVGINDLLENDYLAYMLKYDTAQGRFDGDIAVEGDNFIIDGKKVRLSAERNPADLKWGDIDVDVVIDCTGFFLTEESCQAHIDAGAKKVVQSAPAKDNTPMFVYGVNHDSYNAQAIVSAASCTTNCLAPIAKIIDDNWGLKRGLMTTVHASTATQKTVDGPSMKDWRGGRAVFENIIPSSTGAAKAVGVVLPELNGKLTGMAFRIPSVDVSVVDLTCELDKPASYEEICATIKATSEGAMKGTLQYTEDMVVSSDFRGISASSIFDANAGIALDDTFVKLVSWYDNEYGYTCNMLRLVQHIA	331	Bacteria; Proteobacteria; Gammaproteobacteria; sulfur-oxidizing symbionts	linear	urn:local:.:1c-832tkg5

## Sheet: Blastn - "Ca. T. childressi"
Ribulose bisphosphate carboxylase large chain
Organism	Description	Accession	# Nucleotides	% Identical Sites	% Pairwise Identity	%GC	Bit-Score	Database	E Value	Free end gaps	GID	Genetic Code	Grade	Hit end	Hit start	Max Sequence Length	Min Sequence Length	Molecule Type	Query	Query coverage	Query end	Query start	Sequence	Sequence Length	Taxonomy	Topology	URN
Endosymbiont of Suiyo mussel	Endosymbiont of Suiyo mussel cbbL gene for ribulose-1,5-bisphosphate carboxylase oxygenase form I large subunit, partial cds	AB186121	1398	92.4%	92.4%	36.1%	1021.99	nr	0	TRUE	50978599	Bacterial	70.8%	702	4	699	699	DNA	Childressi Rubisco Operon - Ribulose bisphosphate carboxylase large chain (EC 4.1.1.39) CDS	49.26%	1197	499	AAACCTAAATTAGGTTTATCTGGTAAAAATTATGGTAGAGCTTGTTATGAAGGTCTTAGAGGTGGACTAGACTTTACTAAAGATGATGAAAATGTAACTTCTCAACCATTTATGAGATGGAGAGCTAGATTTGACTTTGTTATGGAAGCAATTCTAAAAGCAGAGCAAGAAACAGGTGAAGGAAAAGGTCATTACCTAAATGTAACAGCAGCTACTTCTGATGAAATGATGAAAAGAGCTGAATATGCTAAAGAAATTGGAGCTCCAATTATTATGCATGACTACATTACAGGTGGATGGACTGCTAATACTCAACTTGCACAATGGTGTCAAGATAATGGTATGTTATTACATATCCATAGAGCTATGCATGCGGTAATTGATAGAAATCCTCATCAT…	699	Bacteria	linear	urn:local:.:47-8371zgz
Thioploca ingrica	Thioploca ingrica DNA, complete genome	AP014633	2798	74.1%	74.1%	45.5%	892.15	nr	0	TRUE	686203164	Bacterial	86.4%	3990868	3989470	1399	1399	DNA	Childressi Rubisco Operon - Ribulose bisphosphate carboxylase large chain (EC 4.1.1.39) CDS	98.59%	1417	19	GCCGGTGTCAAAGAATACCGTGAAACTTATTGGGATCCTAATTATACGCCAAAAGATACTGATCTTTTGGCTTGCTTTAAAGTTACTCCTCAAGAAGGAGTACCCCGTGAAGAAGCTGCAGCAGCCGTTTGTGCAGAATCTTCTACTGGAACTTGGACAACGGTATGGACCGATTTACTTACCGATATGGATCATTATAAAGGACGGGCGTATCGTATCGAAGATGTACCAGGAGATGATACCTGTTTTTATGCCTTCGTTGCTTATCCCATTGACCTATTTGAAGAAGGTTCAGTGGTTAACGTATTTACCTCTTTAGTCGGTAATGTATTTGGTTTCAAAGCGATACGGGCATTACGTCTAGAAGATGTTCGTTTCCCTATCGCTTACGTCATGACC…	1399	Bacteria; Proteobacteria; Gammaproteobacteria; Thiotrichales; Thiotrichaceae; Thioploca	linear	urn:local:.:4w-8371zv5
Uncultured marine	Uncultured marine bacterium 441 clone EBAC080-L31C11 genomic sequence	AY458638	2824	75.1%	75.1%	42.1%	948.055	nr	0	TRUE	41582247	Bacterial	87.3%	18823	17412	1412	1412	DNA	Childressi Rubisco Operon - Ribulose bisphosphate carboxylase large chain (EC 4.1.1.39) CDS	99.51%	1418	7	AAAGGATATGACGCTGGAGTTAAGGAATATAGAGACACATACTGGATGCCTGAATACGAGCCAGTTGATACCGATATTCTTGCATGTTTTAAAATAACTCCACAGCCAGGCGTACCTAGAGAAGAAGTGGCCGCTGCAGTAGCCGCTGAATCCTCAACAGGAACTTGGACAACGGTCTGGACTGATCTGCTAACTGATCTTGATCATTACAAGGGAAGGGCATACAGAATTGAAGATGTTCCTGGTTCGGATGATGCAATCTATGCATTTATTGCCTACCCAATCGATTTATTCGAGGAAGGTTCAATTGTAAATGTTCTAACTTCTCTTGTTGGTAATGTGTTTGGTTTTAAAGCTCTTAGAGCTTTGAGATTAGAGGATATTCGTTTTCCAATAGCA…	1420	Bacteria; environmental samples	linear	urn:local:.:4c-8371zjc
Solemya velum	Solemya velum gill symbiont ribulose-1,5-bisphosphate carboxylase/oxygenase large subunit (cbbL), ribulose-1,5-bisphosphate carboxylase/oxygenase small subunit (cbbS), CbbQ (cbbQ), and CbbO (cbbO) genes, complete cds	AY531637	2800	74.4%	74.4%	52.3%	906.577	nr	0	TRUE	46577879	Bacterial	86.5%	1646	247	1400	1400	DNA	Childressi Rubisco Operon - Ribulose bisphosphate carboxylase large chain (EC 4.1.1.39) CDS	98.66%	1418	19	GCGGGCGTAAAAGAGTACCGCGAAACTTACTGGATGCCTGAGTACACGCCGTTGGATACCGATATCCTGGCATGTTTCAAAGTAACACCTCAGCCTGGTGTGCCACGTGAAGAAGTCGCTGCTGCTGTTGCTGCAGAATCTTCAACTGGTACCTGGACCACTGTATGGACCGACCTGCTGACTGACCTTGATCACTACAAGGGTCGTGCGTACGCAATCGAAGACGTACCTGGTGATGACACCTGTTTCTACGCATTCATCGCATACCCAATCGATCTGTTCGAAGAAGGTTCAGTTGTTAACGTTATGACCTCACTGGTTGGTAACGTATTCGGATTCAAGGCACTGCGTGCCCTGCGTCTGGAAGATATCCGCTTCCCAATCGCATACGTAATGACC…	1400	Bacteria; Proteobacteria; Gammaproteobacteria; sulfur-oxidizing symbionts	linear	urn:local:.:4r-8371zr6
Thiomicrospira crunogena	Thiomicrospira crunogena XCL-2, complete genome	CP000109	2812	74.0%	74.0%	44.7%	875.92	nr	0	TRUE	110744159	Bacterial	86.5%	480380	478975	1406	1406	DNA	Childressi Rubisco Operon - Ribulose bisphosphate carboxylase large chain (EC 4.1.1.39) CDS	99.08%	1406	1	ATGGCTAAGACTTATAACGCCGGTGTAAAAGAATACCGCGAAACGTATTGGATGCCAGAATATGAGCCTAAAGACTCAGATTTTCTAGCATGTTTTAAAGTAATCCCACAGGATGGTGTTCCACGTGAAGAAATCGCAGCAGCTGTTGCGGCTGAATCTTCAACGGGTACATGGACAACTGTTTGGACTGACTTGTTAACAGATCTTGACTATTATAAAGGTCGTGCATACAAAATTGAAGACGTTCCTGGTGACGATGCAGCATTTTATGCTTTCATCGCATACCCAATCGATCTATTCGAAGAAGGTTCTGTCGTTTCTGTAATGACATCTTTAGTTGGTAACGTATTCGGATTTAAAGCACTACGTGCTTGTCGTCTAGAAGATATCCGTTTCCCT…	1408	Bacteria; Proteobacteria; Gammaproteobacteria; Thiotrichales; Piscirickettsiaceae; Thiomicrospira	linear	urn:local:.:51-8371zyt
Candidatus Thioglobus	Candidatus Thioglobus singularis PS1, complete genome	CP006911	2800	77.1%	77.1%	41.3%	1074.29	nr	0	TRUE	927288923	Bacterial	87.9%	1190909	1192308	1400	1400	DNA	Childressi Rubisco Operon - Ribulose bisphosphate carboxylase large chain (EC 4.1.1.39) CDS	98.66%	1418	19	GCTGGAGTAAAAGAATATAGAGATACCTATTGGATGCCCGAATACGAGCCAAAAGATACTGATATTCTTGCATGTTTTAAAATAACGCCTCAGCCGGGTGTGCCAAGAGAAGAAGTTGCTGCAGCTGTTGCTGCGGAATCTTCAACTGGAACTTGGACAACAGTATGGACAGATTTGTTGACAGACCTTGATCACTATAAGGGTAGAGCCTACAGAATTGAAGACGTTCCAGGTTCGGATGATGCTATTTATGCATTTATTGCCTATCCAATTGATTTATTTGAGGAAGGGTCTATTGTTAATGTCTTAACATCCCTTGTTGGAAATGTATTTGGTTTTAAAGCGCTGCGAGCCCTTAGACTTGAAGATATTCGATTCCCAATTGCCTATGTTATGACT…	1405	Bacteria; Proteobacteria; Gammaproteobacteria; Candidatus Thioglobus	linear	urn:local:.:42-8371zek
Candidatus Thioglobus	Candidatus Thioglobus singularis isolate GG2 genome	CP008725	2800	77.1%	77.1%	41.4%	1074.29	nr	0	TRUE	1042806876	Bacterial	87.9%	1190909	1192308	1400	1400	DNA	Childressi Rubisco Operon - Ribulose bisphosphate carboxylase large chain (EC 4.1.1.39) CDS	98.66%	1418	19	GCTGGAGTAAAAGAATATAGAGATACCTATTGGATGCCCGAATACGAGCCAAAAGATACTGATATTCTTGCGTGTTTTAAAATAACGCCTCAGCCGGGTGTGCCAAGAGAAGAAGTTGCTGCAGCTGTTGCTGCGGAATCTTCAACTGGAACTTGGACAACAGTATGGACAGATTTGTTGACAGACCTTGATCACTATAAGGGTAGAGCCTACAGAATTGAAGACGTTCCAGGTTCGGATGATGCTATTTATGCATTTATTGCCTATCCAATTGATTTATTTGAGGAAGGGTCTATTGTTAATGTCTTAACATCCCTTGTTGGAAATGTATTTGGTTTTAAAGCGCTGCGAGCCCTCAGACTTGAAGATATTCGATTCCCAATTGCCTATGTTATGACT…	1405	Bacteria; Proteobacteria; Gammaproteobacteria; Candidatus Thioglobus	linear	urn:local:.:3x-8371za9
Candidatus Thioglobus	Candidatus Thioglobus autotrophicus strain EF1, complete genome	CP010552	2836	79.3%	79.3%	44.1%	1232.99	nr	0	TRUE	927999215	Bacterial	89.6%	1245332	1243915	1418	1418	DNA	Childressi Rubisco Operon - Ribulose bisphosphate carboxylase large chain (EC 4.1.1.39) CDS	99.93%	1418	1	ATGGCAAAGGTTTATGATGCGGGTGTTAAAGATTACCGCGAAACATATTGGATGCCGGATTACACACCGTTAGAAACGGATATCCTGGCATGTTTTAAAATCACACCACAAGACGGTGTACCACGTGAAGAAGTAGCAGCGGCAGTAGCAGCTGAGTCTTCTACAGGTACTTGGACTACGGTGTGGACAGATCTATTAACAGATCTTGATCACTATAAAGGTCGTTGTTATGCGATCGAAGACGTACCGGGCGATGATACATGTTTCTACGGTTTTGTTGCTTACCCAATTGATCTTTTTGAAGAAGGTTCAGTTGTAAACGTAATGACATCATTAGTTGGTAACGTATTCGGCTTTAAAGCTCTACGTGCACTTAGACTTGAAGATATCAGATTCCCA…	1418	Bacteria; Proteobacteria; Gammaproteobacteria; Candidatus Thioglobus	linear	urn:local:.:3s-8371z6f
Ostreobium sp.	Ostreobium sp. HV05007a chloroplast, partial genome	KY509312	2756	74.6%	74.6%	38.0%	908.381	nr	0	TRUE	1191081401	Bacterial	85.9%	3848	2471	1378	1378	DNA	Childressi Rubisco Operon - Ribulose bisphosphate carboxylase large chain (EC 4.1.1.39) CDS	97.11%	1396	19	GCTGGCGTTAAAGATTATCGACTAACTTACTATACTCCAGATTATCGTGTGCTAGATACAGATATTCTAGCTGCTTTTCGAATGACTCCACAACCTGGAGTACCTCCAGAAGAAGCAGGTGCAGCAGTAGCAGCAGAATCTTCAACTGGAACTTGGACAACAGTATGGACAGATGGATTAACAAGTTTAGATCATTATAAAGGTCGTTGCTATGATATTGAACCAGTGGTTGGTGAAGAAAATCAGTATATTGCTTATGTAGCTTACCCTCTTGACCTTTTTGAAGAAGGCTCTGTAACAAATTTATTTACATCTATTGTTGGAAACGTTTTTGGTTTCAAAGCTCTTAGAGCACTTCGTTTAGAAGATGTTCGTATACCACCAGCATATGTTAAAACT…	1378	Eukaryota; Viridiplantae; Chlorophyta; Ulvophyceae; Bryopsidales; Ostreobiaceae; Ostreobium	linear	urn:local:.:4m-8371zos
Ostreobium sp.	Ostreobium sp. HV05042 chloroplast, complete genome	KY509314	2756	74.6%	74.6%	38.0%	908.381	nr	0	TRUE	1191081501	Bacterial	85.9%	68576	67199	1378	1378	DNA	Childressi Rubisco Operon - Ribulose bisphosphate carboxylase large chain (EC 4.1.1.39) CDS	97.11%	1396	19	GCTGGCGTTAAAGATTATCGACTAACTTACTATACTCCAGATTATCGTGTGCTAGATACAGATATTCTAGCTGCTTTTCGAATGACTCCACAACCTGGAGTACCTCCAGAAGAAGCAGGTGCAGCAGTAGCAGCAGAATCTTCAACTGGAACTTGGACAACAGTATGGACAGATGGATTAACAAGTTTAGATCATTATAAAGGTCGTTGCTATGATATTGAACCAGTGGTTGGTGAAGAAAATCAGTATATTGCTTATGTAGCTTACCCTCTTGACCTTTTTGAAGAAGGCTCTGTAACAAATTTATTTACATCTATTGTTGGAAACGTTTTTGGTTTCAAAGCTCTTAGAGCACTTCGTTTAGAAGATGTTCGTATACCACCAGCATATGTTAAAACT…	1378	Eukaryota; Viridiplantae; Chlorophyta; Ulvophyceae; Bryopsidales; Ostreobiaceae; Ostreobium	linear	urn:local:.:4h-8371zlp
Ribulose bisphosphate carboxylase small chain
Organism	Description	Accession	# Nucleotides	% Identical Sites	% Pairwise Identity	%GC	Bit-Score	Database	E Value	Free end gaps	GID	Genetic Code	Grade	Hit end	Hit start	Max Sequence Length	Min Sequence Length	Molecule Type	Query	Query coverage	Query end	Query start	Sequence	Sequence Length	Taxonomy	Topology	URN
Nitrosomonas sp.	Nitrosomonas sp. AL212, complete genome	CP002552	684	69.7%	69.7%	42.7%	143.752	nr	2.59e-30	TRUE	325530400	Bacterial	84.0%	764845	765186	342	342	DNA	Childressi Rubisco Operon - Ribulose bisphosphate carboxylase small chain (EC 4.1.1.39) CDS	98.28%	348	7	GATTACAAATCACGTGTCAGTGATCCGGCAAGCCGTAAATTTGAAACATTTTCTTATCTGCCTGCAATGGCTGACAAAGATATCAAAAAACAAGTGCAGTATTTAATCAGTAAAGGCTGGAATCCAGCCATCGAACATACCGAGCCTGAGTATGTGATGGATTCCTACTGGTACATGTGGAAGCTGCCCATGTTTGGTGAAACTGATGTAGACAAAGTACTTGCAGAAGCCGCTGCTTGTCATAAAGCAAATCCGAACAATCATGTCCGTTTGATTGGTTACAACAATTTTACCCAATCGCAAGGTACCGCCATGGTGATATACCGCGGCAAGACTGTTTAA	347	Bacteria; Proteobacteria; Betaproteobacteria; Nitrosomonadales; Nitrosomonadaceae; Nitrosomonas	linear	urn:local:.:5s-83721f3
Candidatus Thioglobus	Candidatus Thioglobus singularis PS1, complete genome	CP006911	652	69.6%	69.6%	36.5%	141.949	nr	9.04e-30	TRUE	927288923	Bacterial	81.7%	1190530	1190855	326	326	DNA	Childressi Rubisco Operon - Ribulose bisphosphate carboxylase small chain (EC 4.1.1.39) CDS	93.68%	329	4	CAAGACTATCCTTCACGCTTAAGTGATAATTCGAGTAGAAAATTTGAGACATTTTCATACTTACCAGCAATGACAGACAAGCAAATCCGAGAGCAAGTTCAATATATTGTTGATCAGGGATACAATCCAGGAGTAGAGCATACTGAGGTAGAAAATGCAACTGGAAACTATTGGTATATGTGGAAATTACCTCTTTTTGGAGAAACAGATATTGATACTATTCTTGATGAATGCAAAGCATGTCATGAGGCTAACCCTGACAATCATGTGCGTTTAATTGGTTATGATAACTATGCTCAGTCACAAGGTGCATCTATGGTTATTTA	326	Bacteria; Proteobacteria; Gammaproteobacteria; Candidatus Thioglobus	linear	urn:local:.:5x-83721k1
Candidatus Thioglobus	Candidatus Thioglobus singularis isolate GG2 genome	CP008725	652	69.3%	69.3%	36.8%	138.342	nr	1.10e-28	TRUE	1042806876	Bacterial	81.5%	1190530	1190855	326	326	DNA	Childressi Rubisco Operon - Ribulose bisphosphate carboxylase small chain (EC 4.1.1.39) CDS	93.68%	329	4	CAAGACTATCCTTCACGCTTAAGTGATAATTCGAGTAGAAAATTTGAGACATTTTCATACTTACCAGCAATGACAGACAAGCAAATCCGAGAGCAAGTTCAATATATTGTTGATCAGGGATACAATCCAGGAGTAGAGCATACTGAGGTAGAAAATGCAACTGGAAACTATTGGTATATGTGGAAATTACCTCTTTTCGGAGAAACAGATATTGATACTATTCTTGATGAATGCAAAGCATGTCATGAGGCTAACCCTGACAATCATGTGCGTTTAATTGGTTATGATAACTATGCTCAGTCACAAGGTGCATCTATGGTTATTTA	326	Bacteria; Proteobacteria; Gammaproteobacteria; Candidatus Thioglobus	linear	urn:local:.:62-83721o4
Candidatus Thioglobus	Candidatus Thioglobus autotrophicus strain EF1, complete genome	CP010552	696	77.3%	77.3%	42.0%	271.792	nr	7.41e-69	TRUE	927999215	Bacterial	88.6%	1245740	1245393	348	348	DNA	Childressi Rubisco Operon - Ribulose bisphosphate carboxylase small chain (EC 4.1.1.39) CDS	100.00%	348	1	ATGCAAGATTATCAATCAAGTTTAGGTAACACTGACAGTCGTAAATTTGAGACTTTCTCATACTTACCTACAATGAACGCTGAGCAAACTCGTCAACAAGTTCAATACATTATTGATCAAGGTTGGAACCCGAGTATTGAGCACACTGAGCCACAGCATGCTGCTGGTTCGTACTGGTACATGTGGAAACTGCCAATGTTTGGTGAAACAGACGTTGACGCGATTCTTCAAGAAATTGAAAATTGTCATGCTGCACATCCGGACAACCATGTTCGTTTGTTAGGTCTAGACAACTTCGCACAATGTGCTGGCGCTTCAATGGTTATCTACCGTGGTAAAACGGTTTAA	348	Bacteria; Proteobacteria; Gammaproteobacteria; Candidatus Thioglobus	linear	urn:local:.:5d-8372129
Nitrosomonas communis	Nitrosomonas communis strain Nm2, complete genome	CP011451	640	69.8%	69.8%	45.0%	134.736	nr	1.34e-27	TRUE	821346337	Bacterial	80.9%	2946100	2945781	320	320	DNA	Childressi Rubisco Operon - Ribulose bisphosphate carboxylase small chain (EC 4.1.1.39) CDS	91.95%	348	29	ATCCAGCCAGCCGGAAATTTGAAACCTTTTCCTATCTGCCTGCATTGAGCGAGGAGCAAATCAGGAAACAAGTTGAGTATATCGTGAGCAAAGGCTGGAACCCTGCGGTCGAGCACACTGAGCCAGAATACCTCATGAGTAATTACTGGTATATGTGGAAATTACCTATGTTCGGCGAAACGGATGTAGATCGTATTCTTGCAGAGGCTGAAGCATGCCATAAAGCAAACCCAAATAATCATGTTCGCCTGGTTGGTTATGATAATTTCTCCCAAAGCCAGGGCACAGCGATGGTTATTTACCGCGGTAAAACTGTTTAA	321	Bacteria; Proteobacteria; Betaproteobacteria; Nitrosomonadales; Nitrosomonadaceae; Nitrosomonas	linear	urn:local:.:67-83721s9
Nitrosomonas ureae	Nitrosomonas ureae strain Nm10, complete genome	CP013341	684	69.7%	69.7%	43.0%	143.752	nr	2.59e-30	TRUE	958296651	Bacterial	84.0%	143657	143316	342	342	DNA	Childressi Rubisco Operon - Ribulose bisphosphate carboxylase small chain (EC 4.1.1.39) CDS	98.28%	348	7	GATTACAAATCACGTGTCAGTGATCCGGCAAGCCGTAAATTTGAAACATTTTCTTATTTGCCTGCAATGGCTGACAAAGATATCAAAAAGCAAGTACAGTATTTAATCAGTAAAGGCTGGAACCCAGCCATCGAGCATACGGAGCCTGAGTATGTGATGGATTCCTACTGGTACATGTGGAAGCTGCCTATGTTTGGTGAAACTGATGTAGACAAAGTGCTTGCAGAAGCCGCTGCTTGTCATAAAGCAAATCCGAACAATCATGTCCGTTTGATTGGTTACAACAATTTTACCCAATCGCAAGGTACCGCCATGGTGATATACCGCGGCAAGACTGTTTAA	347	Bacteria; Proteobacteria; Betaproteobacteria; Nitrosomonadales; Nitrosomonadaceae; Nitrosomonas	linear	urn:local:.:5n-83721a9
Uncultured organism	Uncultured organism clone Fosmid_W genomic sequence	GU191800	643	69.6%	69.6%	49.8%	132.932	nr	4.68e-27	TRUE	309274656	Bacterial	80.8%	10136	9814	323	320	DNA	Childressi Rubisco Operon - Ribulose bisphosphate carboxylase small chain (EC 4.1.1.39) CDS	91.95%	323	4	CAAGATTACAACTCAAGCCTGAGTGATGCGGCCCAAAGCCGTAAGTATGAAACCTTTTCCTATCTGCCCCCTTTGAGCAAGGAATCAATCCGTGCGCAGATCCAGTACATCGTTGATAAAGGCTGGAACCCTGGCATCGAACATACTGAACCTGAAAATGCGGTCAGCAACTACTGGTACATGTGGAAATTGCCCTTGTTCGGCGAAACCAACGTTGACACTATTCTGGCCGAGGTTGAAGCCTGCCATAAGGCGCATCCGAAAAACCATGTGCGTCTGTTGGGTTTTGATAACTTTGCCCAGTCTGCAGGGGCAGCCATGGT	326	unclassified sequences; environmental samples	linear	urn:local:.:6c-83721uf
Uncultured bacterium	Uncultured bacterium ws198A12 genomic sequence	JQ256790	694	68.2%	68.2%	55.0%	123.915	nr	2.43e-24	TRUE	385763929	Bacterial	83.9%	29956	29610	347	347	DNA	Childressi Rubisco Operon - Ribulose bisphosphate carboxylase small chain (EC 4.1.1.39) CDS	99.71%	347	1	ATTCAAGACTATCAATCGAGCCTCGAAGATCCGGCGAGCCGGAAATTCGAAACCTTTTCATACCTGCCGGAAATGAACGCGGAGCAAATCCGCCGACAGGTGCAGTACATCGTTGCGCAGGGCTGGAACCCCGGCATCGAGCATACCGAGCCGGAAAACGCGGTCGACAATTACTGGTACATGTGGAAACTGCCGATGTTCGGTGAGGACGATGTCGATGTGATCATCAACGAGTGCGTCGCCTGTCATAATGCGCATCCCAACAACCACGTGCGCCTGCTGGGATTCGATAACTTTGCCCAGTCGGCCGGTGCGTCGATGGTTATTTACCGCGGCAACCCGGTTTA	349	Bacteria; environmental samples	linear	urn:local:.:6m-83721zf
Thiotrichales bacterium	Thiotrichales bacterium D-3 ribulose-1,5-bisphosphate carboxylase/oxygenase small subunit (rbcS) gene, complete cds	KP793076	604	69.6%	69.6%	43.4%	125.719	nr	6.95e-25	TRUE	873330583	Bacterial	78.2%	347	46	302	302	DNA	Childressi Rubisco Operon - Ribulose bisphosphate carboxylase small chain (EC 4.1.1.39) CDS	86.78%	338	37	AGCCGTAAATTTGAGACTTTCTCTTATTTACCAGAAATGACTGCGGCGCAAATTCGCCAACAAGTTCAATATATTGTGTCTAAAGGCTGGAATCCTGCCGTTGAACACACTGAACCTGAAAATGCCTATGACCATTATTGGTACATGTGGAAGTTGCCGATGTTTGGTGAAACGGATGTGGATAAGATTTTGGCTGAAGCCGAAGCCTGTCACAAAGCCCATCCTGACAATCACGTGCGTTTGATTGGTTATGACAACTATGCCCAATCTAAAGGCGTAGAAATGGTCATTTATCGCGGCAA	303	Bacteria; Proteobacteria; Gammaproteobacteria; Thiotrichales; Thioflexothrix	linear	urn:local:.:6h-83721wn
Nitrosomonas ureae	Nitrosomonas ureae strain Nm15 genome assembly, chromosome: I	LT907782	684	69.7%	69.7%	42.7%	143.752	nr	2.59e-30	TRUE	1240274761	Bacterial	84.0%	1401757	1401416	342	342	DNA	Childressi Rubisco Operon - Ribulose bisphosphate carboxylase small chain (EC 4.1.1.39) CDS	98.28%	348	7	GATTACAAATCACGTGTCAGTGATCCGGCAAGCCGTAAATTTGAAACATTTTCCTATCTGCCTGCAATGGCTGACAAAGATATCAAAAAGCAAGTGCAGTATTTAATCAGTAAAGGTTGGAACCCAGCCATCGAACATACGGAGCCTGAGTATGTCATGGATTCCTATTGGTATATGTGGAAGCTACCCATGTTTGGTGAAACTGATGTAGAAAAAGTACTTGCAGAAGCCGCCGCTTGTCATAAAGCGAATCCGAACAATCATGTCCGTTTGATTGGTTACAACAATTTTACCCAATCGCAAGGTACCGCCATGGTGATATACCGCGGCAAGACTGTTTAA	347	Bacteria; Proteobacteria; Betaproteobacteria; Nitrosomonadales; Nitrosomonadaceae; Nitrosomonas	linear	urn:local:.:5i-837215u
RUbIsCO activation protein cbbO
Organism	Description	Accession	# Nucleotides	% Identical Sites	% Pairwise Identity	%GC	Bit-Score	Database	E Value	Free end gaps	GID	Genetic Code	Grade	Hit end	Hit start	Max Sequence Length	Min Sequence Length	Molecule Type	Query	Query coverage	Query end	Query start	Sequence	Sequence Length	Taxonomy	Topology	URN
Hydrogenovibrio marinus	Hydrogenovibrio marinus cbbLS-1 gene cluster (cbbR1, cbbL-1, cbbS-1, cbbQ1, cbbO1, orf1-5), complete cds	AB122069	630	68.3%	68.3%	44.4%	105.882	nr	4.82e-18	TRUE	46359623	Bacterial	15.9%	5124	4810	315	315	DNA	Childressi Rubisco Operon - Rubisco activation protein CbbO CDS	13.44%	924	610	AACTTTTATTTGAGAGCATTCTGGGGGCGTGATTTCTTTATCCGTCCTTCAGCGGCGGATTTTGAAGGCTTTAAGCCTTTCTATGAAAATCATGCCATGCATTTGCCGGATGCTTTGAATGACTTGGGCGACATCAAAGGGATTGAACTTTACCGTGCGATGTCCGCGCATATCGCTGCGCACTTGATGTATACCACTCAAGCCATCAGCATGGAACAGTTGAACCCTCAACAAATGTTTTTCATTGAGTTGATGGAAGATGCGCGTGTTGAGCACAAAGCCATTAAAGCTTTCCCTGGTTTGAAAAAACTTTGG	319	Bacteria; Proteobacteria; Gammaproteobacteria; Thiotrichales; Piscirickettsiaceae; Hydrogenovibrio	linear	urn:local:.:a5-83726pn
Thioploca ingrica	Thioploca ingrica DNA, complete genome	AP014633	1752	63.6%	63.6%	45.4%	122.112	nr	6.27e-23	TRUE	686203164	Bacterial	50.4%	3621901	3622776	876	876	DNA	Childressi Rubisco Operon - Rubisco activation protein CbbO CDS	37.39%	2325	1450	GAACCATTTCATTATCCAGAATGGGATTACCAAATTCAATTATCTCGCCCAGATTGGGCCACAGTACTGGAAAAGCGGGTACCCAAAGGAGAAATTCAGATAATTGATCAGGTTCTGGAAGAATATCGACCTTTAGCCGGTCGCATTCGCCATATCATTGATGCGATGCAACCCCAAGGTGTTATTCGCTTACGGCGTCAGGAAGAAGGGGATGAAATTGATTTAGAAGCCGCCATTCGGGCAATGGTCGATATCCGTATGGGCTATATGCCGGATTCGCGAATTAATCTGCGTCATGTTCGCAAAACCCGCGATTTAGCGGTATTAGTTCTGTTAGATTTATCGGAATCAACTAATGAAACCGTGGGTGAATCTGACAAAACCATTATTCAATTAGCC…	883	Bacteria; Proteobacteria; Gammaproteobacteria; Thiotrichales; Thiotrichaceae; Thioploca	linear	urn:local:.:9y-83726f1
Uncultured marine	Uncultured marine bacterium 439 clone EBAC750-10B11 genomic sequence	AY458636	808	69.1%	69.1%	39.1%	167.196	nr	1.68e-36	TRUE	40062739	Bacterial	43.2%	3332	2929	404	404	DNA	Childressi Rubisco Operon - Rubisco activation protein CbbO CDS	17.24%	2315	1912	GGTTTTGCATCAGACTCAAGGCATGATGTTCAGTATTATCGATTCAAACCATTTCATCATAGTTTTAATGACGAAGTAAAAGCACGTTTAGCAGGTATCAAAGGAGGTTTGTCAACACGAATGGGAACAGCAATACGACATGCAGGTGTCGATTTATTGACACAGTCTTCCGCCAAAAAGATACTCCTAGTTCTGACAGATGGGGAGCCAGCCGATATCGATGTGGATGATCCACAACACTTACGTATGGATGCAAAAAAAGCTGTAGAAGAATTAAGATCTCGAGGGATTGTGACATTTTGTATCAGCCTTGACCCTTATGCAGATGAATATGTAGCAAGAATTTTTGGTAAAAATCGTTTTATGGTGATTGATGATATTAAAAAATTGCCTGAGCGA…	408	Bacteria; environmental samples	linear	urn:local:.:93-83725fc
Thiomicrospira crunogena	Thiomicrospira crunogena XCL-2, complete genome	CP000109	1852	63.3%	63.3%	43.0%	132.932	nr	3.47e-26	TRUE	110744159	Bacterial	51.4%	484255	483330	926	926	DNA	Childressi Rubisco Operon - Rubisco activation protein CbbO CDS	39.52%	2327	1402	GATAATGGACTGTCTTATAATGAGATGGAAGGCATTGAGCCCGTTTCAGATCCTTTCCATTATCATGAGTGGGATTATCGTGTTCAGTTGAATCGTCCAAACTGGGTCACGCTGTATGAGCATCGTGCGAAAAAAGGCGACCCTCAGTTATATAACCGAATTCTAGATCAGAATAAAGGAATTGCGCATCGTATTAAGCAAATCGTTGATAAGTTGCAAGCGGTTGGTTTACAGCGTATTCGCCGAATTGAAGATGGAGACGAACTGGATTTAAATGCCTGCGTTGAAGCAATTACTTCAATTCGTATGGGGCATGAACCCGATCCACGCATTACGATGAAAAATGTGATTCGCAGCCGTGAAGTATCGGTGGTCGTGTTGCTTGATTTATCAGAATCG…	927	Bacteria; Proteobacteria; Gammaproteobacteria; Thiotrichales; Piscirickettsiaceae; Thiomicrospira	linear	urn:local:.:9k-83725v0
Nitrosococcus halophilus	Nitrosococcus halophilus Nc4, complete genome	CP001798	882	68.3%	68.3%	54.0%	165.393	nr	5.87e-36	TRUE	291578765	Bacterial	43.5%	3547171	3546731	441	441	DNA	Childressi Rubisco Operon - Rubisco activation protein CbbO CDS	18.82%	2316	1876	GCTATCGATGGTTTGGGGGATCCTTTCGCTATTCATGGCTTTGCCTCCGATGGCCGCCATGATGTCCAGTACTACCGCTTCAAAGATTTTGATCAACCTTTCAATGATGACGCCAAAGCGCGCCTAGCGGGGATGCAAGGAGGCCTATCTACCCGGATGGGGGCCGCCCTCCGCCATGCCGGACATTACCTGCAACAGCAGCCTCAACAGAAAAAATTGCTGCTCTTGGTCTCTGACGGCGAGCCCTCCGACATCGATGTCCGAGATCCCCAATATCTACGCCAGGATACCAAGAAAGCCGTAGAAGAGCTCCACACCCACGGGGTAACGAGCTATTGCTTGACCCTTGATCCCGACGCCGATGCCTATGTCGCCCGCATTTTTGGCAACAATGGCTAT…	441	Bacteria; Proteobacteria; Gammaproteobacteria; Chromatiales; Chromatiaceae; Nitrosococcus	linear	urn:local:.:9a-83725o3
Methylophaga nitratireducenticrescens	Methylophaga nitratireducenticrescens strain JAM1, complete genome	CP003390	2308	67.3%	67.3%	47.2%	351.14	nr	7.13e-92	TRUE	1211220353	Bacterial	58.3%	533946	532793	1154	1154	DNA	Childressi Rubisco Operon - Rubisco activation protein CbbO CDS	49.25%	2306	1153	GTACCCAGCTTACGAATTTTAGAATCCATTCGTTTGCCTTATCGCGACGATAACCGTTTTATCTGGGAGTTTGAAGAATTCGATTTCCTGATGCACGGAGCGGAATATATTCCAGCGAGCCAGCGACAGGTACGTAAATATGTCAGCGCGGTTGAAATGGCCAATGAAGTGGATTGTGAGCTGGCTGGCGATGATGCCCAGGAAATCTGGGTGTGTTCTACCAAGTTCATGCCGTATGAAGATGCCGGTGAGGCCACGGTCAGCTTTAATGAGATGTGGGGCAAAGCTCCCGTCTCAGAATCGTATCATTATCAGGAATGGGATTATCAGGTGCAGCTGTATCGTCCGGACTGGAGCACGGTCTATGAATATCGTCCCAAAAAAGGCGATCCGGATGAC…	1163	Bacteria; Proteobacteria; Gammaproteobacteria; Thiotrichales; Piscirickettsiaceae; Methylophaga	linear	urn:local:.:8w-8372542
Methylophaga nitratireducenticrescens	Methylophaga nitratireducenticrescens strain JAM1, complete genome	CP003390	564	68.1%	68.1%	50.4%	104.078	nr	1.68e-17	TRUE	1211220353	Bacterial	15.1%	532525	532244	282	282	DNA	Childressi Rubisco Operon - Rubisco activation protein CbbO CDS	12.04%	885	604	AAGCTGAATTTTTACCTGCGTGCATTGTGGGGCAGGGATTTCTTTCTACGACCCACTGCAGCGGATTATGAAGGGTTCAAACCGTATATTGAACACTTTGTTATGCATCTGCCAGATGCGGTGGATGATATTGACGGTGTCAGTGGTCTGGAGCTGTATCGGGCTCAGGCGGCACATTTGGCAGCTCATATTCAGTACACCCGTGCGCCTATTTCTGCTGAGCAGCTCAGTCCGGCGCAGATGTTTTTTATCGGACTGCTGGAAGACGCCCGCGTTGAATAT	282	Bacteria; Proteobacteria; Gammaproteobacteria; Thiotrichales; Piscirickettsiaceae; Methylophaga	linear	urn:local:.:aa-83726sy
Candidatus Thioglobus	Candidatus Thioglobus autotrophicus strain EF1, complete genome	CP010552	4532	72.5%	72.5%	41.2%	1267.25	nr	0	TRUE	927999215	Bacterial	84.6%	1249392	1247127	2266	2266	DNA	Childressi Rubisco Operon - Rubisco activation protein CbbO CDS	96.71%	2336	71	ATGCAACATTTCAGGATGCTGCTCGTGTAATTTCTCCTGCAGGTTTAAAAGATTATTTAGATGGTGCCAAGTCTTTATGTGGTTTGGGTAGAGGTAATGACCTTGTCATAACTTATTTAGAGGTTATGCCACAAATTGCAAAAGAATGTGGTGAGGATATTATCCCTGATTGTGTTACTGCCGCTATGAAGGCTTCATCTCTAACCTCAGGTGAAGTTATTTCATTGTTGATATCGACACTTCCAGTGGTTTCTAGACACCTGGGTGATGCTCAGTTGGTTCGTGGCTATCTAACGATGATTCATCAGCTTGCCTCTACAGCAGCCCGTGGATTGCGCCCAATGCTACTCAATATCGATGAGTTATTGTCTAAACTAACGTTAAGTGGGTTGCGTCGCT…	2274	Bacteria; Proteobacteria; Gammaproteobacteria; Candidatus Thioglobus	linear	urn:local:.:8r-83724zh
Uncultured organism	Uncultured organism clone Fosmid_W genomic sequence	GU191800	1194	65.6%	65.6%	52.6%	143.752	nr	1.92e-29	TRUE	309274656	Bacterial	45.5%	12235	11639	597	597	DNA	Childressi Rubisco Operon - Rubisco activation protein CbbO CDS	25.48%	802	206	TTGCCAAGGAATGTGGCGAACATGTCATTGGTGATTGTCTGACCGGCGCCATGAAGCTTTCCTCCATGACCTCGGGCGAAGTCATTGAGCTGTTTTTCAACAGCATGCCTTCGGCCGCACGCCGCCTGGGTGATGCCGAGTTATTTCGCGGCTATCTGGTTCTGATTCATCAACTGGCCTCTACCGCCTCACGCGGTGTCCGGCCGATGTTGAATCATATCGATGATTTACTATCCAAGCTGACCTTAAGCGGATTGCGCCGCTGGTGTAATTTTGGCGCCCAGGCGTACCGGCGTGATTACGATAATCTGACGGCCTATTTCAATCTTGAATCCAAAGACAGTCTCGCCATGCTGCAAAAAGAGCGGCGGGGTGTCTTGTTTGTAAAAACGCAGCGTA…	598	unclassified sequences; environmental samples	linear	urn:local:.:9f-83725qc
Uncultured bacterium	Uncultured bacterium clone fosmid pCC1FOS_81G7 genomic sequence	KJ639815	1852	63.2%	63.2%	44.0%	127.522	nr	1.47e-24	TRUE	677571029	Bacterial	51.4%	20067	19142	926	926	DNA	Childressi Rubisco Operon - Rubisco activation protein CbbO CDS	39.52%	2327	1402	GATAATGGACTGTCTTATAATGAGATGGAAGGCATTGAGCCCGTTTCAGATCCTTTCCATTATCATGAGTGGGATTACCGCGTTCAGTTGAATCGTCCAAACTGGGTCACGCTGTATGAGCACCGTGCGAAAAAAGGCGACCCTCAGTTATATAACCGAATTCTAGATCAGAATAAAGGAATTGCGCATCGTATTAAGCAAATCGTTGATAAGTTGCAAGCGGTTGGTTTGCAGCGTATTCGCCGAATTGAAGATGGAGACGAACTGGATTTAAATGCCTGCGTTGAAGCAATTACGTCAATTCGTATGGGGCATGAACCTGATCCTCGCATTACGATGAAAAATGTGATTCGCAGCCGTGAAGTATCGGTGGTCGTGTTGCTTGATTTATCAGAATCG…	927	Bacteria; environmental samples	linear	urn:local:.:9r-837265t
RUbIsCO activation protein cbbQ
Organism	Description	Accession	# Nucleotides	% Identical Sites	% Pairwise Identity	%GC	Bit-Score	Database	E Value	Free end gaps	GID	Genetic Code	Grade	Hit end	Hit start	Max Sequence Length	Min Sequence Length	Molecule Type	Query	Query coverage	Query end	Query start	Sequence	Sequence Length	Taxonomy	Topology	URN
Hydrogenovibrio marinus	Hydrogenovibrio marinus cbbLS-1 gene cluster (cbbR1, cbbL-1, cbbS-1, cbbQ1, cbbO1, orf1-5), complete cds	AB122069	1536	70.6%	70.6%	43.2%	361.96	nr	1.33e-95	TRUE	46359623	Bacterial	82.4%	4088	3321	768	768	DNA	Childressi Rubisco Operon - Rubisco activation protein CbbQ CDS	94.12%	786	19	GACCCACAACAATACATCATTAAAAACGAACCTTTTTATCGTCCAGTTTCGGATGAAGTGGAACTGTTCGAGTCGGCTTATGCTTCACGCATGCCGATGATGCTAAAAGGTCCGACAGGATGTGGTAAATCACGTTTTGTTGAATATATGGCGCATAAACTGAACAAGCCATTGATTACCGTTGCCTGTAACGAAGACATGACTGCATCTGATTTGGTCGGTCGCTTCCTGATCGATATCAACGGTACCAAATGGCAAGATGGTCCTTTGACGGTTGCTGCACGTATTGGTGCAATCTGTTATCTGGATGAGGTTGTTGAAGCTCGTCAAGATACTACAGTTGTTATCCACCCTTTGACTGACCACCGTCGTGTATTACCTTTGGATAAGAAAGGTGAG…	773	Bacteria; Proteobacteria; Gammaproteobacteria; Thiotrichales; Piscirickettsiaceae; Hydrogenovibrio	linear	urn:local:.:7y-83723vx
Thioploca ingrica	Thioploca ingrica DNA, complete genome	AP014633	1564	72.8%	72.8%	46.2%	425.078	nr	1.33e-114	TRUE	686203164	Bacterial	84.3%	2941439	2940658	782	782	DNA	Childressi Rubisco Operon - Rubisco activation protein CbbQ CDS	95.83%	809	28	CAATATCGAGTCAAAGAAGAACCTTATTATCGAACCGTCAGTGATGAAGTGACACTTTACGAAGCGGCTTATGCTGCACGGATGCCGGTGATGCTTAAAGGCCCAACCGGTTGTGGTAAAACCCGCTTCGTCGAATATATTGCCTGGAAACTGCAAAAGCCGCTAATTACCATAGCGTGCCACGAGGACATGACGGCTTCTGACCTCGTAGGGCGGTTTCTATTAGATGCGACTGGAACGCGTTGGCAAGATGGCCCATTAACCATAGCCGCTCGAATAGGCGCTATCTGCTATCTGGATGAGGTCGTTGAAGCTCGACAAGACACCACGGTCGTAATTCATCCGCTCACTGATCACCGTCGCAATCTACCTTTAGAGAAAAAAGGTGAGTTAGTAACA…	786	Bacteria; Proteobacteria; Gammaproteobacteria; Thiotrichales; Thiotrichaceae; Thioploca	linear	urn:local:.:7c-83723a2
Uncultured marine	Uncultured marine bacterium 439 clone EBAC750-10B11 genomic sequence	AY458636	1546	72.9%	72.9%	37.4%	439.505	nr	6.04e-119	TRUE	40062739	Bacterial	83.8%	985	213	773	773	DNA	Childressi Rubisco Operon - Rubisco activation protein CbbQ CDS	94.73%	816	44	AAGAACCTTTTTATCAGTCTCAAGCTGATGAAATTGAGATGTATAAAGCAGCTTATACGAATCGTATGCCAGTGATGTTAAAAGGCCCGACTGGCTGTGGTAAGTCTCGATTTGTTGAATATATGGCATACACATTAGGTAAGCCGTTAATTACGGTTGCCTGTAATGAAGATATGTCAGCCAGTGACTTAGTTGGTCGCTTCTTGCTTGATAAAGAGGGAACAATTTGGAAAGATGGTCCGCTAGCAATGGCTGCTCGTTACGGTGGTATTTGTTATTTAGATGAAGTGGTTGAAGCCAGACAAGATACTACAGTTGTCATTCATCCATTAACGGATTATCGTCGTACATTGCCGCTTGATAAAAAAGGTGAGTTGATAGAAGCTCATCCCGACTTTC…	778	Bacteria; environmental samples	linear	urn:local:.:77-837235p
Thiomicrospira crunogena	Thiomicrospira crunogena XCL-2, complete genome	CP000109	1600	70.4%	70.4%	43.5%	369.174	nr	8.97e-98	TRUE	110744159	Bacterial	84.2%	481832	481033	800	800	DNA	Childressi Rubisco Operon - Rubisco activation protein CbbQ CDS	98.04%	816	17	TAGATCCTAGTCAATACCTTATTAAAGATGAACCTTTTTATCGCCCAGTTGCGGATGAAGTCGAACTGTTTGAATCAGGTTACGCTTCAAGAATGCCTATTATGTTAAAAGGCCCAACAGGGTGTGGTAAGTCTCGTTTTGTTGAATATATGGCACACAAGCTTGGTAAGCCATTAATCACTGTGGCGTGTAACGAAGATATGACCGCTTCAGATTTGGTGGGTCGTTTCCTAATCGATATTAACGGTACGCGCTGGCAGGATGGTCCTTTAACCGTCGCGGCACGTATCGGTGCCATCTGTTATTTGGATGAGGTGGTTGAAGCCCGTCAAGACACCACGGTTGTTATTCACCCATTAACGGATCACCGTCGTGTTTTACCTCTTGATAAAAAAGGTG…	801	Bacteria; Proteobacteria; Gammaproteobacteria; Thiotrichales; Piscirickettsiaceae; Thiomicrospira	linear	urn:local:.:7r-83723k8
Methylophaga nitratireducenticrescens	Methylophaga nitratireducenticrescens strain JAM1, complete genome	CP003390	1568	68.5%	68.5%	50.5%	295.235	nr	1.62e-75	TRUE	1211220353	Bacterial	82.3%	531591	530808	784	784	DNA	Childressi Rubisco Operon - Rubisco activation protein CbbQ CDS	96.08%	809	26	AACAGTATAAAGTCAAAACAGAACCTTTTTACCGTCCGGTCAGTAATGAAGTGGAGCTGTATCAAGCCGCTTACGCGCGCCGTATGCCGGTAATGCTGAAAGGTCCGACTGGCTGCGGTAAATCCCGTTTCGTCGAATATATGGCCTGGAAACTGGGTCGCCCGCTGATCACAGTTGCCTGTAATGAAGACATGACCGCCTCCGATCTGGTCGGGCGTTTTCTGCTCGATAAGGATGGCACCAAATGGCAGGATGGCCCTTTGACCACGGCAGCCCGTATCGGAGCAATCTGTTATCTGGATGAAGTGGTTGAAGCACGTCAGGATACAACGGTGGTTATCCATCCTCTGACCGATCATCGTCGCAGTCTGCCGCTGGATAAAAAAGGTGAGCTGGTTG…	785	Bacteria; Proteobacteria; Gammaproteobacteria; Thiotrichales; Piscirickettsiaceae; Methylophaga	linear	urn:local:.:8f-83724a7
Candidatus Thioglobus	Candidatus Thioglobus singularis PS1, complete genome	CP006911	1564	71.6%	71.6%	39.4%	398.027	nr	1.85e-106	TRUE	927288923	Bacterial	83.7%	1189634	1190415	782	782	DNA	Childressi Rubisco Operon - Rubisco activation protein CbbQ CDS	95.83%	809	28	CAATATAAAATTGCTGAAGAGCCCTTCTATCAGCCCCAAGAAGATGAAATTGAAATGTATACAGCTGCCTACATGAACCGTATGCCAGTAATGCTAAAAGGGCCAACTGGTTGTGGCAAGTCTCGCTTTGTAGAATATATGGCTTATAAATTAGATAAACCATTAATCACTGTTGCTTGCAATGAAGATATGTCTGCGAGTGATCTCGTGGGGCGGTTTTTGCTTGATAAAGAGGGTACTATTTGGCAAGATGGTCCATTAGCAATGGCGGCTCGCTATGGTGGTATATGTTATTTAGATGAAGTGGTAGAGGCAAGACAAGATACAACTGTTGTAATTCATCCACTTACTGACTATAGAAGAACCTTGCCGCTTGATAAGAAGGGAGAGTTGATTGAG…	791	Bacteria; Proteobacteria; Gammaproteobacteria; Candidatus Thioglobus	linear	urn:local:.:7m-83723gj
Candidatus Thioglobus	Candidatus Thioglobus singularis isolate GG2 genome	CP008725	1564	71.7%	71.7%	39.8%	401.634	nr	1.52e-107	TRUE	1042806876	Bacterial	83.8%	1189634	1190415	782	782	DNA	Childressi Rubisco Operon - Rubisco activation protein CbbQ CDS	95.83%	809	28	CAATATAAAATTGCTGAAGAGCCCTTCTATCAGCCCCAAGAAGATGAAATTGAAATGTATACAGCTGCCTACATGAACCGTATGCCAGTGATGCTAAAAGGGCCAACTGGTTGTGGCAAGTCTCGCTTTGTAGAATATATGGCTTATAAATTAGATAAACCATTAATCACTGTTGCTTGCAATGAAGATATGTCTGCGAGTGATCTCGTGGGGCGGTTTTTGCTTGATAAAGAGGGTACTATTTGGCAAGATGGTCCATTAGCAATGGCGGCTCGCTATGGTGGTATATGTTATTTAGATGAAGTGGTAGAGGCAAGACAAGATACAACTGTTGTAATTCATCCACTTACTGACTATAGAAGAACCTTGCCGCTTGATAAGAAGGGAGAGTTGATTGAG…	791	Bacteria; Proteobacteria; Gammaproteobacteria; Candidatus Thioglobus	linear	urn:local:.:7h-83723de
Candidatus Thioglobus	Candidatus Thioglobus autotrophicus strain EF1, complete genome	CP010552	1604	77.6%	77.6%	40.0%	636.072	nr	4.06e-178	TRUE	927999215	Bacterial	87.9%	1246964	1246163	802	802	DNA	Childressi Rubisco Operon - Rubisco activation protein CbbQ CDS	98.28%	816	15	AGTAGATCCAAAACAATATATTGTTAAAGATGAGCCTTACTATGAGGCCGTTAATGATGAGATAGAATTATATCAATCAGCTTACGATGTACGTATGCCAATGATGATTAAAGGTCCAACAGGTTGTGGTAAATCACGTTTTGTTGAGCACATGGCTTGGAAACTTGGAAAGCCACTAATCAGTGTTGCCTGTAACGAAGATATGACTGCCTCTGATTTAGTGGGTCGTTTTTTATTAGACAAAGATGGTACAAAGTGGCAAGATGGACCTCTAACAACCGCTGCTCGTATTGGTGCGATTTGTTACCTAGATGAAATCGTTGAAGCGCGCCAAGACACGACAGTTGTGATTCACCCATTAACGGATCACCGTCGTGAATTACCTCTTGATAAGAAAGG…	802	Bacteria; Proteobacteria; Gammaproteobacteria; Candidatus Thioglobus	linear	urn:local:.:6y-83722pg
Uncultured organism	Uncultured organism clone Fosmid_W genomic sequence	GU191800	1438	70.0%	70.0%	53.1%	318.679	nr	1.42e-82	TRUE	309274656	Bacterial	79.1%	11394	10676	719	719	DNA	Childressi Rubisco Operon - Rubisco activation protein CbbQ CDS	88.11%	812	94	GCCTATGAAGTACGTATGCCCCTTATGATCAAGGGCCCGACAGGTTGCGGTAAATCGCGCTTTATTGAGCACATGGCCTGGAAGCTGGGCAAGCCTTTAATCACCGTTGCCTGTAATGAAGATATGACGGCGTCGGATCTGGTCGGGCGTTTTCTGCTCGATAAAGACGGCACCAAATGGCAGGACGGGCCATTGACGACAGCTGCCCGGATCGGTGCAATCTGTTATCTGGATGAGGTGGTCGAAGCGCGCCAGGATACAACCGTGGTGATTCACCCGCTGACTGACCATCGCCGCAGCTTGCCCCTGGATAAGAAAGGTGAGCTGATCAATGCGCACGAGGATTTTCAGCTGGTGATTTCCTATAACCCCGGTTATCAGAGTTTGATGAAAGATCTT…	720	unclassified sequences; environmental samples	linear	urn:local:.:8a-8372459
Uncultured bacterium	Uncultured bacterium clone fosmid pCC1FOS_81G7 genomic sequence	KJ639815	1600	70.2%	70.2%	43.6%	360.157	nr	4.65e-95	TRUE	677571029	Bacterial	84.1%	17644	16845	800	800	DNA	Childressi Rubisco Operon - Rubisco activation protein CbbQ CDS	98.04%	816	17	TAGATCCTAGTCAATACCTTATTAAAGACGAGCCATTTTATCGTCCAGTTGCTGATGAAGTAGAGCTGTTTGAATCGGGTTATGCTTCAAGAATGCCTATCATGTTAAAAGGGCCAACAGGGTGTGGTAAATCTCGTTTTGTTGAGTATATGGCACATAAACTCGGTAAGCCATTAATCACTGTGGCGTGTAATGAAGATATGACCGCTTCAGATTTGGTAGGTCGCTTCCTAATCGATATTAATGGTACGCGCTGGCAGGATGGTCCTTTAACCGTCGCGGCACGTATCGGTGCCATCTGTTATTTGGATGAGGTGGTTGAAGCCCGTCAAGACACCACGGTTGTTATTCACCCATTAACGGATCACCGTCGTGTTTTACCTCTTGATAAAAAAGGTG…	801	Bacteria; environmental samples	linear	urn:local:.:83-83723y7
Phosphoribulokinase
Organism	Description	Accession	# Nucleotides	% Identical Sites	% Pairwise Identity	%GC	Bit-Score	Database	E Value	Free end gaps	GID	Genetic Code	Grade	Hit end	Hit start	Max Sequence Length	Min Sequence Length	Molecule Type	Query	Query coverage	Query end	Query start	Sequence	Sequence Length	Taxonomy	Topology	URN
Prochlorococcus marinus	Prochlorococcus marinus subsp. marinus str. CCMP1375 complete genome	AE017126	1380	67.5%	67.5%	37.1%	203.264	nr	8.28e-48	TRUE	33238865	Bacterial	73.6%	784846	785544	699	681	DNA	NODE_25_length_19135_cov_6.88725_ID_49 - Phosphoribulokinase (EC 2.7.1.19) CDS	79.65%	696	16	CCAGTAGTTGCTGTTACAGGTTCATCAGGAGCTGGTACAAGTACCGTAAAAAGAGCCTTTGAGCATATTTTTGCTCGGGAAGAAATAATACCTGCTGTTGTAGAGGGGGATAGTTATCACAGATTTGAAAGAAGTCCTATGAAAGAAGCAATGGCTGAGGCTCTTGCAAAAGGGGAAAATTTCTCTCATTTTGGTCCTGAAGCAAATTTGTTTGACAAGCTCGAGGAACTCTTCCAAACATATGGACAAAATGGAGGTGGCAAAAAAAGATACTATTTACATAGTCCAGAAGAAGCTGAAGAGCATAATTCAAGACTAGGGACAAAATTAATCCCCGGTCAGTTCACTCCATGGGAAGAAATTCCCAAAGGTACTGATGTACTTTTCTACGAAGGTTTA…	710	Bacteria; Cyanobacteria; Synechococcales; Prochloraceae; Prochlorococcus	linear	urn:local:.:bb-83727yi
Prochlorococcus marinus	Prochlorococcus marinus MED4 complete genome	BX548174	816	70.3%	70.3%	34.5%	187.033	nr	6.37e-43	TRUE	33772317	Bacterial	58.6%	746778	747191	414	402	DNA	NODE_25_length_19135_cov_6.88725_ID_49 - Phosphoribulokinase (EC 2.7.1.19) CDS	47.02%	842	441	AGACTTACTTGTTGGTGTTGTACCTATTACAAACTTAGAGTGGATACAAAAAATACATCGGGATAATGCTGAAAGAGGTTATTCAGCAGAAACCATAGTTGATACTATTTTGAGAAGAATGCCAGACTACATAAATCATATTTGTCCACAATTTAGTAAAACGGATATCAATTTCCAGAGAATACCTACTATTGATACATCGAATCCCTTTATATGTAGAAACATTCCTACACCAGATGAAAGTTTTGTAATAATACATTTCAGAAAAGGGGCAAGAGAAAAATGGGGGATTGACTTTCAATATCTTTTGGGAATGATTCATGATTCATTCATGTCAAGCCCAACGAGCATAGTTGTTAATGGAGGGAAAATGGGTTTTGCCATGGAATTGATCCTCAC…	417	Bacteria; Cyanobacteria; Synechococcales; Prochloraceae; Prochlorococcus	linear	urn:local:.:bq-837288f
Prochlorococcus marinus	Prochlorococcus marinus str. MIT 9301, complete genome	CP000576	934	70.0%	70.0%	36.2%	203.264	nr	8.28e-48	TRUE	126542380	Bacterial	62.0%	733909	734381	473	461	DNA	NODE_25_length_19135_cov_6.88725_ID_49 - Phosphoribulokinase (EC 2.7.1.19) CDS	53.92%	842	382	TTTTATGAAGGTTTGCATGGCGGGGTAGAAGGTGATGGATATAATGTGGCATCTTATGCTGATTTACTTGTTGGTGTTGTTCCGATAACTAATCTAGAGTGGATTCAGAAAATTCATAGAGATAATGCAGAAAGAGGGTACTCAGCTGAAACCATTGTGGATACCATATTGAGAAGAATGCCTGATTATATAAATCACATTTGTCCTCAATTCAGCAAAACCGATATTAATTTCCAAAGAATTCCCACAATTGATACTTCCAATCCTTTCATATGCAGGAATATCCCAACTCCTGATGAGAGTTTTGTGATCATACATTTCAGAAAAGGGGCAAGAGAGAAATGGGGGATTGATTTTCAATATTTGCTTGGAATGATTAATGATTCATTTATGTCAAGT…	477	Bacteria; Cyanobacteria; Synechococcales; Prochloraceae; Prochlorococcus	linear	urn:local:.:b6-83727us
Candidatus Thioglobus	Candidatus Thioglobus singularis PS1, complete genome	CP006911	1059	69.1%	69.1%	38.2%	212.28	nr	1.60e-50	TRUE	927288923	Bacterial	65.4%	1708534	1709064	531	528	DNA	NODE_25_length_19135_cov_6.88725_ID_49 - Phosphoribulokinase (EC 2.7.1.19) CDS	61.75%	702	175	GAAGATAAAAAAGGAAATAAGTACTTTAGTCATTTTGGTCCTGAAGCAAATCATTTTGATCTGATTGAAAAAACATTTAAACAGTATGGTGAAAAAGGGCATTGTGATCGACGCTACTATATTCATTCTGATGAAGAGGGGGCTCCTTTTGGGAAAAATGCTGGTGAGTTTACCGAGTGGGAAGATGTTGGAAGAGATAGTGACTTATTGTTTTATGAGGGCCTGCATGGGGGCGTCAAAGATGGAAACATCGACGTAGCTAAATATGTTGATTTACTGATAGGCGTGGTGCCCGTTGTGAATCTGGAGTGGATTCAAAAAATTCATAGAGATAAAGAGCAAAGAGGATATAGTGCAGAGGCAACTGTTGACACAATCCATAGACGAATGTGGGATTAT…	531	Bacteria; Proteobacteria; Gammaproteobacteria; Candidatus Thioglobus	linear	urn:local:.:am-83727hp
Prochlorococcus sp.	Prochlorococcus sp. MIT 0604, complete genome	CP007753	934	69.8%	69.8%	36.2%	194.247	nr	4.29e-45	TRUE	689266968	Bacterial	61.9%	756193	756665	473	461	DNA	NODE_25_length_19135_cov_6.88725_ID_49 - Phosphoribulokinase (EC 2.7.1.19) CDS	53.92%	842	382	TTTTATGAAGGTTTGCATGGCGGGGTAGAAGGTGATGGATATAATGTGGCATCTTATGCTGATTTACTTGTTGGTGTTGTTCCGATAACAAATTTAGAATGGATTCAAAAAATCCATAGAGATAACGCAGAAAGAGGTTACTCAGCGGAAACCATTGTGGATACGATATTGAGAAGAATGCCTGATTATATAAATCACATCTGCCCACAATTCAGCAAAACTGATATTAATTTCCAAAGAATTCCCACAATTGACACTTCAAATCCTTTCATATGCAGAAATATCCCAACTCCTGATGAGAGCTTTGTGATCATACATTTCAGAAAAGGGGCAAGAGAGAAATGGGGTATTGATTTTCAATACTTGCTTGGAATGATTAACGATTCATTCATGTCAAGT…	477	Bacteria; Cyanobacteria; Synechococcales; Prochloraceae; Prochlorococcus	linear	urn:local:.:bl-837284m
Candidatus Thioglobus	Candidatus Thioglobus singularis isolate GG2 genome	CP008725	1059	68.4%	68.4%	37.3%	194.247	nr	4.29e-45	TRUE	1042806876	Bacterial	65.1%	1708534	1709064	531	528	DNA	NODE_25_length_19135_cov_6.88725_ID_49 - Phosphoribulokinase (EC 2.7.1.19) CDS	61.75%	702	175	GAAGATAAAAAAGGAAATAAGTACTTTAGTCATTTTGGTCCTGAAGCAAATCATTTTGATCTGATTGAAAAAACATTTAAACAGTATGGTGAAAAAGGGCATTGTGATCGACGCTACTATATTCATTCTGATGAAGAGGGGGTTCCTTTTGGGAAAAATGCTGGTGAGTTTACGGAGTGGGAAGATGTTGGAAGAGATAGTGACTTATTATTTTATGAGGGCCTGCATGGGGGCGTCAAAGATGGAAACATCGACGTAGCTAAATATGTTGATTTATTGATAGGCGTGGTGCCTGTTGTGAATCTTGAGTGGATTCAAAAAATTCATAGAGATAAAGAGCAAAGAGGTTATTCTGCAGAGGCAACTGTTGACACAATCCATAGACGAATGTGGGATTAT…	531	Bacteria; Proteobacteria; Gammaproteobacteria; Candidatus Thioglobus	linear	urn:local:.:bg-837281u
Prochlorococcus sp.	Prochlorococcus sp. RS50 genome	CP018344	814	71.2%	71.2%	34.9%	203.264	nr	8.28e-48	TRUE	1142883119	Bacterial	59.0%	1303418	1303830	413	401	DNA	NODE_25_length_19135_cov_6.88725_ID_49 - Phosphoribulokinase (EC 2.7.1.19) CDS	46.90%	842	442	GATCTACTTGTTGGAGTTGTTCCGATAACAAATTTAGAGTGGATTCAAAAAATCCATAGAGATAACGCAGAAAGAGGTTACTCAGCGGAAACTATTGTAGATACTATATTGAGAAGAATGCCTGATTATATAAATCATATATGCCCACAATTCAGCAAAACCGATATTAATTTCCAAAGAATTCCCACAATTGACACTTCTAATCCTTTCATATGCAGGAATATCCCAACTCCTGATGAGAGCTTTGTGATCATACATTTCAGAAAAGGGGCAAGAGAGAAATGGGGGATTGATTTTCAATACTTGCTTGGAATGATTAATGATTCATTTATGTCAAGTCCAACAAGTATCGTTGTAAATGGAGGAAAAATGGGATTCGCAATGGAACTAATTCTCACT…	416	Bacteria; Cyanobacteria; Synechococcales; Prochloraceae; Prochlorococcus	linear	urn:local:.:b1-83727rv
Prochlorococcus sp.	Prochlorococcus sp. RS01 genome	CP018345	814	71.2%	71.2%	34.9%	203.264	nr	8.28e-48	TRUE	1142884910	Bacterial	59.0%	610565	610153	413	401	DNA	NODE_25_length_19135_cov_6.88725_ID_49 - Phosphoribulokinase (EC 2.7.1.19) CDS	46.90%	842	442	GATCTACTTGTTGGAGTTGTTCCGATAACAAATTTAGAGTGGATTCAAAAAATCCATAGAGATAACGCAGAAAGAGGTTACTCAGCGGAAACTATTGTAGATACTATATTGAGAAGAATGCCTGATTATATAAATCATATATGCCCACAATTCAGCAAAACCGATATTAATTTCCAAAGAATTCCCACAATTGACACTTCTAATCCTTTCATATGCAGGAATATCCCAACTCCTGATGAGAGCTTTGTGATCATACATTTCAGAAAAGGGGCAAGAGAGAAATGGGGGATTGATTTTCAATACTTGCTTGGAATGATTAATGATTCATTTATGTCAAGTCCAACAAGTATCGTTGTAAATGGAGGAAAAATGGGATTCGCAATGGAACTAATTCTCACT…	416	Bacteria; Cyanobacteria; Synechococcales; Prochloraceae; Prochlorococcus	linear	urn:local:.:aw-83727op
Prochlorococcus sp.	Prochlorococcus sp. RS04 genome	CP018346	814	71.2%	71.2%	34.9%	203.264	nr	8.28e-48	TRUE	1142886707	Bacterial	59.0%	97081	96669	413	401	DNA	NODE_25_length_19135_cov_6.88725_ID_49 - Phosphoribulokinase (EC 2.7.1.19) CDS	46.90%	842	442	GATCTACTTGTTGGAGTTGTTCCGATAACAAATTTAGAGTGGATTCAAAAAATCCATAGAGATAACGCAGAAAGAGGTTACTCAGCGGAAACTATTGTAGATACTATATTGAGAAGAATGCCTGATTATATAAATCATATATGCCCACAATTCAGCAAAACCGATATTAATTTCCAAAGAATTCCCACAATTGACACTTCTAATCCTTTCATATGCAGGAATATCCCAACTCCTGATGAGAGCTTTGTGATCATACATTTCAGAAAAGGGGCAAGAGAGAAATGGGGGATTGATTTTCAATACTTGCTTGGAATGATTAATGATTCATTTATGTCAAGTCCAACAAGTATCGTTGTAAATGGAGGAAAAATGGGATTCGCAATGGAACTAATTCTCACT…	416	Bacteria; Cyanobacteria; Synechococcales; Prochloraceae; Prochlorococcus	linear	urn:local:.:ar-83727ld
Uncultured gamma	Uncultured gamma proteobacterium clone Contig29812 genomic sequence	KJ783427	906	69.0%	69.0%	38.2%	179.82	nr	9.45e-41	TRUE	646118733	Standard	61.0%	5492	5944	453	453	DNA	NODE_25_length_19135_cov_6.88725_ID_49 - Phosphoribulokinase (EC 2.7.1.19) CDS	52.98%	824	372	TGATCTGTTGTTCTATGAGGGGCTTCATGGCGGCGTAAAAGATGGTACTATTGATGTAGCAAAATATGTTGATCTACTGATTGGAGTAGTGCCTGTTGTTAATCTTGAATGGATTCAAAAAATTCACAGAGATAAAGAACAAAGAGGCTATTCTGCAGAAGCAACGGTTGATACAATCCATAGACGTATGTGGGATTATATAAATTACCTAACGCCTCAGTTTTCAAGAACACACATTAACTTTCAAAGGGTTCCAACTGTTGACACGTCGAATCCTTTTATTGCACGAGACATACCAACACAAGATGAAAGCTTTGTTGTTGTTAGGTTTCAAGATCATAAGTATTGTGACTTTGTTTACCTGCAAGATATGGTAGCGGGCTCTTTTATGTCTCGACC…	455	Bacteria; Proteobacteria; Gammaproteobacteria; environmental samples	linear	urn:local:.:bv-83728aj
Triosephosphate isomerase
Organism	Description	Accession	# Nucleotides	% Identical Sites	% Pairwise Identity	%GC	Bit-Score	Database	E Value	Free end gaps	GID	Genetic Code	Grade	Hit end	Hit start	Max Sequence Length	Min Sequence Length	Molecule Type	Query	Query coverage	Query end	Query start	Sequence	Sequence Length	Taxonomy	Topology	URN
Arcobacter butzleri	Arcobacter butzleri ED-1 DNA, complete genome	AP012047	982	67.6%	67.6%	27.5%	154.573	nr	3.07e-33	TRUE	345468266	Bacterial	68.6%	2003031	2002541	491	491	DNA	Epsilonproteobacteria associated with B. childressi - Triosephosphate isomerase (EC 5.3.1.1) CDS	69.65%	656	166	ATTGGAGTACAAAATGCTTATCCAACGACAAATGGCTCATTTACTGGAGAAATAGGAACTTTTCAATTAAATGAATTTGAAATTAAAACAATTTTAATAGGTCATAGTGAAAGAAGACATATCTTAGGTGAAACTCAAGAAACAATTACAAAAAAATATGAGTTTTACAAAAATTTAGGATATAAAATCATTTATTGTATAGGTGAACCTTTAGAGATAAAAAAACAAGGTATTGAAAAAACTTTAGAATATATTTATGAACAATTTATTGGAATTGATGTAAATTACTCCAATTTGATACTTGCTTACGAACCAGTTTGGGCTATTGGTACAGGAGTTACTGCTACAATAGATGATATAAAGAATGTTCATAATGCAATAAAACAAAAAATTAATAAA…	503	Bacteria; Proteobacteria; Epsilonproteobacteria; Campylobacterales; Campylobacteraceae; Arcobacter	linear	urn:local:.:jc-8372ioi
Arcobacter sp.	Arcobacter sp. L DNA, complete genome	AP012048	990	67.5%	67.5%	26.3%	154.573	nr	3.07e-33	TRUE	345470425	Bacterial	68.8%	2701049	2701543	495	495	DNA	Epsilonproteobacteria associated with B. childressi - Triosephosphate isomerase (EC 5.3.1.1) CDS	70.21%	693	199	GGTTCTTTTACTGGTGAAATTGGAACTGTTCAACTTGATGAATTTGAAATTAAAACAATACTGATAGGACATAGTGAAAGAAGACATATTTTAGGTGAAACACAAAATGTAATAGCTCAAAAATATGAATTTTATAAAAATCTTGGATATAAAATAATTTATTGTATTGGTGAACCTTTAGAAATTAAACAAAAAGGAATAAAATCTACTTTAGAATATATTTATGAACAATTTATTGGAATTGATATAAATTATGAAAATTTGATTCTTGCTTATGAGCCTGTTTGGGCTATAGGAACGGGAGTTTCTGCAACGAATAATGATATAGAAAATGTTCATAATGCAATAAAGGAAAAAATCAATAAACCACTTTTATATGGTGGAAGTGTTAAGTCAGAA…	510	Bacteria; Proteobacteria; Epsilonproteobacteria; Campylobacterales; Campylobacteraceae; Arcobacter	linear	urn:local:.:j7-8372il8
Arcobacter butzleri	Arcobacter butzleri RM4018, complete genome	CP000361	982	68.0%	68.0%	27.3%	163.589	nr	5.92e-36	TRUE	157698125	Bacterial	68.8%	2127135	2126645	491	491	DNA	Epsilonproteobacteria associated with B. childressi - Triosephosphate isomerase (EC 5.3.1.1) CDS	69.65%	656	166	ATTGGAGTACAAAATGCTTATCCAACGACAAGTGGCTCATTTACTGGAGAAATAGGAACTTTTCAATTAAATGAATTTGAAATTAAAACAATTTTAATAGGTCATAGTGAAAGAAGACATATCTTAGGCGAAACTCAAGAAACAATTACAAAAAAATATGAGTTTTACAAAAATTTAGGATATAAAATCATTTATTGTATAGGTGAACCTTTAGAGATAAAAAAACAAGGTATTGAAAAAACTTTAGAATATATTTATGAACAATTTATTGGAATTGATGTAAATTACTCTAATTTGATACTTGCTTATGAACCAGTTTGGGCTATTGGTACAGGAGTTACTGCTACAATAGATGATATAAAAAATGTTCACAATGCAATAAAACAAAAAATTAATAAA…	503	Bacteria; Proteobacteria; Epsilonproteobacteria; Campylobacterales; Campylobacteraceae; Arcobacter	linear	urn:local:.:ix-8372i9p
Campylobacter lari	Campylobacter lari RM2100, complete genome	CP000932	532	70.3%	70.3%	24.0%	122.112	nr	1.81e-23	TRUE	222538267	Bacterial	54.2%	387816	388078	269	263	DNA	Epsilonproteobacteria associated with B. childressi - Triosephosphate isomerase (EC 5.3.1.1) CDS	38.16%	500	232	TTAGAAGAATTTAATATCAAAAGCGTGCTAATAGGTCATTCTGAAAGACGAGCTTTAAATGAAGATGAAAGCTTTTTAAAGGCTAAATTTGATTTTGCAAAAAATCTTGATTTTAATATTATTTATTGTATAGGTGAAAGTTTAGAAACTAAAAATGCCAATAAAAGTTTAGATTTTTTAAAAAAACAAATTGAAAATATTGATTTATCTTATAAAAAACTCATTATAGCTTATGAGCCTATTTATTCTATAGGCACAGGAGT	269	Bacteria; Proteobacteria; Epsilonproteobacteria; Campylobacterales; Campylobacteraceae; Campylobacter	linear	urn:local:.:jm-8372iub
Arcobacter butzleri	Arcobacter butzleri 7h1h, complete genome	CP006615	982	67.6%	67.6%	27.5%	158.179	nr	2.52e-34	TRUE	526271239	Bacterial	68.6%	2003046	2002556	491	491	DNA	Epsilonproteobacteria associated with B. childressi - Triosephosphate isomerase (EC 5.3.1.1) CDS	69.65%	656	166	ATTGGAGTACAAAATGCTTATCCAACTACAAGTGGCTCATTTACTGGAGAAATAGGGACTTTTCAATTAAATGAATTTGAAATTAAAACAATTTTAATAGGTCATAGTGAAAGAAGACATATCTTAGGTGAAACTCAAGAAACAATTACAAAAAAATATGAGTTTTACAAAAATTTAGGATATAAAATCATTTATTGTATAGGTGAACCTTTAGAGATAAAAAAACAAGGTATTGAAAAGACTTTAGAATATATTTATGAACAATTTATTGGAATTGATGTAAATTACTCTAATTTGATACTTGCTTATGAACCAGTTTGGGCTATTGGTACAGGAGTTACTGCTACAATAGATGATATAAAAAATGTTCACAATGCAATAAAACAAAAAATTAATAAA…	503	Bacteria; Proteobacteria; Epsilonproteobacteria; Campylobacterales; Campylobacteraceae; Arcobacter	linear	urn:local:.:j2-8372ig2
Campylobacter sp.	Campylobacter sp. RM16704, complete genome	CP007769	582	69.9%	69.9%	24.0%	120.309	nr	6.33e-23	TRUE	744807575	Bacterial	55.7%	402271	402558	294	288	DNA	Epsilonproteobacteria associated with B. childressi - Triosephosphate isomerase (EC 5.3.1.1) CDS	41.70%	500	207	TACTGGAGAAATAGGTAAAATTCATTTAGAAGAATTTAATATCAAAAGTGTTTTAATAGGCCATTCTGAAAGAAGAATTATAGGAGAAGACGAAAGCTTTTTAAAAGCTAAATTTGATTTTGCTAAAAGTTTTGATTTTAATATTATTTATTGCATAGGTGAAAGTTTAGATACTAAAAATTCTAGAAAAAGCTTAGATTTTCTAAAAAAACAAATTGAAAATATTGACTTATCTTATAAAAAACTCATTATAGCTTATGAACCTATTTACTCTATAGGTACTGGAGT	296	Bacteria; Proteobacteria; Epsilonproteobacteria; Campylobacterales; Campylobacteraceae; Campylobacter	linear	urn:local:.:k1-8372j2t
Campylobacter lari	Campylobacter lari NCTC 11845, complete genome	CP007775	532	70.7%	70.7%	25.5%	120.309	nr	6.33e-23	TRUE	744816895	Bacterial	54.3%	412323	412585	269	263	DNA	Epsilonproteobacteria associated with B. childressi - Triosephosphate isomerase (EC 5.3.1.1) CDS	38.16%	500	232	TTAGAAGAATTTAATATCAAAAGCGTTTTGATAGGCCATTCTGAAAGAAGAGCTTTAAGTGAAGATGAAAGTTTTTTAAAGACCAAATTTGACTTTGCAAAAAATCTTGATTTTAATATCATTTATTGTATAGGCGAAAGTTTAGAAACTAAAAATGCTAACAAAAGCTTAGACTTTTTAAAAAAACAAATTGAAAATATTGACTTATCTTATAAAAAACTTATCATAGCTTATGAACCTATTTATTCTATAGGCACTGGAGT	270	Bacteria; Proteobacteria; Epsilonproteobacteria; Campylobacterales; Campylobacteraceae; Campylobacter	linear	urn:local:.:jw-8372izr
Campylobacter ureolyticus	Campylobacter ureolyticus RIGS 9880, complete genome	CP012195	328	76.2%	76.2%	29.3%	120.309	nr	6.33e-23	TRUE	909715533	Bacterial	49.6%	1366386	1366549	164	164	DNA	Epsilonproteobacteria associated with B. childressi - Triosephosphate isomerase (EC 5.3.1.1) CDS	23.26%	369	206	TTACAGGTGAAATCGGAAGTGAGATTTTAGATGAGTTTGGTATAAAAACGGTTTTGATAGGACATAGCGAAAGAAGAGCTTTAGGTGAAAGTAATGAATTTTTAAAAGCTAAATTTGAGTTTGCTAAAAAAAATGGATATAAAATAATTTTTTGCATCGGTGAA	164	Bacteria; Proteobacteria; Epsilonproteobacteria; Campylobacterales; Campylobacteraceae; Campylobacter	linear	urn:local:.:jr-8372ix1
Campylobacter sp.	Campylobacter sp. RM18021, complete genome	CP017258	520	70.9%	70.9%	26.8%	127.522	nr	4.26e-25	TRUE	1153128306	Bacterial	54.1%	676901	676645	263	257	DNA	Epsilonproteobacteria associated with B. childressi - Triosephosphate isomerase (EC 5.3.1.1) CDS	37.30%	498	236	ATGAGTTTGAAATAAAAAATGTTATTATTGGGCATAGCGAAAGAAGAGAACTTGGTGAAAATGAAGATTTGTTAAAATCTAAATTTAATTTTGCAAAAGAAAAAAATTGGGAAATAGTTTATTGTATTGGTGAGAATTTAGATACTTTTGAAAACAAAAAGACAAAAGAATTTTTAAGCAAACAGCTTGAAAGTATTGATTTGGAATATGAAAAACTAACAATAGCTTATGAGCCTATATGGGCTATAGGAACTGGT	265	Bacteria; Proteobacteria; Epsilonproteobacteria; Campylobacterales; Campylobacteraceae; Campylobacter	linear	urn:local:.:jh-8372iri
Arcobacter butzleri	Arcobacter butzleri strain NCTC12481 genome assembly, chromosome: 1	LT906455	982	68.0%	68.0%	27.3%	163.589	nr	5.92e-36	TRUE	1231709647	Bacterial	68.8%	2127128	2126638	491	491	DNA	Epsilonproteobacteria associated with B. childressi - Triosephosphate isomerase (EC 5.3.1.1) CDS	69.65%	656	166	ATTGGAGTACAAAATGCTTATCCAACGACAAGTGGCTCATTTACTGGAGAAATAGGAACTTTTCAATTAAATGAATTTGAAATTAAAACAATTTTAATAGGTCATAGTGAAAGAAGACATATCTTAGGCGAAACTCAAGAAACAATTACAAAAAAATATGAGTTTTACAAAAATTTAGGATATAAAATCATTTATTGTATAGGTGAACCTTTAGAGATAAAAAAACAAGGTATTGAAAAAACTTTAGAATATATTTATGAACAATTTATTGGAATTGATGTAAATTACTCTAATTTGATACTTGCTTATGAACCAGTTTGGGCTATTGGTACAGGAGTTACTGCTACAATAGATGATATAAAAAATGTTCACAATGCAATAAAACAAAAAATTAATAAA…	503	Bacteria; Proteobacteria; Epsilonproteobacteria; Campylobacterales; Campylobacteraceae; Arcobacter	linear	urn:local:.:is-8372i5b
Phosphoglycerate kinase
Organism	Description	Accession	# Nucleotides	% Identical Sites	% Pairwise Identity	%GC	Bit-Score	Database	E Value	Free end gaps	GID	Genetic Code	Grade	Hit end	Hit start	Max Sequence Length	Min Sequence Length	Molecule Type	Query	Query coverage	Query end	Query start	Sequence	Sequence Length	Taxonomy	Topology	URN
Arcobacter butzleri	Arcobacter butzleri ED-1 DNA, complete genome	AP012047	2384	66.9%	66.9%	31.9%	329.499	nr	1.18e-85	TRUE	345468266	Bacterial	83.3%	2002360	2001172	1195	1189	DNA	Epsilonproteobacterial epibiont associated with B. childressi - Phosphoglycerate kinase (EC 2.7.2.3) CDS	99.58%	1196	2	TGAAATTACAAGAAATCAAAAATATTGACATCACAGGGAAAAAAGTTTTTATTAGATGTGATTTTAACGTTCCTATGGACGAATACAACAATATAACAGATGATAGAAGAATTAGAAGTGCTTTAAATACTATTAGATATTGTATTGACCATGATTGTTCTGTTATTTTGTCATCACACTTTGGAAGACCAAAGGGTGGATTTGAAGAAAAATACTCTTTATTACCGATTGCAAAAAGACTACACATTTTACTAAAACAAGATATTAAAATGGCTCCAGGTGTTATTTGTGACGAAACACTTCAAATGGCTAAAGAGTTAAAAGCAGGAGAAATATTACTTCTTGAAAATATGAGATTTGAAGCTGGTGAAACAAAAAATGATGAAGAGTTATCTAAAA…	1207	Bacteria; Proteobacteria; Epsilonproteobacteria; Campylobacterales; Campylobacteraceae; Arcobacter	linear	urn:local:.:l2-8372ko9
Arcobacter sp.	Arcobacter sp. L DNA, complete genome	AP012048	2362	68.3%	68.3%	30.6%	396.224	nr	9.64e-106	TRUE	345470425	Bacterial	83.5%	2701770	2702947	1184	1178	DNA	Epsilonproteobacterial epibiont associated with B. childressi - Phosphoglycerate kinase (EC 2.7.2.3) CDS	98.67%	1185	2	TGAAATTACAAGAAATCAAAAATATTGATATCACAGGTAAAAAAGTTTTCATTAGATGTGATTTTAACGTTCCAATGGACGAATATAACAATATTACAGATGATAGAAGAATTAGAAGTGCATTAAATACTATTAGATATTGTATAGATCATGATTGTTCAGTTATTTTAGCATCACATTTTGGAAGACCAAAAGGTGGTTATGAAGAAAAATACTCTTTATTACCTATTGCAAAAAGATTACATATTCTTTTAAAGCAAGATATAAAAATGGCTCCAGGTATTATTTCGGATGAGACATTAAAAATGGCTCAAGAGTTAAAATCTGGAGAAATTCTGCTTCTTGAAAATATGAGATTTGAAGTTGGTGAAACTAAAAATGATGAAGAATTAAGTAAAA…	1204	Bacteria; Proteobacteria; Epsilonproteobacteria; Campylobacterales; Campylobacteraceae; Arcobacter	linear	urn:local:.:kd-8372k2y
Arcobacter butzleri	Arcobacter butzleri RM4018, complete genome	CP000361	2384	67.2%	67.2%	32.0%	334.91	nr	2.76e-87	TRUE	157698125	Bacterial	83.4%	2126464	2125276	1195	1189	DNA	Epsilonproteobacterial epibiont associated with B. childressi - Phosphoglycerate kinase (EC 2.7.2.3) CDS	99.58%	1196	2	TGAAATTACAAGAAATCAAAAATATTGACATCACAGGGAAAAAAGTTTTTATTAGATGTGATTTTAACGTTCCTATGGACGAATACAACAATATAACAGATGATAGAAGAATTAGAAGTGCTTTAAATACTATTAGATATTGTATTGACCATGATTGTTCTGTTATTTTGTCATCACACTTTGGAAGACCAAAGGGTGGATTTGAAGAAAAATACTCTTTATTACCGATTGCAAAAAGACTACACATTTTACTAAAACAAGATATTAAAATGGCTCCAGGTGTTATTTGTGACGAAACACTTCAAATGGCTAAAGAGCTAAAAGCAGGAGAAATATTACTTCTTGAAAATATGAGATTTGAAGCTGGTGAAACAAAAAATGATGAAGAGTTATCTAAAA…	1211	Bacteria; Proteobacteria; Epsilonproteobacteria; Campylobacterales; Campylobacteraceae; Arcobacter	linear	urn:local:.:kx-8372kkz
Arcobacter nitrofigilis	Arcobacter nitrofigilis DSM 7299, complete genome	CP001999	2289	68.3%	68.3%	31.9%	385.404	nr	1.74e-102	TRUE	296095720	Bacterial	82.0%	409233	408093	1148	1141	DNA	Epsilonproteobacterial epibiont associated with B. childressi - Phosphoglycerate kinase (EC 2.7.2.3) CDS	95.67%	1164	17	TAAGAATATTGACATATCTGGTAAAAAAATATTTATTAGATGTGATTTTAACGTTCCAATGGATGAAGATAATAATATAACTGATGATAGAAGAATAAGAAGTGCACTTAATACAATAAGATATTGTATTGACCATGATTGTTCAGTTATTTTAGCTTCTCACTTTGGAAGACCAAAAGAGCCTTTTGATGAAAAATATTCTTTAAAACCTATTGCAAAAAGATTGCATACTCTTTTAAAACAAGAGATAAAAATGGCAAAAAATATTGTTCAAGATGACACTTTAGAAATTGCAAAAAACTTAGAAATAGGTGATATTTTACTTTTAGAAAACCTTAGATTTCACGAGGGTGAAACAAAAAATGATGAAGAGTTTGCAAAAAAACTTGCATCTATGGC…	1165	Bacteria; Proteobacteria; Epsilonproteobacteria; Campylobacterales; Campylobacteraceae; Arcobacter	linear	urn:local:.:ki-8372k7x
Sulfurimonas autotrophica	Sulfurimonas autotrophica DSM 16294, complete genome	CP002205	736	72.6%	72.6%	37.5%	203.264	nr	1.18e-47	TRUE	306978014	Bacterial	51.6%	513057	512690	368	368	DNA	Epsilonproteobacterial epibiont associated with B. childressi - Phosphoglycerate kinase (EC 2.7.2.3) CDS	30.67%	740	373	GAAACAAAAGATGATGAAGAGTTGTCAAAAAAACTTGCCTCAATGGCAGAGTTTTATGTGAATGATGCTTTTGGTGTAAGTCATCGCGCGCATGCTTCTGTTCATGGTATTACAAAGTTTTTTGATAATGAGCATAAAGCTGCAGGCTTTTTACTCGAGAGAGAAATAAATTTTTTCTCTAAATTGATGAATAACCCTGTACGCCCTTTTGCAGCCATAGTAGGCGGGAGTAAAGTTTCTGGAAAACTTGAAGCTCTCGTTAATTTACTTCCAAAAGTAGATAAGATTTTTATCGGCGGCGGTATGGCTTTTACATTTTTAAAGCAGATGGGCTATGAGATCGGAGCTTCTTTGGTAGAAGATGATTT	369	Bacteria; Proteobacteria; Epsilonproteobacteria; Campylobacterales; Helicobacteraceae; Sulfurimonas	linear	urn:local:.:lm-8372l35
Arcobacter butzleri	Arcobacter butzleri 7h1h, complete genome	CP006615	2384	67.3%	67.3%	31.5%	354.747	nr	2.95e-93	TRUE	526271239	Bacterial	83.5%	2002375	2001187	1195	1189	DNA	Epsilonproteobacterial epibiont associated with B. childressi - Phosphoglycerate kinase (EC 2.7.2.3) CDS	99.58%	1196	2	TGAAATTACAAGAAATCAAAAATATTGACATCACAGGGAAAAAAGTTTTTATTAGATGTGATTTTAACGTTCCTATGGACGAATACAACAATATAACAGATGATAGAAGAATTAGAAGTGCTTTAAATACTATTAGATATTGTATTGACCATGATTGTTCTGTTATTTTATCATCACACTTTGGAAGACCAAAAGGTGGATTTGAAGAAAAATACTCTTTATTACCAATTGCAAAAAGACTACACATTTTACTAAAACAAGATATAAAAATGGCTCCAGGTGTTATTTGTGACGAAACACTTCAAATGGCAAAAGAGTTAAAAGCAGGAGAAATATTACTTCTTGAAAATATGAGATTTGAAGCTGGTGAAACAAAAAATGATGAAGAATTATCTAAAA…	1209	Bacteria; Proteobacteria; Epsilonproteobacteria; Campylobacterales; Campylobacteraceae; Arcobacter	linear	urn:local:.:kn-8372kbt
Campylobacter ureolyticus	Campylobacter ureolyticus RIGS 9880, complete genome	CP012195	2310	66.8%	66.8%	34.0%	300.646	nr	5.70e-77	TRUE	909715533	Bacterial	81.6%	1366770	1367921	1158	1152	DNA	Epsilonproteobacterial epibiont associated with B. childressi - Phosphoglycerate kinase (EC 2.7.2.3) CDS	96.50%	1190	33	AAAAGGCAAAAAAGTTTTTATAAGATGTGATTTTAATGTACCAATGGATGAGTATCAAAATATAACTGATGACAGAAGGATTAGATCAGCACTTTCTACTATAAAATACTGCTTAGATGAAGGCATGGCAGTTATTTTAGCTAGTCACTTGGGTCGTCCAAAAAATGGTTTTGAGGAGAAATTTAGTCTAAGTCCAGTTGCAAAAAGACTAAGCAGACTTTTAAAAAAAGATGTAAAATTTGTAAATGATATAATAGGTGAAAATGCTCAAAATGCAGTAAATGAACTGGGCGAAAATGAAATTTTACTTTTAGATAATTTGAGATTTGAAAAAGGTGAAACTAAAAATGATGATGAGTTTGCCAAAAAATTGGCTGGATTTGCCGATTTTTATATAAA…	1177	Bacteria; Proteobacteria; Epsilonproteobacteria; Campylobacterales; Campylobacteraceae; Campylobacter	linear	urn:local:.:l7-8372krd
Campylobacter sp.	Campylobacter sp. RM18020, complete genome	CP017018	2326	66.2%	66.2%	36.6%	291.629	nr	2.95e-74	TRUE	1153126624	Bacterial	81.7%	657112	655953	1166	1160	DNA	Epsilonproteobacterial epibiont associated with B. childressi - Phosphoglycerate kinase (EC 2.7.2.3) CDS	97.17%	1178	13	TCTATAAAAGATATAGATATAAGTGGCAAGAGAGTATTTATAAGATGTGATTTTAATGTCCCTATGGATGAGTTTGGAAATATCACAGACGATAGACGAATAGTTTCTGCCATACCTACTATAAAGTATTGTTTGGATCAGGGCTGTAGTGTTGTTTTAGCTTCTCATCTTGGTCGCCCAAAAAATGGCTTTGAAGAGAAATATTCAATGAAGCCTGTTGTAAAAAGACTATCTAGGTTATTGCTTCCAGATGTTGGTTTTGCTAATGATGTTATTGGTCCTGACGCAAAAGATAAGGTCAGTAAATTAAAACCAGGAGAGGTTTTATTGCTTGAAAATTTGCGTTTTGAAAAAGGCGAAACCAAAAACGATGAAAACTTAGCAAAACAACTTAGTGAA…	1176	Bacteria; Proteobacteria; Epsilonproteobacteria; Campylobacterales; Campylobacteraceae; Campylobacter	linear	urn:local:.:lc-8372kv4
Campylobacter sputorum	Campylobacter sputorum strain RM8705, complete genome	CP019685	2286	66.1%	66.1%	35.1%	284.415	nr	4.38e-72	TRUE	1216707923	Bacterial	80.8%	470106	471245	1146	1140	DNA	Epsilonproteobacterial epibiont associated with B. childressi - Phosphoglycerate kinase (EC 2.7.2.3) CDS	95.50%	1178	33	AAAAGGTAGCAGTGTTTTTATAAGATGTGATTTTAACACGCCAATGGATGAGTTTTTCAATATTACAGATGATAGACGAATTCGCTCAGCTCTGCCAACTATAAAATACTGCTTAGATGAAGGTTGTAAAATAGTTTTAGCAAGTCATTTAGGTCGCCCTAAAAATGGATATGAGGAAAAATTCTCACTAGAACCTGTTGCAAAAAGATTATCAACTCTTATGAAAAAAGATATCGTTTTTGCAAAAGACATAATAGGAAATGACGCAAAAGAAAAATTTGAAAATTTAAAAGATGGAGAAATTCTTCTTCTTGAAAATTTACGCTTTGAAAAAGGCGAAACAAAAAATGATGAAAATTTAGCAAAAGAGCTTTGTAAATTTGGAGAATTTTTTATAAA…	1160	Bacteria; Proteobacteria; Epsilonproteobacteria; Campylobacterales; Campylobacteraceae; Campylobacter	linear	urn:local:.:lh-8372kz3
Arcobacter butzleri	Arcobacter butzleri strain NCTC12481 genome assembly, chromosome: 1	LT906455	2384	67.2%	67.2%	32.0%	334.91	nr	2.76e-87	TRUE	1231709647	Bacterial	83.4%	2126457	2125269	1195	1189	DNA	Epsilonproteobacterial epibiont associated with B. childressi - Phosphoglycerate kinase (EC 2.7.2.3) CDS	99.58%	1196	2	TGAAATTACAAGAAATCAAAAATATTGACATCACAGGGAAAAAAGTTTTTATTAGATGTGATTTTAACGTTCCTATGGACGAATACAACAATATAACAGATGATAGAAGAATTAGAAGTGCTTTAAATACTATTAGATATTGTATTGACCATGATTGTTCTGTTATTTTGTCATCACACTTTGGAAGACCAAAGGGTGGATTTGAAGAAAAATACTCTTTATTACCGATTGCAAAAAGACTACACATTTTACTAAAACAAGATATTAAAATGGCTCCAGGTGTTATTTGTGACGAAACACTTCAAATGGCTAAAGAGCTAAAAGCAGGAGAAATATTACTTCTTGAAAATATGAGATTTGAAGCTGGTGAAACAAAAAATGATGAAGAGTTATCTAAAA…	1211	Bacteria; Proteobacteria; Epsilonproteobacteria; Campylobacterales; Campylobacteraceae; Arcobacter	linear	urn:local:.:ks-8372kgo
Fructose-1,6-bisphosphatase
Organism	Description	Accession	# Nucleotides	% Identical Sites	% Pairwise Identity	%GC	Bit-Score	Database	E Value	Free end gaps	GID	Genetic Code	Grade	Hit end	Hit start	Max Sequence Length	Min Sequence Length	Molecule Type	Query	Query coverage	Query end	Query start	Sequence	Sequence Length	Taxonomy	Topology	URN
Thioploca ingrica	Thioploca ingrica DNA, complete genome	AP014633	622	67.2%	67.2%	42.8%	102.275	nr	2.47e-17	TRUE	686203164	Bacterial	24.1%	242221	242531	311	311	DNA	NODE_25_length_19135_cov_6.88725_ID_49 - Fructose-1,6-bisphosphatase, type I (EC 3.1.3.11) CDS	30.95%	971	661	TATATTGACGAATGTTTAGCTGGGAAGGATGGTGTTCGTGGCAAAGATTTTAATATGCGCTGGATTGCTTCTATGGTTGCAGAGGTACATCGTATTTTAACGCGAGGGGGTGTATTTATGTATCCGCTTGATAGCAAAAACCAAGATCAAGGTGGACGTTTACGGTTAATGTATGAAGCTAATCCAATGTCTTTCATCATTGAACAAGCCGGCGGCATGAGTACCACCGGTCATGAGCGCATTATGGAAATTCAACCAACCTCCGTTCATCAGCGAGTACCGGTCATTTTAGGATCTAAAAATGAAGTCGA	311	Bacteria; Proteobacteria; Gammaproteobacteria; Thiotrichales; Thiotrichaceae; Thioploca	linear	urn:local:.:dg-83729tx
Candidatus Nitrosoglobus	Candidatus Nitrosoglobus terrae DNA, complete genome	AP014836	1426	66.1%	66.1%	37.9%	174.41	nr	4.75e-39	TRUE	1133643480	Bacterial	68.5%	7295	6583	713	713	DNA	NODE_25_length_19135_cov_6.88725_ID_49 - Fructose-1,6-bisphosphatase, type I (EC 3.1.3.11) CDS	70.95%	971	259	ATGGTTTCTGAAGAAGTTGAAGGAATTATTTCAATTCCAAATCAATACCCAAGAGGTAACTATCTTCTTCTTTTTGATCCATTAGATGGATCTTCCAATACTGATGTTAATGTATCAGTAGGAACTATATTTTCTATTTTACGTTGTCCAGATGGGGTGAATAACCCGATTGAGAAAGATTTTTTACAGCAAGGCATACACCAGGTTGGAGCTGGATTTTGTGTCTATGGGCCTACCACTATGATGGTGTTGACAATTGGTAGCGGCGTTAGCGGTTTTACACTTGATCACGATATCGGAGAATTTATTCTTACTCATCCTAATATGACAATTCCAACAGATACAGCAGAATTTGCTATTAATATGTCTAACCAGCGTTTTTGGGAGGCTCCGGTACAA…	717	Bacteria; Proteobacteria; Gammaproteobacteria; Chromatiales; Chromatiaceae; Candidatus Nitrosoglobus	linear	urn:local:.:ch-837297e
Taylorella asinigenitalis	Taylorella asinigenitalis MCE3, complete genome	CP003059	619	71.7%	71.7%	37.5%	147.359	nr	6.61e-31	TRUE	347973256	Bacterial	51.3%	579761	580069	310	309	DNA	NODE_25_length_19135_cov_6.88725_ID_49 - Fructose-1,6-bisphosphatase, type I (EC 3.1.3.11) CDS	30.85%	875	566	TCTTACTAAAGAGAATATACAAATACCTGAAGATACCAAGGAATTTGCCATAAATATGTCTAATATGAGGCATTGGGATGAGCCTGTACAAAATTATATAAATGATTGTTTGGCAGGCACTACAGGTCCTAGAGGAAAAGATTTTAATATGCGATGGGTGGCTTCAATGGTTGCAGAGGTGCATAGAATCTTGCAAAGAGGTGGTATTTTTATGTATCCATGGGATAAACGTAATCCTGAAAAGCCAGGTAAATTGCGTCTTCTTTATGAAGCAAATCCCATGTCTTTAATCATTGAACAAGCTGGCGG	314	Bacteria; Proteobacteria; Betaproteobacteria; Burkholderiales; Alcaligenaceae; Taylorella	linear	urn:local:.:cm-83729b8
Candidatus Kinetoplastibacterium	Candidatus Kinetoplastibacterium blastocrithidii (ex Angomonas deanei ATCC 30255), complete genome	CP003733	1267	65.0%	65.0%	29.9%	136.539	nr	1.19e-27	TRUE	429338767	Bacterial	63.8%	534370	533733	638	629	DNA	NODE_25_length_19135_cov_6.88725_ID_49 - Fructose-1,6-bisphosphatase, type I (EC 3.1.3.11) CDS	62.59%	786	158	CTGAGAATATAAATATTCAAGGCGAAGTGCAGGCAAAATTAGACATCATAGCTAACAATATTATTATAAATGAAAATAATTTCATAGGAAGTCTTGCTGGTCTAGTCTCAGAAGAAATGGACTGTTTTTACAAGATACCAGATAACTATAAAACTGGTGATTATTTGTTACTATTTGATCCATTGGATGGCTCTTCAAATATAGATGTAAATATTTCTGTTGGAACAATATTTTCTATATTGAAAGTTCATAGGAAAATTAAGAATAGCAAAGAATTAATTAGCAATGATTTTCTACAACCAGGTATAAATCAAATAGCTGCAGGTTATGCTATATATGGTCCTCAAACTAGTTTTGTAATTTCTTTAGGTAATGGAGTACATAGTTTTATCCTAGATA…	643	Bacteria; Proteobacteria; Betaproteobacteria; Kinetoplastibacterium	linear	urn:local:.:d1-83729ip
Candidatus Kinetoplastibacterium	Candidatus Kinetoplastibacterium desouzaii TCC079E, complete genome	CP003803	1419	64.9%	64.9%	27.3%	132.932	nr	1.46e-26	TRUE	451775521	Bacterial	67.7%	412981	412271	711	708	DNA	NODE_25_length_19135_cov_6.88725_ID_49 - Fructose-1,6-bisphosphatase, type I (EC 3.1.3.11) CDS	70.45%	876	169	AATATTCAAGGGGAGCAACAGAAAAAATTAGATGTAATAGCTAATGAAATTCTTATAAAAGATACTCAATCTAGTGGGTATATAGCAGGAATAGCTTCAGAAGAATTAGATGATATTTATAAAATACCAGAAATTTATAAAAAAGGGAAATATATATTATTATTTGATCCTTTAGATGGATCTTCAAATATAGATGTTAATATATCTATTGGAACAATTTTTTCTATATTGGAAATTCCAGATAAATTTACCATAAATAATATTAAAGAAATAGATTATTTACAACCTGGCATCAACCAAATAGCAGCTGGTTATGTGTTATATGGACCAAAAACTAATCTTAATATATCATTTGGACAAGGTGTATCTTCTTTTTTTTTGGATGCTTATAATTCTTGG…	720	Bacteria; Proteobacteria; Betaproteobacteria; Kinetoplastibacterium	linear	urn:local:.:d6-83729m6
Candidatus Kinetoplastibacterium	Candidatus Kinetoplastibacterium crithidii TCC036E, complete genome	CP003804	1633	65.4%	65.4%	28.0%	179.82	nr	1.12e-40	TRUE	451776305	Bacterial	73.6%	408398	407587	821	812	DNA	NODE_25_length_19135_cov_6.88725_ID_49 - Fructose-1,6-bisphosphatase, type I (EC 3.1.3.11) CDS	81.69%	989	169	AATGTGCAAGGAGAACAACAAAAAAAATTAGATATTATTGCTAATGAATTAATTATAAAAGATTCAGAATGTATATCTTGTTTAGCAGGGATAGCTTCTGAAGAAGTAGAAACAATATATGAAATACCAAATGCATATATTAGAGGTGATTATTTATTATTATTTGATCCTTTAGATGGATCGTCAAATATAGATGTAAACATATCTATTGGCACAATATTTTCTATATTAAAAACAGATGATAATGATAATAGTATTACAGAAAAAAGTTTTCTACAAAAAGGAAAAAAACAAATTGCAGCAGGTTATATAATATATGGACCACAAACTAATTTAGTTTTATCTATTGGAGATGGAGTTTTATCTTTTATTTTAGATAGTTATAATGAATGGGTATTA…	824	Bacteria; Proteobacteria; Betaproteobacteria; Kinetoplastibacterium	linear	urn:local:.:c7-837291f
Candidatus Kinetoplastibacterium	Candidatus Kinetoplastibacterium blastocrithidii TCC012E, complete genome	CP003807	1267	65.0%	65.0%	29.9%	136.539	nr	1.19e-27	TRUE	451778573	Bacterial	63.8%	399147	398510	638	629	DNA	NODE_25_length_19135_cov_6.88725_ID_49 - Fructose-1,6-bisphosphatase, type I (EC 3.1.3.11) CDS	62.59%	786	158	CTGAGAATATAAATATTCAAGGCGAAGTGCAGGCAAAATTAGACATCATAGCTAACAATATTATTATAAATGAAAATAATTTCATAGGAAGTCTTGCTGGTCTAGTCTCAGAAGAAATGGACTGTTTTTACAAGATACCAGATAACTATAAAACTGGTGATTATTTGTTACTATTTGATCCATTGGATGGCTCTTCAAATATAGATGTAAATATTTCTGTTGGAACAATATTTTCTATATTGAAAGTTCATAGGAAAATTAAGAATAGCAAAGAATTAATTAGCAATGATTTTCTACAACCAGGTATAAATCAAATAGCTGCAGGTTATGCTATATATGGTCCTCAAACTAGTTTTGTAATTTCTTTAGGTAATGGAGTACATAGTTTTATCCTAGATA…	643	Bacteria; Proteobacteria; Betaproteobacteria; Kinetoplastibacterium	linear	urn:local:.:cw-83729gp
Candidatus Kinetoplastibacterium	Candidatus Kinetoplastibacterium crithidii (ex Angomonas deanei ATCC 30255), complete genome	CP003978	1633	65.4%	65.4%	28.0%	179.82	nr	1.12e-40	TRUE	429338032	Bacterial	73.6%	284065	284876	821	812	DNA	NODE_25_length_19135_cov_6.88725_ID_49 - Fructose-1,6-bisphosphatase, type I (EC 3.1.3.11) CDS	81.69%	989	169	AATGTGCAAGGAGAACAACAAAAAAAATTAGATATTATTGCTAATGAATTAATTATAAAAGATTCAGAATGTATATCTTGTTTAGCAGGGATAGCTTCTGAAGAAGTAGAAACAATATATGAAATACCAAATGCATATATTAGAGGTGATTATTTATTATTATTTGATCCTTTAGATGGATCGTCAAATATAGATGTAAACATATCTATTGGCACAATATTTTCTATATTAAAAACAGATGATAATGATAATAGTATTACAGAAAAAAGTTTTCTACAAAAAGGAAAAAAACAAATTGCAGCAGGTTATATAATATATGGACCACAAACTAATTTAGTTTTATCTATTGGAGATGGAGTTTTATCTTTTATTTTAGATAGTTATAATGAATGGGTATTA…	824	Bacteria; Proteobacteria; Betaproteobacteria; Kinetoplastibacterium	linear	urn:local:.:cc-8372943
Acinetobacter sp.	Acinetobacter sp. NCu2D-2, complete genome	CP015594	594	68.5%	68.5%	41.4%	104.078	nr	7.06e-18	TRUE	1030108109	Bacterial	24.0%	1711131	1710835	297	297	DNA	NODE_25_length_19135_cov_6.88725_ID_49 - Fructose-1,6-bisphosphatase, type I (EC 3.1.3.11) CDS	29.55%	971	675	TCTTGCTGGTAAAACAGGTTCACGTGGTAAAGACTTCAATATGCGTTGGGTTGCATGTATGGTAGGCGATATTCATCGTATTCTTTGCCGTAGCGGTATCTTCATGTATCCATACGATACAAAAGATCCTAAAAAAGCAGGTCGTCTACGTTTAATGTATGAAGCAAACCCAATGAGTATGTTGATGGAACAAGCTGGCGGTGCTTCTACTACAGGTCGTGTACGTATTCTTGAGATTCAACCTTCAGAATTACACCAACGTGTTCCTGTGATCATCGGTTCTAAAAACGAAGTTGA	302	Bacteria; Proteobacteria; Gammaproteobacteria; Pseudomonadales; Moraxellaceae; Acinetobacter	linear	urn:local:.:db-83729pv
Taylorella asinigenitalis	Taylorella asinigenitalis 14/45 draft genome	HE681424	619	70.9%	70.9%	37.9%	138.342	nr	3.42e-28	TRUE	399116003	Bacterial	50.9%	1230689	1230997	310	309	DNA	NODE_25_length_19135_cov_6.88725_ID_49 - Fructose-1,6-bisphosphatase, type I (EC 3.1.3.11) CDS	30.85%	875	566	TCTTACTAAAGAGAATATACAAATACCTGAAGATACCAAGGAATTTGCCATAAATATGTCTAATATGAGGCATTGGGATGAGCCTGTACAAAATTATATAAACGATTGTTTGGCAGGCACTACAGGTCCTAGAGGAAAAGATTTTAATATGCGATGGGTGGCTTCAATGGTTGCAGAGGTGCATAGAATCTTGCAAAGAGGTGGTATTTTTATGTATCCATGGGATAAACGTAATCCTGATAAGCCAGGTAAATTGCGTCTTCTTTATGAAGCAAATCCCATGTCTTTAATCATTGAACAAGCTGGCGG	313	Bacteria; Proteobacteria; Betaproteobacteria; Burkholderiales; Alcaligenaceae; Taylorella	linear	urn:local:.:cr-83729e3
Fructose-1,6-bisphosphate aldolase
Organism	Description	Accession	# Nucleotides	% Identical Sites	% Pairwise Identity	%GC	Bit-Score	Database	E Value	Free end gaps	GID	Genetic Code	Grade	Hit end	Hit start	Max Sequence Length	Min Sequence Length	Molecule Type	Query	Query coverage	Query end	Query start	Sequence	Sequence Length	Taxonomy	Topology	URN
Francisella noatunensis	Francisella noatunensis subsp. orientalis str. Toba 04, complete genome	CP003402	2008	73.9%	73.9%	38.4%	616.235	nr	4.90e-172	TRUE	386870570	Bacterial	85.2%	919844	918841	1004	1004	DNA	NODE_25_length_19135_cov_6.88725_ID_49 - Fructose-bisphosphate aldolase class II (EC 4.1.2.13) CDS	96.45%	1004	1	ATGGCTTTAGTTTCATTGCGTCAACTATTGGATCATGCTGCAGAGCATGGTTATGGGTTGCCAGCGTTTAATGTAAATAATCTTGAGCAAGTAAGAGCTGTTATGGAAGCTGCTGATAAAGTTAATTCACCAGTTATTCTACAAGGTTCTGCGGGTGCAAGAAAGTATGCAGGAGCTCCGTTTATTAGACATTTAGTTCTTGCAGCGATTGAAGAGTATCCTCATATTCCAGTTTGTATGCACCAAGATCATGGTACATCTCTATCTGTTTGCCAAAGATCTATTCAATTAGGTTTTTCATCTGTAATGATGGATGGTTCTTTAAAGTCGGATGGTAAGACTCCTTCTGATTATGAGTATAATGTCAATGTTACAAAAACTGTTTCTGATATAGCTCAC…	1010	Bacteria; Proteobacteria; Gammaproteobacteria; Thiotrichales; Francisellaceae; Francisella	linear	urn:local:.:gv-8372emm
Francisella noatunensis	Francisella noatunensis subsp. orientalis LADL--07-285A, complete genome	CP006875	2008	73.9%	73.9%	38.4%	616.235	nr	4.90e-172	TRUE	564747871	Bacterial	85.2%	1383646	1384649	1004	1004	DNA	NODE_25_length_19135_cov_6.88725_ID_49 - Fructose-bisphosphate aldolase class II (EC 4.1.2.13) CDS	96.45%	1004	1	ATGGCTTTAGTTTCATTGCGTCAACTATTGGATCATGCTGCAGAGCATGGTTATGGGTTGCCAGCGTTTAATGTAAATAATCTTGAGCAAGTAAGAGCTGTTATGGAAGCTGCTGATAAAGTTAATTCACCAGTTATTCTACAAGGTTCTGCGGGTGCAAGAAAGTATGCAGGAGCTCCGTTTATTAGACATTTAGTTCTTGCAGCGATTGAAGAGTATCCTCATATTCCAGTTTGTATGCACCAAGATCATGGTACATCTCTATCTGTTTGCCAAAGATCTATTCAATTAGGTTTTTCATCTGTAATGATGGATGGTTCTTTAAAGTCGGATGGTAAGACTCCTTCTGATTATGAGTATAATGTCAATGTTACAAAAACTGTTTCTGATATAGCTCAC…	1010	Bacteria; Proteobacteria; Gammaproteobacteria; Thiotrichales; Francisellaceae; Francisella	linear	urn:local:.:gq-8372ej7
Francisella philomiragia	Francisella philomiragia strain GA01-2794, complete genome	CP009440	2008	74.1%	74.1%	38.7%	630.662	nr	2.23e-176	TRUE	754259943	Bacterial	85.3%	1515605	1516608	1004	1004	DNA	NODE_25_length_19135_cov_6.88725_ID_49 - Fructose-bisphosphate aldolase class II (EC 4.1.2.13) CDS	96.45%	1004	1	ATGGCTTTAGTTTCATTGCGTCAACTATTGGATCATGCTGCAGAGCATGGTTATGGGTTGCCAGCATTTAATGTAAATAATCTTGAGCAAGTAAGAGCTGTTATGGAAGCTGCTGATAGAGTTAATTCACCAGTTATTCTACAAGGTTCTGCGGGTGCAAGAAAGTATGCAGGAGCTCCATTTATAAGACATCTAGTCCTTGCAGCGATTGAAGAGTATCCTCATATTCCAGTTTGTATGCACCAAGATCATGGTACATCTCCATCTGTTTGCCAAAGATCTATTCAATTAGGTTTTTCATCTGTAATGATGGATGGTTCTTTAAAGTCAGATGGTAAAACTCCTTCTGATTATGAGTATAATGTTAATGTTACAAAAACTGTTTCTGATATGGCTCAC…	1008	Bacteria; Proteobacteria; Gammaproteobacteria; Thiotrichales; Francisellaceae; Francisella	linear	urn:local:.:fw-8372dzt
Francisella sp.	Francisella sp. CA97-1460, complete genome	CP009654	2008	74.3%	74.3%	38.0%	632.465	nr	6.37e-177	TRUE	1102942871	Bacterial	85.4%	962713	961710	1004	1004	DNA	NODE_25_length_19135_cov_6.88725_ID_49 - Fructose-bisphosphate aldolase class II (EC 4.1.2.13) CDS	96.45%	1004	1	ATGGCTTTAGTTTCATTAAGGCAGTTGCTAGATCATGCTGCAGAGAACAATTACGGAATACCTGCATTTAATGTGAATAATCTAGAGCAGGTTAGAGCAGTTATGGAAGCGGCTGATAAGATTAATTCACCAGTAATTTTACAAGGTTCAGCTGGTGCAAGAAAATATGCTGGAGCACCTTTTATTAAACATTTAATTGAAGCAGCAGTGGAGGAGTATCCACATATTCCAGTATGTATGCACCAAGATCATGGTACATCTCCTGATGTTTGTCAAAGATCTATTCAATTAGGATTTTCATCTGTGATGATGGACGGATCTCTAATGAGTGATGGAAAAACTCCAGCGAGTTATGAATATAATGTTGAAGTAACAAAAAGAGCAGCAGAAATGGCTCAT…	1006	Bacteria; Proteobacteria; Gammaproteobacteria; Thiotrichales; Francisellaceae; Francisella	linear	urn:local:.:fr-8372dw4
Francisella noatunensis	Francisella noatunensis subsp. orientalis FNO12, complete genome	CP011921	2008	73.9%	73.9%	38.4%	616.235	nr	4.90e-172	TRUE	1237411348	Bacterial	85.2%	1326423	1327426	1004	1004	DNA	NODE_25_length_19135_cov_6.88725_ID_49 - Fructose-bisphosphate aldolase class II (EC 4.1.2.13) CDS	96.45%	1004	1	ATGGCTTTAGTTTCATTGCGTCAACTATTGGATCATGCTGCAGAGCATGGTTATGGGTTGCCAGCGTTTAATGTAAATAATCTTGAGCAAGTAAGAGCTGTTATGGAAGCTGCTGATAAAGTTAATTCACCAGTTATTCTACAAGGTTCTGCGGGTGCAAGAAAGTATGCAGGAGCTCCGTTTATTAGACATTTAGTTCTTGCAGCGATTGAAGAGTATCCTCATATTCCAGTTTGTATGCACCAAGATCATGGTACATCTCTATCTGTTTGCCAAAGATCTATTCAATTAGGTTTTTCATCTGTAATGATGGATGGTTCTTTAAAGTCGGATGGTAAGACTCCTTCTGATTATGAGTATAATGTCAATGTTACAAAAACTGTTTCTGATATAGCTCAC…	1010	Bacteria; Proteobacteria; Gammaproteobacteria; Thiotrichales; Francisellaceae; Francisella	linear	urn:local:.:gb-8372ea7
Francisella noatunensis	Francisella noatunensis subsp. orientalis FNO24, complete genome	CP011922	2008	73.9%	73.9%	38.4%	616.235	nr	4.90e-172	TRUE	1237411369	Bacterial	85.2%	1326496	1327499	1004	1004	DNA	NODE_25_length_19135_cov_6.88725_ID_49 - Fructose-bisphosphate aldolase class II (EC 4.1.2.13) CDS	96.45%	1004	1	ATGGCTTTAGTTTCATTGCGTCAACTATTGGATCATGCTGCAGAGCATGGTTATGGGTTGCCAGCGTTTAATGTAAATAATCTTGAGCAAGTAAGAGCTGTTATGGAAGCTGCTGATAAAGTTAATTCACCAGTTATTCTACAAGGTTCTGCGGGTGCAAGAAAGTATGCAGGAGCTCCGTTTATTAGACATTTAGTTCTTGCAGCGATTGAAGAGTATCCTCATATTCCAGTTTGTATGCACCAAGATCATGGTACATCTCTATCTGTTTGCCAAAGATCTATTCAATTAGGTTTTTCATCTGTAATGATGGATGGTTCTTTAAAGTCGGATGGTAAGACTCCTTCTGATTATGAGTATAATGTCAATGTTACAAAAACTGTTTCTGATATAGCTCAC…	1010	Bacteria; Proteobacteria; Gammaproteobacteria; Thiotrichales; Francisellaceae; Francisella	linear	urn:local:.:g6-8372e6y
Francisella noatunensis	Francisella noatunensis subsp. orientalis strain FNO190, complete genome	CP011923	2008	73.9%	73.9%	38.4%	616.235	nr	4.90e-172	TRUE	1237411386	Bacterial	85.2%	1326454	1327457	1004	1004	DNA	NODE_25_length_19135_cov_6.88725_ID_49 - Fructose-bisphosphate aldolase class II (EC 4.1.2.13) CDS	96.45%	1004	1	ATGGCTTTAGTTTCATTGCGTCAACTATTGGATCATGCTGCAGAGCATGGTTATGGGTTGCCAGCGTTTAATGTAAATAATCTTGAGCAAGTAAGAGCTGTTATGGAAGCTGCTGATAAAGTTAATTCACCAGTTATTCTACAAGGTTCTGCGGGTGCAAGAAAGTATGCAGGAGCTCCGTTTATTAGACATTTAGTTCTTGCAGCGATTGAAGAGTATCCTCATATTCCAGTTTGTATGCACCAAGATCATGGTACATCTCTATCTGTTTGCCAAAGATCTATTCAATTAGGTTTTTCATCTGTAATGATGGATGGTTCTTTAAAGTCGGATGGTAAGACTCCTTCTGATTATGAGTATAATGTCAATGTTACAAAAACTGTTTCTGATATAGCTCAC…	1010	Bacteria; Proteobacteria; Gammaproteobacteria; Thiotrichales; Francisellaceae; Francisella	linear	urn:local:.:g1-8372e3q
Francisella noatunensis	Francisella noatunensis subsp. orientalis strain FNO01, complete genome	CP012153	2008	73.9%	73.9%	38.4%	616.235	nr	4.90e-172	TRUE	1232994320	Bacterial	85.2%	1326629	1327632	1004	1004	DNA	NODE_25_length_19135_cov_6.88725_ID_49 - Fructose-bisphosphate aldolase class II (EC 4.1.2.13) CDS	96.45%	1004	1	ATGGCTTTAGTTTCATTGCGTCAACTATTGGATCATGCTGCAGAGCATGGTTATGGGTTGCCAGCGTTTAATGTAAATAATCTTGAGCAAGTAAGAGCTGTTATGGAAGCTGCTGATAAAGTTAATTCACCAGTTATTCTACAAGGTTCTGCGGGTGCAAGAAAGTATGCAGGAGCTCCGTTTATTAGACATTTAGTTCTTGCAGCGATTGAAGAGTATCCTCATATTCCAGTTTGTATGCACCAAGATCATGGTACATCTCTATCTGTTTGCCAAAGATCTATTCAATTAGGTTTTTCATCTGTAATGATGGATGGTTCTTTAAAGTCGGATGGTAAGACTCCTTCTGATTATGAGTATAATGTCAATGTTACAAAAACTGTTTCTGATATAGCTCAC…	1010	Bacteria; Proteobacteria; Gammaproteobacteria; Thiotrichales; Francisellaceae; Francisella	linear	urn:local:.:gg-8372edc
Francisella sp.	Francisella sp. TX077310, complete genome	CP016796	2008	74.9%	74.9%	38.4%	650.499	nr	0	TRUE	1112925917	Bacterial	85.7%	1569660	1570663	1004	1004	DNA	NODE_25_length_19135_cov_6.88725_ID_49 - Fructose-bisphosphate aldolase class II (EC 4.1.2.13) CDS	96.45%	1004	1	ATGGCTTTAGTTTCACTAAGACAATTGTTAGATCATGCTGCAGAGCATGGGTACGGACTGCCAGCTTTTAATGTAAATAACCTAGAGCAGGTTAGAGCTGTTATGGAAGCTGCAGACAGAGTAAATTCACCTGTTATTTTACAAGGATCTGCAGGTGCTAGAAAATATGCGGGTGCGCCATTTATTAGGCATTTAGTTTTAGCTGCGATAGAAGAGTATCCACATATTCCTGTATGTATGCATCAGGATCATGGTACGTCTCCATCAGTTTGCCAAAGATCTATTCAGTTAGGTTTCTCATCTGTAATGATGGATGGTTCTTTAAAATCAGATGGTAAAACTCCTTCTGATTATGAGTATAATGTAAATGTTACAAAGACAGTTTCTGATATGGCTCAT…	1012	Bacteria; Proteobacteria; Gammaproteobacteria; Thiotrichales; Francisellaceae; Francisella	linear	urn:local:.:fm-8372dsn
Francisella noatunensis	Francisella noatunensis subsp. orientalis strain F1, complete genome	CP018051	2008	73.9%	73.9%	38.4%	616.235	nr	4.90e-172	TRUE	1104542304	Bacterial	85.2%	1323859	1324862	1004	1004	DNA	NODE_25_length_19135_cov_6.88725_ID_49 - Fructose-bisphosphate aldolase class II (EC 4.1.2.13) CDS	96.45%	1004	1	ATGGCTTTAGTTTCATTGCGTCAACTATTGGATCATGCTGCAGAGCATGGTTATGGGTTGCCAGCGTTTAATGTAAATAATCTTGAGCAAGTAAGAGCTGTTATGGAAGCTGCTGATAAAGTTAATTCACCAGTTATTCTACAAGGTTCTGCGGGTGCAAGAAAGTATGCAGGAGCTCCGTTTATTAGACATTTAGTTCTTGCAGCGATTGAAGAGTATCCTCATATTCCAGTTTGTATGCACCAAGATCATGGTACATCTCTATCTGTTTGCCAAAGATCTATTCAATTAGGTTTTTCATCTGTAATGATGGATGGTTCTTTAAAGTCGGATGGTAAGACTCCTTCTGATTATGAGTATAATGTCAATGTTACAAAAACTGTTTCTGATATAGCTCAC…	1010	Bacteria; Proteobacteria; Gammaproteobacteria; Thiotrichales; Francisellaceae; Francisella	linear	urn:local:.:gl-8372egg
Ribulose-phosphate 3-epimerase
Organism	Description	Accession	# Nucleotides	% Identical Sites	% Pairwise Identity	%GC	Bit-Score	Database	E Value	Free end gaps	GID	Genetic Code	Grade	Hit end	Hit start	Max Sequence Length	Min Sequence Length	Molecule Type	Query	Query coverage	Query end	Query start	Sequence	Sequence Length	Taxonomy	Topology	URN
Candidatus Vesicomyosocius	Candidatus Vesicomyosocius okutanii HA DNA, complete genome	AP009247	900	69.3%	69.3%	37.6%	169.0	nr	1.38e-37	TRUE	146325996	Bacterial	67.3%	1015173	1014730	456	444	DNA	NODE_25_length_19135_cov_6.88725_ID_49 - Ribulose-phosphate 3-epimerase (EC 5.1.3.1) CDS	65.24%	486	31	ATTCTTTCGGCAGACTTTTCCAGACTAGGTGAAGAAGTTGATAATGTACTTAAAGATGGTGCTGATATCATCCACTTTGACGTAATGGACAATCACTATGTACCAAATTTAACCATCGGTCCTTTGGTATGTGAAGCACTTAAAAATCATGGCGTTAGTGCACCAATTGATATCCACTTGATGGTAAAACCCGTTGATAACATTATCCCCAATTTCATAAAAGCTGGTGCGTCATATATTACTTTTCACCCAGAAGCATCAGAGCATATTGATAGAACATTAGGTATGATTCAAGAAGGAGGTTGTAAAGCTGGCCTAGTATTCAATCCTGCAACACCAATACACGTACTAGAAAATGTTATGAGCAAGCTAGATATAATTTTATTGATGTCTGTCAAT…	459	Bacteria; Proteobacteria; Gammaproteobacteria; sulfur-oxidizing symbionts	linear	urn:local:.:hm-8372fn3
Snodgrassella alvi	Snodgrassella alvi wkB2, complete genome	CP007446	1129	69.4%	69.4%	35.5%	230.314	nr	4.82e-56	TRUE	597812552	Bacterial	75.6%	1195399	1194843	572	557	DNA	NODE_25_length_19135_cov_6.88725_ID_49 - Ribulose-phosphate 3-epimerase (EC 5.1.3.1) CDS	81.83%	581	10	GATTTTTATATTGCTCCTAGTATTTTATCAGCAGATCTTGCCTGTTTGGGCAATGAAATTACTTCCGTAATTAACAGTGGAGCAGACTGGATTCACTTTGATGTTATGGATAATCATTATGTGCCAAATCTTACGTTTGGTCCTATGGTTTGTCAGGCAATAAAACCATATGCTTCTGTTCCCATTGATGTACATTTAATGGTAGAACCAGTTGATGAAATGATTAATGCTTTTGCAAAAGCCGGTGCGGATATTATTACTTTTCATCCCGAAGCAAGTAAGCATGTAGATAGAAGCTTAAATCTAATAAAGACAGCTGGATGTCAGGCAGGGGTGGTATTAAATCCGGCTTCTCCAATAAGCTTATTGGAAGAAGTATTAGATAAAGTAGATGTCATA…	576	Bacteria; Proteobacteria; Betaproteobacteria; Neisseriales; Neisseriaceae; Snodgrassella	linear	urn:local:.:h7-8372fdt
Pseudoalteromonas spongiae	Pseudoalteromonas spongiae UST010723-006 chromosome I, complete sequence	CP011039	894	68.4%	68.4%	40.4%	169.0	nr	1.38e-37	TRUE	1243450291	Bacterial	66.6%	2721898	2722338	453	441	DNA	NODE_25_length_19135_cov_6.88725_ID_49 - Ribulose-phosphate 3-epimerase (EC 5.1.3.1) CDS	64.81%	470	18	AATTGCACCTTCTATTCTGTCAGCTGATTTCGCGCGTCTAGGTGAAGAAGTCGACAATGTTTTAAAAGCTGGTGCTGATGTGGTGCATTTCGATGTGATGGATAATCACTACGTACCCAATTTAACAATTGGACCAATGGTGTGTAAGGCACTACGTGATTACGGAATTGAAGCACCGATTGATGTGCATTTAATGGTAAAGCCAGTTGATACACTTATTCCAATGTTTGCCGATGCAGGTGCAAGCATAATTACATTCCACCCAGAAGCAAGCGAGCATGTAGATCGTACACTTTCATTAATCAAAGAACATGGTTGCAAAGCAGGCTTAGTACTAAACCCAGCAACACCGCTAAGTTGTCTAGAATATGTTATGGATAAACTAGACGTTATTTTATT…	455	Bacteria; Proteobacteria; Gammaproteobacteria; Alteromonadales; Pseudoalteromonadaceae; Pseudoalteromonas	linear	urn:local:.:hh-8372fkh
Pseudoalteromonas luteoviolacea	Pseudoalteromonas luteoviolacea strain S4054249 chromosome 1, complete sequence	CP015411	700	70.0%	70.0%	41.0%	156.376	nr	8.72e-34	TRUE	1072037183	Bacterial	60.5%	331909	331566	356	344	DNA	NODE_25_length_19135_cov_6.88725_ID_49 - Ribulose-phosphate 3-epimerase (EC 5.1.3.1) CDS	50.93%	458	103	CACTTTGATGTAATGGATAATCATTACGTACCGAATTTAACATTTGGTCCAATGATTTGTGAGGCACTAAGAAATTACGGTATTAAAGCTCCAATAGATGTGCATTTGATGATTAAACCCGTAGATGCGTTGATCCCCGATTTCGCAAAAGCTGGCGCTGATATTATCACTTTCCACCCAGAAGCAAGCGAGCATGTTGATCGTAGCCTTGCACTGATAAAAGAACTTGGCTGTGAAGCTGGCTTAGTACTTAATCCTGCAACGCCATTACAATGTTTAGATTATGTGATGGACAAGGTGGACCAGATTTTATTAATGTCAGTAAACCCAGGCTTTGGTGGGCA	357	Bacteria; Proteobacteria; Gammaproteobacteria; Alteromonadales; Pseudoalteromonadaceae; Pseudoalteromonas	linear	urn:local:.:hw-8372fxe
Pseudoalteromonas luteoviolacea	Pseudoalteromonas luteoviolacea strain S40542 chromosome 1, complete sequence	CP015413	700	70.0%	70.0%	41.0%	156.376	nr	8.72e-34	TRUE	1072070899	Bacterial	60.5%	331939	331596	356	344	DNA	NODE_25_length_19135_cov_6.88725_ID_49 - Ribulose-phosphate 3-epimerase (EC 5.1.3.1) CDS	50.93%	458	103	CACTTTGATGTAATGGATAATCATTACGTACCGAATTTAACATTTGGTCCAATGATTTGTGAGGCACTAAGAAATTACGGTATTAAAGCTCCAATAGATGTGCATTTGATGATTAAACCCGTAGATGCGTTGATCCCCGATTTCGCAAAAGCTGGCGCTGATATTATCACTTTCCACCCAGAAGCAAGCGAGCATGTTGATCGTAGCCTTGCACTGATAAAAGAACTTGGCTGTGAAGCTGGCTTAGTACTTAATCCTGCAACGCCATTACAATGTTTAGATTATGTGATGGACAAGGTGGACCAGATTTTATTAATGTCAGTAAACCCAGGCTTTGGTGGGCA	357	Bacteria; Proteobacteria; Gammaproteobacteria; Alteromonadales; Pseudoalteromonadaceae; Pseudoalteromonas	linear	urn:local:.:hr-8372fsb
Pseudoalteromonas luteoviolacea	Pseudoalteromonas luteoviolacea strain S4054 chromosome 1, complete sequence	CP015415	700	70.0%	70.0%	41.0%	156.376	nr	8.72e-34	TRUE	1072032264	Bacterial	60.5%	331946	331603	356	344	DNA	NODE_25_length_19135_cov_6.88725_ID_49 - Ribulose-phosphate 3-epimerase (EC 5.1.3.1) CDS	50.93%	458	103	CACTTTGATGTAATGGATAATCATTACGTACCGAATTTAACATTTGGTCCAATGATTTGTGAGGCACTAAGAAATTACGGTATTAAAGCTCCAATAGATGTGCATTTGATGATTAAACCCGTAGATGCGTTGATCCCCGATTTCGCAAAAGCTGGCGCTGATATTATCACTTTCCACCCAGAAGCAAGCGAGCATGTTGATCGTAGCCTTGCACTGATAAAAGAACTTGGCTGTGAAGCTGGCTTAGTACTTAATCCTGCAACGCCATTACAATGTTTAGATTATGTGATGGACAAGGTGGACCAGATTTTATTAATGTCAGTAAACCCAGGCTTTGGTGGGCA	357	Bacteria; Proteobacteria; Gammaproteobacteria; Alteromonadales; Pseudoalteromonadaceae; Pseudoalteromonas	linear	urn:local:.:i1-8372g2g
Thalassotalea sp.	Thalassotalea sp. LPB0090, complete genome	CP017689	968	67.7%	67.7%	40.8%	150.966	nr	3.71e-32	TRUE	1089747897	Standard	68.9%	214412	213935	490	478	DNA	NODE_25_length_19135_cov_6.88725_ID_49 - Ribulose-phosphate 3-epimerase (EC 5.1.3.1) CDS	70.10%	507	18	AATCGCTCCATCAATTCTATCGGCAGATTTTGCTCGCCTAGGTGACGATGTAGCCAATGTCTTAGCTGCTGGTGCTGATGTAGTGCACTTTGACGTAATGGATAACCACTTTGTACCTAATCTGACGTTTGGTCCTATGGTTTGTAAATCATTGCGAGATTATGGCATTACCGCACCGATTGACGTGCATCTAATGGTTAAGCCTGTCGATAGTTTAATTCCTGATTTTGCCAAAGCGGGTGCAGATATTATTACTTTCCACCCTGAAGCCAGTGATCATGTTGACCGTACTTTGCAACTAATTAAAGATCATGGCTGTAAAGCGGGCTTAGTATTAAACCCAGCAACACCGCTGCAGGTTTTAGATTTTGTTATGGATAAACTTGATGTCATTTTATT…	495	Bacteria; Proteobacteria; Gammaproteobacteria; Alteromonadales; Colwelliaceae; Thalassotalea	linear	urn:local:.:i6-8372g53
Vibrionaceae bacterium	Vibrionaceae bacterium NSCS20N07D chromosome large, complete sequence	CP022355	799	70.5%	70.5%	33.3%	179.82	nr	7.64e-41	TRUE	1215235752	Bacterial	64.3%	478427	478819	406	393	DNA	NODE_25_length_19135_cov_6.88725_ID_49 - Ribulose-phosphate 3-epimerase (EC 5.1.3.1) CDS	58.08%	492	87	TGGCGCTGATATTATTCATTTTGATGTTATGGATAATCATTATGTCCCAAATTTAACTATTGGTCCAATGGTATGTAAATCTCTTAGGCAGTTTGGTATTGATGCTCCTATAGATGTCCATCTTATGGTTTCACCCGTTGACAGTATGATAGAGGATTTTATAAAAGCCGGGGCATCAATGATTACTTTTCATTATGAAGCTAGTCATCACGTTGATAGAAGTATTGAGCTTATAAATAAAGCGGGTTGTAAATCAGGTATAGTGTTAAATCCATCTACAGATATTAACGTTTTAGAGTATGTTTTAGATAAAATAGACATGGTTTTAATTATGTCAGTTAACCCAGGCTTTGGTGGACAGTCCTTTATTGAAAGTTCTTTGAAAAAGATAGA	413	Bacteria; Proteobacteria; Gammaproteobacteria; Vibrionales; Vibrionaceae	linear	urn:local:.:hc-8372fgz
Candidatus Evansia	Candidatus Evansia muelleri genome assembly CEM1.1 ,chromosome : I	LM655252	962	67.8%	67.8%	30.9%	138.342	nr	2.34e-28	TRUE	672893175	Bacterial	68.2%	171721	172202	482	480	DNA	NODE_25_length_19135_cov_6.88725_ID_49 - Ribulose-phosphate 3-epimerase (EC 5.1.3.1) CDS	68.67%	486	7	ATTGTTTAAAATTAGCGCCTTCAATATTAGCTGCTGACTTTGCTAAGCTTGGTAAAGAGGTAGAAGATGTTATTTTAAGCGGTGCAGATATTGTGCATTTTGATGTTATGGATAATCATTATGTACCGAATATATCATTTGGTCCTATGGTATGTAAATCAATTTATATGTATATGCAAAAGACTGGTATTATAGCTCCAATTGATGTACATTTAATGGTAAGCCCGGTAGATGATCGTATTATTACAGAATTTATAAATGCAGGTGCTAAATATATAACTTTTCATCCAGAAGCTAGCCTCCATATTGATAGATCCATTTCATTAATTAAAGATGGAGGTTGTGAAGCTGGATTAGCATTTAATCCAGCAACACCGCTTTCTTATCTTAAATATGTAC…	490	Bacteria; Proteobacteria; Gammaproteobacteria; Oceanospirillales; Halomonadaceae; Zymobacter group; Candidatus Evansia	linear	urn:local:.:ig-8372gb1
Candidatus Methylopumilus	Candidatus Methylopumilus planktonicus genome assembly Candidatus Methylopumilus planktonicus MMS-2-53, chromosome : 1	LN827929	884	67.8%	67.8%	40.5%	143.752	nr	5.50e-30	TRUE	770465292	Bacterial	65.5%	1247118	1247559	442	442	DNA	NODE_25_length_19135_cov_6.88725_ID_49 - Ribulose-phosphate 3-epimerase (EC 5.1.3.1) CDS	63.23%	639	198	AGATGCCATTATTGATGTGCATTTGATGGTAAAACCCGTAGACCGTATTATTCCTGACTTTGCAAAAGCAGGGGCCAATATCATTACTTTTCATCCTGAAGGTTCAGATCATATTGATCGAAGTCTTTCATTGGTGCGTGACTCAGGATGTAAATCAGGCTTGGTATTTAATCCAGCGACCCCACTTGATTACCTTGATCACGTGATGGATAAAATCGATATGATACTTTTAATGTCTGTGAATCCAGGGTTCGGCGGTCAAAAATTCATTCCTGAAACACTTAATAAACTTAGAATCGCTCGTCAAAAAATTGATGCCTATTATGAAAAAACGGGCCGTCAAATTTGGTTAGAAGTGGACGGAGGCGTGAACGCTAATAACATCGCAGAAATTGCAAA…	447	Bacteria; Proteobacteria; Betaproteobacteria; Nitrosomonadales; Methylophilaceae; Candidatus Methylopumilus	linear	urn:local:.:ib-8372g8p
Transketolase
Organism	Description	Accession	# Nucleotides	% Identical Sites	% Pairwise Identity	%GC	Bit-Score	Database	E Value	Free end gaps	GID	Genetic Code	Grade	Hit end	Hit start	Max Sequence Length	Min Sequence Length	Molecule Type	Query	Query coverage	Query end	Query start	Sequence	Sequence Length	Taxonomy	Topology	URN
Buchnera aphidicola	Buchnera aphidicola str. Ua (Uroleucon ambrosiae), complete genome	CP002648	3030	68.7%	68.7%	29.7%	538.69	nr	2.12e-148	TRUE	345538968	Bacterial	72.1%	95658	94141	1518	1512	DNA	NODE_25_length_19135_cov_6.88725_ID_49 - Transketolase (EC 2.2.1.1) CDS	75.45%	1560	49	ATAGATTCTGTTCAAAATGCAAAATCAGGACATCCTGGAATGCCTATGGGTATGGCTGATATTGCAGAAGTTTTGTGGAGAGATTTTTTAAAACATAATCCTAAAAATCCAAATTGGTATAATCGTGATCGATTTATATTATCAAATGGACATGGTTCGATGTTGTTATATAGTTTATTACATCTGACAGGGTATAATTTATCAATAGAAGAATTAAAAAATTTTAGACAACTTCATTCAAAAACTCCAGGGCATCCTGAAATAGGTGAAACACCTGGTGTCGAAATAACTACTGGTCCTTTAGGTCAAGGATTAGCTAATGCTGTAGGTATGGCAATCGCTGAAAGAACTTTAAGTGCTTATTTTAATAGAACAGGATATAATATTATTGATCATTAT…	1548	Bacteria; Proteobacteria; Gammaproteobacteria; Enterobacterales; Erwiniaceae; Buchnera	linear	urn:local:.:dz-8372br4
Candidatus Kinetoplastibacterium	Candidatus Kinetoplastibacterium desouzaii TCC079E, complete genome	CP003803	2997	68.5%	68.5%	36.6%	558.527	nr	2.26e-154	TRUE	451775521	Bacterial	71.4%	134348	132840	1509	1488	DNA	NODE_25_length_19135_cov_6.88725_ID_49 - Transketolase (EC 2.2.1.1) CDS	74.25%	1515	28	GATGCCATACGTATTCTTGCTATGGATGCAGTGCAACAGGCTAATTCTGGTCATCCTGGTGCCCCTATGGGCATGGCTGAAATGGCGCAAGCGTTATGGAAGAATAATTTAAAACATAACCCTAATGATCCTAATTGGATTGATAGGGATCGCTTTGTTTTGTCTAATGGACATGGTTCTATGTTAGTATATGCTTTATTGCATTTAACAGGATATGATGTATCCATAGACGATTTAAGAAATTTTCGTCAGCTTCACTCAAAGACTCCTGGTCATCCAGAGGTTGGGATTACTCCAGGAATAGAAACAACAACAGGACCACTTGGTCAAGGATTAGCTAATGCAGTTGGTATGGCTTTGGCAGAATCATTATTAGCAGAAGAGTTTAATAAACCTGAT…	1545	Bacteria; Proteobacteria; Betaproteobacteria; Kinetoplastibacterium	linear	urn:local:.:ds-8372bju
Candidatus Kinetoplastibacterium	Candidatus Kinetoplastibacterium crithidii TCC036E, complete genome	CP003804	3552	67.3%	67.3%	37.7%	527.87	nr	3.83e-145	TRUE	451776305	Bacterial	77.4%	133692	131893	1800	1752	DNA	NODE_25_length_19135_cov_6.88725_ID_49 - Transketolase (EC 2.2.1.1) CDS	87.43%	1774	23	TGGCTGATGCCATTCGTGTTCTAGCAATGGATGCAGTGCAGCAAGCTAACTCTGGGCATCCTGGTGCTCCTATGGGTATGGCAGAGATGGCACAGGCAATATGGAAAGATAATTTAAAACATAATCCAAATGATCCAGGATGGATTAATAGAGATCGTTTTGTTTTGTCAAATGGTCACAGTTCTATGTTGCTTTACGCTGTTTTGCATTTAACTGGCTATGATGTTTCAATGAACGATATTAGGAATTTTCGTCAGTTGCATTCTAAAACCCCTGGGCATCCTGAAGTTGGAATTACTCCAGGTATAGAAACAACAACAGGACCTCTTGGTCAGGGGTTAGCTAATGCTGTTGGTATGGCATTAGCAGAATCTTTATTAGCAGAAGAGTTTAATAAGC…	1824	Bacteria; Proteobacteria; Betaproteobacteria; Kinetoplastibacterium	linear	urn:local:.:e4-8372btx
Candidatus Kinetoplastibacterium	Candidatus Kinetoplastibacterium oncopeltii TCC290E, complete genome	CP003805	1498	71.9%	71.9%	39.0%	378.19	nr	4.37e-100	TRUE	451777057	Bacterial	54.7%	135389	134641	749	749	DNA	NODE_25_length_19135_cov_6.88725_ID_49 - Transketolase (EC 2.2.1.1) CDS	37.38%	813	65	AAGCAAATTCAGGTCATCCTGGAGCCCCGATGGGAATGGCAGAAATTGCACAAGCATTGTGGAAAAATAACTTGCGACATAATCCTTCTGATCCTAATTGGATAAATAGAGATCGTTTTGTTTTATCCAATGGACACGGTTCTATGCTTTTATACTCGTTGTTACATTTGACTGGTTATGATCTCTCTATAGATGACCTGAAGAATTTCCGACAATTACATTCAAAAACTCCTGGTCATCCTGAAGTTGGCATCACTCCAGGAGTTGAGACTACAACTGGCCCTCTTGGACAAGGGTTAGCTAATGCAGTAGGTATGGCGTTGGCAGAGTCTCTATTATCTTTGGAGTTTAATAGACCAGGGTTTGATATTATAGATCATGGAACTTACGCTATAGTTG…	759	Bacteria; Proteobacteria; Betaproteobacteria; Kinetoplastibacterium	linear	urn:local:.:f3-8372chs
Candidatus Kinetoplastibacterium	Candidatus Kinetoplastibacterium crithidii (ex Angomonas deanei ATCC 30255), complete genome	CP003978	3552	67.3%	67.3%	37.7%	527.87	nr	3.83e-145	TRUE	429338032	Bacterial	77.4%	766526	764727	1800	1752	DNA	NODE_25_length_19135_cov_6.88725_ID_49 - Transketolase (EC 2.2.1.1) CDS	87.43%	1774	23	TGGCTGATGCCATTCGTGTTCTAGCAATGGATGCAGTGCAGCAAGCTAACTCTGGGCATCCTGGTGCTCCTATGGGTATGGCAGAGATGGCACAGGCAATATGGAAAGATAATTTAAAACATAATCCAAATGATCCAGGATGGATTAATAGAGATCGTTTTGTTTTGTCAAATGGTCACAGTTCTATGTTGCTTTACGCTGTTTTGCATTTAACTGGCTATGATGTTTCAATGAACGATATTAGGAATTTTCGTCAGTTGCATTCTAAAACCCCTGGGCATCCTGAAGTTGGAATTACTCCAGGTATAGAAACAACAACAGGACCTCTTGGTCAGGGGTTAGCTAATGCTGTTGGTATGGCATTAGCAGAATCTTTATTAGCAGAAGAGTTTAATAAGC…	1824	Bacteria; Proteobacteria; Betaproteobacteria; Kinetoplastibacterium	linear	urn:local:.:e9-8372bxk
Gilliamella apicola	Gilliamella apicola strain wkB1, complete genome	CP007445	3772	66.1%	66.1%	39.4%	444.915	nr	3.59e-120	TRUE	597809748	Bacterial	80.0%	1816976	1818867	1892	1880	DNA	NODE_25_length_19135_cov_6.88725_ID_49 - Transketolase (EC 2.2.1.1) CDS	93.81%	1928	49	ATGGATGGTGTGCAAAAAGCTAAATCTGGTCACCCAGGCGCACCTATGGGCATGGCTGATATGGCTGAAGTACTTTGGCGTGGATTTTTAAAACATAATCCAACTAACCCTAATTGGGCTGATCGCGACCGTTTTGTGTTATCAAATGGTCATGCATCTATGTTGATTTATAGCTTGCTGCATTTAACTGGCTATAATGTGACAATTGATGATCTTAAAAACTTTCGTCAATTGCATTCAAAAACAGCAGGTCACCCTGAATATGGTTATGTTCCTGGTGTTGAAACAACAACTGGCCCATTAGGACAAGGTATTGCTAATGCTGTAGGTATGGCTATTGCTGAAAGAACATTAGCTGCGCAATTTAATAAATCTGGTCATACCATCGTTGACCATCAT…	1926	Bacteria; Proteobacteria; Gammaproteobacteria; Orbales; Orbaceae; Gilliamella	linear	urn:local:.:ey-8372cet
Francisella sp.	Francisella sp. CA97-1460, complete genome	CP009654	3022	68.6%	68.6%	34.4%	522.46	nr	1.63e-143	TRUE	1102942871	Bacterial	71.9%	957555	956040	1516	1506	DNA	NODE_25_length_19135_cov_6.88725_ID_49 - Transketolase (EC 2.2.1.1) CDS	75.15%	1522	17	CAAAAATCAGTAGATGCAATAAGGTTTTTATCAATAGATTCGGTTTCAAAAGCAAATTCAGGTCACCCAGGTATGCCTATGGGGATGGCTGATATAGCTACAGTGCTATGGAAAAAGTTTTTAAACCATAATCCAGCAAATCCTAATTGGATTAATAGAGATAGATTTATTTTATCTAATGGCCATGGATCTATGCTTTTATATTCTTTATTACATTTATCAGGGTATGATTTATCGATAGATGACTTGAAAAACTTTAGACAGCTTCATTCAAAAACTCCAGGACATCCAGAGTATGGCTACACTCCTGGTGTTGAAACAACAACAGGCCCATTAGGACAAGGTGTTGCTAATGCTGTGGGAATGGCTTTGGGAGAAAAGTTGTTGGCAGATAAATTT…	1530	Bacteria; Proteobacteria; Gammaproteobacteria; Thiotrichales; Francisellaceae; Francisella	linear	urn:local:.:ee-8372c0r
Francisella philomiragia	Francisella philomiragia subsp. philomiragia ATCC 25015 strain O#319L, complete genome	CP010019	2969	68.1%	68.1%	37.2%	493.606	nr	7.89e-135	TRUE	754271397	Bacterial	71.1%	627981	629466	1486	1483	DNA	NODE_25_length_19135_cov_6.88725_ID_49 - Transketolase (EC 2.2.1.1) CDS	74.00%	1508	26	CAAATGCTATAAGATTTTTATCTATCGATGCAACACTTAAGGCAAAATCAGGACATCCAGGTATGCCTATGGGTATGGCCGATATCGCTACGGTTTTGTGGACCAAGTTTCTTAAACATAATCCTCAAAATCCAAACTGGATAAATCGTGATAGATTTGTACTTTCAAATGGTCATGGTTCTATGCTTTTATATTCTTTACTGCATCTTAGTGGTTATGATTTAAGTATTGATGATATTAAAAATTTTAGGCAACTTCATTCTAAAACTCCAGGTCATCCTGAATATGGTTATGCGCCAGGTGTAGAGACTACAACTGGACCATTGGGTCAAGGTGTGGCTAATGCTGTTGGTATGGCACTAGGTGAAAAGCTATTGTCAGATAGATACAATACATCTG…	1515	Bacteria; Proteobacteria; Gammaproteobacteria; Thiotrichales; Francisellaceae; Francisella	linear	urn:local:.:eo-8372c71
Francisella sp.	Francisella sp. TX077310, complete genome	CP016796	2961	68.0%	68.0%	36.0%	480.982	nr	4.98e-131	TRUE	1112925917	Bacterial	70.9%	1574835	1576316	1482	1479	DNA	NODE_25_length_19135_cov_6.88725_ID_49 - Transketolase (EC 2.2.1.1) CDS	73.80%	1509	31	GCTATAAGATTTTTGTCTATTGATGCAACTTTAAAAGCTAAATCAGGACATCCTGGTATGCCTATGGGCATGGCTGATATCGCAACAGTTCTATGGACAAAATATCTTAAACATAATCCTAAAAATCCAAATTGGATAAATCGTGATAGATTTGTACTTTCAAATGGTCATGGTTCAATGCTCTTATATTCATTATTACACTTATCTGGTTATGATGTATCAATTGATGATATAAAAGATTTTAGGCAACTTCATTCGAAAACTCCTGGTCATCCAGAATATGGTTATACTGCAGGTGTTGAGACAACTACTGGACCGTTAGGTCAAGGTGTTGCAAATGCTGTTGGTATGGCTCTAGGAGAAAAGCTTTTATCGCAAAGATATAATACGTCTGAGACT…	1517	Bacteria; Proteobacteria; Gammaproteobacteria; Thiotrichales; Francisellaceae; Francisella	linear	urn:local:.:et-8372cav
Serratia symbiotica	Serratia symbiotica strain STs genome assembly, chromosome: 1	LN890288	3772	67.0%	67.0%	28.9%	522.46	nr	1.63e-143	TRUE	1026140803	Bacterial	80.4%	560808	562699	1892	1880	DNA	NODE_25_length_19135_cov_6.88725_ID_49 - Transketolase (EC 2.2.1.1) CDS	93.81%	1928	49	ATAGATGCTGTTAAAAAAGCAAATTCAGGTCATTTAGGGGCACCTATGGGAATGGCAAATATTGCTGAAGTATTATGGCGTGATTATTTAAATCATAATCCAACTAATCCTAATTGGATTAATCGAGATAGATTTATTTTATCTAATGGTCATGCATCTATATTACTTTATAGTTTATTACATCTCACTGGTTATGAAATTTCTATAAATGATTTAAAAAATTTTCGTCAATTGCATTCTAAAACGCCAGGTCATCCAGAATATAAACAAACTCCTGGTATCGAAACTACTACTGGACCACTAGGTCAAGGTATAGCAAATGCTGTTGGTTTTGCTATAGCTGAACGTACATTAGGTGCACAATTTAATCGTAAGGAATACAATATTATTGATCATTAT…	1924	Bacteria; Proteobacteria; Gammaproteobacteria; Enterobacterales; Yersiniaceae; Serratia	linear	urn:local:.:ej-8372c3n
NAD-dependent glyceraldehyde-3-phosphate dehydrogenase
Organism	Description	Accession	# Nucleotides	% Identical Sites	% Pairwise Identity	%GC	Bit-Score	Database	E Value	Free end gaps	GID	Genetic Code	Grade	Hit end	Hit start	Max Sequence Length	Min Sequence Length	Molecule Type	Query	Query coverage	Query end	Query start	Sequence	Sequence Length	Taxonomy	Topology	URN
Candidatus Vesicomyosocius	Candidatus Vesicomyosocius okutanii HA DNA, complete genome	AP009247	1962	75.9%	75.9%	35.1%	706.404	nr	0	TRUE	146325996	Bacterial	87.1%	72481	71501	981	981	DNA	NODE_38_length_16598_cov_11.1372_ID_75 - NAD-dependent glyceraldehyde-3-phosphate dehydrogenase (EC 1.2.1.12) CDS	98.20%	981	1	ATGGCAATAAAAATAGGTATTAATGGTTTTGGTCGTATTGGTCGCATGGTATTTCGTGCAATTGCAAAAGATTTTCCAGAATTAGAGGTAGTTGGTATTAACGATTTATTAGAGAATAATTATTTAGCATATATGCTTAAATATGATACAGCTCATGGTCGTTTTGATGATAATATTACAGTTGATAATAATAACTTATTTATTAATGGTAAAAAAATTCGCTTGTCAGCTGCACGCGATCCTGCTAACCTTTTATGGGGCGATATTGATGTAGATGTAGCAATTGACTGTACTGGTTTTTTCTTAACTAAAGAATCTTGTCAATCGCATATTGATGCAGGTGCAAAAAAAGTGGTTCAATCAGCCCCATCTAAAGATGATACACCAATGTTTGTTTAT…	981	Bacteria; Proteobacteria; Gammaproteobacteria; sulfur-oxidizing symbionts	linear	urn:local:.:ly-8372mbj
Endosymbiont of Bathymodiolus septemdierum	Endosymbiont of Bathymodiolus septemdierum str. Myojin knoll DNA, complete genome	AP013042	1980	74.6%	74.6%	41.3%	654.106	nr	0	TRUE	937342454	Bacterial	86.9%	104456	103467	990	990	DNA	NODE_38_length_16598_cov_11.1372_ID_75 - NAD-dependent glyceraldehyde-3-phosphate dehydrogenase (EC 1.2.1.12) CDS	99.10%	990	1	ATGGCAGTAAAAGTAGGTATTAATGGTTTTGGTCGTATTGGTCGCATGGTTTTTCGTGCAATTAAAAAGGACTTCCCTGAATTAGAAGTGGTTGGTATTAACGACTTATTGGAAAATGAATACTTGGCATATATGCTTAAGTATGATACAGCGCAAGGCCGTTTTGATGGCACTGTTGAAGTGGAAGGTGATAACTTTATCGTCGATGGCAAGAAAATCCGTCTTTCTGCTGAGCGTAATCCAGCAGACCTCAAATGGGGTGATATTGGTGCAGAAGTCGTTATTGACTGTACAGGTTTTTTCTTAACGGAAGAGTCTTGTCAAGCACACATCGAAGCCGGTGCTAAGAAAGTTGTTCAATCAGCACCTGCTAAAGACAGTACGCCAATGTTTGTTTAC…	990	Bacteria; Proteobacteria; Gammaproteobacteria; sulfur-oxidizing symbionts	linear	urn:local:.:m3-8372mef
Candidatus Ruthia	Candidatus Ruthia magnifica str. Cm (Calyptogena magnifica), complete genome	CP000488	1980	74.3%	74.3%	38.4%	621.645	nr	1.10e-173	TRUE	118566999	Bacterial	86.7%	74734	73745	990	990	DNA	NODE_38_length_16598_cov_11.1372_ID_75 - NAD-dependent glyceraldehyde-3-phosphate dehydrogenase (EC 1.2.1.12) CDS	99.10%	990	1	ATGGCAATAAAAGTGGGTATTAATGGTTTTGGTCGTATTGGTCGCATGGTATTTCGTGCAATTGCAAAGAATTTTTCAGAACTAGAAGTAGTTGGTATTAACGACTTATTAGACAATGATTACTTGGCATATATGCTAAAGTATGATACAGTTCACGGTCGTTTTGATGGCGATATTGTAGTTGATGGTGATAATTTTGTCATCAATGGCAAAAAAATTCGCTTGTCAGCTGAACGTAATCCTGCTGATCTTGCATGGGGTGATATTGATGTAGATGTGGCAATTGATTGCACAGGTTTTTTCTTAACTGAAGAATTTTGTCAAGCGCACATTGATGCGGGTGCAAAAAAAGTGGTTCAATCAGCACCTTCTAAAGACAACACACCAATGTTTGTATAT…	996	Bacteria; Proteobacteria; Gammaproteobacteria; sulfur-oxidizing symbionts; Candidatus Ruthia	linear	urn:local:.:ms-8372myh
Polaribacter sp.	Polaribacter sp. MED152, complete genome	CP004349	1877	73.8%	73.8%	33.2%	554.921	nr	1.35e-153	TRUE	472252225	Bacterial	83.9%	702469	703405	940	937	DNA	NODE_38_length_16598_cov_11.1372_ID_75 - NAD-dependent glyceraldehyde-3-phosphate dehydrogenase (EC 1.2.1.12) CDS	94.09%	947	8	TAAAAATAGGAATTAACGGATTTGGAAGAATAGGTAGATTAGCATTTAGATCTGCAGTAAAAAGAGATAACGTACAAGTTGTAGCAATTAATGATTTATTAGAAGTAGATTATTTAGCTTATATGTTAAAATACGATTCAGTGCATGGAGCATTTGATGGAACTGTAGAGGTTAAAGATGGTAAATTAGTTGTTAACGGAAACGAAATTAGAATTTCTGCAGAAAGAAACCCTGCTGATTTAAAATGGAATGAAGTTGGAGCTGAGTATGTTTTAGAATGTACTGGTATTTTCAAAAGTTTAGAACAAGCAAATTTACACATTCAAGGTGGAGCTAAAAAAGTAGCAATTTCTGCACCTTCAGGTGATGCACCAATGTTTGTAATGGGTGTAAACCATA…	953	Bacteria; Bacteroidetes; Flavobacteriia; Flavobacteriales; Flavobacteriaceae; Polaribacter	linear	urn:local:.:n7-8372nap
Candidatus Thioglobus	Candidatus Thioglobus singularis PS1, complete genome	CP006911	1982	74.8%	74.8%	39.2%	652.302	nr	0	TRUE	927288923	Bacterial	87.0%	1577048	1578038	991	991	DNA	NODE_38_length_16598_cov_11.1372_ID_75 - NAD-dependent glyceraldehyde-3-phosphate dehydrogenase (EC 1.2.1.12) CDS	99.20%	998	8	TAAAAGTTGGAATTAATGGTTTTGGTCGAATTGGAAGAATGGTATTTCGTGCGATTGATAAGGATTTTGATAATTTAGAGGTGGTTGGTGTAAACGATCTTCTTGATAATGATTATTTGGCTTACATGTTGCGATATGATTCTGTTCATGGAAGGTTTGGTAAAGACGTAGCTGTTGAAGGCAACAATTTTGTTATCGGCGGTAAAAAGATTCGCCTGACTGCTGAACGCAATCCTGCAGATTTGAAATGGGGTGATATTGGTGCTGACCTTGTAATTGACTGTACTGGATTTTTTCTGACTGAAGAAGGTTGCCAAGCTCATTTAGATGCAGGTGCAAAAAAAGTAATTCAATCAGCTCCATCTAAGGATAGTACTCCAATGTTTGTTTTCGGCGTAA…	995	Bacteria; Proteobacteria; Gammaproteobacteria; Candidatus Thioglobus	linear	urn:local:.:md-8372ml3
Candidatus Thioglobus	Candidatus Thioglobus singularis isolate GG2 genome	CP008725	1982	74.8%	74.8%	39.2%	652.302	nr	0	TRUE	1042806876	Bacterial	87.0%	1577048	1578038	991	991	DNA	NODE_38_length_16598_cov_11.1372_ID_75 - NAD-dependent glyceraldehyde-3-phosphate dehydrogenase (EC 1.2.1.12) CDS	99.20%	998	8	TAAAAGTTGGAATTAATGGTTTTGGTCGAATTGGAAGAATGGTATTTCGTGCGATTGATAAGGATTTTGATAATTTAGAGGTGGTTGGTGTAAACGATCTTCTTGATAATGATTATTTGGCTTACATGTTGCGATATGATTCTGTTCATGGAAGGTTTGGTAAAGACGTAGCTGTTGAAGGCAACAATTTTGTTATCGGCGGTAAAAAGATTCGCCTGACTGCTGAACGCAATCCTGCAGATTTGAAATGGGGTGATATTGGTGCTGACCTTGTAATTGACTGTACTGGATTTTTTCTGACTGAAGAAGGTTGCCAAGCTCATTTAGATGCAGGTGCAAAAAAAGTAATTCAATCAGCTCCATCTAAGGATAGTACTCCAATGTTTGTTTTCGGCGTAA…	995	Bacteria; Proteobacteria; Gammaproteobacteria; Candidatus Thioglobus	linear	urn:local:.:m8-8372mhg
Candidatus Thioglobus	Candidatus Thioglobus autotrophicus strain EF1, complete genome	CP010552	1942	74.1%	74.1%	42.6%	618.038	nr	1.35e-172	TRUE	927999215	Bacterial	85.7%	828302	827332	971	971	DNA	NODE_38_length_16598_cov_11.1372_ID_75 - NAD-dependent glyceraldehyde-3-phosphate dehydrogenase (EC 1.2.1.12) CDS	97.20%	980	10	AAAGTAGGTATTAACGGTTTTGGTCGTATTGGCCGCATGGCATTTCGTGCAATTAAAAAGGACTTCCCTGAATTAGAAGTAGTCGGTATTAACGACTTATTAGAAAATGATTACTTAGCATACATGCTTAAGTACGATACAGCACAAGGTCGTTTTGACGGTGAAGTAGCGGTTGAAGGAAACAACTTTATTATCGATGGCAAGAAAGTTCGTCTTTCAGCTGAGCGTAATCCTGCAGACCTTAAGTGGGATGAAATTGGTGCAGAGATCGTCATCGATTGTACGGGTTTCTTCTTAACTGAAGAGTCTTGTCAGGCACACATTGATGCGGGTGCTAAGAAAGTTGTTCAATCAGCGCCTTCTAAAGATGGTACGCCAATGTTTGTATACGGTGTAAAC…	974	Bacteria; Proteobacteria; Gammaproteobacteria; Candidatus Thioglobus	linear	urn:local:.:mx-8372n1t
Polaribacter sp.	Polaribacter sp. SA4-10 genome	CP019331	1879	75.5%	75.5%	34.4%	639.679	nr	4.12e-179	TRUE	1199775334	Bacterial	84.7%	1428931	1429871	941	938	DNA	NODE_38_length_16598_cov_11.1372_ID_75 - NAD-dependent glyceraldehyde-3-phosphate dehydrogenase (EC 1.2.1.12) CDS	93.89%	947	10	AAAATAGGAATTAATGGATTTGGTAGAATTGGAAGATTAGCTTTCAGATCTGCAGTGAATAGAAAAGACGTACAAGTAGTAGCAATTAATGATTTATTAGATGTAGATTATTTAGCGTACATGTTAAAGTACGATTCAGTTCATGGAACATTTGATGGAACTGTTGATGTAAAAGACGGTAAATTAGTTGTAAACGGAAACGAAATTAGAATTACAGCAGAAAGAAACCCCGCAGATTTAAAATGGGATGAAGTTGATGCTGAATATGTAATTGAATCTACTGGATTTTTCTTAACTGAAGAAACTGCTGGAAAACACCTAGAAGCTGGTGCTAAAAAAGTAGTATTATCTGCTCCATCTAAAGATCATACACCAATGTTTGTAATGGGTGTAAATAAT…	952	Bacteria; Bacteroidetes; Flavobacteriia; Flavobacteriales; Flavobacteriaceae; Polaribacter	linear	urn:local:.:mn-8372mw0
Polaribacter sp.	Polaribacter sp. SA4-12 genome	CP019334	1879	75.7%	75.7%	34.8%	648.696	nr	0	TRUE	1199783788	Bacterial	84.8%	82140	81200	941	938	DNA	NODE_38_length_16598_cov_11.1372_ID_75 - NAD-dependent glyceraldehyde-3-phosphate dehydrogenase (EC 1.2.1.12) CDS	93.89%	947	10	AAAATAGGAATTAACGGATTTGGTAGAATTGGAAGATTAGCATTCAGATCTGCAGTAAATAGAAAAGACGTACAAGTAGTAGCAATTAATGATTTATTAGAAGTAGATTATTTAGCTTACATGTTAAAATACGATTCAGTTCACGGAGCATTTGATGGAACTGTTGATGTAAAAGACGGTAAATTAGTTGTTAACGGAAACGAAATTAGAATTACAGCAGAAAGAAACCCAGCAGATTTAAAATGGGATGAAGTTGGTGCTGAATATGTAATTGAATCTACAGGATTTTTCTTAACTGAAGAAACTGCAGGAAAACACTTAGAAGCTGGTGCTAAAAAAGTAGTATTATCTGCTCCATCTAAAGATCATACACCAATGTTTGTAATGGGTGTAAACAAT…	952	Bacteria; Bacteroidetes; Flavobacteriia; Flavobacteriales; Flavobacteriaceae; Polaribacter	linear	urn:local:.:mi-8372mrh
Polaribacter sp.	Polaribacter sp. KT25b genome assembly, chromosome: I	LT629752	1883	74.7%	74.7%	33.9%	603.611	nr	2.96e-168	TRUE	1085838998	Bacterial	84.4%	2136402	2137344	943	940	DNA	NODE_38_length_16598_cov_11.1372_ID_75 - NAD-dependent glyceraldehyde-3-phosphate dehydrogenase (EC 1.2.1.12) CDS	94.09%	947	8	TAAAAATAGGAATTAACGGATTTGGTAGAATTGGAAGATTAGCATTCAGATCTACAGTAAATAGAAAAGATGTACAAGTAGTAGGAATTAATGATTTATTAGATGTAGATTATTTAGCTTACATGTTAAAATATGATTCTGTTCACGGAGCATTTGATGGTACTGTTGATGTAAAAGATGGTAAATTAGTTGTAAACGGAAACGAAATTAGAATTACAGCAGAAAGAAACCCAGCAGATTTAAAATGGGATGAAATTGGAGCTGAATATGTAATTGAATCTACAGGATTTTTCTTAACAGAAGAAACTGCAGGAAAACACTTAGAAGCAGGAGCTAAAAAAGTAGTATTATCTGCACCTTCTAAAGATCATACACCAATGTTTGTAATGGGTGTTAACA…	949	Bacteria; Bacteroidetes; Flavobacteriia; Flavobacteriales; Flavobacteriaceae; Polaribacter	linear	urn:local:.:n2-8372n5f

## Sheet: Blastn - "Ca. T. azoricus"
Ribulose bisphosphate carboxylase small chain
Organism	Description	Accession	# Nucleotides	% Identical Sites	% Pairwise Identity	%GC	Bit-Score	Database	E Value	Free end gaps	GID	Genetic Code	Grade	Hit end	Hit start	Max Sequence Length	Min Sequence Length	Molecule Type	Query	Query coverage	Query end	Query start	Sequence	Sequence Length	Taxonomy	Topology	URN
Nitrosomonas sp.	Nitrosomonas sp. AL212, complete genome	CP002552	684	67.8%	67.8%	42.7%	116.702	nr	3.60e-22	TRUE	325530400	Bacterial	82.1%	764845	765186	342	342	DNA	NODE_24_length_14426_cov_5.69689_ID_6931 - Ribulose bisphosphate carboxylase small chain (EC 4.1.1.39) CDS	98.28%	348	7	GATTACAAATCACGTGTCAGTGATCCGGCAAGCCGTAAATTTGAAACATTTTCTTATCTGCCTGCAATGGCTGACAAAGATATCAAAAAACAAGTGCAGTATTTAATCAGTAAAGGCTGGAATCCAGCCATCGAACATACCGAGCCTGAGTATGTGATGGATTCCTACTGGTACATGTGGAAGCTGCCCATGTTTGGTGAAACTGATGTAGACAAAGTACTTGCAGAAGCCGCTGCTTGTCATAAAGCAAATCCGAACAATCATGTCCGTTTGATTGGTTACAACAATTTTACCCAATCGCAAGGTACCGCCATGGTGATATACCGCGGCAAGACTGTTTAA	348	Bacteria; Proteobacteria; Betaproteobacteria; Nitrosomonadales; Nitrosomonadaceae; Nitrosomonas	linear	urn:local:.:uj-837ne2p
Nitrosomonas sp.	Nitrosomonas sp. Is79A3, complete genome	CP002876	684	67.3%	67.3%	43.3%	102.275	nr	7.92e-18	TRUE	338803667	Bacterial	57.8%	1375834	1376175	342	342	DNA	NODE_24_length_14426_cov_5.69689_ID_6931 - Ribulose bisphosphate carboxylase small chain (EC 4.1.1.39) CDS	98.28%	348	7	GATTACAAATCACGTGTCAGTGATCCAGCAAGCCGTAAGTTTGAGACATTTTCCTACCTGCCTGCGATGTCTGACAAAGATATCAAGAAGCAAGTACAGTATTTAATTAGTAAAGGCTGGAATCCAGCCATTGAGCATACAGAACCAGAGTATGTAATGGATTCCTACTGGTATATGTGGAAACTACCCATGTTTGGTGAAACTGATGTAGACCGCGTGCTGGCAGAAGCTGCTGCGTGTCATAAAGCCAACCCGAATAATCATGTTCGTTTAATTGGCTACAACAATTTCAACCAATCGCAAGGCACTGCCATGGTGATATACCGCGGCAAGACTGTTTAA	349	Bacteria; Proteobacteria; Betaproteobacteria; Nitrosomonadales; Nitrosomonadaceae; Nitrosomonas	linear	urn:local:.:uo-837ne88
Candidatus Thioglobus	Candidatus Thioglobus singularis PS1, complete genome	CP006911	586	71.7%	71.7%	36.2%	154.573	nr	1.43e-33	TRUE	927288923	Bacterial	77.9%	1190530	1190822	293	293	DNA	NODE_24_length_14426_cov_5.69689_ID_6931 - Ribulose bisphosphate carboxylase small chain (EC 4.1.1.39) CDS	84.20%	329	37	AGTAGAAAATTTGAGACATTTTCATACTTACCAGCAATGACAGACAAGCAAATCCGAGAGCAAGTTCAATATATTGTTGATCAGGGATACAATCCAGGAGTAGAGCATACTGAGGTAGAAAATGCAACTGGAAACTATTGGTATATGTGGAAATTACCTCTTTTTGGAGAAACAGATATTGATACTATTCTTGATGAATGCAAAGCATGTCATGAGGCTAACCCTGACAATCATGTGCGTTTAATTGGTTATGATAACTATGCTCAGTCACAAGGTGCATCTATGGTTATTTA	293	Bacteria; Proteobacteria; Gammaproteobacteria; Candidatus Thioglobus	linear	urn:local:.:tk-837nd6y
Candidatus Thioglobus	Candidatus Thioglobus singularis isolate GG2 genome	CP008725	586	71.3%	71.3%	36.5%	150.966	nr	1.74e-32	TRUE	1042806876	Bacterial	77.8%	1190530	1190822	293	293	DNA	NODE_24_length_14426_cov_5.69689_ID_6931 - Ribulose bisphosphate carboxylase small chain (EC 4.1.1.39) CDS	84.20%	329	37	AGTAGAAAATTTGAGACATTTTCATACTTACCAGCAATGACAGACAAGCAAATCCGAGAGCAAGTTCAATATATTGTTGATCAGGGATACAATCCAGGAGTAGAGCATACTGAGGTAGAAAATGCAACTGGAAACTATTGGTATATGTGGAAATTACCTCTTTTCGGAGAAACAGATATTGATACTATTCTTGATGAATGCAAAGCATGTCATGAGGCTAACCCTGACAATCATGTGCGTTTAATTGGTTATGATAACTATGCTCAGTCACAAGGTGCATCTATGGTTATTTA	293	Bacteria; Proteobacteria; Gammaproteobacteria; Candidatus Thioglobus	linear	urn:local:.:tp-837ndbn
Candidatus Thioglobus	Candidatus Thioglobus autotrophicus strain EF1, complete genome	CP010552	696	79.0%	79.0%	42.0%	298.842	nr	5.32e-77	TRUE	927999215	Bacterial	89.5%	1245740	1245393	348	348	DNA	NODE_24_length_14426_cov_5.69689_ID_6931 - Ribulose bisphosphate carboxylase small chain (EC 4.1.1.39) CDS	100.00%	348	1	ATGCAAGATTATCAATCAAGTTTAGGTAACACTGACAGTCGTAAATTTGAGACTTTCTCATACTTACCTACAATGAACGCTGAGCAAACTCGTCAACAAGTTCAATACATTATTGATCAAGGTTGGAACCCGAGTATTGAGCACACTGAGCCACAGCATGCTGCTGGTTCGTACTGGTACATGTGGAAACTGCCAATGTTTGGTGAAACAGACGTTGACGCGATTCTTCAAGAAATTGAAAATTGTCATGCTGCACATCCGGACAACCATGTTCGTTTGTTAGGTCTAGACAACTTCGCACAATGTGCTGGCGCTTCAATGGTTATCTACCGTGGTAAAACGGTTTAA	348	Bacteria; Proteobacteria; Gammaproteobacteria; Candidatus Thioglobus	linear	urn:local:.:tf-837nd3k
Nitrosomonas communis	Nitrosomonas communis strain Nm2, complete genome	CP011451	624	70.2%	70.2%	44.6%	127.522	nr	1.99e-25	TRUE	821346337	Bacterial	79.9%	2946100	2945789	312	312	DNA	NODE_24_length_14426_cov_5.69689_ID_6931 - Ribulose bisphosphate carboxylase small chain (EC 4.1.1.39) CDS	89.66%	348	37	AGCCGGAAATTTGAAACCTTTTCCTATCTGCCTGCATTGAGCGAGGAGCAAATCAGGAAACAAGTTGAGTATATCGTGAGCAAAGGCTGGAACCCTGCGGTCGAGCACACTGAGCCAGAATACCTCATGAGTAATTACTGGTATATGTGGAAATTACCTATGTTCGGCGAAACGGATGTAGATCGTATTCTTGCAGAGGCTGAAGCATGCCATAAAGCAAACCCAAATAATCATGTTCGCCTGGTTGGTTATGATAATTTCTCCCAAAGCCAGGGCACAGCGATGGTTATTTACCGCGGTAAAACTGTTTAA	315	Bacteria; Proteobacteria; Betaproteobacteria; Nitrosomonadales; Nitrosomonadaceae; Nitrosomonas	linear	urn:local:.:tu-837ndhr
Nitrosomonas ureae	Nitrosomonas ureae strain Nm10, complete genome	CP013341	684	68.1%	68.1%	43.0%	120.309	nr	2.95e-23	TRUE	958296651	Bacterial	83.1%	143657	143316	342	342	DNA	NODE_24_length_14426_cov_5.69689_ID_6931 - Ribulose bisphosphate carboxylase small chain (EC 4.1.1.39) CDS	98.28%	348	7	GATTACAAATCACGTGTCAGTGATCCGGCAAGCCGTAAATTTGAAACATTTTCTTATTTGCCTGCAATGGCTGACAAAGATATCAAAAAGCAAGTACAGTATTTAATCAGTAAAGGCTGGAACCCAGCCATCGAGCATACGGAGCCTGAGTATGTGATGGATTCCTACTGGTACATGTGGAAGCTGCCTATGTTTGGTGAAACTGATGTAGACAAAGTGCTTGCAGAAGCCGCTGCTTGTCATAAAGCAAATCCGAACAATCATGTCCGTTTGATTGGTTACAACAATTTTACCCAATCGCAAGGTACCGCCATGGTGATATACCGCGGCAAGACTGTTTAA	348	Bacteria; Proteobacteria; Betaproteobacteria; Nitrosomonadales; Nitrosomonadaceae; Nitrosomonas	linear	urn:local:.:u4-837ndra
Uncultured bacterium	Uncultured bacterium ws198A12 genomic sequence	JQ256790	694	68.0%	68.0%	55.0%	125.719	nr	6.94e-25	TRUE	385763929	Bacterial	83.9%	29956	29610	347	347	DNA	NODE_24_length_14426_cov_5.69689_ID_6931 - Ribulose bisphosphate carboxylase small chain (EC 4.1.1.39) CDS	99.71%	347	1	ATTCAAGACTATCAATCGAGCCTCGAAGATCCGGCGAGCCGGAAATTCGAAACCTTTTCATACCTGCCGGAAATGAACGCGGAGCAAATCCGCCGACAGGTGCAGTACATCGTTGCGCAGGGCTGGAACCCCGGCATCGAGCATACCGAGCCGGAAAACGCGGTCGACAATTACTGGTACATGTGGAAACTGCCGATGTTCGGTGAGGACGATGTCGATGTGATCATCAACGAGTGCGTCGCCTGTCATAATGCGCATCCCAACAACCACGTGCGCCTGCTGGGATTCGATAACTTTGCCCAGTCGGCCGGTGCGTCGATGGTTATTTACCGCGGCAACCCGGTTTA	347	Bacteria; environmental samples	linear	urn:local:.:tz-837ndkb
Thiotrichales bacterium	Thiotrichales bacterium D-3 ribulose-1,5-bisphosphate carboxylase/oxygenase small subunit (rbcS) gene, complete cds	KP793076	604	68.5%	68.5%	43.4%	116.702	nr	3.60e-22	TRUE	873330583	Bacterial	76.8%	347	46	302	302	DNA	NODE_24_length_14426_cov_5.69689_ID_6931 - Ribulose bisphosphate carboxylase small chain (EC 4.1.1.39) CDS	86.78%	338	37	AGCCGTAAATTTGAGACTTTCTCTTATTTACCAGAAATGACTGCGGCGCAAATTCGCCAACAAGTTCAATATATTGTGTCTAAAGGCTGGAATCCTGCCGTTGAACACACTGAACCTGAAAATGCCTATGACCATTATTGGTACATGTGGAAGTTGCCGATGTTTGGTGAAACGGATGTGGATAAGATTTTGGCTGAAGCCGAAGCCTGTCACAAAGCCCATCCTGACAATCACGTGCGTTTGATTGGTTATGACAACTATGCCCAATCTAAAGGCGTAGAAATGGTCATTTATCGCGGCAA	302	Bacteria; Proteobacteria; Gammaproteobacteria; Thiotrichales; Thioflexothrix	linear	urn:local:.:ue-837ndya
Nitrosomonas ureae	Nitrosomonas ureae strain Nm15 genome assembly, chromosome: I	LT907782	684	67.8%	67.8%	42.7%	116.702	nr	3.60e-22	TRUE	1240274761	Bacterial	82.1%	1401757	1401416	342	342	DNA	NODE_24_length_14426_cov_5.69689_ID_6931 - Ribulose bisphosphate carboxylase small chain (EC 4.1.1.39) CDS	98.28%	348	7	GATTACAAATCACGTGTCAGTGATCCGGCAAGCCGTAAATTTGAAACATTTTCCTATCTGCCTGCAATGGCTGACAAAGATATCAAAAAGCAAGTGCAGTATTTAATCAGTAAAGGTTGGAACCCAGCCATCGAACATACGGAGCCTGAGTATGTCATGGATTCCTATTGGTATATGTGGAAGCTACCCATGTTTGGTGAAACTGATGTAGAAAAAGTACTTGCAGAAGCCGCCGCTTGTCATAAAGCGAATCCGAACAATCATGTCCGTTTGATTGGTTACAACAATTTTACCCAATCGCAAGGTACCGCCATGGTGATATACCGCGGCAAGACTGTTTAA	348	Bacteria; Proteobacteria; Betaproteobacteria; Nitrosomonadales; Nitrosomonadaceae; Nitrosomonas	linear	urn:local:.:u9-837ndvc
Rubisco activation protein CbbQ
Organism	Description	Accession	# Nucleotides	% Identical Sites	% Pairwise Identity	%GC	Bit-Score	Database	E Value	Free end gaps	GID	Genetic Code	Grade	Hit end	Hit start	Max Sequence Length	Min Sequence Length	Molecule Type	Query	Query coverage	Query end	Query start	Sequence	Sequence Length	Taxonomy	Topology	URN
Hydrogenovibrio marinus	Hydrogenovibrio marinus cbbLS-1 gene cluster (cbbR1, cbbL-1, cbbS-1, cbbQ1, cbbO1, orf1-5), complete cds	AB122069	1534	70.7%	70.7%	43.2%	367.37	nr	3.12e-97	TRUE	46359623	Bacterial	82.5%	4087	3321	767	767	DNA	NODE_24_length_14426_cov_5.69689_ID_6931 - Rubisco activation protein CbbQ CDS	94.34%	782	16	GACCCACAACAATACATCATTAAAAACGAACCTTTTTATCGTCCAGTTTCGGATGAAGTGGAACTGTTCGAGTCGGCTTATGCTTCACGCATGCCGATGATGCTAAAAGGTCCGACAGGATGTGGTAAATCACGTTTTGTTGAATATATGGCGCATAAACTGAACAAGCCATTGATTACCGTTGCCTGTAACGAAGACATGACTGCATCTGATTTGGTCGGTCGCTTCCTGATCGATATCAACGGTACCAAATGGCAAGATGGTCCTTTGACGGTTGCTGCACGTATTGGTGCAATCTGTTATCTGGATGAGGTTGTTGAAGCTCGTCAAGATACTACAGTTGTTATCCACCCTTTGACTGACCACCGTCGTGTATTACCTTTGGATAAGAAAGGTGAG…	769	Bacteria; Proteobacteria; Gammaproteobacteria; Thiotrichales; Piscirickettsiaceae; Hydrogenovibrio	linear	urn:local:.:sy-837nc5e
Endosymbiont of Bathymodiolus septemdierum	Endosymbiont of Bathymodiolus septemdierum str. Myojin knoll DNA, complete genome	AP013042	1096	73.0%	73.0%	39.4%	322.286	nr	1.16e-83	TRUE	937342454	Bacterial	70.2%	1026324	1026871	548	548	DNA	NODE_24_length_14426_cov_5.69689_ID_6931 - Rubisco activation protein CbbQ CDS	67.40%	621	74	TAGAATTATATACGGCTGCTTATAATGCAAAATTACCCGTGATGGTCAAAGGGCCAACAGGTTGTGGTAAGTCGCGTTTTATTGAATATATGGCGCATAAACTTAATAAGCCTATTATTACAGTCTCTTGTAATGAAGATATTACCGCTTCAGACTTGATTGGTCGTTTTTTATTAGATGCAAATGGCACTAAGTGGGTGGATGGTCCATTGACATTAGCGGCTCGTTATGGGGCAATTTGTTATTTAGATGAGATTGTTGAAGCGCGTCAAGATACGATGGTGGTGATTCATTCACTAACCGACCACCGTCGTGAGTTAATGCTAGATAAAAAAGGTGAGCTGGTTAAAGCACATCCAGATTTCCAATTGGTAATTTCATATAACCCAGGTTATCAGA…	548	Bacteria; Proteobacteria; Gammaproteobacteria; sulfur-oxidizing symbionts	linear	urn:local:.:t3-837nc8a
Thioploca ingrica	Thioploca ingrica DNA, complete genome	AP014633	1450	71.6%	71.6%	46.8%	379.994	nr	4.94e-101	TRUE	686203164	Bacterial	80.4%	2941439	2940715	725	725	DNA	NODE_24_length_14426_cov_5.69689_ID_6931 - Rubisco activation protein CbbQ CDS	89.18%	806	82	TACGAAGCGGCTTATGCTGCACGGATGCCGGTGATGCTTAAAGGCCCAACCGGTTGTGGTAAAACCCGCTTCGTCGAATATATTGCCTGGAAACTGCAAAAGCCGCTAATTACCATAGCGTGCCACGAGGACATGACGGCTTCTGACCTCGTAGGGCGGTTTCTATTAGATGCGACTGGAACGCGTTGGCAAGATGGCCCATTAACCATAGCCGCTCGAATAGGCGCTATCTGCTATCTGGATGAGGTCGTTGAAGCTCGACAAGACACCACGGTCGTAATTCATCCGCTCACTGATCACCGTCGCAATCTACCTTTAGAGAAAAAAGGTGAGTTAGTAACAGCGCATCCCGATTTTCAATTGGTTATTTCTTATAACCCCGGTTATCAAAGCCTGATG…	725	Bacteria; Proteobacteria; Gammaproteobacteria; Thiotrichales; Thiotrichaceae; Thioploca	linear	urn:local:.:sf-837nb2d
Uncultured marine	Uncultured marine bacterium 439 clone EBAC750-10B11 genomic sequence	AY458636	1474	71.5%	71.5%	37.6%	383.6	nr	4.05e-102	TRUE	40062739	Bacterial	81.1%	978	242	737	737	DNA	NODE_24_length_14426_cov_5.69689_ID_6931 - Rubisco activation protein CbbQ CDS	90.65%	806	70	GAAATTGAGATGTATAAAGCAGCTTATACGAATCGTATGCCAGTGATGTTAAAAGGCCCGACTGGCTGTGGTAAGTCTCGATTTGTTGAATATATGGCATACACATTAGGTAAGCCGTTAATTACGGTTGCCTGTAATGAAGATATGTCAGCCAGTGACTTAGTTGGTCGCTTCTTGCTTGATAAAGAGGGAACAATTTGGAAAGATGGTCCGCTAGCAATGGCTGCTCGTTACGGTGGTATTTGTTATTTAGATGAAGTGGTTGAAGCCAGACAAGATACTACAGTTGTCATTCATCCATTAACGGATTATCGTCGTACATTGCCGCTTGATAAAAAAGGTGAGTTGATAGAAGCTCATCCCGACTTTCAATTGGTTATTTCATATAACCCTGGCTAT…	737	Bacteria; environmental samples	linear	urn:local:.:sa-837nawb
Thiomicrospira crunogena	Thiomicrospira crunogena XCL-2, complete genome	CP000109	1402	71.9%	71.9%	44.1%	374.584	nr	2.10e-99	TRUE	110744159	Bacterial	79.0%	481825	481125	701	701	DNA	NODE_24_length_14426_cov_5.69689_ID_6931 - Rubisco activation protein CbbQ CDS	86.22%	806	106	ATGCCTATTATGTTAAAAGGCCCAACAGGGTGTGGTAAGTCTCGTTTTGTTGAATATATGGCACACAAGCTTGGTAAGCCATTAATCACTGTGGCGTGTAACGAAGATATGACCGCTTCAGATTTGGTGGGTCGTTTCCTAATCGATATTAACGGTACGCGCTGGCAGGATGGTCCTTTAACCGTCGCGGCACGTATCGGTGCCATCTGTTATTTGGATGAGGTGGTTGAAGCCCGTCAAGACACCACGGTTGTTATTCACCCATTAACGGATCACCGTCGTGTTTTACCTCTTGATAAAAAAGGTGAGTTGGTAGAAGCGCACCCTGATTTCCAGTTGGTTATTTCTTATAACCCGGGTTATCAGTCTATGATGAAAGACCTTAAGCAATCGACGAAG…	704	Bacteria; Proteobacteria; Gammaproteobacteria; Thiotrichales; Piscirickettsiaceae; Thiomicrospira	linear	urn:local:.:sr-837nbpb
Candidatus Thioglobus	Candidatus Thioglobus singularis PS1, complete genome	CP006911	1564	72.1%	72.1%	39.4%	421.471	nr	1.61e-113	TRUE	927288923	Bacterial	84.1%	1189634	1190415	782	782	DNA	NODE_24_length_14426_cov_5.69689_ID_6931 - Rubisco activation protein CbbQ CDS	96.19%	806	25	CAATATAAAATTGCTGAAGAGCCCTTCTATCAGCCCCAAGAAGATGAAATTGAAATGTATACAGCTGCCTACATGAACCGTATGCCAGTAATGCTAAAAGGGCCAACTGGTTGTGGCAAGTCTCGCTTTGTAGAATATATGGCTTATAAATTAGATAAACCATTAATCACTGTTGCTTGCAATGAAGATATGTCTGCGAGTGATCTCGTGGGGCGGTTTTTGCTTGATAAAGAGGGTACTATTTGGCAAGATGGTCCATTAGCAATGGCGGCTCGCTATGGTGGTATATGTTATTTAGATGAAGTGGTAGAGGCAAGACAAGATACAACTGTTGTAATTCATCCACTTACTGACTATAGAAGAACCTTGCCGCTTGATAAGAAGGGAGAGTTGATTGAG…	784	Bacteria; Proteobacteria; Gammaproteobacteria; Candidatus Thioglobus	linear	urn:local:.:rt-837na9d
Candidatus Thioglobus	Candidatus Thioglobus singularis isolate GG2 genome	CP008725	1564	71.9%	71.9%	39.8%	417.864	nr	1.96e-112	TRUE	1042806876	Bacterial	84.1%	1189634	1190415	782	782	DNA	NODE_24_length_14426_cov_5.69689_ID_6931 - Rubisco activation protein CbbQ CDS	96.19%	806	25	CAATATAAAATTGCTGAAGAGCCCTTCTATCAGCCCCAAGAAGATGAAATTGAAATGTATACAGCTGCCTACATGAACCGTATGCCAGTGATGCTAAAAGGGCCAACTGGTTGTGGCAAGTCTCGCTTTGTAGAATATATGGCTTATAAATTAGATAAACCATTAATCACTGTTGCTTGCAATGAAGATATGTCTGCGAGTGATCTCGTGGGGCGGTTTTTGCTTGATAAAGAGGGTACTATTTGGCAAGATGGTCCATTAGCAATGGCGGCTCGCTATGGTGGTATATGTTATTTAGATGAAGTGGTAGAGGCAAGACAAGATACAACTGTTGTAATTCATCCACTTACTGACTATAGAAGAACCTTGCCGCTTGATAAGAAGGGAGAGTTGATTGAG…	784	Bacteria; Proteobacteria; Gammaproteobacteria; Candidatus Thioglobus	linear	urn:local:.:ry-837nacy
Candidatus Thioglobus	Candidatus Thioglobus autotrophicus strain EF1, complete genome	CP010552	1607	76.7%	76.7%	39.7%	603.611	nr	2.39e-168	TRUE	927999215	Bacterial	87.8%	1246959	1246156	804	803	DNA	NODE_24_length_14426_cov_5.69689_ID_6931 - Rubisco activation protein CbbQ CDS	98.77%	808	6	AAATAAAAGTAGATCCAAAACAATATATTGTTAAAGATGAGCCTTACTATGAGGCCGTTAATGATGAGATAGAATTATATCAATCAGCTTACGATGTACGTATGCCAATGATGATTAAAGGTCCAACAGGTTGTGGTAAATCACGTTTTGTTGAGCACATGGCTTGGAAACTTGGAAAGCCACTAATCAGTGTTGCCTGTAACGAAGATATGACTGCCTCTGATTTAGTGGGTCGTTTTTTATTAGACAAAGATGGTACAAAGTGGCAAGATGGACCTCTAACAACCGCTGCTCGTATTGGTGCGATTTGTTACCTAGATGAAATCGTTGAAGCGCGCCAAGACACGACAGTTGTGATTCACCCATTAACGGATCACCGTCGTGAATTACCTCTTGATA…	804	Bacteria; Proteobacteria; Gammaproteobacteria; Candidatus Thioglobus	linear	urn:local:.:rk-837n9tz
Uncultured organism	Uncultured organism clone Fosmid_W genomic sequence	GU191800	1568	71.0%	71.0%	52.2%	376.387	nr	6.02e-100	TRUE	309274656	Bacterial	83.7%	11391	10608	784	784	DNA	NODE_24_length_14426_cov_5.69689_ID_6931 - Rubisco activation protein CbbQ CDS	96.43%	806	23	AACAGTACAAGATCAAGAGTGAACCTTACTACGAAGCCGTGGGTAACGAACTGAATCTTTATGCTTCGGCCTATGAAGTACGTATGCCCCTTATGATCAAGGGCCCGACAGGTTGCGGTAAATCGCGCTTTATTGAGCACATGGCCTGGAAGCTGGGCAAGCCTTTAATCACCGTTGCCTGTAATGAAGATATGACGGCGTCGGATCTGGTCGGGCGTTTTCTGCTCGATAAAGACGGCACCAAATGGCAGGACGGGCCATTGACGACAGCTGCCCGGATCGGTGCAATCTGTTATCTGGATGAGGTGGTCGAAGCGCGCCAGGATACAACCGTGGTGATTCACCCGCTGACTGACCATCGCCGCAGCTTGCCCCTGGATAAGAAAGGTGAGCTGATCA…	786	unclassified sequences; environmental samples	linear	urn:local:.:sm-837nbk1
Uncultured bacterium	Uncultured bacterium clone fosmid pCC1FOS_81G7 genomic sequence	KJ639815	1592	70.8%	70.8%	43.6%	387.207	nr	3.33e-103	TRUE	677571029	Bacterial	84.4%	17637	16842	796	796	DNA	NODE_24_length_14426_cov_5.69689_ID_6931 - Rubisco activation protein CbbQ CDS	97.91%	806	11	CATTAGATCCTAGTCAATACCTTATTAAAGACGAGCCATTTTATCGTCCAGTTGCTGATGAAGTAGAGCTGTTTGAATCGGGTTATGCTTCAAGAATGCCTATCATGTTAAAAGGGCCAACAGGGTGTGGTAAATCTCGTTTTGTTGAGTATATGGCACATAAACTCGGTAAGCCATTAATCACTGTGGCGTGTAATGAAGATATGACCGCTTCAGATTTGGTAGGTCGCTTCCTAATCGATATTAATGGTACGCGCTGGCAGGATGGTCCTTTAACCGTCGCGGCACGTATCGGTGCCATCTGTTATTTGGATGAGGTGGTTGAAGCCCGTCAAGACACCACGGTTGTTATTCACCCATTAACGGATCACCGTCGTGTTTTACCTCTTGATAAAAAAG…	799	Bacteria; environmental samples	linear	urn:local:.:s3-837nai1
Rubisco activation protein CbbO
Organism	Description	Accession	# Nucleotides	% Identical Sites	% Pairwise Identity	%GC	Bit-Score	Database	E Value	Free end gaps	GID	Genetic Code	Grade	Hit end	Hit start	Max Sequence Length	Min Sequence Length	Molecule Type	Query	Query coverage	Query end	Query start	Sequence	Sequence Length	Taxonomy	Topology	URN
Hydrogenovibrio marinus	Hydrogenovibrio marinus cbbLS-1 gene cluster (cbbR1, cbbL-1, cbbS-1, cbbQ1, cbbO1, orf1-5), complete cds	AB122069	636	67.9%	67.9%	44.0%	91.4547	nr	1.06e-13	TRUE	46359623	Bacterial	15.7%	5127	4810	318	318	DNA	NODE_174_length_4254_cov_4.84782_ID_14296 - Rubisco activation protein CbbO CDS	13.57%	930	613	AACTTTTATTTGAGAGCATTCTGGGGGCGTGATTTCTTTATCCGTCCTTCAGCGGCGGATTTTGAAGGCTTTAAGCCTTTCTATGAAAATCATGCCATGCATTTGCCGGATGCTTTGAATGACTTGGGCGACATCAAAGGGATTGAACTTTACCGTGCGATGTCCGCGCATATCGCTGCGCACTTGATGTATACCACTCAAGCCATCAGCATGGAACAGTTGAACCCTCAACAAATGTTTTTCATTGAGTTGATGGAAGATGCGCGTGTTGAGCACAAAGCCATTAAAGCTTTCCCTGGTTTGAAAAAACTTTGGAAA	324	Bacteria; Proteobacteria; Gammaproteobacteria; Thiotrichales; Piscirickettsiaceae; Hydrogenovibrio	linear	urn:local:.:r3-837n91q
Thioploca ingrica	Thioploca ingrica DNA, complete genome	AP014633	1170	66.7%	66.7%	44.8%	165.393	nr	5.86e-36	TRUE	686203164	Bacterial	45.8%	3621911	3622495	585	585	DNA	NODE_174_length_4254_cov_4.84782_ID_14296 - Rubisco activation protein CbbO CDS	24.97%	2315	1731	AATTAATCTGCGTCATGTTCGCAAAACCCGCGATTTAGCGGTATTAGTTCTGTTAGATTTATCGGAATCAACTAATGAAACCGTGGGTGAATCTGACAAAACCATTATTCAATTAGCCAAAGAAGCCACGACTTTATTAAGCTGGGCGATCAATGGTATTGGTGATCCTTTTGCTATTCATGGTTTTGCTTCAGATGGACGACATGATGTGCAATATTTTCGCTTCAAAGACTTTGATGAATCTTACAGCGATGAAGTCAAAGCACGTCTGGCGGGGATGCGCGGCGGTTTATCCACTCGAATGGGTGCCGCTATGCGTCATGCGGCTAGTTTTCTGGCTAAATGTCCACAACGTAAAAGACTATTACTGCTGGTCAGTGATGGTGAACCGGCGGATAT…	592	Bacteria; Proteobacteria; Gammaproteobacteria; Thiotrichales; Thiotrichaceae; Thioploca	linear	urn:local:.:qb-837n82v
Uncultured marine	Uncultured marine bacterium 439 clone EBAC750-10B11 genomic sequence	AY458636	864	69.0%	69.0%	38.0%	176.213	nr	3.24e-39	TRUE	40062739	Bacterial	43.7%	3360	2929	432	432	DNA	NODE_174_length_4254_cov_4.84782_ID_14296 - Rubisco activation protein CbbO CDS	18.44%	2343	1912	GGTTTTGCATCAGACTCAAGGCATGATGTTCAGTATTATCGATTCAAACCATTTCATCATAGTTTTAATGACGAAGTAAAAGCACGTTTAGCAGGTATCAAAGGAGGTTTGTCAACACGAATGGGAACAGCAATACGACATGCAGGTGTCGATTTATTGACACAGTCTTCCGCCAAAAAGATACTCCTAGTTCTGACAGATGGGGAGCCAGCCGATATCGATGTGGATGATCCACAACACTTACGTATGGATGCAAAAAAAGCTGTAGAAGAATTAAGATCTCGAGGGATTGTGACATTTTGTATCAGCCTTGACCCTTATGCAGATGAATATGTAGCAAGAATTTTTGGTAAAAATCGTTTTATGGTGATTGATGATATTAAAAAATTGCCTGAGCGA…	436	Bacteria; environmental samples	linear	urn:local:.:pz-837n7oc
Thiomicrospira crunogena	Thiomicrospira crunogena XCL-2, complete genome	CP000109	1836	64.5%	64.5%	42.9%	170.803	nr	1.38e-37	TRUE	110744159	Bacterial	51.8%	484264	483347	918	918	DNA	NODE_174_length_4254_cov_4.84782_ID_14296 - Rubisco activation protein CbbO CDS	39.18%	2336	1419	TAATGAGATGGAAGGCATTGAGCCCGTTTCAGATCCTTTCCATTATCATGAGTGGGATTATCGTGTTCAGTTGAATCGTCCAAACTGGGTCACGCTGTATGAGCATCGTGCGAAAAAAGGCGACCCTCAGTTATATAACCGAATTCTAGATCAGAATAAAGGAATTGCGCATCGTATTAAGCAAATCGTTGATAAGTTGCAAGCGGTTGGTTTACAGCGTATTCGCCGAATTGAAGATGGAGACGAACTGGATTTAAATGCCTGCGTTGAAGCAATTACTTCAATTCGTATGGGGCATGAACCCGATCCACGCATTACGATGAAAAATGTGATTCGCAGCCGTGAAGTATCGGTGGTCGTGTTGCTTGATTTATCAGAATCGACCAATGAAATGGTTGA…	921	Bacteria; Proteobacteria; Gammaproteobacteria; Thiotrichales; Piscirickettsiaceae; Thiomicrospira	linear	urn:local:.:q4-837n7sa
Thiomicrospira crunogena	Thiomicrospira crunogena XCL-2, complete genome	CP000109	591	67.6%	67.6%	42.7%	86.0446	nr	4.51e-12	TRUE	110744159	Bacterial	15.1%	482841	482547	296	295	DNA	NODE_174_length_4254_cov_4.84782_ID_14296 - Rubisco activation protein CbbO CDS	12.63%	908	613	AATTTTTATTTGAGAGCTTTCTGGGCGCGTGATTTCTTTATTCGTCCTGCGGCGGCGGATTATGATGATTTTAAGCCTTATTTTGAAAATATGGCCATGCATTTGCCGGATGCCTTGAATGATTTAGGCGAGATCAAGGGGGGCGAATTGTATCGTGCAATGGCCGCCCATATGGCATCGCATTTAGCGTATACCAAAGAAGCCATTTCGATGGAGCAGTTGAATCCTCAGCAAATGTTCTTTATTGAGTTGATTGAAGATGCGCGTGTGGAATATAACGCCATTAAAAATTTCC	299	Bacteria; Proteobacteria; Gammaproteobacteria; Thiotrichales; Piscirickettsiaceae; Thiomicrospira	linear	urn:local:.:r8-837n967
Methylophaga nitratireducenticrescens	Methylophaga nitratireducenticrescens strain JAM1, complete genome	CP003390	2365	66.9%	66.9%	47.2%	361.96	nr	3.94e-95	TRUE	1211220353	Bacterial	58.7%	533976	532793	1184	1181	DNA	NODE_174_length_4254_cov_4.84782_ID_14296 - Rubisco activation protein CbbO CDS	50.41%	2336	1156	GTACCCAGCTTACGAATTTTAGAATCCATTCGTTTGCCTTATCGCGACGATAACCGTTTTATCTGGGAGTTTGAAGAATTCGATTTCCTGATGCACGGAGCGGAATATATTCCAGCGAGCCAGCGACAGGTACGTAAATATGTCAGCGCGGTTGAAATGGCCAATGAAGTGGATTGTGAGCTGGCTGGCGATGATGCCCAGGAAATCTGGGTGTGTTCTACCAAGTTCATGCCGTATGAAGATGCCGGTGAGGCCACGGTCAGCTTTAATGAGATGTGGGGCAAAGCTCCCGTCTCAGAATCGTATCATTATCAGGAATGGGATTATCAGGTGCAGCTGTATCGTCCGGACTGGAGCACGGTCTATGAATATCGTCCCAAAAAAGGCGATCCGGATGAC…	1195	Bacteria; Proteobacteria; Gammaproteobacteria; Thiotrichales; Piscirickettsiaceae; Methylophaga	linear	urn:local:.:ps-837n7cv
Candidatus Thioglobus	Candidatus Thioglobus singularis PS1, complete genome	CP006911	778	67.3%	67.3%	40.7%	100.472	nr	2.05e-16	TRUE	927288923	Bacterial	17.0%	1188011	1188396	392	386	DNA	NODE_174_length_4254_cov_4.84782_ID_14296 - Rubisco activation protein CbbO CDS	16.73%	1586	1195	TACAGAGACGATAATCGCTATATATGGGAATATGAGGACTTGGACTGGGTTTCAGAAGGGAATGATTATGTTCCTGCAAGTCAGCGACAGGTGAGAAGAAAAGCAAACATCATGGAGATGTATAATGAGCTTGATGTAGAGACTGCAGGCGATGATGCACAGGAAATTTGGACACTTGAGACAGAGTACTTTCCTGATGAGCTGGATGGTGTAAGCATTAATGAAATCGAGGGTAAAGAGCCTGTTAGTGAGCCGTTTCATTACAATGAATGGGATTATCAATTACAGTTGTATCGTCCGAATTGGGCAACGCTTTATGAAAGAAGATTACGAAAGGGTAACTCTGAGGTTATCAATAATATTCTTAAAGAGCATAAGCCGATTGC	401	Bacteria; Proteobacteria; Gammaproteobacteria; Candidatus Thioglobus	linear	urn:local:.:qw-837n8sz
Candidatus Thioglobus	Candidatus Thioglobus singularis isolate GG2 genome	CP008725	778	67.6%	67.6%	40.9%	105.882	nr	4.81e-18	TRUE	1042806876	Bacterial	17.2%	1188011	1188396	392	386	DNA	NODE_174_length_4254_cov_4.84782_ID_14296 - Rubisco activation protein CbbO CDS	16.73%	1586	1195	TACAGAGACGATAATCGCTATATATGGGAATATGAGGACTTGGACTGGGTTTCAGAAGGGAATGATTATGTTCCTGCAAGTCAGCGACAGGTGAGAAGAAAAGCAAACATCATGGAGATGTATAATGAGCTTGATGTAGAGACTGCAGGCGATGATGCACAGGAAATTTGGACACTTGAGACAGAGTACTTTCCTGATGAGCTGGATGGTGTAAGCATTAATGAAATCGAGGGTAAAGAGCCTGTTAGTGAGCCGTTTCATTACAATGAATGGGATTATCAATTACAGTTGTATCGTCCGAATTGGGCAACGCTTTATGAAAGAAGATTACGAAAGGGTGACTCTGAGGTTATCAATAATATTCTTAAAGAGCATAAGCCGATTGC	401	Bacteria; Proteobacteria; Gammaproteobacteria; Candidatus Thioglobus	linear	urn:local:.:qp-837n8ji
Candidatus Thioglobus	Candidatus Thioglobus autotrophicus strain EF1, complete genome	CP010552	4677	72.8%	72.8%	41.0%	1335.78	nr	0	TRUE	927999215	Bacterial	86.3%	1249393	1247054	2340	2337	DNA	NODE_174_length_4254_cov_4.84782_ID_14296 - Rubisco activation protein CbbO CDS	99.74%	2337	1	ATGTCAAAAGTTGTACTTGAAGATTATGCAGAATTTCTAGAAAAAATCGCACCTGAAGTAAGAGGTGTTTTGGATGCAACATTTCAGGATGCTGCTCGTGTAATTTCTCCTGCAGGTTTAAAAGATTATTTAGATGGTGCCAAGTCTTTATGTGGTTTGGGTAGAGGTAATGACCTTGTCATAACTTATTTAGAGGTTATGCCACAAATTGCAAAAGAATGTGGTGAGGATATTATCCCTGATTGTGTTACTGCCGCTATGAAGGCTTCATCTCTAACCTCAGGTGAAGTTATTTCATTGTTGATATCGACACTTCCAGTGGTTTCTAGACACCTGGGTGATGCTCAGTTGGTTCGTGGCTATCTAACGATGATTCATCAGCTTGCCTCTACAGCAGCC…	2342	Bacteria; Proteobacteria; Gammaproteobacteria; Candidatus Thioglobus	linear	urn:local:.:pn-837n78g
Uncultured bacterium	Uncultured bacterium clone fosmid pCC1FOS_81G7 genomic sequence	KJ639815	1836	64.1%	64.1%	43.9%	152.769	nr	3.70e-32	TRUE	677571029	Bacterial	51.6%	20076	19159	918	918	DNA	NODE_174_length_4254_cov_4.84782_ID_14296 - Rubisco activation protein CbbO CDS	39.18%	2336	1419	TAATGAGATGGAAGGCATTGAGCCCGTTTCAGATCCTTTCCATTATCATGAGTGGGATTACCGCGTTCAGTTGAATCGTCCAAACTGGGTCACGCTGTATGAGCACCGTGCGAAAAAAGGCGACCCTCAGTTATATAACCGAATTCTAGATCAGAATAAAGGAATTGCGCATCGTATTAAGCAAATCGTTGATAAGTTGCAAGCGGTTGGTTTGCAGCGTATTCGCCGAATTGAAGATGGAGACGAACTGGATTTAAATGCCTGCGTTGAAGCAATTACGTCAATTCGTATGGGGCATGAACCTGATCCTCGCATTACGATGAAAAATGTGATTCGCAGCCGTGAAGTATCGGTGGTCGTGTTGCTTGATTTATCAGAATCGACTAATGAAATGGTTGA…	921	Bacteria; environmental samples	linear	urn:local:.:qi-837n8cr
Phosphoribulokinase
Organism	Description	Accession	# Nucleotides	% Identical Sites	% Pairwise Identity	%GC	Bit-Score	Database	E Value	Free end gaps	GID	Genetic Code	Grade	Hit end	Hit start	Max Sequence Length	Min Sequence Length	Molecule Type	Query	Query coverage	Query end	Query start	Sequence	Sequence Length	Taxonomy	Topology	URN
Prochlorococcus marinus	Prochlorococcus marinus subsp. marinus str. CCMP1375 complete genome	AE017126	916	68.9%	68.9%	33.4%	179.82	nr	9.44e-41	TRUE	33238865	Bacterial	60.9%	784709	785172	464	452	DNA	NODE_19_length_15861_cov_5.57706_ID_5205 - Phosphoribulokinase (EC 2.7.1.19) CDS	52.87%	821	370	ACTGATGTACTTTTCTACGAAGGTTTACATGGTGGTGTTGTTGGAGATAATTATGATGTTGCTAAGTATGCTGATCTATTAGTAGGAGTAGTTCCAATAACTAATCTAGAATGGATTCAAAAAATTCATCGTGACAATGCTGAAAGGGGATATTCAGCAGAAACAATTGTAGAAACAATCTTGAGAAGAATGCCTGATTATATTAATCATATTTGCCCTCAATTTAGTCGTACTGATATAAACTTTCAACGAGTTCCAACTATTGACACCTCAAATCCATTTATATGTAGAAACATACCAACTCCAGATGAAAGTTTTGTTATTATTCACTTTCGTAAAGGAGCTAGAGAAAAATGGGGAATAGACTTTCAATACCTTTTAGGCATGATAAATGATTCT…	470	Bacteria; Cyanobacteria; Synechococcales; Prochloraceae; Prochlorococcus	linear	urn:local:.:130-837nn8m
Candidatus Vesicomyosocius	Candidatus Vesicomyosocius okutanii HA DNA, complete genome	AP009247	1738	67.3%	67.3%	29.2%	251.955	nr	1.82e-62	TRUE	146325996	Bacterial	83.7%	6031	5149	883	855	DNA	NODE_19_length_15861_cov_5.57706_ID_5205 - Phosphoribulokinase (EC 2.7.1.19) CDS	100.00%	855	1	ATGTCAAATAAACATCCAGTTATTATAGTAACAGGATCATCTGGCGCTGGAACAACTTTTGTAAAGCGTGCTTTTGAACATATTTTTAGAAAGGAAAGTATTAATCCTTTGATTATTGAAGGAGATAGTTTTCATAAATATGATCGTAATTCAATGAAAAAGAATGTTAAAAAACAAGAAGATTTAGGAAATAATTTTTTTTCTCATTTTGGTCCTGATGCTAATTTATTCGAAAAAATAGAACAAACTTTTAAAGATTATAGTGAAACAGGAAAATGTGATCGTCGTTATTATTTACATTCTATAAAAGAGGCTAATAAACATAATCAACGTCTAAACACTAATCTAAATCCAGGTGAATTTAGTCCTTGGGAAAAAGTAGGTGATGGTACAGATTTG…	888	Bacteria; Proteobacteria; Gammaproteobacteria; sulfur-oxidizing symbionts	linear	urn:local:.:11w-837nmj5
Prochlorococcus marinus	Prochlorococcus marinus MED4 complete genome	BX548174	945	69.3%	69.3%	35.5%	179.82	nr	9.44e-41	TRUE	33772317	Bacterial	61.9%	746775	747253	479	466	DNA	NODE_19_length_15861_cov_5.57706_ID_5205 - Phosphoribulokinase (EC 2.7.1.19) CDS	54.50%	844	379	CTTTTCTACGAAGGTTTACATGGTGGTGTTGAGGGAGAAGGATACAATGTTTCCTCCTATGCAGACTTACTTGTTGGTGTTGTACCTATTACAAACTTAGAGTGGATACAAAAAATACATCGGGATAATGCTGAAAGAGGTTATTCAGCAGAAACCATAGTTGATACTATTTTGAGAAGAATGCCAGACTACATAAATCATATTTGTCCACAATTTAGTAAAACGGATATCAATTTCCAGAGAATACCTACTATTGATACATCGAATCCCTTTATATGTAGAAACATTCCTACACCAGATGAAAGTTTTGTAATAATACATTTCAGAAAAGGGGCAAGAGAAAAATGGGGGATTGACTTTCAATATCTTTTGGGAATGATTCATGATTCATTCATGTCA…	486	Bacteria; Cyanobacteria; Synechococcales; Prochloraceae; Prochlorococcus	linear	urn:local:.:12v-837nn5t
Candidatus Ruthia	Candidatus Ruthia magnifica str. Cm (Calyptogena magnifica), complete genome	CP000488	1657	67.8%	67.8%	34.0%	262.775	nr	1.01e-65	TRUE	118566999	Bacterial	81.6%	6226	5385	842	815	DNA	NODE_19_length_15861_cov_5.57706_ID_5205 - Phosphoribulokinase (EC 2.7.1.19) CDS	95.32%	815	1	ATGTCAAAAAAACACCCAGTTATTGTAGTAATAGGCTCATCAGGTGCTGGAACAACCTTTATTAAACGTGCCTTTGAGCATATTTTTAGAAAAGAAAGTATCAATCCTTTGATTCTAGAGGGGGATAGTTTTCACAAATATGATCGAACCTCAATGAAGGAAAATGTTAAAAAACAAGAAGATTTAGGTAATAATTTCTTTTCTCATTTTGGTCCAGATGCTAATTTATTTGAAAAAATAGAACAAACTTTCAAAGATTATGGAAAAACAGGTAAATGTGACCGTCGTTATTATTTACACTCTGAAGAAGAAGCTGTCGAATACAACCAACGTTTAAGTACCTATTTAAGCCCTGGAGAGTTTACCCCCTGGAAAAAAGTAGATGATACTACGGATTTA…	848	Bacteria; Proteobacteria; Gammaproteobacteria; sulfur-oxidizing symbionts; Candidatus Ruthia	linear	urn:local:.:11r-837nmg7
Candidatus Thioglobus	Candidatus Thioglobus singularis PS1, complete genome	CP006911	1303	68.4%	68.4%	39.1%	237.528	nr	4.01e-58	TRUE	927288923	Bacterial	72.2%	1708412	1709064	653	650	DNA	NODE_19_length_15861_cov_5.57706_ID_5205 - Phosphoribulokinase (EC 2.7.1.19) CDS	76.02%	824	175	GAAGATAAAAAAGGAAATAAGTACTTTAGTCATTTTGGTCCTGAAGCAAATCATTTTGATCTGATTGAAAAAACATTTAAACAGTATGGTGAAAAAGGGCATTGTGATCGACGCTACTATATTCATTCTGATGAAGAGGGGGCTCCTTTTGGGAAAAATGCTGGTGAGTTTACCGAGTGGGAAGATGTTGGAAGAGATAGTGACTTATTGTTTTATGAGGGCCTGCATGGGGGCGTCAAAGATGGAAACATCGACGTAGCTAAATATGTTGATTTACTGATAGGCGTGGTGCCCGTTGTGAATCTGGAGTGGATTCAAAAAATTCATAGAGATAAAGAGCAAAGAGGATATAGTGCAGAGGCAACTGTTGACACAATCCATAGACGAATGTGGGATTAT…	655	Bacteria; Proteobacteria; Gammaproteobacteria; Candidatus Thioglobus	linear	urn:local:.:121-837nmmf
Candidatus Thioglobus	Candidatus Thioglobus singularis isolate GG2 genome	CP008725	1303	68.1%	68.1%	38.3%	228.511	nr	2.08e-55	TRUE	1042806876	Bacterial	72.1%	1708412	1709064	653	650	DNA	NODE_19_length_15861_cov_5.57706_ID_5205 - Phosphoribulokinase (EC 2.7.1.19) CDS	76.02%	824	175	GAAGATAAAAAAGGAAATAAGTACTTTAGTCATTTTGGTCCTGAAGCAAATCATTTTGATCTGATTGAAAAAACATTTAAACAGTATGGTGAAAAAGGGCATTGTGATCGACGCTACTATATTCATTCTGATGAAGAGGGGGTTCCTTTTGGGAAAAATGCTGGTGAGTTTACGGAGTGGGAAGATGTTGGAAGAGATAGTGACTTATTATTTTATGAGGGCCTGCATGGGGGCGTCAAAGATGGAAACATCGACGTAGCTAAATATGTTGATTTATTGATAGGCGTGGTGCCTGTTGTGAATCTTGAGTGGATTCAAAAAATTCATAGAGATAAAGAGCAAAGAGGTTATTCTGCAGAGGCAACTGTTGACACAATCCATAGACGAATGTGGGATTAT…	655	Bacteria; Proteobacteria; Gammaproteobacteria; Candidatus Thioglobus	linear	urn:local:.:126-837nmpn
Prochlorococcus sp.	Prochlorococcus sp. RS50 genome	CP018344	1695	65.9%	65.9%	37.0%	185.23	nr	2.22e-42	TRUE	1142883119	Bacterial	81.6%	1303415	1304277	863	832	DNA	NODE_19_length_15861_cov_5.57706_ID_5205 - Phosphoribulokinase (EC 2.7.1.19) CDS	97.31%	844	13	CATCCAGTAGTTGCTGTAACAGGATCTTCAGGAGCAGGAACAAGTACAGTAAAAAGAGCCTTTGAGCATATTTTTGCCAGAGAAGATATTGTTCCCGCAGTTGTTGAAGGTGATAGTTACCACAGATTTGAAAGAATGCCTATGAAAAAAGCTATGGCAGACGCTCTTTCAAAAGGTGAAAATTTCTCACATTTTGGTCCAGAGGCTAATCTTTTTGACAAGCTAGAAGAACTTTTTAAAATCTATGGTGAAACTGGAGGAGGAAAGAAAAGATATTATCTACATAGTCTTGAAGAAGCAGAAGAACATAATACAAGACTTGGGACATCCCTAGAACCTGGACAATTTACTCCATGGGAAGATATTCCTGAGGGAACAGATGTACTTTTTTATGAAGGT…	881	Bacteria; Cyanobacteria; Synechococcales; Prochloraceae; Prochlorococcus	linear	urn:local:.:12l-837nn0g
Prochlorococcus sp.	Prochlorococcus sp. RS01 genome	CP018345	1695	65.9%	65.9%	37.0%	185.23	nr	2.22e-42	TRUE	1142884910	Bacterial	81.6%	610568	609706	863	832	DNA	NODE_19_length_15861_cov_5.57706_ID_5205 - Phosphoribulokinase (EC 2.7.1.19) CDS	97.31%	844	13	CATCCAGTAGTTGCTGTAACAGGATCTTCAGGAGCAGGAACAAGTACAGTAAAAAGAGCCTTTGAGCATATTTTTGCCAGAGAAGATATTGTTCCCGCAGTTGTTGAAGGTGATAGTTACCACAGATTTGAAAGAATGCCTATGAAAAAAGCTATGGCAGACGCTCTTTCAAAAGGTGAAAATTTCTCACATTTTGGTCCAGAGGCTAATCTTTTTGACAAGCTAGAAGAACTTTTTAAAATCTATGGTGAAACTGGAGGAGGAAAGAAAAGATATTATCTACATAGTCTTGAAGAAGCAGAAGAACATAATACAAGACTTGGGACATCCCTAGAACCTGGACAATTTACTCCATGGGAAGATATTCCTGAGGGAACAGATGTACTTTTTTATGAAGGT…	881	Bacteria; Cyanobacteria; Synechococcales; Prochloraceae; Prochlorococcus	linear	urn:local:.:12g-837nmwr
Prochlorococcus sp.	Prochlorococcus sp. RS04 genome	CP018346	1695	65.9%	65.9%	37.0%	185.23	nr	2.22e-42	TRUE	1142886707	Bacterial	81.6%	97084	96222	863	832	DNA	NODE_19_length_15861_cov_5.57706_ID_5205 - Phosphoribulokinase (EC 2.7.1.19) CDS	97.31%	844	13	CATCCAGTAGTTGCTGTAACAGGATCTTCAGGAGCAGGAACAAGTACAGTAAAAAGAGCCTTTGAGCATATTTTTGCCAGAGAAGATATTGTTCCCGCAGTTGTTGAAGGTGATAGTTACCACAGATTTGAAAGAATGCCTATGAAAAAAGCTATGGCAGACGCTCTTTCAAAAGGTGAAAATTTCTCACATTTTGGTCCAGAGGCTAATCTTTTTGACAAGCTAGAAGAACTTTTTAAAATCTATGGTGAAACTGGAGGAGGAAAGAAAAGATATTATCTACATAGTCTTGAAGAAGCAGAAGAACATAATACAAGACTTGGGACATCCCTAGAACCTGGACAATTTACTCCATGGGAAGATATTCCTGAGGGAACAGATGTACTTTTTTATGAAGGT…	881	Bacteria; Cyanobacteria; Synechococcales; Prochloraceae; Prochlorococcus	linear	urn:local:.:12b-837nmt5
Uncultured gamma	Uncultured gamma proteobacterium clone Contig29812 genomic sequence	KJ783427	1303	66.4%	66.4%	38.3%	183.427	nr	7.75e-42	TRUE	646118733	Standard	71.2%	5492	6144	653	650	DNA	NODE_19_length_15861_cov_5.57706_ID_5205 - Phosphoribulokinase (EC 2.7.1.19) CDS	76.02%	824	175	GAAGACAAAAAAGGAAATAAGTACTTTAGTCATTTTGGGCCAGAAGCTAACCATTTTGATTTGATTGAAAAAACATTTAAACAGTATGGTGAAAAAGGCCACTGTAAAAGGCGTTATTATATTCATTCGGATTCTGAGGGAGTCCCTTTTGGTAGAAGGGCTGGTGAGTTTACCGAATGGGAAGACGCGGGGAAAAATAGTGATCTGTTGTTCTATGAGGGGCTTCATGGCGGCGTAAAAGATGGTACTATTGATGTAGCAAAATATGTTGATCTACTGATTGGAGTAGTGCCTGTTGTTAATCTTGAATGGATTCAAAAAATTCACAGAGATAAAGAACAAAGAGGCTATTCTGCAGAAGCAACGGTTGATACAATCCATAGACGTATGTGGGATTAT…	655	Bacteria; Proteobacteria; Gammaproteobacteria; environmental samples	linear	urn:local:.:12q-837nn2j
Phosphoglycerate kinase
Organism	Description	Accession	# Nucleotides	% Identical Sites	% Pairwise Identity	%GC	Bit-Score	Database	E Value	Free end gaps	GID	Genetic Code	Grade	Hit end	Hit start	Max Sequence Length	Min Sequence Length	Molecule Type	Query	Query coverage	Query end	Query start	Sequence	Sequence Length	Taxonomy	Topology	URN
Arcobacter butzleri	Arcobacter butzleri ED-1 DNA, complete genome	AP012047	1675	69.1%	69.1%	32.8%	327.696	nr	4.09e-85	TRUE	345468266	Bacterial	69.6%	2002339	2001504	839	836	DNA	Epsilonproteobacterial epibiont associated with B. azoricus - Phosphoglycerate kinase (EC 2.7.2.3) CDS	70.09%	1175	337	ATATTACTTCTTGAAAATATGAGATTTGAAGCTGGTGAAACAAAAAATGATGAAGAGTTATCTAAAAAATTAGCTTCAATGGCAGAAATTTATATAAATGATGCTTTTGGTGTTTCACATAGAGCTCATGCTTCAGTTGAAGGAATTTCTAAATATTTTGATATTGAACATAAAGCAGCTGGGTTTTTAATGGCAAAAGAGATTAAATTCTTTCACCATATAATTCACAATCCAAAAAGACCATTTATTGCAATAGTTGGTGGTTCAAAAGTATCTGGTAAACTTGAAGCTTTATATAATTTAATCCCTAAAGTTGATAAAATTATAATTGGTGGAGGAATGGCATTTACATTCTTAAAAGCACGTGGGCATGAAATCGGAAACTCTTTAGTTGAAGAT…	848	Bacteria; Proteobacteria; Epsilonproteobacteria; Campylobacterales; Campylobacteraceae; Arcobacter	linear	urn:local:.:15n-837nqm0
Arcobacter sp.	Arcobacter sp. L DNA, complete genome	AP012048	2342	67.1%	67.1%	30.6%	345.73	nr	1.52e-90	TRUE	345470425	Bacterial	82.6%	2701780	2702947	1174	1168	DNA	Epsilonproteobacterial epibiont associated with B. azoricus - Phosphoglycerate kinase (EC 2.7.2.3) CDS	98.08%	1175	2	TGAAATTACAAGAAATCAAAAATATTGATATCACAGGTAAAAAAGTTTTCATTAGATGTGATTTTAACGTTCCAATGGACGAATATAACAATATTACAGATGATAGAAGAATTAGAAGTGCATTAAATACTATTAGATATTGTATAGATCATGATTGTTCAGTTATTTTAGCATCACATTTTGGAAGACCAAAAGGTGGTTATGAAGAAAAATACTCTTTATTACCTATTGCAAAAAGATTACATATTCTTTTAAAGCAAGATATAAAAATGGCTCCAGGTATTATTTCGGATGAGACATTAAAAATGGCTCAAGAGTTAAAATCTGGAGAAATTCTGCTTCTTGAAAATATGAGATTTGAAGTTGGTGAAACTAAAAATGATGAAGAATTAAGTAAAA…	1200	Bacteria; Proteobacteria; Epsilonproteobacteria; Campylobacterales; Campylobacteraceae; Arcobacter	linear	urn:local:.:14z-837nprl
Arcobacter butzleri	Arcobacter butzleri RM4018, complete genome	CP000361	1675	69.2%	69.2%	32.8%	331.303	nr	3.36e-86	TRUE	157698125	Bacterial	69.7%	2126443	2125608	839	836	DNA	Epsilonproteobacterial epibiont associated with B. azoricus - Phosphoglycerate kinase (EC 2.7.2.3) CDS	70.09%	1175	337	ATATTACTTCTTGAAAATATGAGATTTGAAGCTGGTGAAACAAAAAATGATGAAGAGTTATCTAAAAAATTAGCTTCAATGGCAGAAATTTATATAAATGATGCTTTTGGTGTTTCACATAGAGCTCATGCTTCAGTTGAAGGAATTTCTAAATATTTTGATATTGAACATAAAGCAGCTGGGTTTTTAATGGCAAAAGAGATTAAATTCTTTCACCATATAATTCACAATCCAAAAAGACCATTTATTGCAATAGTTGGTGGTTCAAAAGTATCTGGTAAACTTGAAGCTTTATATAATTTAATCCCTAAAGTTGATAAAATTATAATTGGTGGAGGAATGGCATTTACATTCTTAAAAGCACGTGGGCATGAAATCGGAAACTCTTTAGTTGAAGAT…	848	Bacteria; Proteobacteria; Epsilonproteobacteria; Campylobacterales; Campylobacteraceae; Arcobacter	linear	urn:local:.:15g-837nqa5
Arcobacter nitrofigilis	Arcobacter nitrofigilis DSM 7299, complete genome	CP001999	2287	67.1%	67.1%	31.9%	307.859	nr	3.83e-79	TRUE	296095720	Bacterial	81.5%	409232	408093	1147	1140	DNA	Epsilonproteobacterial epibiont associated with B. azoricus - Phosphoglycerate kinase (EC 2.7.2.3) CDS	95.82%	1163	17	TAAGAATATTGACATATCTGGTAAAAAAATATTTATTAGATGTGATTTTAACGTTCCAATGGATGAAGATAATAATATAACTGATGATAGAAGAATAAGAAGTGCACTTAATACAATAAGATATTGTATTGACCATGATTGTTCAGTTATTTTAGCTTCTCACTTTGGAAGACCAAAAGAGCCTTTTGATGAAAAATATTCTTTAAAACCTATTGCAAAAAGATTGCATACTCTTTTAAAACAAGAGATAAAAATGGCAAAAAATATTGTTCAAGATGACACTTTAGAAATTGCAAAAAACTTAGAAATAGGTGATATTTTACTTTTAGAAAACCTTAGATTTCACGAGGGTGAAACAAAAAATGATGAAGAGTTTGCAAAAAAACTTGCATCTATGGC…	1168	Bacteria; Proteobacteria; Epsilonproteobacteria; Campylobacterales; Campylobacteraceae; Arcobacter	linear	urn:local:.:16b-837nrib
Arcobacter butzleri	Arcobacter butzleri 7h1h, complete genome	CP006615	1675	68.8%	68.8%	32.7%	313.269	nr	9.00e-81	TRUE	526271239	Bacterial	69.4%	2002354	2001519	839	836	DNA	Epsilonproteobacterial epibiont associated with B. azoricus - Phosphoglycerate kinase (EC 2.7.2.3) CDS	70.09%	1175	337	ATATTACTTCTTGAAAATATGAGATTTGAAGCTGGTGAAACAAAAAATGATGAAGAATTATCTAAAAAATTAGCTTCAATGGCAGAAATTTATATAAATGATGCTTTTGGTGTTTCACATAGAGCTCATGCTTCAGTTGAAGGAATTTCTAAATATTTTGATATTGAACACAAAGCTGCTGGATTTTTAATGGCAAAAGAGATTAAATTCTTTCACCATATAATTCACAATCCAAAAAGACCATTTATTGCAATAGTTGGTGGTTCAAAAGTATCTGGTAAACTTGAAGCTTTATATAATTTAATCCCTAAAGTTGATAAAATCATAATTGGTGGAGGAATGGCATTTACATTCTTAAAAGCACTTGGACATGAAATTGGAAACTCTTTAGTTGAAGAT…	848	Bacteria; Proteobacteria; Epsilonproteobacteria; Campylobacterales; Campylobacteraceae; Arcobacter	linear	urn:local:.:164-837nr5t
Campylobacter ureolyticus	Campylobacter ureolyticus RIGS 9880, complete genome	CP012195	1651	68.4%	68.4%	35.2%	271.792	nr	2.76e-68	TRUE	909715533	Bacterial	68.7%	1366797	1367620	827	824	DNA	Epsilonproteobacterial epibiont associated with B. azoricus - Phosphoglycerate kinase (EC 2.7.2.3) CDS	69.09%	1163	337	ATTTTACTTTTAGATAATTTGAGATTTGAAAAAGGTGAAACTAAAAATGATGATGAGTTTGCCAAAAAATTGGCTGGATTTGCCGATTTTTATATAAATGATGCTTTTGGAGTTTGCCATAGGGCTCATGCATCAGTTCATGCAATAACTAAGTTTTTTGATGAAAATCATAAAGCAGCTGGCTTTTTACTACAAAAAGAGATAAATTTTGCTCAAAATTTGATTAAACATCCTGCTCGTCCTTTTGTTGCGATAGTTGGTGGAAGCAAAGTTAGTGGAAAACTTCAAGCCTTAAAAAATCTTCTTCCAAAAGTTGATAAGCTGATAATTGGTGGAGGAATGGCATTTACATTTTTAAAATCAATTGGTTTTGAGATAGGAAATTCACTTTTAGAAGAA…	838	Bacteria; Proteobacteria; Epsilonproteobacteria; Campylobacterales; Campylobacteraceae; Campylobacter	linear	urn:local:.:16g-837nrlg
Campylobacter sp.	Campylobacter sp. RM18020, complete genome	CP017018	2296	67.2%	67.2%	36.3%	318.679	nr	2.12e-82	TRUE	1153126624	Bacterial	81.7%	657097	655953	1151	1145	DNA	Epsilonproteobacterial epibiont associated with B. azoricus - Phosphoglycerate kinase (EC 2.7.2.3) CDS	96.16%	1163	13	TCTATAAAAGATATAGATATAAGTGGCAAGAGAGTATTTATAAGATGTGATTTTAATGTCCCTATGGATGAGTTTGGAAATATCACAGACGATAGACGAATAGTTTCTGCCATACCTACTATAAAGTATTGTTTGGATCAGGGCTGTAGTGTTGTTTTAGCTTCTCATCTTGGTCGCCCAAAAAATGGCTTTGAAGAGAAATATTCAATGAAGCCTGTTGTAAAAAGACTATCTAGGTTATTGCTTCCAGATGTTGGTTTTGCTAATGATGTTATTGGTCCTGACGCAAAAGATAAGGTCAGTAAATTAAAACCAGGAGAGGTTTTATTGCTTGAAAATTTGCGTTTTGAAAAAGGCGAAACCAAAAACGATGAAAACTTAGCAAAACAACTTAGTGAA…	1166	Bacteria; Proteobacteria; Epsilonproteobacteria; Campylobacterales; Campylobacteraceae; Campylobacter	linear	urn:local:.:15u-837nqws
Campylobacter sp.	Campylobacter sp. RM18021, complete genome	CP017258	2296	67.5%	67.5%	36.2%	338.516	nr	2.26e-88	TRUE	1153128306	Bacterial	81.8%	676382	675238	1151	1145	DNA	Epsilonproteobacterial epibiont associated with B. azoricus - Phosphoglycerate kinase (EC 2.7.2.3) CDS	96.16%	1163	13	TCTATAAAAGATATAGATATAAGTGGCAAGAGAGTATTTATAAGATGTGATTTTAATGTCCCTATGGATGAGTTTGGAAATATTACAGATGATAGACGAATAGTTTCTGCCATACCTACTATAAAGTATTGTTTGGATCAGGGCTGTAGTGTTGTTTTAGCTTCTCATCTTGGTCGTCCAAAAAATGGCTTTGAAGAGAAATACTCAATGAAACCTGTTGTAAAAAGACTATCTAGGTTATTGCTTCCAGATGTTGGTTTTGCTAATGATGTTATTGGTTCTGACGCAAAAGATAAGGTCAGTAAATTAAAACCAGGAGAGGTTTTATTGCTTGAAAATTTGCGTTTTGAAAAAGGCGAAACCAAAAACGATGAAAACTTAGCAAAACAACTTAGTGAA…	1164	Bacteria; Proteobacteria; Epsilonproteobacteria; Campylobacterales; Campylobacteraceae; Campylobacter	linear	urn:local:.:154-837npvv
Arcobacter sp.	Arcobacter sp. LPB0137, complete genome	CP019070	1489	69.6%	69.6%	34.5%	313.269	nr	9.00e-81	TRUE	1133382777	Bacterial	65.9%	326783	326041	746	743	DNA	Epsilonproteobacterial epibiont associated with B. azoricus - Phosphoglycerate kinase (EC 2.7.2.3) CDS	62.32%	1163	418	GCTGATGTATTTATTAATGATGCTTTTGGTGTATCTCATAGAGCACATGCTTCTGTTGAAGGTATTGCTAAGCATTTCGATATTGAACATAAAGCAGCAGGTTTCTTACTTGCAAAAGAGATTAAATTTTTCCATCACATTGTACATGAACCTAAGCGTCCTTTTGTTTCTATTGTTGGTGGTTCAAAAGTATCTGGAAAACTTGAAGCATTATATAATTTAGTTCCAAAAGTTGATAAGATCTTAATTGGTGGAGGAATGGCCTTTACATTCTTAAAAGCACTTGGACATGAAGTTGGTAATTCATTAGTTGAAGAAGATTTAATTCCTGAAGCACTTAGAATTATGGAAGAAGCAAAAAAATTAGGTGTTAAACTTTATTTACCTGTAGATGTAGTT…	749	Bacteria; Proteobacteria; Epsilonproteobacteria; Campylobacterales; Campylobacteraceae; Arcobacter	linear	urn:local:.:15z-837nr16
Arcobacter butzleri	Arcobacter butzleri strain NCTC12481 genome assembly, chromosome: 1	LT906455	1675	69.2%	69.2%	32.8%	331.303	nr	3.36e-86	TRUE	1231709647	Bacterial	69.7%	2126436	2125601	839	836	DNA	Epsilonproteobacterial epibiont associated with B. azoricus - Phosphoglycerate kinase (EC 2.7.2.3) CDS	70.09%	1175	337	ATATTACTTCTTGAAAATATGAGATTTGAAGCTGGTGAAACAAAAAATGATGAAGAGTTATCTAAAAAATTAGCTTCAATGGCAGAAATTTATATAAATGATGCTTTTGGTGTTTCACATAGAGCTCATGCTTCAGTTGAAGGAATTTCTAAATATTTTGATATTGAACATAAAGCAGCTGGGTTTTTAATGGCAAAAGAGATTAAATTCTTTCACCATATAATTCACAATCCAAAAAGACCATTTATTGCAATAGTTGGTGGTTCAAAAGTATCTGGTAAACTTGAAGCTTTATATAATTTAATCCCTAAAGTTGATAAAATTATAATTGGTGGAGGAATGGCATTTACATTCTTAAAAGCACGTGGGCATGAAATCGGAAACTCTTTAGTTGAAGAT…	848	Bacteria; Proteobacteria; Epsilonproteobacteria; Campylobacterales; Campylobacteraceae; Arcobacter	linear	urn:local:.:159-837npzx
Triosephosphate isomerase
Organism	Description	Accession	# Nucleotides	% Identical Sites	% Pairwise Identity	%GC	Bit-Score	Database	E Value	Free end gaps	GID	Genetic Code	Grade	Hit end	Hit start	Max Sequence Length	Min Sequence Length	Molecule Type	Query	Query coverage	Query end	Query start	Sequence	Sequence Length	Taxonomy	Topology	URN
Arcobacter butzleri	Arcobacter butzleri ED-1 DNA, complete genome	AP012047	737	67.9%	67.9%	26.8%	122.112	nr	1.81e-23	TRUE	345468266	Bacterial	59.9%	2002900	2002531	370	367	DNA	Epsilonproteobacterial epibiont associated with B. azoricus - Triosephosphate isomerase (EC 5.3.1.1) CDS	52.06%	522	156	TAATCTTATGATTGGAGTACAAAATGCTTATCCAACGACAAATGGCTCATTTACTGGAGAAATAGGAACTTTTCAATTAAATGAATTTGAAATTAAAACAATTTTAATAGGTCATAGTGAAAGAAGACATATCTTAGGTGAAACTCAAGAAACAATTACAAAAAAATATGAGTTTTACAAAAATTTAGGATATAAAATCATTTATTGTATAGGTGAACCTTTAGAGATAAAAAAACAAGGTATTGAAAAAACTTTAGAATATATTTATGAACAATTTATTGGAATTGATGTAAATTACTCCAATTTGATACTTGCTTACGAACCAGTTTGGGCTATTGGTACAGGAGTTACTGCTACAATAGATGATATA	374	Bacteria; Proteobacteria; Epsilonproteobacteria; Campylobacterales; Campylobacteraceae; Arcobacter	linear	urn:local:.:17h-837nsph
Arcobacter butzleri	Arcobacter butzleri RM4018, complete genome	CP000361	1076	65.8%	65.8%	26.6%	127.522	nr	4.26e-25	TRUE	157698125	Bacterial	71.0%	2127172	2126635	538	538	DNA	Epsilonproteobacterial epibiont associated with B. azoricus - Triosephosphate isomerase (EC 5.3.1.1) CDS	76.31%	693	156	TAATCTTATGATTGGAGTACAAAATGCTTATCCAACGACAAGTGGCTCATTTACTGGAGAAATAGGAACTTTTCAATTAAATGAATTTGAAATTAAAACAATTTTAATAGGTCATAGTGAAAGAAGACATATCTTAGGCGAAACTCAAGAAACAATTACAAAAAAATATGAGTTTTACAAAAATTTAGGATATAAAATCATTTATTGTATAGGTGAACCTTTAGAGATAAAAAAACAAGGTATTGAAAAAACTTTAGAATATATTTATGAACAATTTATTGGAATTGATGTAAATTACTCTAATTTGATACTTGCTTATGAACCAGTTTGGGCTATTGGTACAGGAGTTACTGCTACAATAGATGATATAAAAAATGTTCACAATGCAATAAAACAAAA…	558	Bacteria; Proteobacteria; Epsilonproteobacteria; Campylobacterales; Campylobacteraceae; Arcobacter	linear	urn:local:.:177-837nsjn
Campylobacter lari	Campylobacter lari RM2100, complete genome	CP000932	554	70.7%	70.7%	24.8%	125.719	nr	1.49e-24	TRUE	222538267	Bacterial	55.2%	387805	388078	280	274	DNA	Epsilonproteobacterial epibiont associated with B. azoricus - Triosephosphate isomerase (EC 5.3.1.1) CDS	39.72%	511	232	TTAGAAGAATTTAATATCAAAAGCGTGCTAATAGGTCATTCTGAAAGACGAGCTTTAAATGAAGATGAAAGCTTTTTAAAGGCTAAATTTGATTTTGCAAAAAATCTTGATTTTAATATTATTTATTGTATAGGTGAAAGTTTAGAAACTAAAAATGCCAATAAAAGTTTAGATTTTTTAAAAAAACAAATTGAAAATATTGATTTATCTTATAAAAAACTCATTATAGCTTATGAGCCTATTTATTCTATAGGCACAGGAGTGAGTGCTAATC	283	Bacteria; Proteobacteria; Epsilonproteobacteria; Campylobacterales; Campylobacteraceae; Campylobacter	linear	urn:local:.:17c-837nsmg
Arcobacter butzleri	Arcobacter butzleri 7h1h, complete genome	CP006615	755	69.1%	69.1%	26.4%	131.129	nr	3.50e-26	TRUE	526271239	Bacterial	61.2%	2002924	2002546	379	376	DNA	Epsilonproteobacterial epibiont associated with B. azoricus - Triosephosphate isomerase (EC 5.3.1.1) CDS	53.33%	531	156	TAATCTTATGATTGGAGTACAAAATGCTTATCCAACTACAAGTGGCTCATTTACTGGAGAAATAGGGACTTTTCAATTAAATGAATTTGAAATTAAAACAATTTTAATAGGTCATAGTGAAAGAAGACATATCTTAGGTGAAACTCAAGAAACAATTACAAAAAAATATGAGTTTTACAAAAATTTAGGATATAAAATCATTTATTGTATAGGTGAACCTTTAGAGATAAAAAAACAAGGTATTGAAAAGACTTTAGAATATATTTATGAACAATTTATTGGAATTGATGTAAATTACTCTAATTTGATACTTGCTTATGAACCAGTTTGGGCTATTGGTACAGGAGTTACTGCTACAATAGATGATATAAAAAATGTT	385	Bacteria; Proteobacteria; Epsilonproteobacteria; Campylobacterales; Campylobacteraceae; Arcobacter	linear	urn:local:.:16s-837nsah
Campylobacter peloridis	Campylobacter peloridis LMG 23910, complete genome	CP007766	574	70.6%	70.6%	24.3%	129.325	nr	1.22e-25	TRUE	744805929	Bacterial	55.9%	427352	427635	290	284	DNA	Epsilonproteobacterial epibiont associated with B. azoricus - Triosephosphate isomerase (EC 5.3.1.1) CDS	41.13%	521	232	TTAGAAGAATTTAATATCAAAAGTGTATTAATCGGCCATTCTGAAAGAAGAGCTTTAAATGAAGATGAAAGCTTTTTAAAAGCTAAATTTAATTTTGCTAAAAGTCTTGATTTTAACATTATTTATTGCATAGGTGAAAGTTTAGAAACTAAAAATGCTAACAAAAGCTTAGATTTTTTAAAAAAACAAATAGAAAATATTGATTTATCTTATAAAAAACTTATCATAGCTTATGAGCCTATTTATTCTATAGGCACAGGAGTAAGTGCCAATCTTAATGATAT	293	Bacteria; Proteobacteria; Epsilonproteobacteria; Campylobacterales; Campylobacteraceae; Campylobacter	linear	urn:local:.:16x-837nsdb
Campylobacter lari	Campylobacter lari subsp. concheus LMG 11760, complete genome	CP007771	554	69.6%	69.6%	27.0%	111.292	nr	3.28e-20	TRUE	744810511	Bacterial	29.7%	383551	383824	280	274	DNA	Epsilonproteobacterial epibiont associated with B. azoricus - Triosephosphate isomerase (EC 5.3.1.1) CDS	39.72%	511	232	TTAGAAGAATTTAACATCAAAAGTATTTTAATAGGCCATTCTGAAAGAAGAGCTTTAAGTGAAGATGAAAGCTTTTTAAAGGCGAAATTTGACTTTGCAAAAAATCTTGATTTTAATATCATTTATTGCATAGGCGAAAGTTTGGAAACTAAAAATGCCGACAAAAGCTTGGATTTTTTAAAAAAACAAATTGAAAATATTGATTTATCTTATAAAAAACTTATCATAGCTTATGAACCTATTTATTCTATAGGCACTGGAGTTAGTGCTAATC	283	Bacteria; Proteobacteria; Epsilonproteobacteria; Campylobacterales; Campylobacteraceae; Campylobacter	linear	urn:local:.:181-837nt1e
Campylobacter lari	Campylobacter lari NCTC 11845, complete genome	CP007775	554	70.3%	70.3%	25.9%	116.702	nr	7.71e-22	TRUE	744816895	Bacterial	53.1%	412312	412585	280	274	DNA	Epsilonproteobacterial epibiont associated with B. azoricus - Triosephosphate isomerase (EC 5.3.1.1) CDS	39.72%	511	232	TTAGAAGAATTTAATATCAAAAGCGTTTTGATAGGCCATTCTGAAAGAAGAGCTTTAAGTGAAGATGAAAGTTTTTTAAAGACCAAATTTGACTTTGCAAAAAATCTTGATTTTAATATCATTTATTGTATAGGCGAAAGTTTAGAAACTAAAAATGCTAACAAAAGCTTAGACTTTTTAAAAAAACAAATTGAAAATATTGACTTATCTTATAAAAAACTTATCATAGCTTATGAACCTATTTATTCTATAGGCACTGGAGTAAGTGCTAATC	283	Bacteria; Proteobacteria; Epsilonproteobacteria; Campylobacterales; Campylobacteraceae; Campylobacter	linear	urn:local:.:17r-837nsvr
Campylobacter lari	Campylobacter lari RM16701, complete genome	CP007777	496	71.3%	71.3%	25.7%	118.505	nr	2.21e-22	TRUE	744820081	Bacterial	52.9%	379125	379369	251	245	DNA	Epsilonproteobacterial epibiont associated with B. azoricus - Triosephosphate isomerase (EC 5.3.1.1) CDS	35.60%	524	274	GAAAGAAGAGCTTTAAGTGAAGATGAAAGCTTTTTAAGGGCTAAATTTGATTTTGCAAAAAATCTTGATTTTAATATCATTTATTGTATAGGCGAAAGTTTAGAAACTAAAAATGCTAACAAAAGTTTGGATTTTTTAAAAAAACAAATTGAAAATATTGACTTATCTTATAAAAAACTTATTATAGCTTATGAGCCTATTTATTCCATAGGCACTGGAGTAAGTGCTAATCTTGATGATATTGA	254	Bacteria; Proteobacteria; Epsilonproteobacteria; Campylobacterales; Campylobacteraceae; Campylobacter	linear	urn:local:.:17m-837nssp
Campylobacter sp.	Campylobacter sp. RM18021, complete genome	CP017258	518	70.8%	70.8%	27.0%	113.095	nr	9.39e-21	TRUE	1153128306	Bacterial	30.5%	676900	676645	262	256	DNA	Epsilonproteobacterial epibiont associated with B. azoricus - Triosephosphate isomerase (EC 5.3.1.1) CDS	37.16%	497	236	ATGAGTTTGAAATAAAAAATGTTATTATTGGGCATAGCGAAAGAAGAGAACTTGGTGAAAATGAAGATTTGTTAAAATCTAAATTTAATTTTGCAAAAGAAAAAAATTGGGAAATAGTTTATTGTATTGGTGAGAATTTAGATACTTTTGAAAACAAAAAGACAAAAGAATTTTTAAGCAAACAGCTTGAAAGTATTGATTTGGAATATGAAAAACTAACAATAGCTTATGAGCCTATATGGGCTATAGGAACTGG	267	Bacteria; Proteobacteria; Epsilonproteobacteria; Campylobacterales; Campylobacteraceae; Campylobacter	linear	urn:local:.:17w-837nsyd
Arcobacter butzleri	Arcobacter butzleri strain NCTC12481 genome assembly, chromosome: 1	LT906455	1076	65.8%	65.8%	26.6%	127.522	nr	4.26e-25	TRUE	1231709647	Bacterial	71.0%	2127165	2126628	538	538	DNA	Epsilonproteobacterial epibiont associated with B. azoricus - Triosephosphate isomerase (EC 5.3.1.1) CDS	76.31%	693	156	TAATCTTATGATTGGAGTACAAAATGCTTATCCAACGACAAGTGGCTCATTTACTGGAGAAATAGGAACTTTTCAATTAAATGAATTTGAAATTAAAACAATTTTAATAGGTCATAGTGAAAGAAGACATATCTTAGGCGAAACTCAAGAAACAATTACAAAAAAATATGAGTTTTACAAAAATTTAGGATATAAAATCATTTATTGTATAGGTGAACCTTTAGAGATAAAAAAACAAGGTATTGAAAAAACTTTAGAATATATTTATGAACAATTTATTGGAATTGATGTAAATTACTCTAATTTGATACTTGCTTATGAACCAGTTTGGGCTATTGGTACAGGAGTTACTGCTACAATAGATGATATAAAAAATGTTCACAATGCAATAAAACAAAA…	558	Bacteria; Proteobacteria; Epsilonproteobacteria; Campylobacterales; Campylobacteraceae; Arcobacter	linear	urn:local:.:172-837nsh1
Fructose-1,6-bisphosphatase
Organism	Description	Accession	# Nucleotides	% Identical Sites	% Pairwise Identity	%GC	Bit-Score	Database	E Value	Free end gaps	GID	Genetic Code	Grade	Hit end	Hit start	Max Sequence Length	Min Sequence Length	Molecule Type	Query	Query coverage	Query end	Query start	Sequence	Sequence Length	Taxonomy	Topology	URN
Thioploca ingrica	Thioploca ingrica DNA, complete genome	AP014633	558	67.0%	67.0%	42.7%	89.6514	nr	1.55e-13	TRUE	686203164	Bacterial	22.4%	242214	242492	279	279	DNA	NODE_19_length_15861_cov_5.57706_ID_5205 - Fructose-1,6-bisphosphatase, type I (EC 3.1.3.11) CDS	27.84%	975	697	GGCAAAGATTTTAATATGCGCTGGATTGCTTCTATGGTTGCAGAGGTACATCGTATTTTAACGCGAGGGGGTGTATTTATGTATCCGCTTGATAGCAAAAACCAAGATCAAGGTGGACGTTTACGGTTAATGTATGAAGCTAATCCAATGTCTTTCATCATTGAACAAGCCGGCGGCATGAGTACCACCGGTCATGAGCGCATTATGGAAATTCAACCAACCTCCGTTCATCAGCGAGTACCGGTCATTTTAGGATCTAAAAATGAAGTCGAACGAATT	279	Bacteria; Proteobacteria; Gammaproteobacteria; Thiotrichales; Thiotrichaceae; Thioploca	linear	urn:local:.:14b-837nom2
Candidatus Nitrosoglobus	Candidatus Nitrosoglobus terrae DNA, complete genome	AP014836	1426	66.4%	66.4%	37.9%	179.82	nr	1.11e-40	TRUE	1133643480	Bacterial	68.8%	7295	6583	713	713	DNA	NODE_19_length_15861_cov_5.57706_ID_5205 - Fructose-1,6-bisphosphatase, type I (EC 3.1.3.11) CDS	71.16%	968	256	ATGGTTTCTGAAGAAGTTGAAGGAATTATTTCAATTCCAAATCAATACCCAAGAGGTAACTATCTTCTTCTTTTTGATCCATTAGATGGATCTTCCAATACTGATGTTAATGTATCAGTAGGAACTATATTTTCTATTTTACGTTGTCCAGATGGGGTGAATAACCCGATTGAGAAAGATTTTTTACAGCAAGGCATACACCAGGTTGGAGCTGGATTTTGTGTCTATGGGCCTACCACTATGATGGTGTTGACAATTGGTAGCGGCGTTAGCGGTTTTACACTTGATCACGATATCGGAGAATTTATTCTTACTCATCCTAATATGACAATTCCAACAGATACAGCAGAATTTGCTATTAATATGTCTAACCAGCGTTTTTGGGAGGCTCCGGTACAA…	720	Bacteria; Proteobacteria; Gammaproteobacteria; Chromatiales; Chromatiaceae; Candidatus Nitrosoglobus	linear	urn:local:.:13c-837nnwx
Taylorella asinigenitalis	Taylorella asinigenitalis MCE3, complete genome	CP003059	1028	66.2%	66.2%	38.7%	116.702	nr	1.11e-21	TRUE	347973256	Bacterial	55.9%	579663	580176	514	514	DNA	NODE_19_length_15861_cov_5.57706_ID_5205 - Fructose-1,6-bisphosphatase, type I (EC 3.1.3.11) CDS	51.30%	970	457	CAAGTTGCCGCAGGTTATGCTTTATATGGCCCACAAACGCAACTAGTTTTTACGGTGGGAAATGGTGTTGTGGCTTTCACTCTAGATACGGAGCTTGGTAGTTGGATTCTTACTAAAGAGAATATACAAATACCTGAAGATACCAAGGAATTTGCCATAAATATGTCTAATATGAGGCATTGGGATGAGCCTGTACAAAATTATATAAATGATTGTTTGGCAGGCACTACAGGTCCTAGAGGAAAAGATTTTAATATGCGATGGGTGGCTTCAATGGTTGCAGAGGTGCATAGAATCTTGCAAAGAGGTGGTATTTTTATGTATCCATGGGATAAACGTAATCCTGAAAAGCCAGGTAAATTGCGTCTTCTTTATGAAGCAAATCCCATGTCTTTAATC…	523	Bacteria; Proteobacteria; Betaproteobacteria; Burkholderiales; Alcaligenaceae; Taylorella	linear	urn:local:.:13m-837no2y
Methylophaga nitratireducenticrescens	Methylophaga nitratireducenticrescens strain JAM1, complete genome	CP003390	1446	63.1%	63.1%	44.5%	89.6514	nr	1.55e-13	TRUE	1211220353	Bacterial	42.6%	295004	295726	723	723	DNA	NODE_19_length_15861_cov_5.57706_ID_5205 - Fructose-1,6-bisphosphatase, type I (EC 3.1.3.11) CDS	72.16%	972	250	GCTGCCATGGCCTCTGAAGAAATAGAAGAGATTATTCAGATCCCCAGCAAATTTCCCAAAGGCAAATATCTGATCTGTTTCGATCCTCTGGATGGTTCATCGAATATTGATATCAATCTGTCGGTAGGCACTATTTTCTCCATTTTGCGTTGCCCCAATGATTGCAAAAATCCGACGTTAAAAGACTTTATGCAGAAAGGCACAGAACAGGTTTGTGCCGGCTTTACCGTGTATGGTCCGGCCACCATGTTGATACTGACCACGGGTAATGGCGTGAATGGTTTTACGCTGGACAGTGATGTTGGTGAATTTATTCTGACCCATCCCAATATGCGCATTCCCAAAGATACCGCCGAATTTGCCATTAATATGTCCAACCAGCGCTTTTGGGATGCTCCC…	726	Bacteria; Proteobacteria; Gammaproteobacteria; Thiotrichales; Piscirickettsiaceae; Methylophaga	linear	urn:local:.:146-837nohd
Candidatus Kinetoplastibacterium	Candidatus Kinetoplastibacterium blastocrithidii (ex Angomonas deanei ATCC 30255), complete genome	CP003733	983	65.9%	65.9%	28.6%	111.292	nr	4.74e-20	TRUE	429338767	Bacterial	32.3%	534228	533733	496	487	DNA	NODE_19_length_15861_cov_5.57706_ID_5205 - Fructose-1,6-bisphosphatase, type I (EC 3.1.3.11) CDS	48.60%	641	155	CTGAGAATATAAATATTCAAGGCGAAGTGCAGGCAAAATTAGACATCATAGCTAACAATATTATTATAAATGAAAATAATTTCATAGGAAGTCTTGCTGGTCTAGTCTCAGAAGAAATGGACTGTTTTTACAAGATACCAGATAACTATAAAACTGGTGATTATTTGTTACTATTTGATCCATTGGATGGCTCTTCAAATATAGATGTAAATATTTCTGTTGGAACAATATTTTCTATATTGAAAGTTCATAGGAAAATTAAGAATAGCAAAGAATTAATTAGCAATGATTTTCTACAACCAGGTATAAATCAAATAGCTGCAGGTTATGCTATATATGGTCCTCAAACTAGTTTTGTAATTTCTTTAGGTAATGGAGTACATAGTTTTATCCTAGATA…	499	Bacteria; Proteobacteria; Betaproteobacteria; Kinetoplastibacterium	linear	urn:local:.:13w-837no8s
Candidatus Kinetoplastibacterium	Candidatus Kinetoplastibacterium desouzaii TCC079E, complete genome	CP003803	1606	64.7%	64.7%	27.2%	138.342	nr	3.41e-28	TRUE	451775521	Bacterial	72.3%	413076	412271	806	800	DNA	NODE_19_length_15861_cov_5.57706_ID_5205 - Fructose-1,6-bisphosphatase, type I (EC 3.1.3.11) CDS	79.84%	965	166	AATATTCAAGGGGAGCAACAGAAAAAATTAGATGTAATAGCTAATGAAATTCTTATAAAAGATACTCAATCTAGTGGGTATATAGCAGGAATAGCTTCAGAAGAATTAGATGATATTTATAAAATACCAGAAATTTATAAAAAAGGGAAATATATATTATTATTTGATCCTTTAGATGGATCTTCAAATATAGATGTTAATATATCTATTGGAACAATTTTTTCTATATTGGAAATTCCAGATAAATTTACCATAAATAATATTAAAGAAATAGATTATTTACAACCTGGCATCAACCAAATAGCAGCTGGTTATGTGTTATATGGACCAAAAACTAATCTTAATATATCATTTGGACAAGGTGTATCTTCTTTTTTTTTGGATGCTTATAATTCTTGG…	822	Bacteria; Proteobacteria; Betaproteobacteria; Kinetoplastibacterium	linear	urn:local:.:13h-837no0j
Candidatus Kinetoplastibacterium	Candidatus Kinetoplastibacterium blastocrithidii TCC012E, complete genome	CP003807	983	65.9%	65.9%	28.6%	111.292	nr	4.74e-20	TRUE	451778573	Bacterial	32.3%	399005	398510	496	487	DNA	NODE_19_length_15861_cov_5.57706_ID_5205 - Fructose-1,6-bisphosphatase, type I (EC 3.1.3.11) CDS	48.60%	641	155	CTGAGAATATAAATATTCAAGGCGAAGTGCAGGCAAAATTAGACATCATAGCTAACAATATTATTATAAATGAAAATAATTTCATAGGAAGTCTTGCTGGTCTAGTCTCAGAAGAAATGGACTGTTTTTACAAGATACCAGATAACTATAAAACTGGTGATTATTTGTTACTATTTGATCCATTGGATGGCTCTTCAAATATAGATGTAAATATTTCTGTTGGAACAATATTTTCTATATTGAAAGTTCATAGGAAAATTAAGAATAGCAAAGAATTAATTAGCAATGATTTTCTACAACCAGGTATAAATCAAATAGCTGCAGGTTATGCTATATATGGTCCTCAAACTAGTTTTGTAATTTCTTTAGGTAATGGAGTACATAGTTTTATCCTAGATA…	499	Bacteria; Proteobacteria; Betaproteobacteria; Kinetoplastibacterium	linear	urn:local:.:13r-837no5d
Acinetobacter junii	Acinetobacter junii strain 65, complete genome	CP019041	150	84.0%	84.0%	32.0%	82.4379	nr	2.30e-11	TRUE	1130057855	Bacterial	20.7%	1412015	1412089	75	75	DNA	NODE_19_length_15861_cov_5.57706_ID_5205 - Fructose-1,6-bisphosphatase, type I (EC 3.1.3.11) CDS	7.49%	379	305	AAAACGGTAAATATCTCGTACTTTTTGATCCTTTAGATGGTTCAAGCAACATTGATATTAATATGTGTGTGGGTA	75	Bacteria; Proteobacteria; Gammaproteobacteria; Pseudomonadales; Moraxellaceae; Acinetobacter	linear	urn:local:.:14g-837noqq
Taylorella equigenitalis	Taylorella equigenitalis strain 98-0554, complete genome	CP021246	370	70.1%	70.1%	37.8%	80.6345	nr	8.02e-11	TRUE	1240579067	Bacterial	19.3%	548000	548184	185	185	DNA	NODE_19_length_15861_cov_5.57706_ID_5205 - Fructose-1,6-bisphosphatase, type I (EC 3.1.3.11) CDS	18.46%	752	568	ACTAAAGAGAATATTCAAATTCCAACAGATACCAAAGAATTTGCTATCAACATGTCCAATATGAGGCATTGGGACACACCTGTTCAAAACTATATAAATGATTGCTTAGCAGGAACAACTGGCCCAAGAGGCAAGGATTTTAATATGCGTTGGGTTGCTTCTATGGTCGCTGAAGTACATAGAAT	187	Bacteria; Proteobacteria; Betaproteobacteria; Burkholderiales; Alcaligenaceae; Taylorella	linear	urn:local:.:14n-837np2q
Taylorella asinigenitalis	Taylorella asinigenitalis 14/45 draft genome	HE681424	1028	65.8%	65.8%	38.7%	107.685	nr	5.77e-19	TRUE	399116003	Bacterial	33.5%	1230591	1231104	514	514	DNA	NODE_19_length_15861_cov_5.57706_ID_5205 - Fructose-1,6-bisphosphatase, type I (EC 3.1.3.11) CDS	51.30%	970	457	CAAGTTGCCGCAGGTTATGCTTTATATGGCCCACAAACGCAACTAGTTTTTACGGTGGGAAATGGTGTTGTGGCTTTCACTCTAGATACGGAGCTTGGTAGTTGGATTCTTACTAAAGAGAATATACAAATACCTGAAGATACCAAGGAATTTGCCATAAATATGTCTAATATGAGGCATTGGGATGAGCCTGTACAAAATTATATAAACGATTGTTTGGCAGGCACTACAGGTCCTAGAGGAAAAGATTTTAATATGCGATGGGTGGCTTCAATGGTTGCAGAGGTGCATAGAATCTTGCAAAGAGGTGGTATTTTTATGTATCCATGGGATAAACGTAATCCTGATAAGCCAGGTAAATTGCGTCTTCTTTATGAAGCAAATCCCATGTCTTTAATC…	523	Bacteria; Proteobacteria; Betaproteobacteria; Burkholderiales; Alcaligenaceae; Taylorella	linear	urn:local:.:141-837noc7
Fructose-1,6-bisphosphate aldolase
Organism	Description	Accession	# Nucleotides	% Identical Sites	% Pairwise Identity	%GC	Bit-Score	Database	E Value	Free end gaps	GID	Genetic Code	Grade	Hit end	Hit start	Max Sequence Length	Min Sequence Length	Molecule Type	Query	Query coverage	Query end	Query start	Sequence	Sequence Length	Taxonomy	Topology	URN
Francisella philomiragia	Francisella philomiragia subsp. philomiragia ATCC 25017, complete genome	CP000937	2008	74.3%	74.3%	39.0%	628.859	nr	7.76e-176	TRUE	167596226	Bacterial	85.4%	1482300	1481297	1004	1004	DNA	NODE_19_length_15861_cov_5.57706_ID_5205 - Fructose-bisphosphate aldolase class II (EC 4.1.2.13) CDS	96.45%	1004	1	ATGGCTTTAGTTTCATTGCGTCAACTATTGGATCATGCTGCAGAGCATGGTTATGGGTTGCCGGCGTTTAATGTAAATAATCTTGAGCAAGTAAGAGCTGTTATGGAAGCTGCTGATAGAGTTAATTCACCAGTTATTCTACAAGGTTCTGCGGGTGCAAGAAAGTATGCAGGAGCTCCGTTTATAAGACATCTAGTCCTTGCAGCGATTGAAGAGTATCCTCATATTCCGGTTTGTATGCACCAAGATCATGGTACATCTCCATCTGTTTGTCAAAGATCTATTCAATTAGGTTTTTCATCTGTAATGATGGATGGTTCTTTAAAGTCAGATGGTAAAACTCCTTCTGATTATGAGTATAATGTTAATGTTACAAAAACTGTTTCTGATATGGCTCAC…	1011	Bacteria; Proteobacteria; Gammaproteobacteria; Thiotrichales; Francisellaceae; Francisella	linear	urn:local:.:yn-837nin0
Francisella philomiragia	Francisella philomiragia strain O#319-029, complete sequence	CP009343	2008	74.3%	74.3%	39.0%	628.859	nr	7.76e-176	TRUE	754253960	Bacterial	85.4%	1646518	1645515	1004	1004	DNA	NODE_19_length_15861_cov_5.57706_ID_5205 - Fructose-bisphosphate aldolase class II (EC 4.1.2.13) CDS	96.45%	1004	1	ATGGCTTTAGTTTCATTGCGTCAACTATTGGATCATGCTGCAGAGCATGGTTATGGGTTGCCGGCGTTTAATGTAAATAATCTTGAGCAAGTAAGAGCTGTTATGGAAGCTGCTGATAGAGTTAATTCACCAGTTATTCTACAAGGTTCTGCGGGTGCAAGAAAGTATGCAGGAGCTCCGTTTATAAGACATCTAGTCCTTGCAGCGATTGAAGAGTATCCTCATATTCCGGTTTGTATGCACCAAGATCATGGTACATCTCCATCTGTTTGTCAAAGATCTATTCAATTAGGTTTTTCATCTGTAATGATGGATGGTTCTTTAAAGTCAGATGGTAAAACTCCTTCTGATTATGAGTATAATGTTAATGTTACAAAAACTGTTTCTGATATGGCTCAC…	1011	Bacteria; Proteobacteria; Gammaproteobacteria; Thiotrichales; Francisellaceae; Francisella	linear	urn:local:.:yi-837nij1
Francisella philomiragia	Francisella philomiragia strain O#319-067, complete genome	CP009436	2008	74.3%	74.3%	39.0%	628.859	nr	7.76e-176	TRUE	754255891	Bacterial	85.4%	1988129	1989132	1004	1004	DNA	NODE_19_length_15861_cov_5.57706_ID_5205 - Fructose-bisphosphate aldolase class II (EC 4.1.2.13) CDS	96.45%	1004	1	ATGGCTTTAGTTTCATTGCGTCAACTATTGGATCATGCTGCAGAGCATGGTTATGGGTTGCCGGCGTTTAATGTAAATAATCTTGAGCAAGTAAGAGCTGTTATGGAAGCTGCTGATAGAGTTAATTCACCAGTTATTCTACAAGGTTCTGCGGGTGCAAGAAAGTATGCAGGAGCTCCGTTTATAAGACATCTAGTCCTTGCAGCGATTGAAGAGTATCCTCATATTCCGGTTTGTATGCACCAAGATCATGGTACATCTCCATCTGTTTGTCAAAGATCTATTCAATTAGGTTTTTCATCTGTAATGATGGATGGTTCTTTAAAGTCAGATGGTAAAACTCCTTCTGATTATGAGTATAATGTTAATGTTACAAAAACTGTTTCTGATATGGCTCAC…	1011	Bacteria; Proteobacteria; Gammaproteobacteria; Thiotrichales; Francisellaceae; Francisella	linear	urn:local:.:yd-837nig0
Francisella philomiragia	Francisella philomiragia strain GA01-2794, complete genome	CP009440	2008	74.1%	74.1%	38.7%	619.842	nr	4.02e-173	TRUE	754259943	Bacterial	85.3%	1515605	1516608	1004	1004	DNA	NODE_19_length_15861_cov_5.57706_ID_5205 - Fructose-bisphosphate aldolase class II (EC 4.1.2.13) CDS	96.45%	1004	1	ATGGCTTTAGTTTCATTGCGTCAACTATTGGATCATGCTGCAGAGCATGGTTATGGGTTGCCAGCATTTAATGTAAATAATCTTGAGCAAGTAAGAGCTGTTATGGAAGCTGCTGATAGAGTTAATTCACCAGTTATTCTACAAGGTTCTGCGGGTGCAAGAAAGTATGCAGGAGCTCCATTTATAAGACATCTAGTCCTTGCAGCGATTGAAGAGTATCCTCATATTCCAGTTTGTATGCACCAAGATCATGGTACATCTCCATCTGTTTGCCAAAGATCTATTCAATTAGGTTTTTCATCTGTAATGATGGATGGTTCTTTAAAGTCAGATGGTAAAACTCCTTCTGATTATGAGTATAATGTTAATGTTACAAAAACTGTTTCTGATATGGCTCAC…	1011	Bacteria; Proteobacteria; Gammaproteobacteria; Thiotrichales; Francisellaceae; Francisella	linear	urn:local:.:ys-837niqa
Francisella sp.	Francisella sp. CA97-1460, complete genome	CP009654	2026	74.4%	74.4%	37.9%	645.089	nr	1.01e-180	TRUE	1102942871	Bacterial	85.8%	962722	961710	1013	1013	DNA	NODE_19_length_15861_cov_5.57706_ID_5205 - Fructose-bisphosphate aldolase class II (EC 4.1.2.13) CDS	97.31%	1013	1	ATGGCTTTAGTTTCATTAAGGCAGTTGCTAGATCATGCTGCAGAGAACAATTACGGAATACCTGCATTTAATGTGAATAATCTAGAGCAGGTTAGAGCAGTTATGGAAGCGGCTGATAAGATTAATTCACCAGTAATTTTACAAGGTTCAGCTGGTGCAAGAAAATATGCTGGAGCACCTTTTATTAAACATTTAATTGAAGCAGCAGTGGAGGAGTATCCACATATTCCAGTATGTATGCACCAAGATCATGGTACATCTCCTGATGTTTGTCAAAGATCTATTCAATTAGGATTTTCATCTGTGATGATGGACGGATCTCTAATGAGTGATGGAAAAACTCCAGCGAGTTATGAATATAATGTTGAAGTAACAAAAAGAGCAGCAGAAATGGCTCAT…	1015	Bacteria; Proteobacteria; Gammaproteobacteria; Thiotrichales; Francisellaceae; Francisella	linear	urn:local:.:y8-837nic6
Francisella noatunensis	Francisella noatunensis subsp. orientalis FNO12, complete genome	CP011921	2008	73.9%	73.9%	38.4%	609.022	nr	7.27e-170	TRUE	1237411348	Bacterial	85.2%	1326423	1327426	1004	1004	DNA	NODE_19_length_15861_cov_5.57706_ID_5205 - Fructose-bisphosphate aldolase class II (EC 4.1.2.13) CDS	96.45%	1004	1	ATGGCTTTAGTTTCATTGCGTCAACTATTGGATCATGCTGCAGAGCATGGTTATGGGTTGCCAGCGTTTAATGTAAATAATCTTGAGCAAGTAAGAGCTGTTATGGAAGCTGCTGATAAAGTTAATTCACCAGTTATTCTACAAGGTTCTGCGGGTGCAAGAAAGTATGCAGGAGCTCCGTTTATTAGACATTTAGTTCTTGCAGCGATTGAAGAGTATCCTCATATTCCAGTTTGTATGCACCAAGATCATGGTACATCTCTATCTGTTTGCCAAAGATCTATTCAATTAGGTTTTTCATCTGTAATGATGGATGGTTCTTTAAAGTCGGATGGTAAGACTCCTTCTGATTATGAGTATAATGTCAATGTTACAAAAACTGTTTCTGATATAGCTCAC…	1013	Bacteria; Proteobacteria; Gammaproteobacteria; Thiotrichales; Francisellaceae; Francisella	linear	urn:local:.:zc-837nj3p
Francisella noatunensis	Francisella noatunensis subsp. orientalis FNO24, complete genome	CP011922	2008	73.9%	73.9%	38.4%	609.022	nr	7.27e-170	TRUE	1237411369	Bacterial	85.2%	1326496	1327499	1004	1004	DNA	NODE_19_length_15861_cov_5.57706_ID_5205 - Fructose-bisphosphate aldolase class II (EC 4.1.2.13) CDS	96.45%	1004	1	ATGGCTTTAGTTTCATTGCGTCAACTATTGGATCATGCTGCAGAGCATGGTTATGGGTTGCCAGCGTTTAATGTAAATAATCTTGAGCAAGTAAGAGCTGTTATGGAAGCTGCTGATAAAGTTAATTCACCAGTTATTCTACAAGGTTCTGCGGGTGCAAGAAAGTATGCAGGAGCTCCGTTTATTAGACATTTAGTTCTTGCAGCGATTGAAGAGTATCCTCATATTCCAGTTTGTATGCACCAAGATCATGGTACATCTCTATCTGTTTGCCAAAGATCTATTCAATTAGGTTTTTCATCTGTAATGATGGATGGTTCTTTAAAGTCGGATGGTAAGACTCCTTCTGATTATGAGTATAATGTCAATGTTACAAAAACTGTTTCTGATATAGCTCAC…	1013	Bacteria; Proteobacteria; Gammaproteobacteria; Thiotrichales; Francisellaceae; Francisella	linear	urn:local:.:z7-837nj0l
Francisella noatunensis	Francisella noatunensis subsp. orientalis strain FNO190, complete genome	CP011923	2008	73.9%	73.9%	38.4%	609.022	nr	7.27e-170	TRUE	1237411386	Bacterial	85.2%	1326454	1327457	1004	1004	DNA	NODE_19_length_15861_cov_5.57706_ID_5205 - Fructose-bisphosphate aldolase class II (EC 4.1.2.13) CDS	96.45%	1004	1	ATGGCTTTAGTTTCATTGCGTCAACTATTGGATCATGCTGCAGAGCATGGTTATGGGTTGCCAGCGTTTAATGTAAATAATCTTGAGCAAGTAAGAGCTGTTATGGAAGCTGCTGATAAAGTTAATTCACCAGTTATTCTACAAGGTTCTGCGGGTGCAAGAAAGTATGCAGGAGCTCCGTTTATTAGACATTTAGTTCTTGCAGCGATTGAAGAGTATCCTCATATTCCAGTTTGTATGCACCAAGATCATGGTACATCTCTATCTGTTTGCCAAAGATCTATTCAATTAGGTTTTTCATCTGTAATGATGGATGGTTCTTTAAAGTCGGATGGTAAGACTCCTTCTGATTATGAGTATAATGTCAATGTTACAAAAACTGTTTCTGATATAGCTCAC…	1013	Bacteria; Proteobacteria; Gammaproteobacteria; Thiotrichales; Francisellaceae; Francisella	linear	urn:local:.:z2-837nix1
Francisella noatunensis	Francisella noatunensis subsp. orientalis strain FNO01, complete genome	CP012153	2008	73.9%	73.9%	38.4%	609.022	nr	7.27e-170	TRUE	1232994320	Bacterial	85.2%	1326629	1327632	1004	1004	DNA	NODE_19_length_15861_cov_5.57706_ID_5205 - Fructose-bisphosphate aldolase class II (EC 4.1.2.13) CDS	96.45%	1004	1	ATGGCTTTAGTTTCATTGCGTCAACTATTGGATCATGCTGCAGAGCATGGTTATGGGTTGCCAGCGTTTAATGTAAATAATCTTGAGCAAGTAAGAGCTGTTATGGAAGCTGCTGATAAAGTTAATTCACCAGTTATTCTACAAGGTTCTGCGGGTGCAAGAAAGTATGCAGGAGCTCCGTTTATTAGACATTTAGTTCTTGCAGCGATTGAAGAGTATCCTCATATTCCAGTTTGTATGCACCAAGATCATGGTACATCTCTATCTGTTTGCCAAAGATCTATTCAATTAGGTTTTTCATCTGTAATGATGGATGGTTCTTTAAAGTCGGATGGTAAGACTCCTTCTGATTATGAGTATAATGTCAATGTTACAAAAACTGTTTCTGATATAGCTCAC…	1013	Bacteria; Proteobacteria; Gammaproteobacteria; Thiotrichales; Francisellaceae; Francisella	linear	urn:local:.:zh-837nj6p
Francisella sp.	Francisella sp. TX077310, complete genome	CP016796	2008	74.1%	74.1%	38.4%	618.038	nr	1.40e-172	TRUE	1112925917	Bacterial	85.3%	1569660	1570663	1004	1004	DNA	NODE_19_length_15861_cov_5.57706_ID_5205 - Fructose-bisphosphate aldolase class II (EC 4.1.2.13) CDS	96.45%	1004	1	ATGGCTTTAGTTTCACTAAGACAATTGTTAGATCATGCTGCAGAGCATGGGTACGGACTGCCAGCTTTTAATGTAAATAACCTAGAGCAGGTTAGAGCTGTTATGGAAGCTGCAGACAGAGTAAATTCACCTGTTATTTTACAAGGATCTGCAGGTGCTAGAAAATATGCGGGTGCGCCATTTATTAGGCATTTAGTTTTAGCTGCGATAGAAGAGTATCCACATATTCCTGTATGTATGCATCAGGATCATGGTACGTCTCCATCAGTTTGCCAAAGATCTATTCAGTTAGGTTTCTCATCTGTAATGATGGATGGTTCTTTAAAATCAGATGGTAAAACTCCTTCTGATTATGAGTATAATGTAAATGTTACAAAGACAGTTTCTGATATGGCTCAT…	1013	Bacteria; Proteobacteria; Gammaproteobacteria; Thiotrichales; Francisellaceae; Francisella	linear	urn:local:.:yx-837niuh
Ribulose-phosphate 3-epimerase
Organism	Description	Accession	# Nucleotides	% Identical Sites	% Pairwise Identity	%GC	Bit-Score	Database	E Value	Free end gaps	GID	Genetic Code	Grade	Hit end	Hit start	Max Sequence Length	Min Sequence Length	Molecule Type	Query	Query coverage	Query end	Query start	Sequence	Sequence Length	Taxonomy	Topology	URN
Thioploca ingrica	Thioploca ingrica DNA, complete genome	AP014633	798	69.1%	69.1%	41.0%	149.163	nr	1.29e-31	TRUE	686203164	Bacterial	63.5%	4480281	4480673	405	393	DNA	NODE_19_length_15861_cov_5.57706_ID_5205 - Ribulose-phosphate 3-epimerase (EC 5.1.3.1) CDS	57.94%	467	63	TGAAGTAACGACAGTCTTAGCTGCCGGCGCTGATATCATTCATTTTGATGTTATGGATAATCACTATGTCCCTAATTTGACCATTGGCCCTTTAATCTGTGAAGCCTTACGTAAACATGGCATAACCGCACCCATTGATGTGCACTTAATGGTCAAACCAGTTGATCGCATTATTCCTGATTTTGCCAAAGCCGGTGCGACTTATATCACCTTTCATCCCGAAGCCACTGAACACATTGATCGATCTTTACAACTCGTTAGAGATTGTGGTTGTAAATCCGGTCTCGTTTTTAATCCAGCCACACCATTAGATTATCTTAACTATGTGATGGATAAAATTGACATGGTATTGCTCATGTCAGTTAACCCCGGTTTTGGTGGTCAATCGTTTAT	408	Bacteria; Proteobacteria; Gammaproteobacteria; Thiotrichales; Thiotrichaceae; Thioploca	linear	urn:local:.:x7-837nh3a
Haemophilus somnus	Haemophilus somnus 2336, complete genome	CP000947	949	67.8%	67.8%	36.5%	150.966	nr	3.70e-32	TRUE	168825335	Bacterial	68.3%	34189	33722	481	468	DNA	NODE_19_length_15861_cov_5.57706_ID_5205 - Ribulose-phosphate 3-epimerase (EC 5.1.3.1) CDS	68.81%	492	12	TTATTTAATTGCTCCATCTATACTTTCTGCTAATTTAGCACGTCTTGGTGAAGATGTAGAAAATGTGCTAAAGAGCGGTGCTGATGTAATTCATTTTGATGTGATGGATAATCATTATGTACCAAATTTAACCTTTGGGCCTGCGATTTGTAAGGCATTGCGTGATTATGGAATTAAAGCACCTATTGATGTACATTTAATGGTTAAACCGGTAGATCGTATTATTCCTGATTTTGCTAAAGCCGGTGCTGATTATATTACATTTCACCCGGAAGCCAGTGAACATATCGATCGTTCTTTGCAACTGATTCGGGATTGTGGTTGTAAGGCTGGTCTTGTTTTTAATCCAGCAACACCATTGAGTTATTTAGATTATGTATTGGATAAGATTGATGTGAT…	484	Bacteria; Proteobacteria; Gammaproteobacteria; Pasteurellales; Pasteurellaceae; Histophilus	linear	urn:local:.:x2-837ngzg
Snodgrassella alvi	Snodgrassella alvi wkB2, complete genome	CP007446	1129	69.0%	69.0%	35.5%	215.887	nr	1.06e-51	TRUE	597812552	Bacterial	75.4%	1195399	1194843	572	557	DNA	NODE_19_length_15861_cov_5.57706_ID_5205 - Ribulose-phosphate 3-epimerase (EC 5.1.3.1) CDS	81.83%	581	10	GATTTTTATATTGCTCCTAGTATTTTATCAGCAGATCTTGCCTGTTTGGGCAATGAAATTACTTCCGTAATTAACAGTGGAGCAGACTGGATTCACTTTGATGTTATGGATAATCATTATGTGCCAAATCTTACGTTTGGTCCTATGGTTTGTCAGGCAATAAAACCATATGCTTCTGTTCCCATTGATGTACATTTAATGGTAGAACCAGTTGATGAAATGATTAATGCTTTTGCAAAAGCCGGTGCGGATATTATTACTTTTCATCCCGAAGCAAGTAAGCATGTAGATAGAAGCTTAAATCTAATAAAGACAGCTGGATGTCAGGCAGGGGTGGTATTAAATCCGGCTTCTCCAATAAGCTTATTGGAAGAAGTATTAGATAAAGTAGATGTCATA…	578	Bacteria; Proteobacteria; Betaproteobacteria; Neisseriales; Neisseriaceae; Snodgrassella	linear	urn:local:.:wn-837ngpx
Pseudoalteromonas sp.	Pseudoalteromonas sp. OCN003 chromosome 1, complete sequence	CP009888	896	69.5%	69.5%	41.6%	188.837	nr	1.47e-43	TRUE	728050539	Bacterial	67.2%	328106	328547	454	442	DNA	NODE_19_length_15861_cov_5.57706_ID_5205 - Ribulose-phosphate 3-epimerase (EC 5.1.3.1) CDS	64.95%	471	18	AATTGCACCTTCTATTTTATCAGCCGATTTTGCCCGCTTAGGTGAGGAAGTGGACAATGTATTAAACGCCGGTGCAGATGTCGTGCATTTTGATGTAATGGATAACCATTATGTGCCTAACTTAACGATTGGTCCGATGGTCTGTAAAGCGTTACGTGATTATGGAATAACAGCGCCAATAGACGTGCATTTAATGGTTAAGCCTGTTGATACACTTATTCCGATGTTTGCCGACGCAGGTGCAAGCATAATTACATTCCACCCTGAAGCAAGCGAGCATGTAGACCGTACACTTTCATTAATTAAAGAACATGGTTGCAAAGCAGGCTTAGTACTAAACCCAGCAACACCGCTAAGCTGCCTAGAATATGTGATGGATAAACTTGACGTTATTTTATT…	455	Bacteria; Proteobacteria; Gammaproteobacteria; Alteromonadales; Pseudoalteromonadaceae; Pseudoalteromonas	linear	urn:local:.:wx-837ngwi
Histophilus somni	Histophilus somni strain USDA-ARS-USMARC-63368, complete genome	CP018804	949	67.6%	67.6%	37.0%	147.359	nr	4.51e-31	TRUE	1199127906	Bacterial	68.2%	171231	170764	481	468	DNA	NODE_19_length_15861_cov_5.57706_ID_5205 - Ribulose-phosphate 3-epimerase (EC 5.1.3.1) CDS	68.81%	492	12	TTATTTAATTGCTCCATCTATACTTTCTGCTAATTTAGCACGTCTTGGTGAAGATGTAGAAAATGTGCTAAAGAGCGGTGCTGATGTAATTCATTTTGATGTGATGGATAATCATTATGTACCAAATTTAACCTTTGGGCCTGCGATTTGTAAGGCATTGCGTGATTATGGAATTAAAGCACCTATTGATGTACATTTAATGGTTAAACCGGTAGATCGTATTATTCCTGATTTTGCTAAAGCCGGTGCTGATTATATTACGTTTCACCCGGAAGCCAGTGAACATATCGATCGTTCTTTGCAACTGATTCGGGATTGTGGTTGTAAGGCCGGTCTTGTTTTTAATCCAGCAACACCATTGAGTTATTTAGATTATGTATTGGATAAGATTGATGTGAT…	484	Bacteria; Proteobacteria; Gammaproteobacteria; Pasteurellales; Pasteurellaceae; Histophilus	linear	urn:local:.:xw-837nhok
Histophilus somni	Histophilus somni strain USDA-ARS-USMARC-63369, complete genome	CP018805	949	67.6%	67.6%	37.0%	147.359	nr	4.51e-31	TRUE	1199129787	Bacterial	68.2%	170926	170459	481	468	DNA	NODE_19_length_15861_cov_5.57706_ID_5205 - Ribulose-phosphate 3-epimerase (EC 5.1.3.1) CDS	68.81%	492	12	TTATTTAATTGCTCCATCTATACTTTCTGCTAATTTAGCACGTCTTGGTGAAGATGTAGAAAATGTGCTAAAGAGCGGTGCTGATGTAATTCATTTTGATGTGATGGATAATCATTATGTACCAAATTTAACCTTTGGGCCTGCGATTTGTAAGGCATTGCGTGATTATGGAATTAAAGCACCTATTGATGTACATTTAATGGTTAAACCGGTAGATCGTATTATTCCTGATTTTGCTAAAGCCGGTGCTGATTATATTACGTTTCACCCGGAAGCCAGTGAACATATCGATCGTTCTTTGCAACTGATTCGGGATTGTGGTTGTAAGGCCGGTCTTGTTTTTAATCCAGCAACACCATTGAGTTATTTAGATTATGTATTGGATAAGATTGATGTGAT…	484	Bacteria; Proteobacteria; Gammaproteobacteria; Pasteurellales; Pasteurellaceae; Histophilus	linear	urn:local:.:xr-837nhki
Histophilus somni	Histophilus somni strain USDA-ARS-USMARC-63370, complete genome	CP018806	949	67.6%	67.6%	37.0%	147.359	nr	4.51e-31	TRUE	1199131666	Bacterial	68.2%	170421	169954	481	468	DNA	NODE_19_length_15861_cov_5.57706_ID_5205 - Ribulose-phosphate 3-epimerase (EC 5.1.3.1) CDS	68.81%	492	12	TTATTTAATTGCTCCATCTATACTTTCTGCTAATTTAGCACGTCTTGGTGAAGATGTAGAAAATGTGCTAAAGAGCGGTGCTGATGTAATTCATTTTGATGTGATGGATAATCATTATGTACCAAATTTAACCTTTGGGCCTGCGATTTGTAAGGCATTGCGTGATTATGGAATTAAAGCACCTATTGATGTACATTTAATGGTTAAACCGGTAGATCGTATTATTCCTGATTTTGCTAAAGCCGGTGCTGATTATATTACGTTTCACCCGGAAGCCAGTGAACATATCGATCGTTCTTTGCAACTGATTCGGGATTGTGGTTGTAAGGCCGGTCTTGTTTTTAATCCAGCAACACCATTGAGTTATTTAGATTATGTATTGGATAAGATTGATGTGAT…	484	Bacteria; Proteobacteria; Gammaproteobacteria; Pasteurellales; Pasteurellaceae; Histophilus	linear	urn:local:.:xm-837nhfd
Histophilus somni	Histophilus somni strain USDA-ARS-USMARC-63373, complete genome	CP018807	949	67.6%	67.6%	37.0%	147.359	nr	4.51e-31	TRUE	1199133540	Bacterial	68.2%	1942005	1942472	481	468	DNA	NODE_19_length_15861_cov_5.57706_ID_5205 - Ribulose-phosphate 3-epimerase (EC 5.1.3.1) CDS	68.81%	492	12	TTATTTAATTGCTCCATCTATACTTTCTGCTAATTTAGCACGTCTTGGTGAAGATGTAGAAAATGTGCTAAAGAGCGGTGCTGATGTAATTCATTTTGATGTGATGGATAATCATTATGTACCAAATTTAACCTTTGGGCCTGCGATTTGTAAGGCATTGCGTGATTATGGAATTAAAGCACCTATTGATGTACATTTAATGGTTAAACCGGTAGATCGTATTATTCCTGATTTTGCTAAAGCCGGTGCTGATTATATTACGTTTCACCCGGAAGCCAGTGAACATATCGATCGTTCTTTGCAACTGATTCGGGATTGTGGTTGTAAGGCCGGTCTTGTTTTTAATCCAGCAACACCATTGAGTTATTTAGATTATGTATTGGATAAGATTGATGTGAT…	484	Bacteria; Proteobacteria; Gammaproteobacteria; Pasteurellales; Pasteurellaceae; Histophilus	linear	urn:local:.:xh-837nhbv
Histophilus somni	Histophilus somni strain USDA-ARS-USMARC-63374, complete genome	CP018808	949	67.6%	67.6%	37.0%	147.359	nr	4.51e-31	TRUE	1199135334	Bacterial	68.2%	2015124	2015591	481	468	DNA	NODE_19_length_15861_cov_5.57706_ID_5205 - Ribulose-phosphate 3-epimerase (EC 5.1.3.1) CDS	68.81%	492	12	TTATTTAATTGCTCCATCTATACTTTCTGCTAATTTAGCACGTCTTGGTGAAGATGTAGAAAATGTGCTAAAGAGCGGTGCTGATGTAATTCATTTTGATGTGATGGATAATCATTATGTACCAAATTTAACCTTTGGGCCTGCGATTTGTAAGGCATTGCGTGATTATGGAATTAAAGCACCTATTGATGTACATTTAATGGTTAAACCGGTAGATCGTATTATTCCTGATTTTGCTAAAGCCGGTGCTGATTATATTACGTTTCACCCGGAAGCCAGTGAACATATCGATCGTTCTTTGCAACTGATTCGGGATTGTGGTTGTAAGGCCGGTCTTGTTTTTAATCCAGCAACACCATTGAGTTATTTAGATTATGTATTGGATAAGATTGATGTGAT…	484	Bacteria; Proteobacteria; Gammaproteobacteria; Pasteurellales; Pasteurellaceae; Histophilus	linear	urn:local:.:xc-837nh87
Polynucleobacter necessarius	Polynucleobacter necessarius isolate PPGSP2 genome assembly, chromosome: I	LT606947	1128	68.2%	68.2%	45.6%	192.443	nr	1.21e-44	TRUE	1209183068	Standard	74.4%	1691875	1692438	564	564	DNA	NODE_19_length_15861_cov_5.57706_ID_5205 - Ribulose-phosphate 3-epimerase (EC 5.1.3.1) CDS	80.69%	651	88	GGCGCAGATTGGATTCACTTTGATGCGATGGACAACCATTACGTCCCTAACCTGACGATTGGTCCATTGGTATGTGAGGCTATTCGTCCCCATGCTACAAAGAATGGCAAACCAGCCATGATCGATGTGCACCTCATGGTGGAGCCAGTAGATCGCCTGATTCCGGACTTCGCAAAAGCTGGGGCAAACCTGATTAGCTTTCATCCAGAGGCAAGTCCTCATGTGAACCGCACAATTAATTTGATTCGCGATCAAGGTTGTCAGGCCGGCTTAGTTTTAAATCCCGCCACTCCACTTGATCACCTTGATCACACGCTTGAATTACTTGATCTGGTTTTGTTGATGTCAGTGAACCCAGGGTTTGGCGGTCAATCATTTATTCCAAGCACTCTCAATAAA…	569	Bacteria; Proteobacteria; Betaproteobacteria; Burkholderiales; Burkholderiaceae; Polynucleobacter	linear	urn:local:.:ws-837ngs2
Tranketolase
Organism	Description	Accession	# Nucleotides	% Identical Sites	% Pairwise Identity	%GC	Bit-Score	Database	E Value	Free end gaps	GID	Genetic Code	Grade	Hit end	Hit start	Max Sequence Length	Min Sequence Length	Molecule Type	Query	Query coverage	Query end	Query start	Sequence	Sequence Length	Taxonomy	Topology	URN
Acinetobacter oleivorans	Acinetobacter oleivorans DR1, complete genome	CP002080	3003	66.6%	66.6%	41.3%	425.078	nr	3.36e-114	TRUE	298698338	Bacterial	70.7%	2373086	2374588	1503	1500	DNA	NODE_19_length_15861_cov_5.57706_ID_5205 - Transketolase (EC 2.2.1.1) CDS	74.85%	1521	22	ATTGCAAATGCAATTCGTGTATTGGCAATGGATGCTGTGCAACAGGCAAACTCAGGGCATCCTGGTGCTCCAATGGGGATGGCAGATATTGCTGACGTCGTCTGGCGCGAGTTTTTAAATCACAACCCAACTAACCCACAATGGGCAAACCGCGACCGTTTCGTTTTATCAAACGGCCATGGTTCAATGTTGCAATATGCTTTGCTTCATTTAACAGGTTATGATCTTTCAATTGAAGATTTAAAACAGTTCCGTCAATTACATTCAAAAACTCCAGGTCACCCTGAATATGGTTATGCACCAGGTATCGAAACTACGACTGGTCCTTTAGGTCAAGGTATTGCTAATGCAGTTGGTTTTGCATTGGCAGAAAAGACTTTAGCTGCCCAGTTCAATAAA…	1511	Bacteria; Proteobacteria; Gammaproteobacteria; Pseudomonadales; Moraxellaceae; Acinetobacter	linear	urn:local:.:11f-837nlth
Buchnera aphidicola	Buchnera aphidicola str. Ua (Uroleucon ambrosiae), complete genome	CP002648	3070	69.2%	69.2%	29.7%	581.971	nr	1.98e-161	TRUE	345538968	Bacterial	72.8%	95658	94121	1538	1532	DNA	NODE_19_length_15861_cov_5.57706_ID_5205 - Transketolase (EC 2.2.1.1) CDS	76.45%	1560	29	ATGCAATTCGTATGTTAAGTATAGATTCTGTTCAAAATGCAAAATCAGGACATCCTGGAATGCCTATGGGTATGGCTGATATTGCAGAAGTTTTGTGGAGAGATTTTTTAAAACATAATCCTAAAAATCCAAATTGGTATAATCGTGATCGATTTATATTATCAAATGGACATGGTTCGATGTTGTTATATAGTTTATTACATCTGACAGGGTATAATTTATCAATAGAAGAATTAAAAAATTTTAGACAACTTCATTCAAAAACTCCAGGGCATCCTGAAATAGGTGAAACACCTGGTGTCGAAATAACTACTGGTCCTTTAGGTCAAGGATTAGCTAATGCTGTAGGTATGGCAATCGCTGAAAGAACTTTAAGTGCTTATTTTAATAGAACAGGAT…	1560	Bacteria; Proteobacteria; Gammaproteobacteria; Enterobacterales; Erwiniaceae; Buchnera	linear	urn:local:.:100-837nkbe
Candidatus Kinetoplastibacterium	Candidatus Kinetoplastibacterium desouzaii TCC079E, complete genome	CP003803	2997	69.0%	69.0%	36.6%	565.741	nr	1.52e-156	TRUE	451775521	Bacterial	71.6%	134348	132840	1509	1488	DNA	NODE_19_length_15861_cov_5.57706_ID_5205 - Transketolase (EC 2.2.1.1) CDS	74.25%	1515	28	GATGCCATACGTATTCTTGCTATGGATGCAGTGCAACAGGCTAATTCTGGTCATCCTGGTGCCCCTATGGGCATGGCTGAAATGGCGCAAGCGTTATGGAAGAATAATTTAAAACATAACCCTAATGATCCTAATTGGATTGATAGGGATCGCTTTGTTTTGTCTAATGGACATGGTTCTATGTTAGTATATGCTTTATTGCATTTAACAGGATATGATGTATCCATAGACGATTTAAGAAATTTTCGTCAGCTTCACTCAAAGACTCCTGGTCATCCAGAGGTTGGGATTACTCCAGGAATAGAAACAACAACAGGACCACTTGGTCAAGGATTAGCTAATGCAGTTGGTATGGCTTTGGCAGAATCATTATTAGCAGAAGAGTTTAATAAACCTGAT…	1527	Bacteria; Proteobacteria; Betaproteobacteria; Kinetoplastibacterium	linear	urn:local:.:105-837nkdt
Candidatus Kinetoplastibacterium	Candidatus Kinetoplastibacterium crithidii TCC036E, complete genome	CP003804	3005	67.7%	67.7%	37.8%	486.393	nr	1.17e-132	TRUE	451776305	Bacterial	71.1%	133405	131893	1513	1492	DNA	NODE_19_length_15861_cov_5.57706_ID_5205 - Transketolase (EC 2.2.1.1) CDS	74.45%	1514	23	TGGCTGATGCCATTCGTGTTCTAGCAATGGATGCAGTGCAGCAAGCTAACTCTGGGCATCCTGGTGCTCCTATGGGTATGGCAGAGATGGCACAGGCAATATGGAAAGATAATTTAAAACATAATCCAAATGATCCAGGATGGATTAATAGAGATCGTTTTGTTTTGTCAAATGGTCACAGTTCTATGTTGCTTTACGCTGTTTTGCATTTAACTGGCTATGATGTTTCAATGAACGATATTAGGAATTTTCGTCAGTTGCATTCTAAAACCCCTGGGCATCCTGAAGTTGGAATTACTCCAGGTATAGAAACAACAACAGGACCTCTTGGTCAGGGGTTAGCTAATGCTGTTGGTATGGCATTAGCAGAATCTTTATTAGCAGAAGAGTTTAATAAGC…	1536	Bacteria; Proteobacteria; Betaproteobacteria; Kinetoplastibacterium	linear	urn:local:.:10m-837nku5
Candidatus Kinetoplastibacterium	Candidatus Kinetoplastibacterium crithidii (ex Angomonas deanei ATCC 30255), complete genome	CP003978	3005	67.7%	67.7%	37.8%	486.393	nr	1.17e-132	TRUE	429338032	Bacterial	71.1%	766239	764727	1513	1492	DNA	NODE_19_length_15861_cov_5.57706_ID_5205 - Transketolase (EC 2.2.1.1) CDS	74.45%	1514	23	TGGCTGATGCCATTCGTGTTCTAGCAATGGATGCAGTGCAGCAAGCTAACTCTGGGCATCCTGGTGCTCCTATGGGTATGGCAGAGATGGCACAGGCAATATGGAAAGATAATTTAAAACATAATCCAAATGATCCAGGATGGATTAATAGAGATCGTTTTGTTTTGTCAAATGGTCACAGTTCTATGTTGCTTTACGCTGTTTTGCATTTAACTGGCTATGATGTTTCAATGAACGATATTAGGAATTTTCGTCAGTTGCATTCTAAAACCCCTGGGCATCCTGAAGTTGGAATTACTCCAGGTATAGAAACAACAACAGGACCTCTTGGTCAGGGGTTAGCTAATGCTGTTGGTATGGCATTAGCAGAATCTTTATTAGCAGAAGAGTTTAATAAGC…	1536	Bacteria; Proteobacteria; Betaproteobacteria; Kinetoplastibacterium	linear	urn:local:.:10t-837nl24
Basilea psittacipulmonis	Basilea psittacipulmonis DSM 24701, complete genome	CP009238	2930	68.1%	68.1%	45.2%	500.819	nr	5.31e-137	TRUE	675107000	Bacterial	70.4%	797946	796473	1474	1456	DNA	NODE_19_length_15861_cov_5.57706_ID_5205 - Transketolase (EC 2.2.1.1) CDS	72.65%	1507	52	GATGCTGTACAAAAGGCAAAATCAGGACACCCCGGTGCTCCTATGGGAATGGCCGAAATGGCCCAAGCTCTCTGGACGAAACATCTTCGTCATCACCCTAAAAACCCTAATTGGTATGATCGCGACCGTTTTGTTTTATCAAACGGTCATGGTTCGATGTTGTTGTATGCTTTATTGCATTTAACGGGCTATGACGTGAGTATAGACGATATTAAGGATTTTCGTCAGTTGCATTCTAAAACACCAGGCCACCCTGAAGTGGGGATCACAGCTGGTGTAGAAACAACGACAGGTCCATTGGGTCAAGGTATCACGAATGCCGTGGGTTTTGCTTTGGCAGAGTCTTTACTCGCACTAGAATTTAATAAACCAGGTCATGATATTGTTGATCACTATACC…	1491	Bacteria; Proteobacteria; Betaproteobacteria; Burkholderiales; Alcaligenaceae; Basilea	linear	urn:local:.:10h-837nkqh
Acinetobacter nosocomialis	Acinetobacter nosocomialis strain 6411, complete genome	CP010368	2949	67.3%	67.3%	40.1%	462.949	nr	1.34e-125	TRUE	742926533	Bacterial	70.4%	2168566	2170041	1476	1473	DNA	NODE_19_length_15861_cov_5.57706_ID_5205 - Transketolase (EC 2.2.1.1) CDS	73.50%	1518	46	GCAATGGATGCTGTGCAACAGGCAAACTCAGGGCATCCAGGTGCTCCAATGGGGATGGCAGATATTGCTGATGTCGTCTGGCGCGAGTTTTTAAATCACAACCCAACTAATCCACAATGGGCAAACCGTGACCGTTTTGTTTTGTCAAATGGTCATGGTTCAATGTTGCAATATGCTTTGCTTCATTTAACAGGTTATGATCTTTCAATTGAAGATTTAAAACAATTCCGTCAATTGCATTCAAAAACTCCTGGTCACCCTGAATATGGTTATGCACCAGGGATTGAAACAACGACTGGTCCTTTAGGTCAAGGTATTGCAAACGCCGTTGGTTTTGCATTGGCTGAAAAAACTTTAGCTGCTCAATTCAATAAAGATGATTTAAAAGTAGTTGATCAC…	1488	Bacteria; Proteobacteria; Gammaproteobacteria; Pseudomonadales; Moraxellaceae; Acinetobacter; Acinetobacter calcoaceticus/baumannii complex	linear	urn:local:.:115-837nlie
Acinetobacter pittii	Acinetobacter pittii strain AP_882, complete genome	CP014477	3003	67.2%	67.2%	40.9%	455.735	nr	1.98e-123	TRUE	1001859693	Bacterial	71.0%	2843135	2841633	1503	1500	DNA	NODE_19_length_15861_cov_5.57706_ID_5205 - Transketolase (EC 2.2.1.1) CDS	74.85%	1521	22	ATTGCAAATGCAATTCGTGTATTGGCAATGGATGCTGTGCAACAAGCAAACTCAGGGCATCCAGGTGCTCCAATGGGGATGGCAGATATTGCTGACGTCGTCTGGCGTGAGTTTTTAAATCACAACCCAACAAATCCACAATGGGCAAACCGTGACCGTTTTGTTTTATCAAATGGCCATGGCTCAATGTTGCAATACGCTTTGCTTCATTTAACAGGTTATGATCTTTCAATTGAAGATTTAAAACAGTTCCGTCAATTGCATTCTAGAACTCCTGGTCATCCTGAATATGGCTATGCACCGGGTGTAGAGACGACAACTGGTCCTTTAGGTCAAGGTATTGCTAATGCTGTTGGTTTTGCTTTAGCAGAAAAAACATTGGCTGCTCAATTTAATAAA…	1517	Bacteria; Proteobacteria; Gammaproteobacteria; Pseudomonadales; Moraxellaceae; Acinetobacter; Acinetobacter calcoaceticus/baumannii complex	linear	urn:local:.:11a-837nlor
Acinetobacter nosocomialis	Acinetobacter nosocomialis strain SSA3, complete genome	CP020588	2949	67.3%	67.3%	39.9%	462.949	nr	1.34e-125	TRUE	1175718818	Bacterial	70.4%	2405088	2406563	1476	1473	DNA	NODE_19_length_15861_cov_5.57706_ID_5205 - Transketolase (EC 2.2.1.1) CDS	73.50%	1518	46	GCAATGGATGCTGTGCAACAGGCAAACTCAGGGCATCCAGGTGCTCCAATGGGGATGGCAGATATTGCTGATGTCGTCTGGCGCGAGTTTTTAAATCACAACCCAACTAATCCACAATGGGCAAACCGTGACCGTTTTGTTTTGTCAAATGGTCATGGTTCAATGTTGCAATATGCTTTGCTTCATTTAACAGGTTATGATCTTTCAATTGAAGATTTAAAACAATTCCGTCAATTGCACTCAAAAACTCCTGGTCATCCTGAATATGGTTATGCTCCAGGGATTGAAACAACGACTGGTCCTTTAGGACAAGGTATTGCAAATGCCGTTGGTTTTGCATTGGCTGAAAAAACTTTAGCTGCTCAATTCAATAAAGATGATTTAAAAGTAGTTGATCAC…	1488	Bacteria; Proteobacteria; Gammaproteobacteria; Pseudomonadales; Moraxellaceae; Acinetobacter; Acinetobacter calcoaceticus/baumannii complex	linear	urn:local:.:110-837nldw
Serratia symbiotica	Serratia symbiotica strain STs genome assembly, chromosome: 1	LN890288	3561	67.1%	67.1%	28.9%	500.819	nr	5.31e-137	TRUE	1026140803	Bacterial	77.9%	560946	562730	1785	1776	DNA	NODE_19_length_15861_cov_5.57706_ID_5205 - Transketolase (EC 2.2.1.1) CDS	88.62%	1793	18	AAAATTAGCTAATGCTATTCGGATATTAAGTATAGATGCTGTTAAAAAAGCAAATTCAGGTCATTTAGGGGCACCTATGGGAATGGCAAATATTGCTGAAGTATTATGGCGTGATTATTTAAATCATAATCCAACTAATCCTAATTGGATTAATCGAGATAGATTTATTTTATCTAATGGTCATGCATCTATATTACTTTATAGTTTATTACATCTCACTGGTTATGAAATTTCTATAAATGATTTAAAAAATTTTCGTCAATTGCATTCTAAAACGCCAGGTCATCCAGAATATAAACAAACTCCTGGTATCGAAACTACTACTGGACCACTAGGTCAAGGTATAGCAAATGCTGTTGGTTTTGCTATAGCTGAACGTACATTAGGTGCACAATTTAA…	1815	Bacteria; Proteobacteria; Gammaproteobacteria; Enterobacterales; Yersiniaceae; Serratia	linear	urn:local:.:10c-837nkms
Ribulose bisphosphate carboxylase large chain
Organism	Description	Accession	# Nucleotides	% Identical Sites	% Pairwise Identity	%GC	Bit-Score	Database	E Value	Free end gaps	GID	Genetic Code	Grade	Hit end	Hit start	Max Sequence Length	Min Sequence Length	Molecule Type	Query	Query coverage	Query end	Query start	Sequence	Sequence Length	Taxonomy	Topology	URN
Endosymbiont of	Endosymbiont of Suiyo mussel cbbL gene for ribulose-1,5-bisphosphate carboxylase oxygenase form I large subunit, partial cds	AB186121	1398	93.0%	93.0%	36.1%	1040.03	nr	0	TRUE	50978599	Bacterial	71.1%	702	4	699	699	DNA	NODE_24_length_14426_cov_5.69689_ID_6931 - Ribulose bisphosphate carboxylase large chain (EC 4.1.1.39) CDS	49.26%	1197	499	AAACCTAAATTAGGTTTATCTGGTAAAAATTATGGTAGAGCTTGTTATGAAGGTCTTAGAGGTGGACTAGACTTTACTAAAGATGATGAAAATGTAACTTCTCAACCATTTATGAGATGGAGAGCTAGATTTGACTTTGTTATGGAAGCAATTCTAAAAGCAGAGCAAGAAACAGGTGAAGGAAAAGGTCATTACCTAAATGTAACAGCAGCTACTTCTGATGAAATGATGAAAAGAGCTGAATATGCTAAAGAAATTGGAGCTCCAATTATTATGCATGACTACATTACAGGTGGATGGACTGCTAATACTCAACTTGCACAATGGTGTCAAGATAATGGTATGTTATTACATATCCATAGAGCTATGCATGCGGTAATTGATAGAAATCCTCATCAT…	699	Bacteria	linear	urn:local:.:vf-837nfaw
Thioploca ingrica	Thioploca ingrica DNA, complete genome	AP014633	2835	74.3%	74.3%	45.2%	917.398	nr	0	TRUE	686203164	Bacterial	87.1%	3990868	3989450	1419	1416	DNA	NODE_24_length_14426_cov_5.69689_ID_6931 - Ribulose bisphosphate carboxylase large chain (EC 4.1.1.39) CDS	99.79%	1417	2	TGGCTAAAAAAACTTATCAAGCCGGTGTCAAAGAATACCGTGAAACTTATTGGGATCCTAATTATACGCCAAAAGATACTGATCTTTTGGCTTGCTTTAAAGTTACTCCTCAAGAAGGAGTACCCCGTGAAGAAGCTGCAGCAGCCGTTTGTGCAGAATCTTCTACTGGAACTTGGACAACGGTATGGACCGATTTACTTACCGATATGGATCATTATAAAGGACGGGCGTATCGTATCGAAGATGTACCAGGAGATGATACCTGTTTTTATGCCTTCGTTGCTTATCCCATTGACCTATTTGAAGAAGGTTCAGTGGTTAACGTATTTACCTCTTTAGTCGGTAATGTATTTGGTTTCAAAGCGATACGGGCATTACGTCTAGAAGATGTTCGTTTCC…	1419	Bacteria; Proteobacteria; Gammaproteobacteria; Thiotrichales; Thiotrichaceae; Thioploca	linear	urn:local:.:vk-837nfex
Solemya velum	Solemya velum gill symbiont ribulose-1,5-bisphosphate carboxylase/oxygenase large subunit (cbbL), ribulose-1,5-bisphosphate carboxylase/oxygenase small subunit (cbbS), CbbQ (cbbQ), and CbbO (cbbO) genes, complete cds	AY531637	2838	74.2%	74.2%	52.0%	910.184	nr	0	TRUE	46577879	Bacterial	87.1%	1647	229	1419	1419	DNA	NODE_24_length_14426_cov_5.69689_ID_6931 - Ribulose bisphosphate carboxylase large chain (EC 4.1.1.39) CDS	100.00%	1419	1	ATGGCAAAGACATATGATGCGGGCGTAAAAGAGTACCGCGAAACTTACTGGATGCCTGAGTACACGCCGTTGGATACCGATATCCTGGCATGTTTCAAAGTAACACCTCAGCCTGGTGTGCCACGTGAAGAAGTCGCTGCTGCTGTTGCTGCAGAATCTTCAACTGGTACCTGGACCACTGTATGGACCGACCTGCTGACTGACCTTGATCACTACAAGGGTCGTGCGTACGCAATCGAAGACGTACCTGGTGATGACACCTGTTTCTACGCATTCATCGCATACCCAATCGATCTGTTCGAAGAAGGTTCAGTTGTTAACGTTATGACCTCACTGGTTGGTAACGTATTCGGATTCAAGGCACTGCGTGCCCTGCGTCTGGAAGATATCCGCTTCCCA…	1419	Bacteria; Proteobacteria; Gammaproteobacteria; sulfur-oxidizing symbionts	linear	urn:local:.:w1-837nfvn
Thiomicrospira crunogena	Thiomicrospira crunogena XCL-2, complete genome	CP000109	2838	74.5%	74.5%	44.5%	917.398	nr	0	TRUE	110744159	Bacterial	87.3%	480393	478975	1419	1419	DNA	NODE_24_length_14426_cov_5.69689_ID_6931 - Ribulose bisphosphate carboxylase large chain (EC 4.1.1.39) CDS	100.00%	1419	1	ATGGCTAAGACTTATAACGCCGGTGTAAAAGAATACCGCGAAACGTATTGGATGCCAGAATATGAGCCTAAAGACTCAGATTTTCTAGCATGTTTTAAAGTAATCCCACAGGATGGTGTTCCACGTGAAGAAATCGCAGCAGCTGTTGCGGCTGAATCTTCAACGGGTACATGGACAACTGTTTGGACTGACTTGTTAACAGATCTTGACTATTATAAAGGTCGTGCATACAAAATTGAAGACGTTCCTGGTGACGATGCAGCATTTTATGCTTTCATCGCATACCCAATCGATCTATTCGAAGAAGGTTCTGTCGTTTCTGTAATGACATCTTTAGTTGGTAACGTATTCGGATTTAAAGCACTACGTGCTTGTCGTCTAGAAGATATCCGTTTCCCT…	1421	Bacteria; Proteobacteria; Gammaproteobacteria; Thiotrichales; Piscirickettsiaceae; Thiomicrospira	linear	urn:local:.:vp-837nfju
Prochlorococcus marinus	Prochlorococcus marinus str. MIT 9312, complete genome	CP000111	2802	74.8%	74.8%	40.3%	890.347	nr	0	TRUE	78711884	Bacterial	86.8%	515138	513738	1401	1401	DNA	NODE_24_length_14426_cov_5.69689_ID_6931 - Ribulose bisphosphate carboxylase large chain (EC 4.1.1.39) CDS	98.73%	1406	6	TAAGAAGTATGATGCAGGGGTAAAGGAGTACAGAGATACCTACTGGACTCCTGAATATGTACCCCTAGACACCGATTTACTAGCCTGTTTCAAATGTACAGGTCAAGAAGGTGTTCCAAGAGAAGAAGTTGCAGCAGCTGTTGCAGCGGAATCTTCAACAGGTACTTGGTCAACAGTTTGGTCCGAGTTACTTACAGACTTAGAATTTTATAAAGGACGTTGTTATCGAATTGAAGACGTTCCAGGAGATCCTGAAGCTTTTTATGCTTTTATCGCATATCCTCTAGATCTTTTTGAAGAAGGTTCAATTACAAACGTATTAACATCTCTAGTAGGAAACGTTTTTGGATTTAAAGCTCTAAGACATTTACGTCTTGAAGATATTAGATTCCCAATTGC…	1416	Bacteria; Cyanobacteria; Synechococcales; Prochloraceae; Prochlorococcus	linear	urn:local:.:w6-837nfyy
Candidatus Thioglobus	Candidatus Thioglobus singularis PS1, complete genome	CP006911	2841	76.7%	76.7%	41.1%	1067.08	nr	0	TRUE	927288923	Bacterial	88.4%	1190908	1192329	1422	1419	DNA	NODE_24_length_14426_cov_5.69689_ID_6931 - Ribulose bisphosphate carboxylase large chain (EC 4.1.1.39) CDS	100.00%	1419	1	ATGGCAAAAAAAGGATACGATGCTGGAGTAAAAGAATATAGAGATACCTATTGGATGCCCGAATACGAGCCAAAAGATACTGATATTCTTGCATGTTTTAAAATAACGCCTCAGCCGGGTGTGCCAAGAGAAGAAGTTGCTGCAGCTGTTGCTGCGGAATCTTCAACTGGAACTTGGACAACAGTATGGACAGATTTGTTGACAGACCTTGATCACTATAAGGGTAGAGCCTACAGAATTGAAGACGTTCCAGGTTCGGATGATGCTATTTATGCATTTATTGCCTATCCAATTGATTTATTTGAGGAAGGGTCTATTGTTAATGTCTTAACATCCCTTGTTGGAAATGTATTTGGTTTTAAAGCGCTGCGAGCCCTTAGACTTGAAGATATTCGATTC…	1427	Bacteria; Proteobacteria; Gammaproteobacteria; Candidatus Thioglobus	linear	urn:local:.:va-837nf8x
Prochlorococcus sp.	Prochlorococcus sp. MIT 0604, complete genome	CP007753	2802	74.7%	74.7%	40.6%	884.937	nr	0	TRUE	689266968	Bacterial	86.7%	522264	520864	1401	1401	DNA	NODE_24_length_14426_cov_5.69689_ID_6931 - Ribulose bisphosphate carboxylase large chain (EC 4.1.1.39) CDS	98.73%	1406	6	TAAGAAGTATGATGCAGGGGTAAAGGAGTACAGAGATACCTACTGGACTCCAGAATATGTACCCCTAGACACCGATTTACTAGCCTGTTTCAAATGTACAGGTCAAGAAGGTGTCCCCAGAGAAGAAGTTGCAGCAGCTGTTGCTGCTGAATCTTCAACAGGTACTTGGTCAACAGTTTGGTCCGAGTTACTTACAGATTTAGAATTTTATAAAGGACGTTGTTATCGAATCGAAGACGTTCCTGGAGACCCTGAAGCTTTTTATGCTTTTATTGCATATCCTTTAGATCTTTTTGAAGAAGGTTCTATTACAAACGTATTAACATCTCTTGTAGGAAACGTTTTTGGATTTAAAGCTCTTAGACATCTACGTCTAGAAGATATTAGATTCCCAATCGC…	1413	Bacteria; Cyanobacteria; Synechococcales; Prochloraceae; Prochlorococcus	linear	urn:local:.:wb-837ng27
Candidatus Thioglobus	Candidatus Thioglobus singularis isolate GG2 genome	CP008725	2841	76.9%	76.9%	41.2%	1076.09	nr	0	TRUE	1042806876	Bacterial	88.4%	1190908	1192329	1422	1419	DNA	NODE_24_length_14426_cov_5.69689_ID_6931 - Ribulose bisphosphate carboxylase large chain (EC 4.1.1.39) CDS	100.00%	1419	1	ATGGCAAAAAAAGGATACGATGCTGGAGTAAAAGAATATAGAGATACCTATTGGATGCCCGAATACGAGCCAAAAGATACTGATATTCTTGCGTGTTTTAAAATAACGCCTCAGCCGGGTGTGCCAAGAGAAGAAGTTGCTGCAGCTGTTGCTGCGGAATCTTCAACTGGAACTTGGACAACAGTATGGACAGATTTGTTGACAGACCTTGATCACTATAAGGGTAGAGCCTACAGAATTGAAGACGTTCCAGGTTCGGATGATGCTATTTATGCATTTATTGCCTATCCAATTGATTTATTTGAGGAAGGGTCTATTGTTAATGTCTTAACATCCCTTGTTGGAAATGTATTTGGTTTTAAAGCGCTGCGAGCCCTCAGACTTGAAGATATTCGATTC…	1427	Bacteria; Proteobacteria; Gammaproteobacteria; Candidatus Thioglobus	linear	urn:local:.:v5-837nf5i
Candidatus Thioglobus	Candidatus Thioglobus autotrophicus strain EF1, complete genome	CP010552	2814	78.7%	78.7%	44.1%	1189.71	nr	0	TRUE	927999215	Bacterial	89.0%	1245333	1243927	1407	1407	DNA	NODE_24_length_14426_cov_5.69689_ID_6931 - Ribulose bisphosphate carboxylase large chain (EC 4.1.1.39) CDS	99.15%	1419	13	TATGATGCGGGTGTTAAAGATTACCGCGAAACATATTGGATGCCGGATTACACACCGTTAGAAACGGATATCCTGGCATGTTTTAAAATCACACCACAAGACGGTGTACCACGTGAAGAAGTAGCAGCGGCAGTAGCAGCTGAGTCTTCTACAGGTACTTGGACTACGGTGTGGACAGATCTATTAACAGATCTTGATCACTATAAAGGTCGTTGTTATGCGATCGAAGACGTACCGGGCGATGATACATGTTTCTACGGTTTTGTTGCTTACCCAATTGATCTTTTTGAAGAAGGTTCAGTTGTAAACGTAATGACATCATTAGTTGGTAACGTATTCGGCTTTAAAGCTCTACGTGCACTTAGACTTGAAGATATCAGATTCCCAATTGCATACGTA…	1407	Bacteria; Proteobacteria; Gammaproteobacteria; Candidatus Thioglobus	linear	urn:local:.:v0-837nf1z
Uncultured bacterium	Uncultured bacterium clone fosmid pCC1FOS_81G7 genomic sequence	KJ639815	2838	74.5%	74.5%	45.0%	911.988	nr	0	TRUE	677571029	Bacterial	87.2%	16204	14786	1419	1419	DNA	NODE_24_length_14426_cov_5.69689_ID_6931 - Ribulose bisphosphate carboxylase large chain (EC 4.1.1.39) CDS	100.00%	1419	1	ATGGCTAAGACTTATAACGCCGGTGTAAAAGAATACCGCGAAACGTATTGGATGCCAGAATATGAGCCTAAAGACTCAGATTTTCTAGCATGTTTTAAAGTAATCCCACAGGATGGTGTTCCACGTGAAGAAATCGCAGCAGCTGTTGCGGCTGAATCTTCAACGGGTACATGGACAACTGTTTGGACTGACTTGTTAACAGATCTTGACTATTATAAAGGTCGCGCATACAAAATTGAAGACGTTCCTGGTGACGATGCAGCATTTTATGCTTTCATCGCATACCCAATCGATCTATTCGAAGAAGGTTCTGTCGTTTCTGTAATGACATCTTTAGTTGGTAACGTATTCGGATTTAAAGCACTACGTGCTTGTCGTCTAGAAGATATCCGTTTCCCT…	1421	Bacteria; environmental samples	linear	urn:local:.:vw-837nfti
NAD-dependent glyceraldehyde-3-phosphate dehydrogenase
Organism	Description	Accession	# Nucleotides	% Identical Sites	% Pairwise Identity	%GC	Bit-Score	Database	E Value	Free end gaps	GID	Genetic Code	Grade	Hit end	Hit start	Max Sequence Length	Min Sequence Length	Molecule Type	Query	Query coverage	Query end	Query start	Sequence	Sequence Length	Taxonomy	Topology	URN
Candidatus Vesicomyosocius	Candidatus Vesicomyosocius okutanii HA DNA, complete genome	AP009247	1962	75.4%	75.4%	35.1%	682.96	nr	0	TRUE	146325996	Bacterial	86.8%	72481	71501	981	981	DNA	NODE_132_length_5966_cov_4.68043_ID_13886 - NAD-dependent glyceraldehyde-3-phosphate dehydrogenase (EC 1.2.1.12) CDS	98.20%	981	1	ATGGCAATAAAAATAGGTATTAATGGTTTTGGTCGTATTGGTCGCATGGTATTTCGTGCAATTGCAAAAGATTTTCCAGAATTAGAGGTAGTTGGTATTAACGATTTATTAGAGAATAATTATTTAGCATATATGCTTAAATATGATACAGCTCATGGTCGTTTTGATGATAATATTACAGTTGATAATAATAACTTATTTATTAATGGTAAAAAAATTCGCTTGTCAGCTGCACGCGATCCTGCTAACCTTTTATGGGGCGATATTGATGTAGATGTAGCAATTGACTGTACTGGTTTTTTCTTAACTAAAGAATCTTGTCAATCGCATATTGATGCAGGTGCAAAAAAAGTGGTTCAATCAGCCCCATCTAAAGATGATACACCAATGTTTGTTTAT…	981	Bacteria; Proteobacteria; Gammaproteobacteria; sulfur-oxidizing symbionts	linear	urn:local:.:18d-837ntw3
Endosymbiont of	Endosymbiont of Bathymodiolus septemdierum str. Myojin knoll DNA, complete genome	AP013042	1980	73.8%	73.8%	41.3%	609.022	nr	6.96e-170	TRUE	937342454	Bacterial	86.4%	104456	103467	990	990	DNA	NODE_132_length_5966_cov_4.68043_ID_13886 - NAD-dependent glyceraldehyde-3-phosphate dehydrogenase (EC 1.2.1.12) CDS	99.10%	990	1	ATGGCAGTAAAAGTAGGTATTAATGGTTTTGGTCGTATTGGTCGCATGGTTTTTCGTGCAATTAAAAAGGACTTCCCTGAATTAGAAGTGGTTGGTATTAACGACTTATTGGAAAATGAATACTTGGCATATATGCTTAAGTATGATACAGCGCAAGGCCGTTTTGATGGCACTGTTGAAGTGGAAGGTGATAACTTTATCGTCGATGGCAAGAAAATCCGTCTTTCTGCTGAGCGTAATCCAGCAGACCTCAAATGGGGTGATATTGGTGCAGAAGTCGTTATTGACTGTACAGGTTTTTTCTTAACGGAAGAGTCTTGTCAAGCACACATCGAAGCCGGTGCTAAGAAAGTTGTTCAATCAGCACCTGCTAAAGACAGTACGCCAATGTTTGTTTAC…	991	Bacteria; Proteobacteria; Gammaproteobacteria; sulfur-oxidizing symbionts	linear	urn:local:.:18x-837nu93
Candidatus Ruthia	Candidatus Ruthia magnifica str. Cm (Calyptogena magnifica), complete genome	CP000488	1980	74.1%	74.1%	38.4%	628.859	nr	7.43e-176	TRUE	118566999	Bacterial	86.6%	74734	73745	990	990	DNA	NODE_132_length_5966_cov_4.68043_ID_13886 - NAD-dependent glyceraldehyde-3-phosphate dehydrogenase (EC 1.2.1.12) CDS	99.10%	990	1	ATGGCAATAAAAGTGGGTATTAATGGTTTTGGTCGTATTGGTCGCATGGTATTTCGTGCAATTGCAAAGAATTTTTCAGAACTAGAAGTAGTTGGTATTAACGACTTATTAGACAATGATTACTTGGCATATATGCTAAAGTATGATACAGTTCACGGTCGTTTTGATGGCGATATTGTAGTTGATGGTGATAATTTTGTCATCAATGGCAAAAAAATTCGCTTGTCAGCTGAACGTAATCCTGCTGATCTTGCATGGGGTGATATTGATGTAGATGTGGCAATTGATTGCACAGGTTTTTTCTTAACTGAAGAATTTTGTCAAGCGCACATTGATGCGGGTGCAAAAAAAGTGGTTCAATCAGCACCTTCTAAAGACAACACACCAATGTTTGTATAT…	994	Bacteria; Proteobacteria; Gammaproteobacteria; sulfur-oxidizing symbionts; Candidatus Ruthia	linear	urn:local:.:18s-837nu6g
Pseudopedobacter saltans	Pseudopedobacter saltans DSM 12145, complete genome	CP002545	1902	73.1%	73.1%	37.1%	529.673	nr	5.36e-146	TRUE	324971605	Bacterial	84.1%	2151974	2151024	951	951	DNA	NODE_132_length_5966_cov_4.68043_ID_13886 - NAD-dependent glyceraldehyde-3-phosphate dehydrogenase (EC 1.2.1.12) CDS	95.20%	960	10	AAAATTGGAATTAACGGATTCGGAAGAATCGGAAGATTAGCTTTCAGAGCTGCAATAAACAGAAGCGACATTCAGGTAGTTGGTATCAACGACTTGATCGACGTTGAATATATGGCTTACATGCTAAAATATGATTCTACTCACGGTAAATTTGATGGTACTGTAGAAGTAAAAGGCGGAAACTTAATTGTTAACGGTCAAACTATACGTGTTAGTGCTGAAAAAGATCCTGCAAACTTAAAATGGAATGAGATTGGTGCTGAATATATCATTGAGTCAACTGGCTTCTTCTTAACTCAGGAATTAGCTCAAAAACACATCGAAGCTGGTGCTAAAAAAGTTGTTATGTCTGCTCCTGCAAAAGATGACACACCTACTTTCGTTATGGGTGTTAATCAC…	962	Bacteria; Bacteroidetes; Sphingobacteriia; Sphingobacteriales; Sphingobacteriaceae; Pseudopedobacter	linear	urn:local:.:19m-837nuu7
Candidatus Thioglobus	Candidatus Thioglobus singularis PS1, complete genome	CP006911	1982	74.7%	74.7%	39.2%	650.499	nr	0	TRUE	927288923	Bacterial	86.9%	1577048	1578038	991	991	DNA	NODE_132_length_5966_cov_4.68043_ID_13886 - NAD-dependent glyceraldehyde-3-phosphate dehydrogenase (EC 1.2.1.12) CDS	99.20%	998	8	TAAAAGTTGGAATTAATGGTTTTGGTCGAATTGGAAGAATGGTATTTCGTGCGATTGATAAGGATTTTGATAATTTAGAGGTGGTTGGTGTAAACGATCTTCTTGATAATGATTATTTGGCTTACATGTTGCGATATGATTCTGTTCATGGAAGGTTTGGTAAAGACGTAGCTGTTGAAGGCAACAATTTTGTTATCGGCGGTAAAAAGATTCGCCTGACTGCTGAACGCAATCCTGCAGATTTGAAATGGGGTGATATTGGTGCTGACCTTGTAATTGACTGTACTGGATTTTTTCTGACTGAAGAAGGTTGCCAAGCTCATTTAGATGCAGGTGCAAAAAAAGTAATTCAATCAGCTCCATCTAAGGATAGTACTCCAATGTTTGTTTTCGGCGTAA…	992	Bacteria; Proteobacteria; Gammaproteobacteria; Candidatus Thioglobus	linear	urn:local:.:18n-837nu38
Candidatus Thioglobus	Candidatus Thioglobus singularis isolate GG2 genome	CP008725	1982	74.8%	74.8%	39.2%	655.909	nr	0	TRUE	1042806876	Bacterial	87.0%	1577048	1578038	991	991	DNA	NODE_132_length_5966_cov_4.68043_ID_13886 - NAD-dependent glyceraldehyde-3-phosphate dehydrogenase (EC 1.2.1.12) CDS	99.20%	998	8	TAAAAGTTGGAATTAATGGTTTTGGTCGAATTGGAAGAATGGTATTTCGTGCGATTGATAAGGATTTTGATAATTTAGAGGTGGTTGGTGTAAACGATCTTCTTGATAATGATTATTTGGCTTACATGTTGCGATATGATTCTGTTCATGGAAGGTTTGGTAAAGACGTAGCTGTTGAAGGCAACAATTTTGTTATCGGCGGTAAAAAGATTCGCCTGACTGCTGAACGCAATCCTGCAGATTTGAAATGGGGTGATATTGGTGCTGACCTTGTAATTGACTGTACTGGATTTTTTCTGACTGAAGAAGGTTGCCAAGCTCATTTAGATGCAGGTGCAAAAAAAGTAATTCAATCAGCTCCATCTAAGGATAGTACTCCAATGTTTGTTTTCGGCGTAA…	992	Bacteria; Proteobacteria; Gammaproteobacteria; Candidatus Thioglobus	linear	urn:local:.:18i-837nu08
Candidatus Thioglobus	Candidatus Thioglobus autotrophicus strain EF1, complete genome	CP010552	1942	73.4%	73.4%	42.6%	585.578	nr	7.94e-163	TRUE	927999215	Bacterial	85.3%	828302	827332	971	971	DNA	NODE_132_length_5966_cov_4.68043_ID_13886 - NAD-dependent glyceraldehyde-3-phosphate dehydrogenase (EC 1.2.1.12) CDS	97.20%	980	10	AAAGTAGGTATTAACGGTTTTGGTCGTATTGGCCGCATGGCATTTCGTGCAATTAAAAAGGACTTCCCTGAATTAGAAGTAGTCGGTATTAACGACTTATTAGAAAATGATTACTTAGCATACATGCTTAAGTACGATACAGCACAAGGTCGTTTTGACGGTGAAGTAGCGGTTGAAGGAAACAACTTTATTATCGATGGCAAGAAAGTTCGTCTTTCAGCTGAGCGTAATCCTGCAGACCTTAAGTGGGATGAAATTGGTGCAGAGATCGTCATCGATTGTACGGGTTTCTTCTTAACTGAAGAGTCTTGTCAGGCACACATTGATGCGGGTGCTAAGAAAGTTGTTCAATCAGCGCCTTCTAAAGATGGTACGCCAATGTTTGTATACGGTGTAAAC…	974	Bacteria; Proteobacteria; Gammaproteobacteria; Candidatus Thioglobus	linear	urn:local:.:192-837nuch
Polaribacter sp.	Polaribacter sp. SA4-10 genome	CP019331	1879	73.8%	73.8%	34.4%	560.331	nr	3.16e-155	TRUE	1199775334	Bacterial	83.9%	1428931	1429871	941	938	DNA	NODE_132_length_5966_cov_4.68043_ID_13886 - NAD-dependent glyceraldehyde-3-phosphate dehydrogenase (EC 1.2.1.12) CDS	93.89%	947	10	AAAATAGGAATTAATGGATTTGGTAGAATTGGAAGATTAGCTTTCAGATCTGCAGTGAATAGAAAAGACGTACAAGTAGTAGCAATTAATGATTTATTAGATGTAGATTATTTAGCGTACATGTTAAAGTACGATTCAGTTCATGGAACATTTGATGGAACTGTTGATGTAAAAGACGGTAAATTAGTTGTAAACGGAAACGAAATTAGAATTACAGCAGAAAGAAACCCCGCAGATTTAAAATGGGATGAAGTTGATGCTGAATATGTAATTGAATCTACTGGATTTTTCTTAACTGAAGAAACTGCTGGAAAACACCTAGAAGCTGGTGCTAAAAAAGTAGTATTATCTGCTCCATCTAAAGATCATACACCAATGTTTGTAATGGGTGTAAATAAT…	956	Bacteria; Bacteroidetes; Flavobacteriia; Flavobacteriales; Flavobacteriaceae; Polaribacter	linear	urn:local:.:197-837nugj
Polaribacter sp.	Polaribacter sp. SA4-12 genome	CP019334	1879	73.6%	73.6%	34.8%	551.314	nr	1.64e-152	TRUE	1199783788	Bacterial	83.8%	82140	81200	941	938	DNA	NODE_132_length_5966_cov_4.68043_ID_13886 - NAD-dependent glyceraldehyde-3-phosphate dehydrogenase (EC 1.2.1.12) CDS	93.89%	947	10	AAAATAGGAATTAACGGATTTGGTAGAATTGGAAGATTAGCATTCAGATCTGCAGTAAATAGAAAAGACGTACAAGTAGTAGCAATTAATGATTTATTAGAAGTAGATTATTTAGCTTACATGTTAAAATACGATTCAGTTCACGGAGCATTTGATGGAACTGTTGATGTAAAAGACGGTAAATTAGTTGTTAACGGAAACGAAATTAGAATTACAGCAGAAAGAAACCCAGCAGATTTAAAATGGGATGAAGTTGGTGCTGAATATGTAATTGAATCTACAGGATTTTTCTTAACTGAAGAAACTGCAGGAAAACACTTAGAAGCTGGTGCTAAAAAAGTAGTATTATCTGCTCCATCTAAAGATCATACACCAATGTTTGTAATGGGTGTAAACAAT…	955	Bacteria; Bacteroidetes; Flavobacteriia; Flavobacteriales; Flavobacteriaceae; Polaribacter	linear	urn:local:.:19c-837nukq
Polaribacter sp.	Polaribacter sp. KT25b genome assembly, chromosome: I	LT629752	1883	73.1%	73.1%	33.9%	535.083	nr	1.26e-147	TRUE	1085838998	Bacterial	83.6%	2136402	2137344	943	940	DNA	NODE_132_length_5966_cov_4.68043_ID_13886 - NAD-dependent glyceraldehyde-3-phosphate dehydrogenase (EC 1.2.1.12) CDS	94.09%	947	8	TAAAAATAGGAATTAACGGATTTGGTAGAATTGGAAGATTAGCATTCAGATCTACAGTAAATAGAAAAGATGTACAAGTAGTAGGAATTAATGATTTATTAGATGTAGATTATTTAGCTTACATGTTAAAATATGATTCTGTTCACGGAGCATTTGATGGTACTGTTGATGTAAAAGATGGTAAATTAGTTGTAAACGGAAACGAAATTAGAATTACAGCAGAAAGAAACCCAGCAGATTTAAAATGGGATGAAATTGGAGCTGAATATGTAATTGAATCTACAGGATTTTTCTTAACAGAAGAAACTGCAGGAAAACACTTAGAAGCAGGAGCTAAAAAAGTAGTATTATCTGCACCTTCTAAAGATCATACACCAATGTTTGTAATGGGTGTTAACA…	960	Bacteria; Bacteroidetes; Flavobacteriia; Flavobacteriales; Flavobacteriaceae; Polaribacter	linear	urn:local:.:19h-837nuoh
