# Supplementary material for: Horizontal acquisition of a patchwork Calvin cycle by symbiotic and free-living Campylobacterota (formerly Epsilonproteobacteria)
Source: ISME J. 2019 Sep 27;14(1):104–22. doi: 10.1038/s41396-019-0508-7 (PMC6908604; doi:10.1038/s41396-019-0508-7)
Supplement: Supplementary file 8 — Table S7 [file 41396_2019_508_MOESM8_ESM.xlsx]

## Sheet: Sheet1
Host specie	ID	Ca. Thiobarba	Method	Host COI	Cruise	Chief Scientist	sampling location	latitude	longitude	depth	Date	16S rRNA Accession Number	COI Accession number	Fixation	Fixation	Processing center	Number of sequences	Machine used	Notes	Reference
"Bathymodiolus" childressi Gustafson, Turner, Lutz & Vrijenhoek, 1998	864A	Yes	Sequencing - Illumina	Yes	Lophelia II	Charles R. Fisher - Pennsylvania State University	Golf of Mexico, GC246	27.7289	-90.8839	830	2010-10-18	KU644653	KU597636	1,3		Max Planck Genome Center (Cologne, Germany)	60 millions	Illumina HiSeq 2500	Genome – 150 bp (Paired end sequencing)	Gustafson R.G., Turner R.D., Lutz R.A. & Vrijenhoek R.C. 1998. A new genus and five new species of mussels (Bivalvia: Mytilidae) from deep-sea sulfide/hydrocarbon seeps in the Gulf of Mexico. Malacologia 40(1-2): 63-112., available online at http://biodiversitylibrary.org/page/13112012
	M6	Yes	Sequencing - Illumina	Yes	R/V Atlantis AT26-13	Samantha Joye - University of Georgia	Golf of Mexico, GC246	28.7311	-88.6857	867	2014-04-21	KU644648	KU597637	2,3,4		Center for Biotechnology, University of Bielefeld (Bielefeld, Germany)	470 millions	Illumina HiSeq 2500	Genome – 150 bp (Paired end sequencing)
																	7 millions	Illumina MiSeq 2500	Genome – 250 bp (Paired end sequencing)
	M21-35	Yes	Sequencing - Illumina	Yes	Nautilus NA043-NA044-NA045	Charles R. Fisher - Pennsylvania State University	Golf of Mexico, Brine Pool GC233	28.8769	-93.3861	651.5	2014-07-08	KU644649	KU597646	1,3		Max Planck Genome Center (Cologne, Germany)	14 millions	Illumina HiSeq 2500	Transcriptome – 150 bp (Single end sequencing)
	M22-42	Yes	Sequencing - Illumina	Yes	Nautilus NA043-NA044-NA045	Charles R. Fisher - Pennsylvania State University	Golf of Mexico, Brine Pool GC233	28.8769	-93.3861	651.5	2014-07-08	KU644650	KU597645	1,3		Max Planck Genome Center (Cologne, Germany)	18 millions	Illumina HiSeq 2500	Transcriptome – 150 bp (Single end sequencing)
	M23-49	Yes	Sequencing - Illumina		Nautilus NA043-NA044-NA045	Charles R. Fisher - Pennsylvania State University	Golf of Mexico, Brine Pool GC233	28.8769	-93.3861	651.5	2014-07-08	N.A.	N.A.	1,3		Max Planck Genome Center (Cologne, Germany)	14 millions	Illumina HiSeq 2500	Transcriptome – 150 bp (Single end sequencing)
	H1425-019-J13-1	Yes	Proteome – SIF - Stable isotope		Nautilus NA058	Eric Cordes - Temple University	Golf of Mexico, GC234	27.746	-91.2217	540	2015-05-08	N.A.	N.A.	5		University of Calgary (Calgary, Canada)	N.A.	N.A.	Proteome + SIF
	H1425-019-J13-2	Yes	Proteome – SIF - Stable isotope		Nautilus NA058	Eric Cordes - Temple University	Golf of Mexico, GC234	27.746	-91.2217	540	2015-05-08	N.A.	N.A.	5		University of Calgary (Calgary, Canada)	N.A.	N.A.	Proteome + SIF
	H1425-019-J13-3	Yes	Proteome – SIF - Stable isotope		Nautilus NA058	Eric Cordes - Temple University	Golf of Mexico, GC234	27.746	-91.2217	540	2015-05-08	N.A.	N.A.	5		University of Calgary (Calgary, Canada)	N.A.	N.A.	Proteome + SIF
	H1425-019-J13-4	N.D.	Bulk stable isotope		Nautilus NA058	Eric Cordes - Temple University	Golf of Mexico, GC234	27.746	-91.2217	540	2015-05-08	N.A.	N.A.	5		Washington State University (Washington, USA)	N.A.	N.A.	Bulk IRMS measurements
	H1425-019-J13-5	N.D.	Bulk stable isotope		Nautilus NA058	Eric Cordes - Temple University	Golf of Mexico, GC234	27.746	-91.2217	540	2015-05-08	N.A.	N.A.	5		Washington State University (Washington, USA)	N.A.	N.A.	Bulk IRMS measurements
	H1425-019-J13-6	N.D.	Bulk stable isotope		Nautilus NA058	Eric Cordes - Temple University	Golf of Mexico, GC234	27.746	-91.2217	540	2015-05-08	N.A.	N.A.	5		Washington State University (Washington, USA)	N.A.	N.A.	Bulk IRMS measurements
	H1425-019-J13-7	N.D.	Bulk stable isotope		Nautilus NA058	Eric Cordes - Temple University	Golf of Mexico, GC234	27.746	-91.2217	540	2015-05-08	N.A.	N.A.	5		Washington State University (Washington, USA)	N.A.	N.A.	Bulk IRMS measurements
	H1425-019-J13-8	N.D.	Bulk stable isotope		Nautilus NA058	Eric Cordes - Temple University	Golf of Mexico, GC234	27.746	-91.2217	540	2015-05-08	N.A.	N.A.	5		Washington State University (Washington, USA)	N.A.	N.A.	Bulk IRMS measurements
	H1425/019-N63	Yes	Electron microscopy		Nautilus NA058	Eric Cordes - Temple University	Golf of Mexico, GC234	27.746	-91.2217	540	2015-05-08	N.A.	N.A.	6		Max Planck Institute for Marine Microbiology (Bremen, Germany)	N.A.	N.A.	Transmission electron microscopy
Bathymodiolus azoricus, Cosel & Comtet, 1999	1600J	Yes	Illumina	Yes	BioBaz 2013	Lallier François -Sorbonne Université	NMAR - Lucky Strike	36.2294	-33.902	2273	2013-08-01	KU644652	KU597642	1,3		Max Planck Genome Center (Cologne, Germany)	160 millions	Illumina HiSeq 2500	Genome – 250 bp (Paired end sequencing)	R. von, Comtet T. & Krylova E.M. (1999). Bathymodiolus (Bivalvia: Mytilidae) from hydrothermal vents on the Azores triple junction and the Logatchev hydrothermal field. The Veliger 42(3): 218-248
Acronym	Definition
PBS	phosphate buffered saline ( 137 mM NaCl, 2.7 mM KCl, 10 mM Na2HPO4 ,2 mM KH2PO4 )
Fixation	Protocol
1	Animals were dissected on board
2	Animals were dissected in the laboratory after 4 days of travel.
3	The gills were dissected and fixed in RNA later overnight at 4°C. The buffer was then drained and stored at -80°C.
4	Sample fixed in 1 x PBS containing 2- 4% paraformaldehyde at 4°C for 9–18 h. Samples were washed three times by placing them in fresh 1 x PBS for 10 min each time and subsequently transferred into a cold PBS/ethanol solution containing 1 x PBS and pure ethanol in equal parts. Samples were kept at 4°C on board the research vessel, transported back to the laboratory at 4°C and finally stored at -20…
5	Entire animals were frozen at -80°C. Samples were then dissected in the laboratory.
6	Animals were dissected on board, fixed in 2.5% glutaraldehyde in 1.5X PHEM buffer (containing 90mM PIPES, 37.5 mM HEPES, 15mM EGTA and 3mM MgCl2) and 9% sucrose at 4°C for 12 hours. Samples were then washed in 1.5X PHEM with 9% sucrose three times and stored at 4°C.
N.D.	not determined
N.A.	not applicable
