# Supplementary material for: Horizontal acquisition of a patchwork Calvin cycle by symbiotic and free-living Campylobacterota (formerly Epsilonproteobacteria)
Source: ISME J. 2019 Sep 27;14(1):104–22. doi: 10.1038/s41396-019-0508-7 (PMC6908604; doi:10.1038/s41396-019-0508-7)
Supplement: Supplementary file 9 — Table S8 [file 41396_2019_508_MOESM9_ESM.xlsx]

## Sheet: Sheet1
Gene	Supplementary Figure	Best model according to AIC	Supplementary Figure	Best model according to BIC
ribulose 1,5-bisphosphate carboxylase large subunit	4	LG+I+G	14	LG+G
ribulose 1,5-bisphosphate carboxylase small subunit	5	LG+I+G	15	LG+G
Phosphoglycerate Kinase	6	LG+I+G	16	LG+G
Glyceraldehyde 3-Phosphate dehydrogenase	7	LG+I+G	17	LG+I+G
Triosephosphate isomerase	8	LG+I+G	18	LG+I+G
Fructose bisphosphate aldolase	9	LG+I+G	19	LG+G
Fuctose 1,6 bisphosphatase	10	LG+I+G	20	LG+G
Transketolase	11	LG+I+G	21	LG+I+G
Ribulose-phosphate-3-epimerase	12	LG+I+G	22	LG+G
Phosphoribulokinase	13	LG+I+G	23	LG+I+G
BIC		Bayesian Information Criterion framework
AIC		Akaike Information Criterion framework
I+G		Gamma-distributed rates of evolution and a proportion of invariant sites
G		Gamma-distributed rates
