# Supplementary material for: Horizontal acquisition of a patchwork Calvin cycle by symbiotic and free-living Campylobacterota (formerly Epsilonproteobacteria)
Source: ISME J. 2019 Sep 27;14(1):104–22. doi: 10.1038/s41396-019-0508-7 (PMC6908604; doi:10.1038/s41396-019-0508-7)
Supplement: Supplementary file 10 — Table S9 [file 41396_2019_508_MOESM10_ESM.xlsx]

## Sheet: S.Table.09.Reference.Genome.Lis
ORGANISM	ACCESSION
Nitratiruptor sp. SB155-2	AP009178
Sulfurovum sp. NBC37-1	AP009179
Sulfurimonas denitrificans DSM 1251	CP000153
Arcobacter butzleri RM4018	CP000361
Nautilia profundicola AmH	CP001279
Sulfurospirillum deleyianum DSM 6946	CP001816
Arcobacter nitrofigilis DSM 7299	CP001999
Sulfurimonas autotrophica DSM 16294	CP002205
Sulfurimonas gotlandica GD1	DS995297
Caminibacter mediatlanticus TB-2	ABCJ01000035
Sulfuricurvum kujiense DSM 16994	CP002355
Arcobacter butzleri JV22	GL622205
Nitratifractor salsuginis DSM 16511	CP002452
Wolinella succinogenes DSM 1740	BX571656
Arcobacter butzleri 7h1h	CP006615
Sulfurimonas gotlandica GD1	AFRZ01000001
Sulfurospirillum barnesii SES-3	CP003333
Thiovulum sp. ES	AKKQ01000001
Arcobacter sp. L	AP012048
Arcobacter butzleri ED-1	AP012047
Sulfurovum sp. AR	AJLE01000011
Candidatus Sulfuricurvum sp. RIFRC-1	CP003920
Sulfurovum sp. SCGC AAA036-F05	AQWF01000001
Sulfurimonas hongkongensis	AUPZ01000001
Arcobacter cibarius LMG 21996	JABW01000001
Lebetimonas sp. JH369	ATHP01000001
Lebetimonas sp. JH292	ATHQ01000001
Lebetimonas sp. JS085	ATHR01000001
Lebetimonas sp. JS032	ATHS01000001
Lebetimonas sp. JS138	ATHT01000001
Lebetimonas sp. JS170	ATHU01000001
Sulfurospirillum multivorans DSM 12446	CP007201
Arcobacter lanthieri	JARU01000001
Aliiarcobacter faecis	JARS01000021
Arcobacter sp. AF1028	JART01000019
Arcobacter lanthieri	JARV01000001
Sulfurospirillum arcachonense DSM 9755	JFBL01000001
Arcobacter lanthieri	JATO01000001
uncultured Sulfurimonas sp. ML_Epsilon	AZMR01000001
Sulfurospirillum sp. SCADC	JQGK01000001
Sulfuricurvum sp. MLSB	JQGL01000001
Sulfurospirillum sp. MES	JSEC01000001
Sulfurospirillum cavolei NBRC 109482	BBQE01000027
Sulfurospirillum arsenophilum NBRC 109478	BBQF01000011
Sulfurovum sp. FS08-3	JQIS01000016
Sulfurovum sp. FS06-10	JQIR01000001
Sulfurovum sp. AS07-7	JQIP01000012
Sulfurovum sp. PC08-66	JQIQ01000001
Sulfuricurvum sp. PC08-66	JQIT01000001
Arcobacter anaerophilus	JXXG01000001
Sulfurovum lithotrophicum	CP011308
Arcobacter butzleri L348	JAIQ01000001
Arcobacter butzleri L354	JAIV01000001
Arcobacter butzleri L349	JAIR01000001
Arcobacter butzleri L351	JAIS01000001
Arcobacter butzleri L350	JAIX01000001
Arcobacter butzleri L352	JAIT01000001
Arcobacter butzleri L353	JAIU01000001
Arcobacter butzleri L355	JAIW01000001
Sulfurovum sp. enrichment culture clone C5	FAXN01000001
Sulfurospirillum sp. UCH001	AP014723
Sulfurospirillum cavolei	AP014724
Arcobacter cryaerophilus	LRUU01000045
Arcobacter cryaerophilus	LRUR01000004
Arcobacter cryaerophilus	LRUQ01000002
Arcobacter cryaerophilus	LRUV01000021
Arcobacter skirrowii	LRUX01000007
Arcobacter skirrowii	LRUW01000001
Arcobacter skirrowii	LRUY01000006
Arcobacter skirrowii	LRUZ01000002
Arcobacter cryaerophilus	LRUT01000040
Arcobacter cryaerophilus	LRUS01000011
Sulfurovum riftiae	LNKT01000001
Campylobacterales bacterium Epsilon_01	LVAC01000001
Arcobacter sp. EP1	LPNY01000079
[Arcobacter] porcinus	LCSK01000001
[Arcobacter] porcinus	LCSL01000001
Arcobacter thereius	LCUH01000001
[Arcobacter] porcinus	LDIR01000001
Arcobacter thereius	LDIS01000001
[Arcobacter] porcinus	LCUI01000001
Arcobacter thereius	LCUJ01000001
Arcobacter thereius	LCUK01000001
Arcobacter thereius LMG 24486	LLKQ01000001
Sulfurospirillum halorespirans DSM 13726	CP017111
Sulfuricurvum sp. GWF2_44_89	MIBN01000001
Sulfuricurvum sp. RIFCSPHIGHO2_02_FULL_43_9	MIBO01000001
Sulfuricurvum sp. RIFCSPLOWO2_02_43_6	MIBQ01000001
Sulfuricurvum sp. RIFCSPLOWO2_12_FULL_43_24	MIBT01000001
Sulfurimonas sp. GWF2_37_8	MIBW01000001
Sulfurimonas sp. RIFCSPLOWO2_02_FULL_36_28	MIBY01000001
Sulfurimonas sp. RIFCSPLOWO2_12_36_12	MIBZ01000001
Sulfurimonas sp. RIFCSPLOWO2_12_FULL_34_6	MICA01000001
Sulfurimonas sp. RIFCSPLOWO2_12_FULL_36_74	MICB01000001
Sulfurimonas sp. RIFOXYB12_FULL_35_9	MICC01000001
Sulfurimonas sp. RIFOXYB2_FULL_37_5	MICD01000001
Sulfurimonas sp. RIFOXYC2_FULL_36_7	MICE01000001
Sulfurimonas sp. RIFOXYD12_FULL_33_39	MICF01000001
Sulfurimonas sp. RIFOXYD2_FULL_37_8	MICI01000001
Sulfuricurvum sp. RIFCSPHIGHO2_12_FULL_44_8	MIBP01000001
Sulfuricurvum sp. RIFCSPLOWO2_02_FULL_43_45	MIBR01000001
Sulfuricurvum sp. RIFCSPLOWO2_12_43_5	MIBS01000001
Sulfuricurvum sp. RIFOXYD12_FULL_44_77	MIBU01000001
Sulfuricurvum sp. RIFOXYD2_FULL_44_160	MIBV01000001
Sulfurimonas sp. RIFCSPHIGHO2_12_FULL_36_9	MIBX01000001
Sulfurimonas sp. RIFOXYD12_FULL_36_11	MICG01000001
Sulfurimonas sp. RIFOXYD2_FULL_34_21	MICH01000001
Helicobacteraceae bacterium CG1_02_36_14	MNUZ01000099
Helicobacteraceae bacterium CG2_30_36_10	MNYP01000020
Arcobacter lekithochrous	MKCO01000001
Arcobacter sp. LA11	BDIR01000001
Arcobacter sp. LPB0137	CP019070
Epsilonproteobacteria bacterium tcs-49	LLYS01000001
Campylobacteraceae bacterium 4484_166	MVCV01000013
Arcobacter cryaerophilus	LNTC01000001
Epsilonproteobacteria bacterium 4484_20	MZGH01000121
Helicobacteraceae bacterium 4484_230	MZGN01000056
Campylobacteraceae bacterium 4484_4	NATH01000066
Epsilonproteobacteria bacterium 4484_65	NATJ01000043
Sulfurospirillum sp. SL2-1	CP021416
Arcobacter sp. 31_11_sub10_T18	MAAG01000176
Sulfurospirillum sp. SL2-2	CP021979
Sulfurovum sp. 17-42-90	NCIS01000078
Sulfuricurvum sp. 24-42-5	NCHH01000442
Sulfurovum sp. 35-42-20	NCFN01000142
Sulfurovum sp. 28-43-6	NCFY01000222
Campylobacterales bacterium 16-40-21	NCGU01000108
Sulfurovum sp. 16-42-52	NCHB01000066
Sulfurovum sp. 24-42-9	NCHL01000128
Sulfuricurvum sp. 17-40-25	NCIJ01000001
Sulfurovum sp. 39-42-12	NCJD01000003
Arcobacter sp. UBA1348	DBSG01000028
Epsilonproteobacteria bacterium UBA1350	DBSE01000008
Epsilonproteobacteria bacterium UBA1345	DBSJ01000013
Epsilonproteobacteria bacterium UBA1344	DBSK01000017
Epsilonproteobacteria bacterium UBA1340	DBSO01000017
Sulfurospirillum sp. UBA1314	DBTO01000205
Sulfurospirillum sp. JPD-1	CP023275
Sulfurovum sp. UBA1140	DCAF01000008
Sulfurospirillum sp. UBA1457	DCSV01000148
Sulfuricurvum sp. UBA2173	DCWB01000005
Sulfurovum sp. UBA2215	DCUL01000008
Sulfurospirillum sp. UBA2217	DCUJ01000008
Sulfurimonas sp. UBA2011	DDCH01000002
Lebetimonas natsushimae	BDME01000001
Arcobacter sp. UBA2438	DDQQ01000036
Arcobacter sp. UBA2434	DDQU01000037
Arcobacter sp. UBA2443	DDQL01000007
Epsilonproteobacteria bacterium UBA2440	DDQO01000013
Arcobacter sp. UBA2431	DDQX01000035
Sulfurovum sp. UBA2297	DDWB01000121
Campylobacteraceae bacterium UBA1877	DDHL01000083
Sulfurospirillum sp. UBA4058	DFZK01000008
Arcobacter sp. UBA4038	DGAE01000022
Epsilonproteobacteria bacterium UBA4036	DGAG01000007
Sulfurospirillum sp. UBA4051	DFZR01000007
Sulfurovum sp. UBA4790	DHGU01000008
Sulfurovum sp. UBA4779	DHHF01000010
Sulfurovum sp. UBA5198	DHVW01000012
Sulfurospirillum sp. UBA5727	DIGH01000032
Epsilonproteobacteria bacterium UBA6211	DISL01000038
Sulfurovum sp. UBA6199	DISX01000013
Sulfurimonas sp. UBA6193	DITD01000002
Sulfurovum sp. UBA5622	DIKI01000009
Sulfuricurvum sp. UBA5598	DILG01000064
Helicobacteraceae bacterium UBA6016	DIZY01000027
Sulfurimonas sp. UBA6014	DJAA01000015
Sulfurimonas sp. UBA6792	DKFQ01000063
Sulfurospirillum sp. UBA6791	DKFR01000170
Sulfurovum sp. UBA6815	DKET01000005
Sulfurospirillum sp. UBA6790	DKFS01000034
Arcobacter sp. UBA6789	DKFT01000068
Sulfurimonas sp. UBA6795	DKFN01000014
Arcobacter sp. UBA6788	DKFU01000087
Sulfurospirillum sp. UBA6810	DKEY01000157
Arcobacter sp. UBA7394	DKNG01000246
Sulfurovum sp. UBA7648	DLIG01000005
Sulfuricurvum sp. PD_MW2	NSIU01000020
Arcobacter sp.	NYVJ01000001
Arcobacter sp.	NYWO01000001
Arcobacter molluscorum LMG 25693	NXFY01000100
Epsilonproteobacteria bacterium	PBME01000001
Arcobacter marinus	NWVX01000010
Arcobacter canalis	NWVW01000010
Arcobacter marinus	NXAO01000091
Sulfurimonas sp.	NVQK01000016
Sulfurimonas sp.	NVRL01000060
Sulfurimonas sp.	NVTP01000049
Sulfurimonas sp.	NVUO01000002
Sulfurovum sp.	NVUY01000037
Sulfurovum sp.	NVVN01000008
Arcobacter sp.	NVWN01000001
Arcobacter sp.	NVXJ01000044
Sulfurimonas sp.	NVXO01000001
Sulfuricurvum kujiense	DLUI01000002
Sulfurospirillum cavolei	DLUG01000150
Sulfurimonas sp. UBA10385	DLUC01000070
Sulfurospirillum sp. UBA12182	DLUF01000089
Sulfurimonas sp. UBA12504	DLUD01000135
Sulfurospirillum sp. UBA11407	DLUE01000085
Sulfurovum sp. UBA12169	DLUH01000004
Arcobacter sp.	PDRM01000024
Sulfurimonas sp. CG23_combo_of_CG06-09_8_20_14_all_36_33	PCRB01000038
Sulfurimonas sp. CG08_land_8_20_14_0_20_36_33	PEYQ01000020
Sulfurimonas sp. CG07_land_8_20_14_0_80_36_56	PEXB01000077
Sulfurimonas sp. CG03_land_8_20_14_0_80_36_25	PEVE01000064
Sulfurimonas sp. CG02_land_8_20_14_3_00_36_67	PEUG01000091
Sulfurimonas sp. CG01_land_8_20_14_3_00_36_23	PETN01000016
Sulfurimonas sp. CG15_BIG_FIL_POST_REV_8_21_14_020_36_339	PFFV01000098
Sulfurimonas sp. CG12_big_fil_rev_8_21_14_0_65_36_1453	PFGJ01000095
Sulfurimonas sp. CG_4_10_14_3_um_filter_36_910	PFJD01000092
Sulfurimonas sp. CG_4_8_14_3_um_filter_36_16	PFQO01000042
Sulfurimonas sp. CG_4_9_14_0_2_um_filter_36_407	PFSG01000104
Sulfurimonas sp. CG_4_9_14_0_8_um_filter_36_384	PFTJ01000015
Sulfurimonas sp. CG_4_10_14_0_2_um_filter_36_1607	PFNW01000051
Sulfurimonas sp. CG10_big_fil_rev_8_21_14_0_10_36_24	PFEO01000011
Arcobacter halophilus	NXIF01000087
Sulfurimonas sp.	PKUL01000067
Arcobacter sp.	PKUK01000007
Arcobacter sp.	PKUJ01000033
Sulfurimonas sp.	PPDH01000002
Arcobacter marinus	PTIW01000001
Arcobacter cryaerophilus	NXGE01000010
Arcobacter cryaerophilus	NXGK01000077
Arcobacter sp. LMG 29976	NXGC01000100
Arcobacter cryaerophilus	NXGH01000100
Arcobacter cryaerophilus	NXGI01000010
Arcobacter cryaerophilus	NXGD01000010
Arcobacter cryaerophilus	NXGJ01000010
Epsilonproteobacteria bacterium SCGC AD-311-E16	PVZH01000001
Sulfurovum lithotrophicum	PYVK01000098
Arcobacter lekithochrous	PZYW01000010
Pseudoarcobacter caeni	MUXE01000010
Arcobacter sp. RW43-9	MUXF01000010
Arcobacter skirrowii	QEYG01000100
Arcobacter skirrowii	QEYH01000010
Arcobacter skirrowii	QEYI01000010
Epsilonproteobacteria bacterium SCGC AD-308-I21	QICK01000001
Epsilonproteobacteria bacterium	QJWX01000125
Arcobacter butzleri	QFOE01000159
Arcobacter butzleri	QFPL01000037
Sulfuricurvum sp.	QKCD01000007
Helicobacteraceae bacterium	QKBS01000272
Helicobacteraceae bacterium	QKBB01000034
Epsilonproteobacteria bacterium	QJZY01000142
Helicobacteraceae bacterium	QKHD01000356
Helicobacteraceae bacterium	QKFX01000339
Sulfuricurvum sp.	QKFG01000305
Sulfuricurvum sp.	QKFF01000063
Epsilonproteobacteria bacterium	QKDX01000072
Arcobacter sp.	QKDS01000043
Arcobacter sp.	QKDL01000080
Epsilonproteobacteria bacterium	QKDN01000021
Arcobacter sp. FW59	PDKA01000095
Arcobacter sp. CECT 9230	PDKB01000010
Arcobacter sp. CECT 9188	PDKI01000010
Arcobacter halophilus	CP031218
Arcobacter mytili LMG 24559	CP031219
Arcobacter bivalviorum	CP031217
Arcobacter trophiarum LMG 25534	CP031367
Arcobacter sp. HD9-500m-PIT-SAG02	QQTB01000001
Arcobacter sp. HD9-500m-PIT-SAG03	QQTC01000046
Arcobacter skirrowii	DLXQ01000105
Sulfuricurvum sp.	DOAA01000009
Arcobacter suis CECT 7833	CP032100
Arcobacter skirrowii CCUG 10374	CP032099
Arcobacter marinus	CP032101
Arcobacter ellisii	CP032097
Arcobacter molluscorum LMG 25693	CP032098
Epsilonproteobacteria bacterium	PWVP01000164
Arcobacter skirrowii	QWFD01000010
Arcobacter skirrowii	QWFE01000010
Epsilonproteobacteria bacterium	QMKV01000001
Epsilonproteobacteria bacterium	QMKX01000001
Epsilonproteobacteria bacterium	QNFV01000001
Epsilonproteobacteria bacterium	QMKT01000001
Epsilonproteobacteria bacterium	QMKU01000001
Epsilonproteobacteria bacterium	QMKW01000001
Epsilonproteobacteria bacterium	QNFW01000001
Epsilonproteobacteria bacterium	QNFX01000001
Arcobacter cryaerophilus D2610	CP032825
Arcobacter cryaerophilus ATCC 43158	CP032823
Arcobacter sp. SM1702	RCWF01000001
Arcobacter sp. PSE-93	CP032363
Arcobacter butzleri	QVQX01000010
Cetia pacifica	RJVK01000001
Epsilonproteobacteria bacterium (ex Lamellibrachia satsuma)	JQIX01000043
Arcobacter skirrowii	CP034309
Hydrogenimonas sp.	AP019005
Sulfurovum sp.	QNZZ01000186
Sulfurovum sp.	QOAA01000082
Sulfurovum sp.	QNZY01000068
Sulfurovum sp.	QNZX01000120
Sulfurovum sp.	QNZW01000017
Sulfurovum sp.	QNZV01000139
Sulfurospirillum sp.	QNZU01000071
Sulfurospirillum sp.	QNZT01000053
Sulfurimonas sp.	QNZS01000009
Sulfurimonas sp.	QNZR01000099
Nautilia sp.	QNZB01000107
Hydrogenimonas sp.	QNYO01000025
Nautilia profundicola	CP026530
Arcobacter venerupis	NREP01000100
Arcobacter suis	NREO01000098
Arcobacter skirrowii CCUG 10374	NXIC01000010
Arcobacter defluvii	NXIH01000010
Arcobacter aquimarinus	NXIJ01000063
Arcobacter cloacae	NXII01000100
Arcobacter ellisii	NXIG01000098
Arcobacter trophiarum	PDJS01000008
Arcobacter mytili	PDJW01000100
Arcobacter ebronensis	PDKJ01000100
Arcobacter sp. CECT 8987	PDKN01000010
Arcobacter anaerophilus	PDKO01000010
Arcobacter skirrowii	PDJT01000093
Arcobacter sp. F155	PDJU01000010
Arcobacter sp. F2176	PDJV01000099
Arcobacter sp. CECT 8985	PDKC01000010
Arcobacter cloacae	PDJZ01000010
Arcobacter mytili LMG 24559	NXID01000069
Arcobacter ebronensis	PDKK01000096
Arcobacter sp. CECT 9299	PDKH01000010
Arcobacter trophiarum LMG 25534	PDKD01000100
Haloarcobacter mediterraneus	NXIE01000010
Arcobacter bivalviorum	PDKM01000100
Arcobacter molluscorum	PDJX01000099
Arcobacter bivalviorum	PDKL01000010
Arcobacter sp. CECT 8989	PDKE01000088
Arcobacter sp. CECT 8986	PDKG01000010
Arcobacter sp. CECT 8983	PDKF01000010
Arcobacter halophilus	PDJY01000010
Arcobacter pacificus	CP035928
Arcobacter thereius LMG 24486	CP035926
Arcobacter butzleri	QXNB01000010
Arcobacter butzleri	QXMK01000010
[Arcobacter] porcinus	CP036246
Sulfuricurvum sp. IAE1	SLTI01000032
Sulfurovum sp.	SOIK01000119
Epsilonproteobacteria bacterium	SPLI01000025
Epsilonproteobacteria bacterium	SPLJ01000011
Arcobacter sp.	SPLA01000133
Cetia pacifica	CP027432
Sulfurimonas sp. SN118	SZPX01000010
Arcobacter sp. CAU 1517	VANU01000001
Arcobacter cibarius	VBUE01000010
Arcobacter thereius	VBUF01000010
Arcobacter thereius	VBUG01000010
Arcobacter cibarius	VBUC01000010
Arcobacter cibarius	VBUD01000010
Arcobacter thereius	VBUH01000010
Caminibacter mediatlanticus TB-2	CP040463
Arcobacter butzleri JV22	CP040507
Arcobacter cryaerophilus ATCC 43158	CP021072
Sulfurovum sp.	SDAZ01000068
Epsilonproteobacteria bacterium	SBFQ01000087
Arcobacter anaerophilus	CP041070
Hydrogenimonas thermophila	FOXB01000090
Arcobacter marinus	FUYO01000068
Nitratiruptor tergarcus DSM 16512	FWWZ01000002
Arcobacter butzleri	LT906455
Arcobacter skirrowii	UIGC01000004
Wolinella succinogenes	LR134366
